# Supplementary material for: TiO2 Simultaneous Enrichment, On-Line Deglycosylation, and Sequential Analysis of Glyco- and Phosphopeptides
Source: Front Chem. 2021 Aug 11;9:703176. doi: 10.3389/fchem.2021.703176 (PMC8385670; doi:10.3389/fchem.2021.703176)
Supplement: Supplementary file 1 [file Table2.xlsx]

## Sheet: Sheet2
Checked	Confidence	Annotated Sequence	Modifications	Qvality PEP	Qvality q-value	# Protein Groups	# Proteins	# PSMs	Master Protein Accessions	Positions in Master Proteins	Modifications in Master Proteins	# Missed Cleavages	Theo. MH+ [Da]	Abundances (Grouped): Sample	Abundances (Grouped) CV [%]: Sample	Quan Info	Found in Sample: [S18] F18: Sample, 16H GP	Found in Sample: [S19] F19: Sample, 16H GP	Found in Sample: [S20] F20: Sample, 16H GP	Confidence (by Search Engine): Sequest HT	Percolator q-Value (by Search Engine): Sequest HT	Percolator PEP (by Search Engine): Sequest HT	XCorr (by Search Engine): Sequest HT	Top Apex RT [min]
FALSE	High	[R].SNITSLS.[-]	1xPhospho [S/T]; 1xAsn->Asp [N2(100)]	0.167345	0.00644627	2	2	1	Q62188; O35098	Q62188 [564-570]; O35098 [566-572]		0	802.323	100	11.18	Shared	Peak Found	Peak Found	High	High	0.001309	0.02914	2.56	75.23
FALSE	High	[R].INVSVSK.[N]	1xPhospho [S6(100)]; 1xAsn->Asp [N2(100)]	0.166591	0.00644627	1	1	5	Q8BXR5	Q8BXR5 [1063-1069]	Q8BXR5 1xPhospho [S1068(100)]	0	827.391	100	5.88		High	High	High	High	0.001309	0.0289	1.98	38.93
FALSE	High	[K].ANATIEVK.[A]	1xAsn->Asp [N2(100)]	0.0175275	0.0010051	1	1	7	P97300	P97300 [227-234]		0	846.457	100	81.03		High	High	High	High	0.0002776	0.002306	1.92	21.85
FALSE	High	[R].VGNITSVR.[F]	1xAsn->Asp [N3(100)]	0.125362	0.00550254	1	1	1	Q8R1C0	Q8R1C0 [267-274]		0	846.468	100			Not Found	Not Found	High	High	0.001904	0.03571	1.97	25.85
FALSE	High	[R].SLPNLSR.[T]	1xPhospho [S1(100)]; 1xAsn->Asp [N4(100)]	0.119033	0.00382372	1	1	2	Q8CI08	Q8CI08 [414-420]	Q8CI08 1xPhospho [S414(100)]	0	867.397	100	4.27		High	Peak Found	High	High	0.0007214	0.01684	1.65	62.66
FALSE	High	[R].VTPNLSR.[A]	1xPhospho [T2(100)]; 1xAsn->Asp [N4(100)]	0.199114	0.00799462	1	1	1	Q8VEF1	Q8VEF1 [278-284]	Q8VEF1 1xPhospho [T279(100)]	0	867.397	100	4.27		Peak Found	High	Peak Found	High	0.001798	0.03866	1.27	62.66
FALSE	High	[K].MSNITFR.[N]	1xOxidation [M1(100)]; 1xAsn->Asp [N3(100)]	0.0680983	0.00214623	1	1	4	Q9CQF9	Q9CQF9 [321-327]		0	885.413	100	34.97		High	High	High	High	0.0007719	0.01513	1.56	28.94
FALSE	High	[K].LNLTTDPK.[F]	1xAsn->Asp [N2(100)]	0.0414975	0.00134972	1	1	2	Q61543	Q61543 [160-167]		0	902.483	100	30.03		Not Found	High	High	High	0.0004769	0.007558	1.88	38.27
FALSE	High	[K].AMDNVTVR.[Q]	1xAsn->Asp [N4(100)]	0.144726	0.00764163	1	1	2	Q99PJ0	Q99PJ0 [41-48]		0	906.435	100	40.52		High	Peak Found	High	High	0.002424	0.04395	2.14	26.62
FALSE	High	[K].AMDNVTVR.[Q]	1xOxidation [M2(100)]; 1xAsn->Asp [N4(100)]	0.0824767	0.00296673	1	1	9	Q99PJ0	Q99PJ0 [41-48]		0	922.43	100	48.32		High	High	High	High	0.001083	0.01972	0.8	16.95
FALSE	High	[R].VGVDANITR.[Y]	1xAsn->Asp [N6(100)]	0.0285148	0.0010051	1	1	2	Q9WTS4	Q9WTS4 [2146-2154]		0	945.5	100	37.42		Peak Found	High	High	High	0.0003969	0.004502	1.63	37.49
FALSE	High	[K].IGPFANTTK.[Y]	1xAsn->Asp [N6(100)]	0.0946106	0.00406362	1	1	1	Q9WTS6	Q9WTS6 [2135-2143]		0	949.499	100	55.66		Peak Found	Peak Found	High	High	0.001365	0.02394	0.95	41.89
FALSE	High	[K].VNASASSLK.[K]	1xPhospho [S7(99.7)]; 1xAsn->Asp [N2(100)]	0.0116095	0.000373025	1	1	4	Q61553	Q61553 [33-41]	Q61553 1xPhospho [S39(99.7)]	0	957.429	100	18.1		High	High	High	High	7.673e-05	0.0004714	3.42	25.01
FALSE	High	[R].KIYIPLNK.[T]	1xAsn->Asp [N7(100)]	0.0855899	0.0033643	1	1	1	P57716	P57716 [38-45]		1	989.603			No Quan Values	Not Found	High	Not Found	High	0.001083	0.02072	1.86
FALSE	High	[K].LGACNDTLK.[Q]	1xCarbamidomethyl [C4]; 1xAsn->Asp [N5(100)]	0.0452521	0.00134972	1	1	3	P32261	P32261 [125-133]		0	992.472	100	31.93		High	High	High	High	0.0004769	0.00855	1.61	29.77
FALSE	High	[K].NISGSVTLK.[I]	1xPhospho [S3(100)]; 1xAsn->Asp [N1(100)]	0.0362357	0.000658968	1	1	3	Q9JLB0	Q9JLB0 [195-203]	Q9JLB0 1xPhospho [S197(100)]	0	999.476	100	6.58		High	High	High	High	0.0001281	0.002653	1.66	65.67
FALSE	High	[K].LLNNLTSIK.[I]	1xAsn->Asp [N4(99.7)]	0.0114233	0.0010051	1	1	4	P02468	P02468 [645-653]		0	1016.6	100	19.88		High	High	High	High	0.0002776	0.001275	1.98	69.62
FALSE	High	[K].LTVNSSNSIK.[Q]	1xAsn->Asp [N4(100)]	0.00311373	0.000625776	1	1	5	P70232	P70232 [222-231]		0	1063.56	100	50.18		High	High	High	High	0.0001759	0.0002154	2.49	26.23
FALSE	High	[R].ASSLNFLNK.[S]	1xPhospho [S3(100)]; 1xAsn->Asp [N8(99.5)]	0.045057	0.000658968	1	1	8	O88448	O88448 [573-581]	O88448 1xPhospho [S575(100)]	0	1074.49	100	8.19		High	High	High	High	0.0001281	0.003707	1.74	80.13
FALSE	High	[K].SDSNASFLR.[A]	1xPhospho [S6(100)]; 1xAsn->Asp [N4(100)]	0.181425	0.00726139	1	1	2	Q8C8R3	Q8C8R3 [29-37]	Q8C8R3 1xPhospho [S34(100)]	0	1077.42	100	3.07		High	Peak Found	High	High	0.001564	0.03325	1.68	60.67
FALSE	High	[K].GLFPENFTR.[R]	1xAsn->Asp [N6(100)]	0.106728	0.00442468	1	1	1	Q7TQF7	Q7TQF7 [675-683]		0	1081.53	100	23.94		Peak Found	High	Peak Found	High	0.00154	0.02834	0.96	84.27
FALSE	High	[K].INVTEVYDK.[L]	1xAsn->Asp [N2(100)]	0.0144663	0.0010051	1	1	3	Q8BTJ4	Q8BTJ4 [278-286]		0	1081.54	100	35.4		Not Found	High	High	High	0.0002776	0.001768	2.08	58.48
FALSE	High	[R].QTLFFNGTR.[A]	1xAsn->Asp [N6(100)]	0.0162326	0.0010051	1	1	5	Q8R464	Q8R464 [62-70]		0	1084.54	100	44.14		High	High	High	High	0.0002776	0.002071	2.66	67.03
FALSE	High	[K].AEEDEILNR.[S]	1xAsn->Asp [N8(100)]	0.0330337	0.00134972	1	1	1	P35564	P35564 [573-581]		0	1089.51			No Quan Values	Not Found	High	Not Found	High	0.0004769	0.005506	2.13
FALSE	High	[K].VLTLANFTTK.[D]	1xAsn->Asp [N6(100)]	0.00231159	0.000625776	1	1	11	P01831	P01831 [89-98]		0	1108.62	100	24.05		High	High	High	High	0.0001759	0.0001425	2.2	84.98
FALSE	High	[R].SLTNSHLEK.[R]	1xPhospho [S1(99.6)]; 1xAsn->Asp [N4(100)]	0.0292539	0.000658968	1	1	3	Q8K2P7	Q8K2P7 [52-60]	Q8K2P7 1xPhospho [S52(99.6)]	0	1109.49	100	30.28		High	High	High	High	0.0001281	0.001904	2.64	22.89
FALSE	High	[K].SAEGTFFINK.[T]	1xAsn->Asp [N9(100)]	0.00756177	0.000625776	1	1	2	P29416	P29416 [149-158]		0	1114.54	100	98.73		Peak Found	High	High	High	0.0001759	0.0007267	2.58	62.34
FALSE	High	[R].LAYATINDSR.[V]	1xAsn->Asp [N7(100)]	0.00242927	0.000625776	1	1	4	Q9Z218	Q9Z218 [252-261]		0	1124.56	100	61.86		High	High	High	High	0.0001759	0.0001524	2.85	44
FALSE	High	[R].VSNGSPSLER.[M]	1xPhospho [S5(100)]; 1xAsn->Asp [N3(100)]	0.000907557	0.000373025	1	1	16	P46414	P46414 [6-15]	P46414 1xPhospho [S10(100)]	0	1126.48	100	4.32		High	High	High	High	7.673e-05	1.025e-05	3.03	31.25
FALSE	High	[R].ITNISSDDSGK.[Q]	1xAsn->Asp [N3(100)]	0.000815798	0.000373025	1	1	2	P15209	P15209 [252-262]		0	1137.53	100	18.47		Peak Found	High	High	High	7.673e-05	8.77e-06	2.78	19.72
FALSE	High	[R].LSNLTEGMLR.[G]	1xOxidation [M8(100)]; 1xAsn->Asp [N3(100)]	0.010872	0.0010051	1	1	1	Q68FM6	Q68FM6 [115-124]		0	1150.58	100	67.92		Peak Found	High	Peak Found	High	0.0002776	0.001196	2.59	48.09
FALSE	High	[R].NPNGTVTVISR.[Y]	1xAsn->Asp [N3(100)]	0.0085351	0.000625776	1	1	1	Q9JKF6	Q9JKF6 [200-210]		0	1158.61	100			Not Found	High	Not Found	High	0.0001759	0.0008571	2.24	38.06
FALSE	High	[R].LNVTSPDLFR.[L]	1xAsn->Asp [N2(100)]	0.0703152	0.00214623	1	1	2	Q61001	Q61001 [925-934]		0	1162.61	100	31.45		Not Found	High	High	High	0.0007719	0.01578	1.77	88.76
FALSE	High	[R].NTTGVTEEALK.[E]	1xAsn->Asp [N1(100)]	0.00281943	0.000625776	1	1	3	P16546	P16546 [2316-2326]		0	1163.58	100	34.54		High	High	High	High	0.0001759	0.0001874	2.57	42.19
FALSE	High	[K].ALNVTLSSMGR.[N]	1xOxidation [M9(100)]; 1xAsn->Asp [N3(100)]	0.0358415	0.00134972	1	1	3	P01029	P01029 [1322-1332]		0	1165.59	100	34.32		High	High	High	High	0.0004769	0.006193	2.04	49.7
FALSE	High	[R].LVNSTFLHNK.[E]	1xAsn->Asp [N3(100)]	0.00221178	0.000625776	1	1	4	Q9JIS5	Q9JIS5 [571-580]		0	1173.63	100	69.8		High	High	High	High	0.0001759	0.0001348	1.73	37.1
FALSE	High	[R].NGSPPPGAPASR.[F]	1xPhospho [S3(100)]; 1xAsn->Asp [N1(100)]	0.147326	0.00544897	1	1	2	Q9EQN3	Q9EQN3 [60-71]	Q9EQN3 1xPhospho [S62(100)]	0	1188.5	100	10.35		Peak Found	High	High	High	0.001024	0.02365	1.32	30.17
FALSE	High	[R].VFGSQNLTTVK.[L]	1xAsn->Asp [N6(100)]	0.00115331	0.000625776	1	1	13	Q9JKR6	Q9JKR6 [510-520]		0	1194.64	100	41.69		High	High	High	High	0.0001759	5.512e-05	2.87	55.56
FALSE	High	[R].SLEVLNLSSNK.[L]	1xAsn->Asp [N6(100)]	0.00245622	0.000625776	1	1	3	Q63912	Q63912 [147-157]		0	1204.64	100	52.94		Not Found	High	High	High	0.0001759	0.0001553	2.56	74.96
FALSE	High	[R].SNSTETLSPAK.[S]	1xPhospho [S3(100)]; 1xAsn->Asp [N2(100)]	0.00802891	0.000373025	1	1	1	Q9R1V6	Q9R1V6 [853-863]	Q9R1V6 1xPhospho [S855(100)]	0	1215.51	100	30.44		Peak Found	High	Peak Found	High	7.673e-05	0.0002699	2.53	33.23
FALSE	High	[K].GSYMEVEDNR.[S]	1xOxidation [M4(100)]; 1xAsn->Asp [N9(100)]	0.0198807	0.0010051	1	1	5	P55088	P55088 [275-284]		0	1216.48	100	38.73		High	High	High	High	0.0002776	0.002742	1.93	19.31
FALSE	High	[K].LNKTDEEISS.[-]	1xPhospho [S/T]; 1xAsn->Asp [N2(100)]	0.131277	0.00464293	1	1	1	O08599	O08599 [585-594]		1	1216.5	100	9.05		High	Peak Found	Peak Found	High	0.0008744	0.01961	3.15	32.23
FALSE	High	[K].TLVSPNKTETK.[K]	1xAsn->Asp [N6(100)]	0.100762	0.00406362	1	1	1	Q80YN3	Q80YN3 [293-303]		1	1218.66	100	7.37		High	Peak Found	Peak Found	High	0.001456	0.02622	1.68	16
FALSE	High	[R].FINSTFLEQK.[E]	1xAsn->Asp [N3(100)]	0.00139136	0.000625776	1	1	2	Q8BG39	Q8BG39 [514-523]		0	1227.63	100	80.21		Peak Found	High	High	High	0.0001759	7.117e-05	2.26	79.15
FALSE	High	[K].LNGTDPEDVIR.[N]	1xAsn->Asp [N2(100)]	0.000324012	0.000625776	1	2	5	Q9CQ19	Q9CQ19 [94-104]		0	1229.6	100	31.46		High	High	High	High	0.0001759	9.728e-06	2.98	65.09
FALSE	High	[K].ENNLSEEVLGK.[V]	1xAsn->Asp [N3(99.5)]	0.0046826	0.000625776	1	1	2	B1AZP2	B1AZP2 [831-841]		0	1232.6	100			Not Found	High	Not Found	High	0.0001759	0.0003758	2.15	64.81
FALSE	High	[K].LSPYVNYSFR.[V]	1xAsn->Asp [N6(100)]	0.00567874	0.000625776	1	1	5	Q810U4	Q810U4 [705-714]		0	1246.61	100	34.99		High	High	High	High	0.0001759	0.0004905	2.07	76.29
FALSE	High	[K].DGVANVSIEDR.[V]	1xPhospho [S7(100)]; 1xAsn->Asp [N5(100)]	0.00491374	0.000373025	1	1	2	P08228	P08228 [93-103]	P08228 1xPhospho [S99(100)]	0	1255.52	100	30.13		High	High	Peak Found	High	7.673e-05	0.0001295	2.9	73.25
FALSE	High	[R].LYLDHNNLTR.[M]	1xAsn->Asp [N7(99.7)]	0.000762359	0.000625776	1	1	2	P50608	P50608 [160-169]		0	1259.64	100	38.57		Not Found	High	High	High	0.0001759	3.138e-05	1.98	43.54
FALSE	High	[K].GDNITLLQSVSN.[-]	1xAsn->Asp [N3(100)]	0.0048642	0.000373025	1	1	4	P62305	P62305 [81-92]		0	1261.63	100	21.26		High	High	High	High	7.673e-05	0.0001273	2.77	105.88
FALSE	High	[K].DYVAKGEDVNR.[T]	1xAsn->Asp [N10(100)]	0.0297861	0.0010051	1	1	1	P62774	P62774 [20-30]		1	1266.6	100	7.73		Peak Found	High	Not Found	High	0.0003969	0.004775	1.34	19.18
FALSE	High	[K].ALSPNSTISSAPK.[D]	1xAsn->Asp [N5(100)]	0.00768768	0.000625776	1	1	3	Q8BJS4	Q8BJS4 [646-658]		0	1273.66	100	14.48		Not Found	High	High	High	0.0001759	0.000742	1.85	40.12
FALSE	High	[R].NDSWGSFDLR.[A]	1xPhospho [S3(100)]; 1xAsn->Asp [N1(100)]	0.0654282	0.000945247	1	1	3	Q5F2E7	Q5F2E7 [647-656]	Q5F2E7 1xPhospho [S649(100)]	0	1277.48	100	8.19		High	High	High	High	0.0001825	0.006566	2.53	116.94
FALSE	High	[K].LADIQIEQLNR.[T]	1xAsn->Asp [N10(100)]	0.000299913	0.000625776	1	1	3	Q9CWM4	Q9CWM4 [29-39]		0	1313.71	100	19.9		High	High	High	High	0.0001759	8.755e-06	3.1	76.51
FALSE	High	[K].NLSPGAVESDVR.[G]	1xPhospho [S3(100)]; 1xAsn->Asp [N1(100)]	0.00806962	0.000373025	1	1	2	Q8CIE6	Q8CIE6 [171-182]	Q8CIE6 1xPhospho [S173(100)]	0	1324.58	100	20.07		High	High	Peak Found	High	7.673e-05	0.0002722	1.67	82.01
FALSE	High	[K].FLIPNASQPESK.[V]	1xAsn->Asp [N5(100)]	0.0187186	0.0010051	1	1	4	P63101	P63101 [104-115]		0	1331.68	100	18.79		High	High	High	High	0.0002776	0.002517	1.42	66
FALSE	High	[R].KNSPGNGSALGPR.[L]	1xPhospho [S3(100)]; 1xAsn->Asp [N6(100)]	0.0219969	0.000658968	1	1	3	P83510	P83510 [657-669]	P83510 1xPhospho [S659(100)]	1	1335.61	100	47.16		High	High	Peak Found	High	0.0001281	0.001234	1.93	18.25
FALSE	High	[R].NLSSEEVARPR.[R]	1xPhospho [S3(100)]; 1xAsn->Asp [N1(100)]	0.0062977	0.000373025	1	1	9	Q8VD37	Q8VD37 [167-177]	Q8VD37 1xPhospho [S169(100)]	0	1338.6	100	8.61		High	High	High	High	7.673e-05	0.0001877	1.74	36.69
FALSE	High	[K].KLNKTDEEISS.[-]	1xPhospho [S11(99.8)]; 1xAsn->Asp [N3(100)]	0.0219969	0.000658968	1	1	5	O08599	O08599 [584-594]	O08599 1xPhospho [S594(99.8)]	2	1344.59	100	16.78		High	High	High	High	0.0001281	0.001239	4.23	20.74
FALSE	High	[K].TLNMTTSPEEK.[R]	1xOxidation [M4(100)]; 1xPhospho [S7(100)]; 1xAsn->Asp [N3(100)]	0.0404126	0.000658968	1	1	2	Q3THK7	Q3THK7 [326-336]	Q3THK7 1xPhospho [S332(100)]	0	1347.54			No Quan Values	High	Not Found	High	High	0.0001281	0.003116	2.13
FALSE	High	[R].TNTSALLYDSLR.[T]	1xAsn->Asp [N2(100)]	0.000770822	0.000625776	1	1	3	Q6P1D5	Q6P1D5 [453-464]		0	1354.68	100	14.34		Not Found	High	High	High	0.0001759	3.185e-05	2.77	85.35
FALSE	High	[K].KDRVTDALNATR.[A]	1xAsn->Asp [N9(100)]	0.0811757	0.00296673	1	1	1	P63038	P63038 [418-429]		2	1360.72	100			High	Not Found	Not Found	High	0.001083	0.01929	2.57	23.16
FALSE	High	[R].GEPNVSYICSR.[Y]	1xCarbamidomethyl [C9]; 1xPhospho [S6(99.7)]; 1xAsn->Asp [N4(100)]	0.00126225	0.000373025	1	2	9	Q2NL51	Q2NL51 [273-283]	Q2NL51 1xPhospho [S278(99.7)]	0	1362.54	100	6.27		High	High	High	High	7.673e-05	1.686e-05	2.48	59.96
FALSE	High	[R].VELVAMNETDPK.[S]	1xOxidation [M6(100)]; 1xAsn->Asp [N7(100)]	0.0386728	0.00134972	1	1	2	Q01097	Q01097 [68-79]		0	1362.65	100	70.31		Not Found	High	High	High	0.0004769	0.006835	2.01	45.2
FALSE	High	[K].SDFQVNLNNASR.[S]	1xAsn->Asp [N]	0.0326761	0.00134972	1	1	1	P30999	P30999 [847-858]		0	1365.64	100	29.29		Peak Found	High	Peak Found	High	0.0004769	0.005448	1.43	60.68
FALSE	High	[R].NHSLEEEFER.[A]	1xPhospho [S3(100)]; 1xAsn->Asp [N1(100)]	0.0072198	0.000373025	1	1	15	Q8C437	Q8C437 [200-209]	Q8C437 1xPhospho [S202(100)]	0	1370.53	100	15.48		High	High	High	High	7.673e-05	0.00023	2.17	58.97
FALSE	High	[K].GEDVNRTLEGGR.[K]	1xPhospho [T7(100)]; 1xAsn->Asp [N5(100)]	0.0218869	0.000658968	1	1	2	P62774	P62774 [25-36]	P62774 1xPhospho [T31(100)]	1	1383.59	100	9.73		High	Peak Found	High	High	0.0001281	0.00123	1.92	23.41
FALSE	High	[R].RNSSPQPQTQAP.[-]	1xPhospho [S3(100)]; 1xAsn->Asp [N2(100)]	0.0398165	0.000658968	1	1	4	P12660	P12660 [109-120]	P12660 1xPhospho [S111(100)]	1	1391.6	100	43.51		High	High	High	High	0.0001281	0.003052	3.19	26.49
FALSE	High	[R].SVNFSLTPNEIK.[V]	1xPhospho [T7(100)]; 1xAsn->Asp [N3(100)]	0.00467099	0.000373025	1	1	1	P14873	P14873 [1271-1282]	P14873 1xPhospho [T1277(100)]	0	1429.66	100	26.36		High	Peak Found	Peak Found	High	7.673e-05	0.0001197	2.59	98.72
FALSE	High	[K].GNETIVNLIHSTR.[I]	1xAsn->Asp [N2(100)]	4.3916e-05	0.000625776	1	1	3	Q00493	Q00493 [138-150]		0	1454.76	100	74.71		High	High	High	High	0.0001759	6.302e-07	4.35	69.6
FALSE	High	[R].TCSFGGFDLTNR.[S]	1xCarbamidomethyl [C2]; 1xPhospho [S3(100)]; 1xAsn->Asp [N11(100)]	0.00519532	0.000373025	1	1	3	P59808	P59808 [398-409]	P59808 1xPhospho [S400(100)]	0	1455.56	100	8.98		High	High	High	High	7.673e-05	0.000141	2.53	103.78
FALSE	High	[K].VLVAPPSEEANTTK.[A]	1xAsn->Asp [N11(100)]	0.000660434	0.000625776	1	1	10	P43006	P43006 [195-208]		0	1456.75	100	95.78		High	High	High	High	0.0001759	2.574e-05	2.47	48.25
FALSE	High	[R].NDSIVTPSPPQAR.[V]	1xPhospho [S8(100)]; 1xAsn->Asp [N1(100)]	0.000700567	0.000373025	1	1	7	Q6PCP5	Q6PCP5 [144-156]	Q6PCP5 1xPhospho [S151(100)]	0	1462.66	100	14.28		High	High	High	High	7.673e-05	6.946e-06	3.32	77.45
FALSE	High	[R].SLWNMSAANNNIK.[L]	1xOxidation [M5(100)]; 1xAsn->Asp [N4(100)]	0.000538427	0.000625776	1	1	6	Q63912	Q63912 [100-112]		0	1479.69	100	31.59		Not Found	High	High	High	0.0001759	1.949e-05	2.17	61.69
FALSE	High	[R].NSSGSSESSLPNLAR.[S]	1xAsn->Asp [N1(100)]	0.000196058	0.000625776	1	1	5	Q3UHJ0	Q3UHJ0 [934-948]		0	1506.7	100	56.24		High	High	High	High	0.0001759	4.869e-06	2.95	58.16
FALSE	High	[K].AEEDEILNRSPR.[N]	1xPhospho [S10(100)]; 1xAsn->Asp [N8(100)]	0.000265677	0.000373025	1	1	4	P35564	P35564 [573-584]	P35564 1xPhospho [S582(100)]	1	1509.66	100	13.22		High	High	High	High	7.673e-05	1.626e-06	3.18	45.34
FALSE	High	[K].FHVNYTQPLVAVK.[F]	1xAsn->Asp [N4(100)]	0.00593461	0.000625776	1	1	5	P14231	P14231 [235-247]		0	1516.82	100	58.43		High	High	High	High	0.0001759	0.0005204	3.01	75.27
FALSE	High	[R].TETPPPLASLNVSK.[L]	1xPhospho [T3(100)]; 1xAsn->Asp [N11(100)]	0.0040944	0.000373025	1	1	8	Q9D0R8	Q9D0R8 [73-86]	Q9D0R8 1xPhospho [T75(100)]	0	1534.74	100	19.52		High	High	High	High	7.673e-05	9.862e-05	2.61	99
FALSE	High	[K].NSTLSEEDYIER.[R]	1xPhospho [S5(100)]; 1xAsn->Asp [N1(100)]	0.0256909	0.000658968	1	1	2	O55003	O55003 [84-95]	O55003 1xPhospho [S88(100)]	0	1536.61	100	17.94		Peak Found	High	High	High	0.0001281	0.00157	2.79	82.33
FALSE	High	[K].FLEPYNDSIQAQK.[N]	1xAsn->Asp [N6(100)]	0.000380267	0.000625776	1	1	2	P14231	P14231 [113-125]		0	1553.75	100	46.08		Not Found	High	High	High	0.0001759	1.212e-05	2.57	73.09
FALSE	High	[K].NGSEADIDESLYSR.[Q]	1xAsn->Asp [N1(100)]	0.000749838	0.000625776	1	1	1	Q02053	Q02053 [44-57]		0	1556.67			Not Reliable	Not Found	High	Not Found	High	0.0001759	3.063e-05	2.39
FALSE	High	[K].ALAAGGYDVEKNNSR.[I]	1xAsn->Asp [N]	0.000320577	0.000373025	1	1	3	P43276	P43276 [65-79]		1	1565.76	100			Not Found	High	High	High	7.673e-05	2.167e-06	2.95	26.73
FALSE	High	[R].GVFITNETGQPLIGK.[V]	1xAsn->Asp [N6(100)]	0.000103338	0.000625776	1	1	5	P70699	P70699 [465-479]		0	1574.84	100	41.28		High	High	High	High	0.0001759	2.035e-06	3.47	89.87
FALSE	High	[K].KVLVAPPSEEANTTK.[A]	1xAsn->Asp [N12(100)]	3.10149e-05	0.000625776	1	1	5	P43006	P43006 [194-208]		1	1584.85	100	100.31		High	High	High	High	0.0001759	3.921e-07	3.91	31.01
FALSE	High	[R].NSSGSSESSLPNLAR.[S]	1xPhospho [S3(100)]; 1xAsn->Asp [N1(100)]	2.63687e-05	0.000373025	1	1	6	Q3UHJ0	Q3UHJ0 [934-948]	Q3UHJ0 1xPhospho [S936(100)]	0	1586.67	100	10.94		High	High	High	High	7.673e-05	5.125e-08	3.91	78.01
FALSE	High	[K].NITGSSPVADFSAIK.[E]	1xPhospho [S6(100)]; 1xAsn->Asp [N1(100)]	0.000476324	0.000373025	1	1	3	P42567	P42567 [319-333]	P42567 1xPhospho [S324(100)]	0	1587.73	100	14.48		High	High	Peak Found	High	7.673e-05	3.9e-06	3.3	113.04
FALSE	High	[K].KHPDASVNFSEFSK.[K]	1xAsn->Asp [N8(100)]	4.53951e-05	0.000625776	1	1	4	P63158	P63158 [30-43]		1	1593.75	100	90.8		High	High	High	High	0.0001759	6.574e-07	3.71	43.04
FALSE	High	[K].HPDASVNFSEFSKK.[C]	1xAsn->Asp [N7(100)]	0.00207009	0.000625776	1	1	1	P63158	P63158 [31-44]		1	1593.75	100	82.65		High	Peak Found	Peak Found	High	0.0001759	0.0001226	2.63	44.31
FALSE	High	[K].TLFLFPNQTGFPSK.[Q]	1xAsn->Asp [N7(100)]	0.000171728	0.000625776	1	1	6	Q61361	Q61361 [330-343]		0	1597.83	100	46.61		High	High	High	High	0.0001759	4.08e-06	3.49	117.72
FALSE	High	[R].GTPRNGSPPPGAPASR.[F]	1xPhospho [T2(99)]; 1xAsn->Asp [N5(100)]	0.00763295	0.000373025	1	1	5	Q9EQN3	Q9EQN3 [56-71]	Q9EQN3 1xPhospho [T57(99)]	1	1599.73	100	18.08		High	High	High	High	7.673e-05	0.0002502	3.12	19.32
FALSE	High	[R].LQESPKLSQANGTR.[D]	1xPhospho [S4(100)]; 1xAsn->Asp [N11(100)]	0.0464112	0.000658968	1	1	3	Q80Y17	Q80Y17 [961-974]	Q80Y17 1xPhospho [S964(100)]	1	1609.76	100	12.94		High	Peak Found	High	High	0.0001281	0.003862	1.71	28.65
FALSE	High	[K].LGSSPTSSCNPTPTK.[H]	1xCarbamidomethyl [C9]; 1xPhospho [S4(100)]; 1xAsn->Asp [N10(100)]	0.00068998	0.000373025	1	1	3	Q5SXY1	Q5SXY1 [130-144]	Q5SXY1 1xPhospho [S133(100)]	0	1614.67	100	16.76		High	High	High	High	7.673e-05	6.812e-06	2.59	40.02
FALSE	High	[K].YYHGELSYLNVTR.[K]	1xAsn->Asp [N10(100)]	0.116602	0.00474978	1	1	1	P18242	P18242 [252-264]		0	1615.78			No Quan Values	Not Found	Not Found	High	High	0.001623	0.03225	1.25
FALSE	High	[K].AIEQSIEQEEGLNR.[S]	1xAsn->Asp [N13(100)]	9.50337e-06	0.000373025	1	1	14	P61264	P61264 [94-107]		0	1616.78	100	19.05		High	High	High	High	7.673e-05	1.107e-08	4.07	59.39
FALSE	High	[K].TGNESGSNLSDSGSVK.[R]	1xPhospho [S10(100)]; 1xAsn->Asp [N8(100)]	0.000815798	0.000373025	1	1	4	Q9Z0H8	Q9Z0H8 [199-214]	Q9Z0H8 1xPhospho [S208(100)]	0	1619.64	100	63.43		High	High	High	High	7.673e-05	8.773e-06	3.15	26.68
FALSE	High	[K].VDNSSLTGESEPQTR.[S]	1xAsn->Asp [N3(100)]	2.12516e-06	0.000373025	4	4	10	Q8VDN2; Q64436; Q6PIC6; Q6PIE5	Q8VDN2 [213-227]; Q64436 [222-236]; Q6PIC6 [203-217]; Q6PIE5 [211-225]		0	1620.73	100	14.93	Shared	High	High	High	High	7.673e-05	1.18e-09	4.49	37.94
FALSE	High	[K].SSPATTVTSPNSTPAK.[T]	1xPhospho [S9(99.7)]; 1xAsn->Asp [N11(100)]	2.25302e-07	0.000373025	1	1	20	Q61548	Q61548 [305-320]	Q61548 1xPhospho [S313(99.7)]	0	1626.73	100	9.38		High	High	High	High	7.673e-05	4.057e-11	4.14	37.54
FALSE	High	[R].GKANSTGTLVITNPTR.[I]	1xAsn->Asp [N4(100)]	0.000334924	0.000625776	1	1	8	P12960	P12960 [491-506]		1	1630.88	100	56.74		High	High	High	High	0.0001759	1.018e-05	4.29	38.46
FALSE	High	[R].GKANSTGTLVITNPTR.[I]	2xAsn->Asp [N4(100); N13(100)]	1.2133e-05	0.000625776	1	1	7	P12960	P12960 [491-506]		1	1631.86	100	40.16		High	High	High	High	0.0001759	1.086e-07	3.42	46.16
FALSE	High	[K].SIEQSIEQEEGLNR.[S]	1xAsn->Asp [N13(100)]	1.04658e-05	0.000373025	1	1	5	O35526	O35526 [95-108]		0	1632.77	100	15.69		High	High	Peak Found	High	7.673e-05	1.286e-08	4.38	68.57
FALSE	High	[R].SNSSEASSGDFLDLK.[G]	1xPhospho [S3(100)]; 1xAsn->Asp [N2(100)]	2.29908e-05	0.000373025	1	1	5	P97825	P97825 [85-99]	P97825 1xPhospho [S87(100)]	0	1637.66	100	5.63		High	High	High	High	7.673e-05	4.161e-08	4.54	101.29
FALSE	High	[K].GETPVNSTMSIGQAR.[K]	1xOxidation [M9(100)]; 1xPhospho [T3(100)]; 1xAsn->Asp [N6(100)]	0.0428849	0.000658968	1	1	5	P63216	P63216 [3-17]	P63216 1xPhospho [T5(100)]	0	1644.69	100	20.76		High	High	High	High	0.0001281	0.003432	1.92	47.36
FALSE	High	[R].EPAPLNGSAAELPATK.[E]	1xPhospho [S8(100)]; 1xAsn->Asp [N6(100)]	0.000260336	0.000373025	1	1	5	Q9Z0P4	Q9Z0P4 [338-353]	Q9Z0P4 1xPhospho [S345(100)]	0	1646.77	100	5.15		High	High	High	High	7.673e-05	1.578e-06	3.49	82.4
FALSE	High	[K].KENGVFEEISNSSGR.[F]	1xAsn->Asp [N11(100)]	0.125362	0.00550254	1	1	1	P97300	P97300 [273-287]		1	1653.77	100	24.44		Not Found	Peak Found	High	High	0.001904	0.03581	1.82	46.64
FALSE	High	[R].AETPPSHQAGTQLNR.[S]	1xPhospho [T3(100)]; 1xAsn->Asp [N14(100)]	0.150738	0.00571169	1	1	1	Q3UHC0	Q3UHC0 [774-788]	Q3UHC0 1xPhospho [T776(100)]	0	1687.74	100	33.03		Peak Found	Peak Found	High	High	0.001125	0.02452	1.69	21.91
FALSE	High	[K].SDLAVSNISPPSPDSK.[S]	1xPhospho [S12(99.5)]; 1xAsn->Asp [N7(100)]	0.0027155	0.000373025	1	1	2	Q8BZJ8	Q8BZJ8 [100-115]	Q8BZJ8 1xPhospho [S111(99.5)]	0	1694.75	100	16.58		Peak Found	High	Peak Found	High	7.673e-05	5.302e-05	3.13	85.11
FALSE	High	[K].SSSHLPPSSYFNASGR.[A]	1xAsn->Asp [N12(100)]	0.00020491	0.000625776	1	1	7	O89023	O89023 [431-446]		0	1694.78	100	71.89		Peak Found	High	High	High	0.0001759	5.173e-06	3.89	45
FALSE	High	[K].SMLQTPPDQNLSGSK.[S]	1xOxidation [M2(100)]; 1xPhospho [T5(100)]; 1xAsn->Asp [N10(100)]	0.00774965	0.000373025	1	1	6	Q8BTI8	Q8BTI8 [969-983]	Q8BTI8 1xPhospho [T973(100)]	0	1699.72	100	5.25		High	High	High	High	7.673e-05	0.0002574	2.25	54.69
FALSE	High	[K].VDNSSLTGESEPQTR.[S]	1xPhospho [S10(100)]; 1xAsn->Asp [N3(100)]	0.000430337	0.000373025	4	4	6	Q8VDN2; Q64436; Q6PIC6; Q6PIE5	Q8VDN2 [213-227]; Q64436 [222-236]; Q6PIC6 [203-217]; Q6PIE5 [211-225]	Q8VDN2 1xPhospho [S222(100)]; Q64436 1xPhospho [S231(100)]; Q6PIC6 1xPhospho [S212(100)]; Q6PIE5 1xPhospho [S220(100)]	0	1700.7	100	20.5	Shared	High	High	High	High	7.673e-05	3.353e-06	3.91	51.11
FALSE	High	[K].IGSLDNITHVPGGGNKK.[I]	1xAsn->Asp [N6(100)]	0.179739	0.00955112	1	1	1	P10637	P10637 [646-662]		1	1707.9	100	46.56		High	Peak Found	Peak Found	High	0.003354	0.06009	1.59	46.57
FALSE	High	[K].NNSNDIVNAIMELTM.[-]	2xOxidation [M11(100); M15(100)]; 1xAsn->Asp [N]	0.000620214	0.000373025	1	2	4	P70670	P70670 [2173-2187]		0	1711.75	100	11.8		High	High	High	High	7.673e-05	5.799e-06	3.57	120.09
FALSE	High	[K].KHPDASVNFSEFSKK.[C]	1xAsn->Asp [N8(100)]	0.00655316	0.000625776	1	1	1	P63158	P63158 [30-44]		2	1721.85	100	86.59		High	Peak Found	Peak Found	High	0.0001759	0.0005935	1.69	31.04
FALSE	High	[K].VDNLTYRTSPDTLR.[R]	1xPhospho [T8(99.6)]; 1xAsn->Asp [N3(100)]	0.00134834	0.000373025	1	1	6	Q62093	Q62093 [18-31]	Q62093 1xPhospho [T25(99.6)]	1	1731.79	100	14.03		High	High	High	High	7.673e-05	1.857e-05	3.8	63.21
FALSE	High	[R].NHSGSRTPPVALSSSR.[M]	1xPhospho [S/T]; 1xAsn->Asp [N1(100)]	0.0190174	0.000658968	1	1	4	Q8BTI8	Q8BTI8 [2050-2065]		1	1733.8	100	9.37		High	High	Peak Found	High	0.0001281	0.0009908	2.7	25.53
FALSE	High	[R].VFDKEGNGTVMGAEIR.[H]	1xOxidation [M11(100)]; 1xAsn->Asp [N7(100)]	0.0277476	0.0010051	1	3	4	Q60605	Q60605 [95-110]		1	1739.83	100	44.73		Peak Found	High	High	High	0.0003969	0.00433	1.95	45.83
FALSE	High	[K].NNSAIDSGINLTTDTSK.[S]	1xAsn->Asp [N]	2.40781e-07	0.000625776	1	1	17	Q9R0K7	Q9R0K7 [1164-1180]		0	1751.83	100	9.37		High	High	High	High	0.0001759	5.067e-10	4	78.19
FALSE	High	[K].NSTDLDSAPEDPTSPK.[R]	1xPhospho [S14(100)]; 1xAsn->Asp [N1(100)]	0.00287128	0.000373025	1	1	4	Q924A2	Q924A2 [2298-2313]	Q924A2 1xPhospho [S2311(100)]	0	1754.7	100	12.75		High	High	High	High	7.673e-05	5.765e-05	2.62	69.47
FALSE	High	[R].MFSNPDNGSPAMTHR.[N]	2xOxidation [M1(100); M12(100)]; 1xPhospho [S9(100)]; 1xAsn->Asp [N7(100)]	0.0670412	0.00125751	1	1	5	O88343	O88343 [237-251]	O88343 1xPhospho [S245(100)]	0	1774.66	100	56.26		High	High	High	High	0.0002419	0.006813	1.82	24.67
FALSE	High	[R].TDYNASVSVPDSSGPER.[I]	1xAsn->Asp [N4(100)]	0.00010741	0.000625776	1	1	5	P61979	P61979 [70-86]		0	1781.78	100	35.4		High	High	High	High	0.0001759	2.15e-06	3.38	59.44
FALSE	High	[R].KKENGVFEEISNSSGR.[F]	1xAsn->Asp [N12(100)]	0.000404073	0.000625776	1	1	2	P97300	P97300 [272-287]		2	1781.87	100			Not Found	High	High	High	0.0001759	1.312e-05	2.46	31.77
FALSE	High	[K].SENSSTQSSPEMPTTK.[N]	1xPhospho [S/T]; 1xAsn->Asp [N3(100)]	0.0966926	0.0033109	1	1	1	A2ALS5	A2ALS5 [534-549]		0	1791.7			No Quan Values	Not Found	High	Not Found	High	0.0006297	0.01206	1.8
FALSE	High	[K].DNFTLIPEGTNGTEER.[M]	2xAsn->Asp [N2(100); N11(100)]	2.84554e-05	0.000373025	1	1	24	O08553	O08553 [346-361]		0	1794.8	100	6.24		High	High	High	High	7.673e-05	5.722e-08	3.48	100.57
FALSE	High	[R].NDSIPQEDFTPDVYR.[V]	1xAsn->Asp [N1(100)]	0.00586959	0.000625776	1	1	1	Q9Z1B3	Q9Z1B3 [199-213]		0	1796.8	100			Not Found	High	Not Found	High	0.0001759	0.0005125	2.15	96.09
FALSE	High	[R].IAPASNVSHTVVLRPLK.[A]	1xAsn->Asp [N6(100)]	9.94205e-05	0.000625776	1	1	4	Q9CPW5	Q9CPW5 [83-99]		0	1803.05	100	58.32		High	High	High	High	0.0001759	1.928e-06	3.41	55.41
FALSE	High	[K].SENSSTQSSPEMPTTK.[N]	1xOxidation [M12(100)]; 1xPhospho [S9(100)]; 1xAsn->Asp [N3(100)]	4.84944e-05	0.000373025	1	1	8	A2ALS5	A2ALS5 [534-549]	A2ALS5 1xPhospho [S542(100)]	0	1807.69	100	7.14		High	High	High	High	7.673e-05	1.279e-07	3.44	19.67
FALSE	High	[R].FDLYDVDSKSPNLSK.[H]	1xPhospho [S10(100)]; 1xAsn->Asp [N12(100)]	1.58703e-05	0.000373025	1	1	2	Q9DC53	Q9DC53 [108-122]	Q9DC53 1xPhospho [S117(100)]	1	1808.8	100	13.08		Peak Found	High	High	High	7.673e-05	2.388e-08	5.15	87.59
FALSE	High	[R].NHSGSRTPPVALSSSR.[M]	2xPhospho [S3(99.6); S/T]; 1xAsn->Asp [N1(100)]	0.0106549	0.000373025	1	1	6	Q8BTI8	Q8BTI8 [2050-2065]	Q8BTI8 2xPhospho [S2052(99.6); S/T]	1	1813.76	100	26.34		High	High	High	High	7.673e-05	0.000415	2.59	40.51
FALSE	High	[K].ESSDSTNTTIEDEDAK.[A]	1xPhospho [S/T]; 1xAsn->Asp [N7(100)]	0.0418373	0.000658968	1	1	1	P28652	P28652 [393-408]		0	1822.67			No Quan Values	Not Found	High	Not Found	High	0.0001281	0.003291	1.67
FALSE	High	[K].AVSSFDPEIDLSNQSGR.[V]	1xAsn->Asp [N13(100)]	0.0164116	0.0010051	1	1	3	P28828	P28828 [522-538]		0	1822.85			No Quan Values	High	High	Not Found	High	0.0002776	0.002102	1.77
FALSE	High	[R].LENLSSTESGYTATLTR.[T]	1xAsn->Asp [N3(100)]	1.37053e-06	0.000625776	1	1	2	P70699	P70699 [138-154]		0	1843.89	100	52.21		Not Found	High	High	High	0.0001759	5.495e-09	3.52	75.82
FALSE	High	[R].KNSTDLDSAPEDPTSPK.[R]	1xPhospho [T/S]; 1xAsn->Asp [N2(100)]	5.57633e-06	0.000373025	1	1	3	Q924A2	Q924A2 [2297-2313]		1	1882.8	100	9.28		High	High	High	High	7.673e-05	4.998e-09	3.72	43.17
FALSE	High	[R].LNFSHGTHEYHAETIK.[N]	1xAsn->Asp [N2(100)]	0.0014382	0.000625776	1	1	1	P52480	P52480 [74-89]		0	1884.89	100	54.82		High	Peak Found	Peak Found	High	0.0001759	7.467e-05	1.24	29.69
FALSE	High	[K].VDNLTYRTSPDTLRR.[V]	1xPhospho [T/S/Y]; 1xAsn->Asp [N3(100)]	0.023714	0.000658968	1	1	9	Q62093	Q62093 [18-32]		2	1887.9	100	22.02		High	High	High	High	0.0001281	0.001392	3.01	47.56
FALSE	High	[K].AADPPAENSSAPEAEQGGAE.[-]	1xAsn->Asp [N8(100)]	4.64457e-07	0.000625776	1	1	7	P62960	P62960 [303-322]		0	1898.79	100	4.92		High	High	High	High	0.0001759	1.247e-09	3.67	41.14
FALSE	High	[R].LDNVSHTPSSYIETLPK.[A]	1xAsn->Asp [N3(100)]	0.0225467	0.0010051	1	1	2	Q78ZA7	Q78ZA7 [45-61]		0	1901.95			No Quan Values	Not Found	High	Not Found	High	0.0002776	0.003259	2.11
FALSE	High	[-].MKGETPVNSTMSIGQAR.[K]	2xOxidation [M1(100); M11(100)]; 1xPhospho [T5(100)]; 1xAsn->Asp [N8(100)]	0.0935183	0.00302074	1	1	4	P63216	P63216 [1-17]	P63216 1xPhospho [T5(100)]	1	1919.82	100	50.59		High	High	High	High	0.0005758	0.01151	2.28	28.94
FALSE	High	[K].CSELEEELKNVTNNLK.[S]	1xCarbamidomethyl [C1]; 1xAsn->Asp [N10(100)]	0.000338989	0.000373025	1	1	6	P21107	P21107 [191-206]		1	1920.92	100	88.07		High	High	Peak Found	High	7.673e-05	2.351e-06	1.6	103.41
FALSE	High	[R].TCLLNETGDEPFQYKN.[-]	1xCarbamidomethyl [C2]; 1xAsn->Asp [N5(100)]	0.00141459	0.000625776	1	1	5	P15105	P15105 [358-373]		1	1929.85	100	71.43		High	High	High	High	0.0001759	7.308e-05	2.76	89.88
FALSE	High	[R].LNQSDSIEDPNSPAGRR.[H]	1xPhospho [S12(100)]; 1xAsn->Asp [N2(100)]	0.000325497	0.000373025	1	1	2	Q8BUK6	Q8BUK6 [227-243]	Q8BUK6 1xPhospho [S238(100)]	1	1936.84	100	19.33		High	High	Peak Found	High	7.673e-05	2.214e-06	3.28	36.92
FALSE	High	[K].SGTLKSPPKGFDTTAINK.[S]	1xPhospho [S6(100)]; 1xAsn->Asp [N17(100)]	5.07658e-07	0.000373025	1	1	7	Q9ES28	Q9ES28 [231-248]	Q9ES28 1xPhospho [S236(100)]	2	1942.95	100	32.6		High	High	High	High	7.673e-05	1.373e-10	4.31	51.79
FALSE	High	[K].VENMSSNQDGNDSDEFM.[-]	2xOxidation [M4(100); M17(100)]; 1xAsn->Asp [N3(100)]	0.0948666	0.0033109	1	1	1	Q78PG9	Q78PG9 [192-208]		0	1951.68	100	27.56		Not Found	High	Peak Found	High	0.0006297	0.01171	1.52	49.46
FALSE	High	[R].LNINSSPDEHEPLLRR.[E]	1xPhospho [S6(100)]; 1xAsn->Asp [N]	0.0143477	0.000373025	1	1	3	O35607	O35607 [858-873]	O35607 1xPhospho [S863(100)]	1	1970.93	100	20.08		High	High	High	High	7.673e-05	0.0006495	3.81	61.55
FALSE	High	[K].NISLSSEEEAEGLAGHPR.[V]	1xPhospho [S6(100)]; 1xAsn->Asp [N1(100)]	1.57517e-08	0.000373025	1	1	12	Q5U3K5	Q5U3K5 [478-495]	Q5U3K5 1xPhospho [S483(100)]	0	1976.86	100	4.46		High	High	High	High	7.673e-05	7.537e-13	4.69	77.28
FALSE	High	[R].STPSHGSVSSLNSTGSLSPK.[H]	1xPhospho [S18(100)]; 1xAsn->Asp [N12(100)]	7.46649e-05	0.000373025	1	1	5	Q60902	Q60902 [238-257]	Q60902 1xPhospho [S255(100)]	0	2010.9	100	14.95		High	High	High	High	7.673e-05	2.44e-07	5.02	44.62
FALSE	High	[R].GSSQPNLSTSYSEQEYGK.[A]	1xPhospho [S3(100)]; 1xAsn->Asp [N6(100)]	8.28593e-06	0.000373025	1	1	4	Q8CHU3	Q8CHU3 [171-188]	Q8CHU3 1xPhospho [S173(100)]	0	2042.82	100	25.06		High	High	High	High	7.673e-05	8.996e-09	3.65	67.6
FALSE	High	[K].TPLENVPGNLSPIKDPDR.[L]	1xPhospho [S11(100)]; 1xAsn->Asp [N9(100)]	0.000117317	0.000373025	1	1	8	Q9EPN1	Q9EPN1 [1509-1526]	Q9EPN1 1xPhospho [S1519(100)]	1	2042.98	100	24.41		High	High	High	High	7.673e-05	4.775e-07	4.3	85.82
FALSE	High	[K].ALASETNGTDSNGSNSSNIQ.[-]	1xPhospho [T6(98.2)]; 2xAsn->Asp [N7(100); N15(99.4)]	0.0254352	0.000658968	1	1	32	P63328	P63328 [502-521]	P63328 1xPhospho [T507(98.2)]	0	2048.79	100	7.75		High	High	High	High	0.0001281	0.001543	2.61	74.41
FALSE	High	[K].ALASETNGTDSNGSNSSNIQ.[-]	1xPhospho [S/T]; 3xAsn->Asp [N7(100); N12(100); N15(100)]	0.054864	0.000945247	1	1	21	P63328	P63328 [502-521]		0	2049.78	100	5.37		High	High	High	High	0.0001825	0.005012	2.44	78.55
FALSE	High	[K].IDASKNEEDEGHSNSSPR.[H]	1xPhospho [S]; 1xAsn->Asp [N14(100)]	5.71971e-06	0.000373025	1	1	11	Q60668	Q60668 [68-85]		1	2052.81	100	44.24		High	High	High	High	7.673e-05	5.187e-09	2.88	15.45
FALSE	High	[K].GNKSPSPPPDGSPAATPEIR.[V]	1xPhospho [S6(99.6)]; 1xAsn->Asp [N2(100)]	1.005e-07	0.000373025	1	1	53	O08539	O08539 [293-312]	O08539 1xPhospho [S298(99.6)]	1	2055.94	100	3.12		High	High	High	High	7.673e-05	1.217e-11	6.01	51.33
FALSE	High	[K].NISLSSEEEAEGLAGHPR.[V]	2xPhospho [S5(100); S6(100)]; 1xAsn->Asp [N1(100)]	0.00175547	0.000373025	1	1	14	Q5U3K5	Q5U3K5 [478-495]	Q5U3K5 2xPhospho [S482(100); S483(100)]	0	2056.83	100	24.05		High	High	High	High	7.673e-05	2.758e-05	2.57	90.12
FALSE	High	[R].LAEELPSLTHLNLSGNNLK.[D]	1xAsn->Asp [N]	0.00106167	0.000625776	1	1	3	Q9EST5	Q9EST5 [83-101]		0	2064.1	100			High	Not Found	Not Found	High	0.0001759	4.92e-05	2.75	95
FALSE	High	[K].DKSPVREPIDNLTPEER.[D]	1xPhospho [S3(100)]; 1xAsn->Asp [N11(100)]	8.22397e-09	0.000373025	1	1	8	Q8VH51	Q8VH51 [134-150]	Q8VH51 1xPhospho [S136(100)]	2	2075.96	100	22.61		High	High	High	High	7.673e-05	2.848e-13	5.62	62.89
FALSE	High	[R].SPTNSSEIFTPAHEENVR.[F]	1xPhospho [S1(99.6)]; 1xAsn->Asp [N4(100)]	2.05096e-06	0.000373025	1	1	13	Q3UGS4	Q3UGS4 [21-38]	Q3UGS4 1xPhospho [S21(99.6)]	0	2095.9	100	11.07		High	High	High	High	7.673e-05	1.117e-09	4.52	68.37
FALSE	High	[K].VNNSSLIGLGYTQTLKPGIK.[L]	1xAsn->Asp [N]	9.52013e-07	0.000625776	1	1	3	Q60932	Q60932 [250-269]		0	2104.16	100			High	High	High	High	0.0001759	3.323e-09	3.61	88.18
FALSE	High	[K].ESSESTNTTIEDEDTKVR.[K]	1xPhospho [S/T]; 1xAsn->Asp [N7(100)]	7.58108e-05	0.000373025	1	1	9	P11798	P11798 [329-346]		1	2121.87	100	44.16		High	High	High	High	7.673e-05	2.499e-07	3.53	37.33
FALSE	High	[K].TPPSNLSPIEDASPTEELR.[Q]	1xPhospho [S13(99.5)]; 1xAsn->Asp [N5(100)]	0.000211414	0.000373025	2	2	14	O88737; Q9QYX7	O88737 [1102-1120]; Q9QYX7 [1760-1778]	O88737 1xPhospho [S1114(99.5)]; Q9QYX7 1xPhospho [S1772(99.5)]	0	2133.96	100	7.25	Shared	High	High	High	High	7.673e-05	1.153e-06	3.46	103.78
FALSE	High	[K].GNKSPSPPPDGSPAATPEIR.[V]	2xPhospho [S4(100); S6(100)]; 1xAsn->Asp [N2(100)]	3.27205e-06	0.000373025	1	1	33	O08539	O08539 [293-312]	O08539 2xPhospho [S296(100); S298(100)]	1	2135.9	100	18.97		High	High	High	High	7.673e-05	2.245e-09	4.16	65.65
FALSE	High	[K].AVGKDNFTLIPEGTNGTEER.[M]	1xAsn->Asp [N15(100)]	0.000147947	0.000625776	1	1	12	O08553	O08553 [342-361]		1	2149.04	100	15.8		High	High	High	High	0.0001759	3.328e-06	2.69	71.28
FALSE	High	[R].DNLTLWTSDMQGDGEEQNK.[E]	1xAsn->Asp [N2(100)]	7.97593e-05	0.000373025	1	1	5	P62259	P62259 [226-244]		0	2181.92	100	28.36		High	High	Peak Found	High	7.673e-05	2.688e-07	3.21	106.25
FALSE	High	[K].TPPSNLSPIEDASPTEELR.[Q]	2xPhospho [S7(100); S13(99.4)]; 1xAsn->Asp [N5(100)]	0.0013552	0.000373025	2	2	3	O88737; Q9QYX7	O88737 [1102-1120]; Q9QYX7 [1760-1778]	O88737 2xPhospho [S1108(100); S1114(99.4)]; Q9QYX7 2xPhospho [S1766(100); S1772(99.4)]	0	2213.93	100	51.86	Shared	High	Not Found	High	High	7.673e-05	1.873e-05	3.82	118.43
FALSE	High	[K].GNKSPSPPPDGSPAATPEIR.[V]	3xPhospho [S4(100); S6(100); S12(100)]; 1xAsn->Asp [N2(100)]	0.101883	0.00354232	1	1	3	O08539	O08539 [293-312]	O08539 3xPhospho [S296(100); S298(100); S304(100)]	1	2215.87			No Quan Values	High	Not Found	High	High	0.000669	0.01314	3.18
FALSE	High	[R].SKSPASTSSVNGTPGSQLSTPR.[S]	1xPhospho [S/T]; 1xAsn->Asp [N11(100)]	0.0657478	0.000945247	1	1	3	Q9JLM8	Q9JLM8 [305-326]		1	2227.02	100	37.58		Not Found	High	Peak Found	High	0.0001825	0.006626	1.84	42.55
FALSE	High	[R].SKTPPSNLSPIEDASPTEELR.[Q]	1xPhospho [S15(100)]; 1xAsn->Asp [N7(100)]	6.42868e-08	0.000373025	1	1	12	O88737	O88737 [1100-1120]	O88737 1xPhospho [S1114(100)]	1	2349.09	100	12.66		High	High	High	High	7.673e-05	6.239e-12	7.07	80.37
FALSE	High	[R].DVATSPISPTENNTTPPDALTR.[N]	1xPhospho [S8(100)]; 1xAsn->Asp [N]	9.26583e-08	0.000373025	1	1	85	O88643	O88643 [216-237]	O88643 1xPhospho [S223(100)]	0	2378.08	100	5.51		High	High	High	High	7.673e-05	1.075e-11	5.92	104.71
FALSE	High	[R].DVATSPISPTENNTTPPDALTR.[N]	1xPhospho [S8(100)]; 2xAsn->Asp [N12(100); N13(100)]	8.67399e-08	0.000373025	1	1	42	O88643	O88643 [216-237]	O88643 1xPhospho [S223(100)]	0	2379.06	100	4.99		High	High	High	High	7.673e-05	9.765e-12	5.07	109.14
FALSE	High	[R].ANRTEENVSDGSPNAGTVEQTPK.[K]	1xAsn->Asp [N2(99.2)]	0.0215601	0.000658968	1	1	2	P46414	P46414 [167-189]		1	2402.11			No Quan Values	Not Found	High	Not Found	High	0.0001281	0.001204	1.71
FALSE	High	[R].SVTSNQSDGTQESCESPDVLDR.[H]	1xCarbamidomethyl [C14]; 1xAsn->Asp [N5(100)]	0.00251659	0.000373025	1	1	10	Q9QYF9	Q9QYF9 [346-367]		0	2412.01	100	10.77		High	High	High	High	7.673e-05	4.74e-05	2.29	52.01
FALSE	High	[R].SNSTETLSPAKSPSSSTGSIASSR.[K]	1xPhospho [S12(100)]; 1xAsn->Asp [N2(100)]	4.31495e-05	0.000373025	1	1	2	Q9R1V6	Q9R1V6 [853-876]	Q9R1V6 1xPhospho [S864(100)]	1	2420.08	100	16.59		High	High	Not Found	High	7.673e-05	1.067e-07	3.6	47.49
FALSE	High	[R].SKTPPSNLSPIEDASPTEELR.[Q]	2xPhospho [S9(99.4); S15(100)]; 1xAsn->Asp [N7(100)]	2.5128e-06	0.000373025	1	1	10	O88737	O88737 [1100-1120]	O88737 2xPhospho [S1108(99.4); S1114(100)]	1	2429.05	100	5.6		High	High	High	High	7.673e-05	1.512e-09	6.78	93.68
FALSE	High	[R].SYDVPPPPMEPDHPFYSNISK.[D]	1xOxidation [M9(100)]; 1xAsn->Asp [N18(100)]	0.00834928	0.000625776	1	1	4	Q9DBJ1	Q9DBJ1 [118-138]		0	2434.09	100	43.69		High	High	Not Found	High	0.0001759	0.0008311	2.53	79.64
FALSE	High	[R].DNLTLWTSDSAGEECDAAEGAEN.[-]	1xCarbamidomethyl [C15]; 1xAsn->Asp [N2(100)]	0.0296949	0.000658968	1	1	5	P68254	P68254 [223-245]		0	2455.97	100	44.61		High	High	High	High	0.0001281	0.001952	2.42	118.97
FALSE	High	[R].DVATSPISPTENNTTPPDALTR.[N]	2xPhospho [S8(100); T15(100)]; 1xAsn->Asp [N12(100)]	0.00332609	0.000373025	1	1	5	O88643	O88643 [216-237]	O88643 2xPhospho [S223(100); T230(100)]	0	2458.04	100	11.23		High	Peak Found	High	High	7.673e-05	7.225e-05	2.91	119.45
FALSE	High	[R].DVATSPISPTENNTTPPDALTR.[N]	2xPhospho [S5(98.9); S8(98.9)]; 2xAsn->Asp [N12(100); N13(100)]	0.010763	0.000373025	1	1	2	O88643	O88643 [216-237]	O88643 2xPhospho [S220(98.9); S223(98.9)]	0	2459.03			No Quan Values	High	Not Found	High	High	7.673e-05	0.0004202	2.7
FALSE	High	[K].DYNASASTISPPSSMEEDKFSK.[S]	1xPhospho [S10(100)]; 1xAsn->Asp [N3(100)]	1.61959e-05	0.000373025	1	1	3	P14873	P14873 [1195-1216]	P14873 1xPhospho [S1204(100)]	1	2472.02	100	5.93		High	High	High	High	7.673e-05	2.466e-08	5.05	82.98
FALSE	High	[R].QDHPSSMGVYGQESGGFSGPGENR.[S]	1xAsn->Asp [N23(100)]	0.0802062	0.00184082	1	1	1	Q61545	Q61545 [269-292]		0	2481.04			Not Reliable	Not Found	Not Found	High	High	0.0003515	0.009036	3.19
FALSE	High	[K].DYNASASTISPPSSMEEDKFSK.[S]	1xOxidation [M15(100)]; 1xPhospho [S10(100)]; 1xAsn->Asp [N3(100)]	1.76573e-07	0.000373025	1	1	14	P14873	P14873 [1195-1216]	P14873 1xPhospho [S1204(100)]	1	2488.01	100	131.3		High	High	High	High	7.673e-05	2.834e-11	5.88	73.59
FALSE	High	[R].SVTSNQSDGTQESCESPDVLDR.[H]	1xCarbamidomethyl [C14]; 1xPhospho [S/T]; 1xAsn->Asp [N5(100)]	8.69493e-05	0.000373025	1	1	10	Q9QYF9	Q9QYF9 [346-367]		0	2491.98	100	55		High	High	High	High	7.673e-05	3.055e-07	2.75	76.37
FALSE	High	[K].LQVPTPEEMSNLTPESSPELAK.[K]	1xOxidation [M9(100)]; 1xPhospho [S/T]; 1xAsn->Asp [N11(100)]	0.0565028	0.000945247	1	1	4	Q69Z98	Q69Z98 [498-519]		0	2494.13	100	30.51		High	High	High	High	0.0001825	0.005236	2.23	101.09
FALSE	High	[K].LDDGHLNNSLGSPVQADVYFPR.[L]	1xPhospho [S12(100)]; 1xAsn->Asp [N]	9.8226e-07	0.000373025	1	1	42	Q8VED9	Q8VED9 [14-35]	Q8VED9 1xPhospho [S25(100)]	0	2495.12	100	49.86		High	High	High	High	7.673e-05	3.697e-10	6.59	112.78
FALSE	High	[R].QDHPSSMGVYGQESGGFSGPGENR.[S]	1xOxidation [M7(100)]; 1xAsn->Asp [N23(100)]	0.00469472	0.000373025	1	1	1	Q61545	Q61545 [269-292]		0	2497.03	100	53.69		Peak Found	High	Peak Found	High	7.673e-05	0.0001204	3.07	60.79
FALSE	High	[R].AADSQNSGEGNTSAAESSFSQEVAR.[E]	1xAsn->Asp [N]	0.00453027	0.000625776	1	1	4	F6ZDS4	F6ZDS4 [2099-2123]		0	2501.07	100	7.64		Peak Found	High	High	High	0.0001759	0.0003599	2.01	54.36
FALSE	High	[K].KNDGVKESSESTNTTIEDEDTK.[V]	1xPhospho [S/T]; 2xAsn->Asp [N2(100); N13(100)]	0.000645919	0.000373025	1	1	5	P11798	P11798 [323-344]		2	2509.03			No Quan Values	High	High	High	High	7.673e-05	6.153e-06	4.2
FALSE	High	[R].SASTESGFHNHTDTAEGDVLAAAR.[D]	1xPhospho [S3(100)]; 1xAsn->Asp [N10(100)]	4.34844e-08	0.000373025	1	1	17	B2RUJ5	B2RUJ5 [82-105]	B2RUJ5 1xPhospho [S84(100)]	0	2525.06	100	22.93		High	High	High	High	7.673e-05	3.45e-12	6.54	62.19
FALSE	High	[K].SSKGSPTGSSPNNASELSLASLTEK.[I]	1xPhospho [S/T]; 1xAsn->Asp [N13(99)]	0.0173723	0.000658968	1	1	5	Q5SXY1	Q5SXY1 [351-375]		1	2530.16	100	49.11		Peak Found	High	High	High	0.0001281	0.0008672	3.11	79.86
FALSE	High	[K].STSAPQMSPGSSDNQSSSPQPAQQK.[L]	1xOxidation [M7(100)]; 1xAsn->Asp [N14(100)]	1.89567e-05	0.000373025	1	1	6	Q80X50	Q80X50 [480-504]		0	2549.11	100	23.17		High	High	High	High	7.673e-05	3.126e-08	4.09	18.89
FALSE	High	[R].TSPEPQRENASPAPGTTAEEAMSR.[G]	1xOxidation [M22(100)]; 1xPhospho [T/S]; 1xAsn->Asp [N9(100)]	0.186338	0.00747606	1	1	1	Q9Z1R2	Q9Z1R2 [985-1008]		1	2611.1			No Quan Values	Not Found	High	Not Found	High	0.001705	0.03463	2.09
FALSE	High	[K].LQVPTPEEMSNLTPESSPELAKK.[S]	1xOxidation [M9(100)]; 1xPhospho [S/T]; 1xAsn->Asp [N11(100)]	0.0369625	0.000658968	1	1	3	Q69Z98	Q69Z98 [498-520]		1	2622.23	100	13.97		High	Peak Found	High	High	0.0001281	0.00273	2.43	81.47
FALSE	High	[R].KLQVPTPEEMSNLTPESSPELAK.[K]	1xOxidation [M10(100)]; 1xPhospho [S/T]; 1xAsn->Asp [N12(100)]	0.0957756	0.0033109	1	1	2	Q69Z98	Q69Z98 [497-519]		1	2622.23	100	29.15		Peak Found	Peak Found	High	High	0.0006297	0.01189	2.54	82.84
FALSE	High	[K].STSAPQMSPGSSDNQSSSPQPAQQK.[L]	1xOxidation [M7(100)]; 1xPhospho [S/T]; 1xAsn->Asp [N14(100)]	0.197369	0.00799462	1	1	1	Q80X50	Q80X50 [480-504]		0	2629.07			No Quan Values	Not Found	High	Not Found	High	0.001798	0.03829	2.62
FALSE	High	[R].NSSPRSPTNSSEIFTPAHEENVR.[F]	1xPhospho [S3(98.9)]; 1xAsn->Asp [N1(100)]	4.62195e-10	0.000373025	1	1	12	Q3UGS4	Q3UGS4 [16-38]	Q3UGS4 1xPhospho [S18(98.9)]	1	2637.16	100	7.64		High	High	High	High	7.673e-05	3.823e-15	6.87	57.85
FALSE	High	[R].NSSPRSPTNSSEIFTPAHEENVR.[F]	1xPhospho [S/T]; 2xAsn->Asp [N1(100); N9(100)]	1.99969e-08	0.000373025	1	1	5	Q3UGS4	Q3UGS4 [16-38]		1	2638.14	100	8.36		High	High	High	High	7.673e-05	1.082e-12	5.24	63.96
FALSE	High	[K].NMTVEQLLTGSPTSPTVEPEKPTR.[E]	1xPhospho [S14(97.7)]; 1xAsn->Asp [N1(100)]	9.89732e-06	0.000373025	1	1	2	Q6ZPJ3	Q6ZPJ3 [823-846]	Q6ZPJ3 1xPhospho [S836(97.7)]	0	2693.27			No Quan Values	High	High	Not Found	High	7.673e-05	1.18e-08	4.26
FALSE	High	[K].NMTVEQLLTGSPTSPTVEPEKPTR.[E]	1xOxidation [M2(100)]; 1xPhospho [S14(99)]; 1xAsn->Asp [N1(100)]	5.66234e-08	0.000373025	1	1	7	Q6ZPJ3	Q6ZPJ3 [823-846]	Q6ZPJ3 1xPhospho [S836(99)]	0	2709.27	100	33.91		High	High	High	High	7.673e-05	5.135e-12	6.06	101.74
FALSE	High	[R].ERPKTPPSNLSPIEDASPTEELR.[Q]	2xPhospho [S17(99.1); T/S]; 1xAsn->Asp [N9(100)]	0.000586532	0.000373025	1	1	3	Q9QYX7	Q9QYX7 [1756-1778]	Q9QYX7 2xPhospho [S1772(99.1); T/S]	1	2724.22			No Quan Values	High	High	High	High	7.673e-05	5.357e-06	4.97
FALSE	High	[R].SLSTSGESLYHVLGLDKNATSDDIK.[K]	1xPhospho [S3(100)]; 1xAsn->Asp [N18(100)]	0.0573398	0.000945247	1	1	3	P60904	P60904 [8-32]	P60904 1xPhospho [S10(100)]	1	2731.27	100	18.87		Peak Found	High	Not Found	High	0.0001825	0.00535	1.89	113.74
FALSE	High	[R].DVMSDETNNEETESPSQEFVNITK.[Y]	1xAsn->Asp [N21(100)]	8.65089e-05	0.000373025	1	1	2	P14873	P14873 [1138-1161]		0	2744.17	100	38.6		High	High	Not Found	High	7.673e-05	3.035e-07	3.91	100.71
FALSE	High	[R].DVMSDETNNEETESPSQEFVNITK.[Y]	1xOxidation [M3(100)]; 1xAsn->Asp [N]	7.18108e-06	0.000625776	1	1	11	P14873	P14873 [1138-1161]		0	2760.17	100	38.88		High	High	High	High	0.0001759	5.278e-08	4.38	90.6
FALSE	High	[R].TSQQNVSNASEGSTWNPFDDDNFSK.[L]	1xAsn->Asp [N5(100)]	0.00069702	0.000373025	1	1	3	Q3UHJ0	Q3UHJ0 [679-703]		0	2776.16	100	39.3		Peak Found	High	Peak Found	High	7.673e-05	6.927e-06	2.79	94.84
FALSE	High	[R].TSQQNVSNASEGSTWNPFDDDNFSK.[L]	2xAsn->Asp [N5(100); N8(100)]	0.0853846	0.00214492	1	1	2	Q3UHJ0	Q3UHJ0 [679-703]		0	2777.14	100	34.36		High	High	Peak Found	High	0.0004094	0.009973	2.22	100.36
FALSE	High	[R].DVMSDETNNEETESPSQEFVNITK.[Y]	1xPhospho [S/T]; 1xAsn->Asp [N]	0.0249313	0.000658968	1	1	2	P14873	P14873 [1138-1161]		0	2824.14			Not Reliable	Not Found	Not Found	High	High	0.0001281	0.001499	1.56
FALSE	High	[K].VDSSTNSSPSPQQSESLSPAHTSDFR.[T]	1xPhospho [S/T]; 1xAsn->Asp [N6(100)]	0.00291529	0.000373025	1	1	3	Q921K9	Q921K9 [105-130]		0	2829.18	100	25.43		High	Peak Found	Not Found	High	7.673e-05	5.91e-05	2.9	59.94
FALSE	High	[K].NSSLSPGLNTSNGDGSETETTSAILASVK.[E]	1xAsn->Asp [N1(100)]	0.00125586	0.000373025	1	1	1	O35927	O35927 [28-56]		0	2838.35	100			Not Found	High	Not Found	High	7.673e-05	1.677e-05	2.38	110.12
FALSE	High	[K].NSSLSPGLNTSNGDGSETETTSAILASVK.[E]	2xAsn->Asp [N1(100); N]	1.69532e-05	0.000373025	1	1	8	O35927	O35927 [28-56]		0	2839.33	100	22.61		High	High	High	High	7.673e-05	2.638e-08	4.88	118.04
FALSE	High	[R].DVMSDETNNEETESPSQEFVNITK.[Y]	1xOxidation [M3(100)]; 1xPhospho [S14(100)]; 1xAsn->Asp [N21(100)]	7.02516e-05	0.000373025	1	1	52	P14873	P14873 [1138-1161]	P14873 1xPhospho [S1151(100)]	0	2840.13	100	14.08		High	High	High	High	7.673e-05	2.213e-07	6.12	114.54
FALSE	High	[R].SLSTSGESLYHVLGLDKNATSDDIKK.[S]	1xPhospho [S3(98.7)]; 1xAsn->Asp [N18(100)]	7.42932e-07	0.000373025	1	1	5	P60904	P60904 [8-33]	P60904 1xPhospho [S10(98.7)]	2	2859.37	100	28.61		High	High	Not Found	High	7.673e-05	2.436e-10	5.09	99.61
FALSE	High	[K].NSSLSPGLNTSNGDGSETETTSAILASVK.[E]	1xPhospho [S/T]; 2xAsn->Asp [N1(99.9); N]	0.127075	0.0043801	1	1	2	O35927	O35927 [28-56]		0	2919.3	100	20.64		Peak Found	Peak Found	High	High	0.0008263	0.01866	1.61	118.97
FALSE	High	[K].GVTSNTSDSESSSKGQEDAILSYEPVTR.[Q]	1xPhospho [S/T/Y]; 1xAsn->Asp [N5(100)]	0.0101815	0.000373025	1	1	5	P70175	P70175 [626-653]		1	3025.32			No Quan Values	Not Found	High	Not Found	High	7.673e-05	0.0003867	3.23
FALSE	High	[R].ARPSQLPEQSSSAQQNGSVSDISPVQAAK.[K]	1xPhospho [S23(99.1)]; 1xAsn->Asp [N16(100)]	0.0012059	0.000373025	1	1	1	P28740	P28740 [117-145]	P28740 1xPhospho [S139(99.1)]	0	3048.43			No Quan Values	Not Found	High	Not Found	High	7.673e-05	1.58e-05	3.23
FALSE	High	[K].VDNSSLTGESEPQTRSPDFTNENPLETR.[N]	1xPhospho [T/S]; 1xAsn->Asp [N3(100)]	7.41021e-06	0.000373025	1	1	6	Q8VDN2	Q8VDN2 [213-240]		1	3201.39	100	46.4		High	High	High	High	7.673e-05	7.646e-09	4.93	91.68
FALSE	High	[K].VDNSSLTGESEPQTRSPECTHESPLETR.[N]	1xCarbamidomethyl [C19]; 1xPhospho [T/S]; 1xAsn->Asp [N3(100)]	0.0786732	0.00184082	1	1	1	Q64436	Q64436 [222-249]		1	3224.37			No Quan Values	Not Found	Not Found	High	High	0.0003515	0.008728	2.93
FALSE	High	[K].SLENETLNKEEDCHSPTSKPPKPDQPLK.[V]	1xCarbamidomethyl [C13]; 1xPhospho [T/S]; 1xAsn->Asp [N]	0.00566246	0.000373025	1	1	28	Q8BGD9	Q8BGD9 [445-472]		1	3299.51	100	28.43		High	High	High	High	7.673e-05	0.0001598	2.99	43.03
FALSE	High	[R].DNLTLWTSDMQGDGEEQNKEALQDVEDENQ.[-]	1xOxidation [M10(100)]; 1xAsn->Asp [N2(100)]	0.00460053	0.000373025	1	1	10	P62259	P62259 [226-255]		1	3468.45	100	82.56		High	High	High	High	7.673e-05	0.0001177	4.03	113.58
FALSE	High	[R].RLNNLSPASHLASSSPPPGLPSGLPSGLPSGSPSR.[S]	1xPhospho [S9(89.6)]; 1xAsn->Asp [N]	0.175833	0.00644627	1	1	1	Q9QWI6	Q9QWI6 [361-395]	Q9QWI6 1xPhospho [S369(89.6)]	1	3472.72			Not Reliable	High	Not Found	Not Found	High	0.001309	0.03167	2.22
FALSE	High	[K].LSQTASEDSDVFGEADAIQNNGTSAEDTAVTDSK.[H]	1xPhospho [S/T]; 1xAsn->Asp [N]	0.117371	0.00382372	1	1	4	P04370	P04370 [35-68]		0	3554.48			No Quan Values	High	Not Found	Not Found	High	0.0007214	0.01644	1.34
FALSE	High	[K].QADVADQQTTELPAENGETENQSPASEEEKEAK.[S]	1xAsn->Asp [N21(98.3)]	0.0608087	0.000945247	1	1	1	P18608	P18608 [62-94]		1	3574.58	100	30.21		High	Peak Found	Peak Found	High	0.0001825	0.005877	2.05	72.85
FALSE	High	[K].DSTLIMQLLRDNLTLWTSDTQGDEAEAGEGGEN.[-]	1xPhospho [S/T]; 1xAsn->Asp [N12(100)]	0.0605121	0.000945247	1	1	2	P63101	P63101 [213-245]		1	3660.59	100			Not Found	High	High	High	0.0001825	0.005834	2.28	108.24
FALSE	High	[R].GHDLSPLASDILTNTSGSMDEGDDYLPPTTPAVEK.[M]	1xOxidation [M19(100)]; 1xAsn->Asp [N14(100)]	0.0291083	0.000658968	1	1	1	P20357	P20357 [722-756]		0	3660.67			Not Reliable	Not Found	High	Not Found	High	0.0001281	0.001888	3.24
FALSE	High	[R].IEDSQPHIPLIDDTDLEEDAALKQNSSPPSSLNK.[N]	1xPhospho [S27(97.6)]; 1xAsn->Asp [N25(100)]	2.54518e-09	0.000373025	1	1	8	Q9R0K7	Q9R0K7 [1130-1163]	Q9R0K7 1xPhospho [S1156(97.6)]	1	3797.76	100	15.92		High	High	Not Found	High	7.673e-05	4.917e-14	6.27	115.09
FALSE	High	[R].KLAGDMGELALEGAEGQAEGSTPDKEASSQPESSDANTSS.[-]	1xOxidation [M6(100)]; 1xAsn->Asp [N37(100)]	9.60036e-06	0.000373025	1	1	3	O70139	O70139 [37-76]		2	3968.73	100	13.39		Peak Found	High	High	High	7.673e-05	1.127e-08	5.12	72.22
FALSE	High	[R].GSNFNISK.[T]	2xAsn->Asp [N3(100); N5(100)]	0.0833551	0.00296673	1	1	3	P26262	P26262 [123-130]		0	868.405	100	33.21		Peak Found	High	High	High	0.001083	0.02004	1.14	30
FALSE	High	[K].DAVNNITAK.[G]	2xAsn->Asp [N4(100); N5(100)]	0.0309442	0.0010051	1	1	1	O08532	O08532 [320-328]		0	947.468	100	36		Not Found	Peak Found	High	High	0.0003969	0.005024	1.68	38.8
FALSE	High	[R].ASSLNFLNK.[S]	1xPhospho [S3(100)]; 2xAsn->Asp [N5(100); N8(100)]	0.0380793	0.000658968	1	1	3	O88448	O88448 [573-581]	O88448 1xPhospho [S575(100)]	0	1075.47	100	18.68		High	High	High	High	0.0001281	0.00286	1.89	87.81
FALSE	High	[K].ANNSLISNDR.[S]	2xAsn->Asp [N2(100); N3(100)]	0.113024	0.00474978	1	1	1	Q9Z0J4	Q9Z0J4 [953-962]		0	1105.51			No Quan Values	Not Found	High	Not Found	High	0.001623	0.03084	1.82
FALSE	High	[K].AIEENNNFSK.[M]	1xAsn->Asp [N]	0.00676016	0.000373025	2	2	80	P54227; P55821	P54227 [86-95]; P55821 [120-129]		0	1166.53	100	15.42	Shared	High	High	High	High	7.673e-05	0.0002089	2.26	22.51
FALSE	High	[R].LNSSSQTNSLK.[D]	2xAsn->Asp [N2(100); N8(100)]	0.0587614	0.000945247	1	1	1	Q62443	Q62443 [153-163]		0	1180.57			No Quan Values	Not Found	High	Not Found	High	0.0001825	0.005565	1.45
FALSE	High	[R].SLEVLNLSSNK.[L]	2xAsn->Asp [N6(100); N10(100)]	0.00119214	0.000625776	1	1	5	Q63912	Q63912 [147-157]		0	1205.63	100	87.19		High	High	High	High	0.0001759	5.77e-05	2.62	79.4
FALSE	High	[R].NQDNLQGWNK.[T]	1xAsn->Asp [N1(100)]	0.0144202	0.000373025	1	1	2	Q9DBP5	Q9DBP5 [97-106]		0	1217.55	100	77.71		Peak Found	High	Peak Found	High	7.673e-05	0.0006519	1.7	43.05
FALSE	High	[R].NQDNLQGWNK.[T]	2xAsn->Asp [N1(100); N4(100)]	0.0109273	0.000373025	1	1	6	Q9DBP5	Q9DBP5 [97-106]		0	1218.54	100	54.88		Peak Found	High	High	High	7.673e-05	0.0004295	0.69	47.66
FALSE	High	[K].VAEIPFNSTNK.[YF]	2xAsn->Asp [N7(100); N10(100)]	0.0152822	0.0010051	3	4	2	Q9Z1W8; Q6PIC6; Q6PIE5	Q9Z1W8 [488-498]; Q6PIC6 [467-477]; Q6PIE5 [475-485]		0	1221.6	100	11.24	Shared	High	High	Peak Found	High	0.0002776	0.001901	1.65	63.09
FALSE	High	[R].NLAPATNYSLR.[V]	2xAsn->Asp [N1(100); N7(100)]	0.0482837	0.00134972	1	1	2	P55144	P55144 [277-287]		0	1221.61	100	15.53		Not Found	High	High	High	0.0004769	0.009347	1.46	72.45
FALSE	High	[RK].VEIIANDQGNR.[IT]	2xAsn->Asp [N6(100); N10(100)]	0.00293011	0.000373025	3	6	44	P20029; Q61696; P63017	P20029 [51-61]; Q61696 [26-36]; P63017 [26-36]		0	1230.6	100	17.37	Shared	High	High	High	High	7.673e-05	5.98e-05	2.94	39.56
FALSE	High	[K].NNTQVLINCR.[N]	1xCarbamidomethyl [C9]; 3xAsn->Asp [N1(100); N2(100); N8(100)]	0.00446277	0.000373025	1	1	4	P62317	P62317 [38-47]		0	1234.57	100	24.3		High	High	High	High	7.673e-05	0.0001124	2.74	65.59
FALSE	High	[K].NATNEQDLANR.[F]	2xAsn->Asp [N1(100); N10(100)]	0.00590201	0.000625776	1	1	5	Q61301	Q61301 [165-175]		0	1247.55	100	30.14		High	High	High	High	0.0001759	0.0005141	1.69	26
FALSE	High	[K].VYVGNLGNNGNK.[T]	1xAsn->Asp [N]	0.00543387	0.000625776	1	1	7	P84104	P84104 [12-23]		0	1249.62	100	54		High	High	High	High	0.0001759	0.0004596	2.24	37.18
FALSE	High	[K].VYVGNLGNNGNK.[T]	2xAsn->Asp [N9(99.8); N11(100)]	0.000422318	0.000625776	1	1	13	P84104	P84104 [12-23]		0	1250.6	100	61.67		High	High	High	High	0.0001759	1.391e-05	2.52	42.06
FALSE	High	[K].VYVGNLGNNGNK.[T]	3xAsn->Asp [N5(100); N8(99.9); N]	0.00015721	0.000625776	1	1	37	P84104	P84104 [12-23]		0	1251.59	100	48.75		High	High	High	High	0.0001759	3.605e-06	2.74	46.38
FALSE	High	[R].GLPDNISSVLNK.[L]	1xAsn->Asp [N11(100)]	0.0113607	0.0010051	1	1	1	Q91ZJ5	Q91ZJ5 [96-107]		0	1257.67	100	48.27		Peak Found	High	Peak Found	High	0.0002776	0.001267	1.67	84.26
FALSE	High	[K].GDNITLLQSVSN.[-]	2xAsn->Asp [N3(100); N12(100)]	0.0185146	0.0010051	1	1	1	P62305	P62305 [81-92]		0	1262.61	100	37.22		High	Peak Found	Peak Found	High	0.0002776	0.002478	1.91	112.65
FALSE	High	[K].INFTAPFNPNK.[G]	3xAsn->Asp [N2(100); N8(100); N10(100)]	0.0113607	0.0010051	1	1	2	Q9QYS2	Q9QYS2 [438-448]		0	1265.6			No Quan Values	Not Found	High	High	High	0.0002776	0.001267	1.54
FALSE	High	[R].INISEGNCPER.[I]	1xCarbamidomethyl [C8]; 2xAsn->Asp [N2(100); N7(100)]	0.0109319	0.0010051	2	3	3	Q61990; P60335	Q61990 [47-57]; P60335 [47-57]		0	1290.56	100	9.87	Shared	High	High	High	High	0.0002776	0.001205	2.58	41.77
FALSE	High	[K].NTESIIELQNK.[T]	2xAsn->Asp [N1(100); N10(100)]	0.122166	0.00474978	1	1	1	P50586	P50586 [417-427]		0	1290.64			No Quan Values	Not Found	Not Found	High	High	0.001716	0.03446	1.41
FALSE	High	[R].TPGQLSDNNSRQ.[-]	2xAsn->Asp [N8(100); N9(100)]	0.0414975	0.00134972	1	1	2	Q8C0E2	Q8C0E2 [325-336]		1	1318.59	100	43.85		High	High	Peak Found	High	0.0004769	0.007554	2.28	17.03
FALSE	High	[R].KNSPGNGSALGPR.[L]	1xPhospho [S3(100)]; 2xAsn->Asp [N2(100); N6(100)]	0.166591	0.00644627	1	1	1	P83510	P83510 [657-669]	P83510 1xPhospho [S659(100)]	1	1336.59			No Quan Values	Not Found	Not Found	High	High	0.001309	0.02886	1.32
FALSE	High	[K].NFITQGPYENR.[T]	1xAsn->Asp [N1(100)]	0.0123367	0.0010051	1	1	3	P62814	P62814 [461-471]		0	1339.63	100	23.82		Not Found	High	High	High	0.0002776	0.00142	2.1	68.11
FALSE	High	[K].NFITQGPYENR.[T]	2xAsn->Asp [N1(100); N10(100)]	0.0173364	0.0010051	1	1	5	P62814	P62814 [461-471]		0	1340.61	100	56.91		High	High	High	High	0.0002776	0.00226	2.53	72.38
FALSE	High	[K].SLNVSSSVNQASR.[L]	2xAsn->Asp [N3(100); N9(100)]	0.122799	0.00550254	1	1	1	Q4U2R1	Q4U2R1 [2789-2801]		0	1350.65	100	14.68		High	Peak Found	Peak Found	High	0.001716	0.03456	1.51	21.69
FALSE	High	[R].SVNFSLTPNEIK.[V]	2xAsn->Asp [N3(100); N9(100)]	0.113613	0.00474978	1	1	1	P14873	P14873 [1271-1282]		0	1350.68	100	18.4		Not Found	High	Peak Found	High	0.001623	0.031	1.65	86.92
FALSE	High	[K].SFFDNISCDDNR.[E]	1xCarbamidomethyl [C8]; 1xAsn->Asp [N11(100)]	0.0185146	0.0010051	1	1	3	Q8K2F8	Q8K2F8 [367-378]		0	1490.59	100	17.51		High	High	High	High	0.0002776	0.002486	2.53	84.15
FALSE	High	[K].SFFDNISCDDNR.[E]	1xCarbamidomethyl [C8]; 2xAsn->Asp [N5(100); N11(100)]	0.0504138	0.00134972	1	1	1	Q8K2F8	Q8K2F8 [367-378]		0	1491.57	100	43.79		High	Peak Found	Not Found	High	0.0004769	0.009941	1.47	87.5
FALSE	High	[R].FNSANEDNVTQVR.[T]	1xAsn->Asp [N2(100)]	1.69913e-05	0.000625776	1	1	3	P24270	P24270 [432-444]		0	1494.68	100	39.51		High	High	High	High	0.0001759	1.725e-07	3.46	38.51
FALSE	High	[K].IGSLDNITHVPGGGNK.[K]	1xAsn->Asp [N15(100)]	8.15658e-07	0.000625776	1	1	5	P10637	P10637 [646-661]		0	1579.81	100	21.7		High	High	High	High	0.0001759	2.706e-09	3.11	56.97
FALSE	High	[K].IGSLDNITHVPGGGNK.[K]	2xAsn->Asp [N6(100); N15(100)]	8.11995e-08	0.000373025	1	1	4	P10637	P10637 [646-661]		0	1580.79	100	21.33		High	High	High	High	7.673e-05	8.852e-12	5.09	69.22
FALSE	High	[R].NSSGSSESSLPNLAR.[S]	1xPhospho [S3(99.5)]; 2xAsn->Asp [N1(100); N12(100)]	0.000124055	0.000373025	1	1	4	Q3UHJ0	Q3UHJ0 [934-948]	Q3UHJ0 1xPhospho [S936(99.5)]	0	1587.65	100	14.76		High	High	High	High	7.673e-05	5.225e-07	3.89	83.8
FALSE	High	[R].VNMSGVSSSNGVVDPR.[A]	1xOxidation [M3(100)]; 1xAsn->Asp [N10(98.6)]	0.0620091	0.000945247	1	1	1	Q9CZY3	Q9CZY3 [88-103]		0	1621.75	100			Not Found	High	Not Found	High	0.0001825	0.006059	1.31	44.52
FALSE	High	[R].VNMSGVSSSNGVVDPR.[A]	1xOxidation [M3(100)]; 2xAsn->Asp [N2(100); N10(100)]	0.00101477	0.000373025	1	1	2	Q9CZY3	Q9CZY3 [88-103]		0	1622.73	100	75.36		Peak Found	High	Peak Found	High	7.673e-05	1.215e-05	2.67	45.75
FALSE	High	[K].FNISNGGPAPEAITDK.[I]	2xAsn->Asp [N2(100); N5(100)]	9.67136e-05	0.000625776	1	1	2	Q9D0F9	Q9D0F9 [131-146]		0	1632.78	100	24.07		High	High	Peak Found	High	0.0001759	1.853e-06	2.93	80.49
FALSE	High	[K].IGSLDNITHVPGGGNK.[K]	1xPhospho [S3(100)]; 1xAsn->Asp [N15(100)]	4.26071e-06	0.000373025	1	1	7	P10637	P10637 [646-661]	P10637 1xPhospho [S648(100)]	0	1659.77	100	22.01		High	High	High	High	7.673e-05	3.337e-09	4.24	73.33
FALSE	High	[K].IGSLDNITHVPGGGNK.[K]	1xPhospho [S3(100)]; 2xAsn->Asp [N6(100); N15(100)]	1.66124e-05	0.000373025	1	1	4	P10637	P10637 [646-661]	P10637 1xPhospho [S648(100)]	0	1660.76	100	11.62		High	High	High	High	7.673e-05	2.564e-08	3.63	80.83
FALSE	High	[K].NQVAMNPTNTVFDAK.[R]	1xOxidation [M5(100)]; 1xAsn->Asp [N1(100)]	0.00367397	0.000625776	1	1	3	P63017	P63017 [57-71]		0	1666.77	100	7.57		Not Found	High	High	High	0.0001759	0.0002693	1.4	55.3
FALSE	High	[K].NNSNDIVNAIMELTM.[-]	1xOxidation [M15(100)]; 2xAsn->Asp [N1(99.3); N2(99.3)]	0.0944152	0.00302074	1	2	1	P70670	P70670 [2173-2187]		0	1696.74			No Quan Values	Not Found	High	Not Found	High	0.0005758	0.01161	2.21
FALSE	High	[K].NAVITVPAYFNDSQR.[Q]	2xAsn->Asp [N1(100); N11(100)]	0.00112813	0.000625776	1	1	9	P38647	P38647 [188-202]		0	1696.82	100	79.51		High	High	High	High	0.0001759	5.36e-05	2.6	103.98
FALSE	High	[K].NSSYFVEWIPNNVK.[TV]	2xAsn->Asp [N1(100); N11(99.7)]	0.00144029	0.000373025	3	7	1	Q7TMM9; P99024; P68372	Q7TMM9 [337-350]; P99024 [337-350]; P68372 [337-350]		0	1698.8	100		Shared	Not Found	High	Not Found	High	7.673e-05	2.057e-05	2.62	118.53
FALSE	High	[R].VKEDENVPFLLVGNK.[S]	2xAsn->Asp [N6(100); N14(100)]	0.0264176	0.0010051	1	1	2	P63321	P63321 [114-128]		1	1702.89	100	61.88		High	High	Peak Found	High	0.0003969	0.004041	2.15	87.33
FALSE	High	[K].KALAAAGYDVEKNNSR.[I]	1xAsn->Asp [N]	0.00858219	0.000625776	1	4	5	P15864	P15864 [64-79]		2	1707.87	100	23.29		High	High	High	High	0.0001759	0.0008628	1.7	18.32
FALSE	High	[K].INMNGINNSSGMVDAR.[S]	1xOxidation [M3(100)]; 3xAsn->Asp [N2(100); N4(99.3); N8(99.3)]	0.0255628	0.000658968	1	1	4	Q9D2M8	Q9D2M8 [86-101]		0	1711.73	100	28.79		High	High	Peak Found	High	0.0001281	0.00155	1.73	58.29
FALSE	High	[K].NNSNDIVNAIMELTM.[-]	2xOxidation [M11(100); M15(100)]; 2xAsn->Asp [N4(100); N]	0.00187515	0.000373025	1	2	6	P70670	P70670 [2173-2187]		0	1712.74	100	61.42		High	High	High	High	7.673e-05	3.061e-05	3.06	120.62
FALSE	High	[K].INMNGINNSSGMVDAR.[S]	2xOxidation [M3(100); M12(100)]; 2xAsn->Asp [N2(100); N4(100)]	1.14387e-06	0.000373025	1	1	46	Q9D2M8	Q9D2M8 [86-101]		0	1726.74	100	30.92		High	High	High	High	7.673e-05	4.642e-10	3.93	35.74
FALSE	High	[K].NNSAIDSGINLTTDTSK.[S]	2xAsn->Asp [N1(100); N2(100)]	4.99017e-07	0.000625776	1	1	10	Q9R0K7	Q9R0K7 [1164-1180]		0	1752.81	100	17.52		High	High	High	High	0.0001759	1.372e-09	4.46	83
FALSE	High	[K].TAPFDSRFPNQNQTK.[N]	2xAsn->Asp [N10(100); N12(100)]	0.14598	0.00544897	1	1	2	P56391	P56391 [14-28]		1	1752.82	100	43.55		High	High	Peak Found	High	0.001024	0.02328	2.14	46.69
FALSE	High	[R].NTENGSAPSTAPTDQNR.[Q]	2xAsn->Asp [N1(100); N4(100)]	3.14181e-06	0.000373025	1	1	4	Q91YL2	Q91YL2 [46-62]		0	1761.75	100	16.3		High	High	High	High	7.673e-05	2.108e-09	3.25	25.38
FALSE	High	[R].NTENGSAPSTAPTDQNR.[Q]	3xAsn->Asp [N1(100); N4(100); N16(100)]	0.00018247	0.000373025	1	1	3	Q91YL2	Q91YL2 [46-62]		0	1762.74	100	12.9		High	High	High	High	7.673e-05	9.278e-07	2.35	28.83
FALSE	High	[K].ATHPPSSTPPNPLLNR.[T]	1xPhospho [T8(99.1)]; 2xAsn->Asp [N11(100); N15(100)]	0.0262099	0.000658968	1	1	5	Q8R3Z5	Q8R3Z5 [411-426]	Q8R3Z5 1xPhospho [T418(99.1)]	0	1780.83	100	36.88		High	High	Peak Found	High	0.0001281	0.001615	2.31	63.04
FALSE	High	[R].NNVTEIQGIPGAASGLIK.[E]	2xAsn->Asp [N1(100); N2(100)]	0.149365	0.00571169	1	1	1	Q91V14	Q91V14 [361-378]		0	1783.94			No Quan Values	Not Found	Not Found	High	High	0.001125	0.02419	1.6
FALSE	High	[K].IGSLDNITHVPGGGNKK.[I]	1xPhospho [S3(100)]; 1xAsn->Asp [N15(100)]	5.94144e-05	0.000373025	1	1	1	P10637	P10637 [646-662]	P10637 1xPhospho [S648(100)]	1	1787.87	100	20.89		Peak Found	High	Peak Found	High	7.673e-05	1.724e-07	3.45	56
FALSE	High	[R].TNTMNGSKSPVISRPK.[S]	1xPhospho [S9(100)]; 2xAsn->Asp [N2(100); N5(100)]	0.000799402	0.000373025	1	1	1	Q03173	Q03173 [732-747]	Q03173 1xPhospho [S740(100)]	1	1798.84	100	14.09		Not Found	High	Peak Found	High	7.673e-05	8.479e-06	3.26	25.5
FALSE	High	[R].TNTMNGSKSPVISRPK.[S]	1xOxidation [M4(100)]; 1xPhospho [S9(100)]; 1xAsn->Asp [N5(100)]	0.00016569	0.000373025	1	1	3	Q03173	Q03173 [732-747]	Q03173 1xPhospho [S740(100)]	1	1813.85	100	18.14		High	High	High	High	7.673e-05	8.059e-07	4.39	16.11
FALSE	High	[K].SETSSNPSSPEICPNK.[E]	1xCarbamidomethyl [C13]; 1xPhospho [S9(100)]; 1xAsn->Asp [N15(100)]	0.000253811	0.000373025	1	1	6	Q5SVL6	Q5SVL6 [586-601]	Q5SVL6 1xPhospho [S594(100)]	0	1814.72	100	5.7		High	High	High	High	7.673e-05	1.518e-06	3.46	46.16
FALSE	High	[R].TNTMNGSKSPVISRPK.[S]	1xOxidation [M4(100)]; 1xPhospho [S9(99.4)]; 2xAsn->Asp [N2(100); N5(100)]	0.000139421	0.000373025	1	1	7	Q03173	Q03173 [732-747]	Q03173 1xPhospho [S740(99.4)]	1	1814.84	100	9.5		High	High	High	High	7.673e-05	6.182e-07	3.26	16.87
FALSE	High	[K].TPIIEEEQNNSANTQK.[H]	1xAsn->Asp [N13(100)]	2.43359e-06	0.000625776	1	1	11	Q4KMM3	Q4KMM3 [44-59]		0	1816.86	100	29.25		High	High	High	High	0.0001759	1.205e-08	3.63	32.68
FALSE	High	[K].TPIIEEEQNNSANTQK.[H]	2xAsn->Asp [N10(99.8); N13(100)]	1.07349e-05	0.000373025	1	1	4	Q4KMM3	Q4KMM3 [44-59]		0	1817.84	100	16.78		High	High	High	High	7.673e-05	1.331e-08	4.63	37.25
FALSE	High	[K].NYTDVYDKNNLLTNK.[T]	3xAsn->Asp [N1(100); N14(100); N]	0.0326761	0.00134972	1	1	2	Q9R111	Q9R111 [260-274]		1	1817.84	100			Not Found	High	Not Found	High	0.0004769	0.005409	2.12	76.47
FALSE	High	[K].NQVAMNPTNTVFDAKR.[L]	1xOxidation [M5(100)]; 1xAsn->Asp [N1(100)]	0.000108602	0.000625776	1	1	3	P63017	P63017 [57-72]		1	1822.88	100			Not Found	High	Not Found	High	0.0001759	2.173e-06	2.44	40.68
FALSE	High	[K].ALELDPDNDTYKSNLK.[I]	1xAsn->Asp [N14(100)]	0.00987759	0.000373025	1	1	2	Q8BJU0	Q8BJU0 [186-201]		1	1836.89	100	33.63		Peak Found	High	High	High	7.673e-05	0.00037	1.39	64.41
FALSE	High	[K].VYVGNLGNNGNKTELER.[A]	1xAsn->Asp [N9(100)]	4.99017e-07	0.000625776	1	1	19	P84104	P84104 [12-28]		1	1877.94	100	58.86		High	High	High	High	0.0001759	1.372e-09	4.36	48.9
FALSE	High	[K].CSELEEELKNVTNNLK.[S]	1xCarbamidomethyl [C1]; 2xAsn->Asp [N10(100); N13(99.6)]	0.00831819	0.000373025	1	1	2	P21107	P21107 [191-206]		1	1921.91	100	78.15		High	High	Peak Found	High	7.673e-05	0.0002862	1.54	109.16
FALSE	High	[K].CSELEEELKNVTNNLK.[S]	1xCarbamidomethyl [C1]; 3xAsn->Asp [N10(100); N13(100); N14(100)]	0.0419497	0.00134972	1	1	1	P21107	P21107 [191-206]		1	1922.89	100	53.5		High	Peak Found	Peak Found	High	0.0004769	0.0077	1.36	111.31
FALSE	High	[R].TCLLNETGDEPFQYKN.[-]	1xCarbamidomethyl [C2]; 2xAsn->Asp [N5(100); N16(100)]	0.0014068	0.000625776	1	1	6	P15105	P15105 [358-373]		1	1930.84	100	58.96		High	High	High	High	0.0001759	7.259e-05	2.83	92.27
FALSE	High	[R].LNINSSPDEHEPLLRR.[E]	1xPhospho [S]; 2xAsn->Asp [N2(100); N4(100)]	0.0764254	0.00184082	1	1	1	O35607	O35607 [858-873]		1	1971.92	100	17.64		High	Peak Found	Peak Found	High	0.0003515	0.008341	2.31	66.09
FALSE	High	[K].TVTNAVVTVPAYFNDSQR.[Q]	2xAsn->Asp [N4(100); N14(100)]	0.0395213	0.00134972	1	1	2	P63017	P63017 [138-155]		0	1983.97	100	71.67		High	Peak Found	High	High	0.0004769	0.00709	2.22	99.2
FALSE	High	[K].IDASKNEEDEGHSNSSPR.[H]	1xPhospho [S]; 2xAsn->Asp [N6(100); N14(100)]	3.07864e-06	0.000373025	1	1	4	Q60668	Q60668 [68-85]		1	2053.8	100	38.68		High	High	High	High	7.673e-05	2.054e-09	5.2	15.93
FALSE	High	[R].LAEELPSLTHLNLSGNNLK.[D]	2xAsn->Asp [N]	0.00218751	0.000625776	1	1	1	Q9EST5	Q9EST5 [83-101]		0	2065.08	100	63.82		High	Peak Found	Not Found	High	0.0001759	0.000132	2.48	99.73
FALSE	High	[R].SPTNSSEIFTPAHEENVR.[F]	1xPhospho [S1(99.6)]; 2xAsn->Asp [N4(100); N16(100)]	2.02516e-07	0.000373025	1	1	5	Q3UGS4	Q3UGS4 [21-38]	Q3UGS4 1xPhospho [S21(99.6)]	0	2096.88	100	43.55		High	High	High	High	7.673e-05	3.476e-11	5.05	73.53
FALSE	High	[R].DNLTLWTSDQQDEEAGEGN.[-]	2xAsn->Asp [N2(100); N19(100)]	0.115189	0.00354232	1	1	1	P68510	P68510 [228-246]		0	2123.85			Not Reliable	Not Found	High	Not Found	High	0.000669	0.01594	1.89
FALSE	High	[K].IGGDAATTVNNNTPDFGFGGQK.[R]	1xAsn->Asp [N12(100)]	0.0421775	0.00134972	1	1	4	Q3U0V1	Q3U0V1 [89-110]		0	2182	100	41.83		High	Peak Found	Peak Found	High	0.0004769	0.007724	2.14	81.21
FALSE	High	[K].IGGDAATTVNNNTPDFGFGGQK.[R]	2xAsn->Asp [N10(99.4); N12(99.4)]	0.0205051	0.000658968	1	1	2	Q3U0V1	Q3U0V1 [89-110]		0	2182.99	100	11.56		Peak Found	High	Peak Found	High	0.0001281	0.001117	2.49	85.2
FALSE	High	[K].IGGDAATTVNNNTPDFGFGGQK.[R]	3xAsn->Asp [N10(100); N11(100); N12(100)]	0.036629	0.00134972	1	1	1	Q3U0V1	Q3U0V1 [89-110]		0	2183.97	100	51.76		High	Peak Found	Not Found	High	0.0004769	0.006343	1.84	88.98
FALSE	High	[R].DNLTLWTSDQQDDDGGEGNN.[-]	2xAsn->Asp [N2(100); N19(99.5)]	0.00241652	0.000373025	1	1	3	P61982	P61982 [228-247]		0	2195.85			Not Reliable	High	High	High	High	7.673e-05	4.461e-05	3.44
FALSE	High	[R].DNLTLWTSDMQGDGEEQNK.[E]	1xOxidation [M10(100)]; 2xAsn->Asp [N2(100); N18(100)]	0.0019136	0.000373025	1	1	6	P62259	P62259 [226-244]		0	2198.9	100	33.49		High	High	High	High	7.673e-05	3.148e-05	2.76	94.28
FALSE	High	[R].NLHQSNFSLSGAQIDDNNPR.[R]	1xAsn->Asp [N1(100)]	3.08681e-09	0.000373025	1	1	8	P97427	P97427 [533-552]		0	2228.03	100	17.03		High	High	High	High	7.673e-05	6.582e-14	5.86	69.74
FALSE	High	[R].NLHQSNFSLSGAQIDDNNPR.[R]	2xAsn->Asp [N1(100); N6(100)]	1.47309e-07	0.000625776	1	1	21	P97427	P97427 [533-552]		0	2229.02	100	34.9		High	High	High	High	0.0001759	2.601e-10	5.37	74.66
FALSE	High	[K].TPIIEEEQNNSANTQKHPSR.[K]	1xAsn->Asp [N13(100)]	0.00445596	0.000625776	1	1	6	Q4KMM3	Q4KMM3 [44-63]		1	2294.1	100	46.44		High	High	High	High	0.0001759	0.0003521	3.68	16.72
FALSE	High	[R].NLTSSSLNDISDKPEKDQLK.[N]	1xPhospho [T/S]; 1xAsn->Asp [N8(100)]	0.000659168	0.000373025	1	1	4	O88343	O88343 [252-271]		1	2313.09	100	41.19		High	High	High	High	7.673e-05	6.381e-06	1.8	58.09
FALSE	High	[R].NLTSSSLNDISDKPEKDQLK.[N]	1xPhospho [S/T]; 2xAsn->Asp [N1(100); N8(100)]	1.17026e-05	0.000373025	1	1	8	O88343	O88343 [252-271]		1	2314.07	100	20.75		High	High	High	High	7.673e-05	1.517e-08	3.8	69.17
FALSE	High	[K].IGGDAATTVNNNTPDFGFGGQKR.[Q]	1xAsn->Asp [N11(99.4)]	5.03825e-08	0.000373025	1	1	21	Q3U0V1	Q3U0V1 [89-111]		1	2338.11	100	30.99		High	High	High	High	7.673e-05	4.33e-12	4.56	69.91
FALSE	High	[K].LGSTAPQVLNTSSPAQQAENEAK.[A]	2xAsn->Asp [N10(100); N20(100)]	0.000443646	0.000373025	1	1	6	Q9CZ44	Q9CZ44 [260-282]		0	2343.13	100	24.46		High	High	High	High	7.673e-05	3.506e-06	3.45	68.6
FALSE	High	[R].DNLTLWTSENQGDEGDAGEGEN.[-]	1xAsn->Asp [N10(100)]	0.0482837	0.00134972	1	1	2	Q9CQV8	Q9CQV8 [225-246]		0	2351.94	100	89.34		High	Peak Found	Not Found	High	0.0004769	0.00933	1.59	118.43
FALSE	High	[R].DNLTLWTSENQGDEGDAGEGEN.[-]	2xAsn->Asp [N2(100); N10(100)]	0.000139421	0.000373025	1	1	4	Q9CQV8	Q9CQV8 [225-246]		0	2352.92			Not Reliable	High	High	High	High	7.673e-05	6.194e-07	4.07
FALSE	High	[R].DNLTLWTSENQGDEGDAGEGEN.[-]	3xAsn->Asp [N2(100); N10(100); N22(100)]	0.0056054	0.000373025	1	1	4	Q9CQV8	Q9CQV8 [225-246]		0	2353.91	100	6.78		High	High	High	High	7.673e-05	0.0001576	2.34	119.11
FALSE	High	[K].NDGVKESSESTNTTIEDEDTK.[V]	1xPhospho [S/T]; 1xAsn->Asp [N1(100)]	0.00798842	0.000373025	1	1	2	P11798	P11798 [324-344]		1	2379.96	100	20.5		Peak Found	High	Peak Found	High	7.673e-05	0.0002685	2.79	42.29
FALSE	High	[R].NLHQSNFSLSGAQIDDNNPRR.[T]	2xAsn->Asp [N1(100); N6(100)]	0.134037	0.00621493	1	1	1	P97427	P97427 [533-553]		1	2385.12			No Quan Values	Not Found	High	Not Found	High	0.002075	0.03935	2.54
FALSE	High	[R].NLHQSNFSLSGAQIDDNNPRR.[T]	3xAsn->Asp [N1(99.3); N17(100); N18(100)]	0.108412	0.00442468	1	1	2	P97427	P97427 [533-553]		1	2386.1	100	66.22		High	High	Not Found	High	0.00154	0.02913	2.1	64.73
FALSE	High	[R].ANRTEENVSDGSPNAGTVEQTPK.[K]	2xAsn->Asp [N2(99.1); N14(100)]	0.0663915	0.000945247	1	1	1	P46414	P46414 [167-189]		1	2403.09			No Quan Values	Not Found	High	Not Found	High	0.0001825	0.00671	2.6
FALSE	High	[R].DNLTLWTSDTQGDEAEAGEGGEN.[-]	2xAsn->Asp [N2(100); N23(100)]	0.00514295	0.000373025	1	1	1	P63101	P63101 [223-245]		0	2410.96			Not Reliable	Not Found	High	Not Found	High	7.673e-05	0.0001387	4.12
FALSE	High	[R].DNLTLWTSDSAGEECDAAEGAEN.[-]	1xCarbamidomethyl [C15]; 2xAsn->Asp [N2(100); N23(100)]	0.141357	0.00517499	1	1	1	P68254	P68254 [223-245]		0	2456.95			Not Reliable	High	Not Found	Not Found	High	0.0009724	0.02216	1.35
FALSE	High	[R].ANRTEENVSDGSPNAGTVEQTPK.[K]	1xPhospho [S12(98.7)]; 1xAsn->Asp [N14(100)]	0.0753243	0.00184082	1	1	2	P46414	P46414 [167-189]	P46414 1xPhospho [S178(98.7)]	1	2482.07			No Quan Values	Not Found	High	High	High	0.0003515	0.008178	2.76
FALSE	High	[R].ANRTEENVSDGSPNAGTVEQTPK.[K]	1xPhospho [S12(100)]; 2xAsn->Asp [N14(100); N]	0.000363959	0.000373025	1	1	6	P46414	P46414 [167-189]	P46414 1xPhospho [S178(100)]	1	2483.06	100	13.66		High	High	High	High	7.673e-05	2.609e-06	4.97	39.89
FALSE	High	[R].ANRTEENVSDGSPNAGTVEQTPK.[K]	1xPhospho [S12(100)]; 3xAsn->Asp [N2(100); N7(100); N14(100)]	0.0166871	0.000373025	1	1	2	P46414	P46414 [167-189]	P46414 1xPhospho [S178(100)]	1	2484.04	100	22.76		High	High	Peak Found	High	7.673e-05	0.0008154	3.18	43.78
FALSE	High	[K].LDDGHLNNSLGSPVQADVYFPR.[L]	1xPhospho [S12(100)]; 2xAsn->Asp [N7(100); N8(100)]	1.55513e-05	0.000373025	1	1	28	Q8VED9	Q8VED9 [14-35]	Q8VED9 1xPhospho [S25(100)]	0	2496.11	100	52.14		High	High	High	High	7.673e-05	2.317e-08	5.93	118.22
FALSE	High	[K].KNDGVKESSESTNTTIEDEDTK.[V]	1xPhospho [S/T]; 1xAsn->Asp [N2(100)]	0.000161537	0.000373025	1	1	3	P11798	P11798 [323-344]		2	2508.05			No Quan Values	High	High	High	High	7.673e-05	7.739e-07	4.34
FALSE	High	[K].SSKGSPTGSSPNNASELSLASLTEK.[I]	1xPhospho [S/T]; 2xAsn->Asp [N12(100); N13(100)]	2.25285e-05	0.000373025	1	1	8	Q5SXY1	Q5SXY1 [351-375]		1	2531.14			No Quan Values	High	High	High	High	7.673e-05	4.048e-08	4.95
FALSE	High	[R].EQFGNNPFSSLAGNSDNSSSQPLR.[T]	1xAsn->Asp [N5(99.4)]	0.000396765	0.000373025	1	1	12	Q99NB8	Q99NB8 [294-317]		0	2554.14	100	9.72		High	High	High	High	7.673e-05	2.963e-06	3.88	98.56
FALSE	High	[R].EQFGNNPFSSLAGNSDNSSSQPLR.[T]	3xAsn->Asp [N14(100); N17(100); N]	4.77613e-05	0.000373025	1	1	13	Q99NB8	Q99NB8 [294-317]		0	2556.11	100	13.64		High	High	High	High	7.673e-05	1.244e-07	2.94	102.98
FALSE	High	[K].LVQDVANNTNEEAGDGTTTATVLAR.[S]	1xAsn->Asp [N10(100)]	2.27938e-08	0.000625776	1	1	44	P63038	P63038 [97-121]		0	2561.23	100	69.56		High	High	High	High	0.0001759	2.016e-11	5.52	76.23
FALSE	High	[K].LVQDVANNTNEEAGDGTTTATVLAR.[S]	2xAsn->Asp [N7(99.7); N10(100)]	7.50832e-07	0.000625776	1	1	40	P63038	P63038 [97-121]		0	2562.22	100	106.31		High	High	High	High	0.0001759	2.401e-09	3.42	79.43
FALSE	High	[K].LVQDVANNTNEEAGDGTTTATVLAR.[S]	3xAsn->Asp [N7(100); N8(100); N10(100)]	8.76696e-08	0.000625776	1	1	21	P63038	P63038 [97-121]		0	2563.2	100	72.11		High	High	High	High	0.0001759	1.275e-10	3.97	82.81
FALSE	High	[K].LASETEDNDNSLGDILQASDNLSR.[V]	2xAsn->Asp [N10(100); N21(100)]	4.92387e-05	0.000373025	1	1	6	Q8BMI3	Q8BMI3 [265-288]		0	2579.16	100	20.97		High	High	High	High	7.673e-05	1.303e-07	3.86	116.24
FALSE	High	[K].GADDAADADTAIINAEGGQNNSEEKK.[E]	1xAsn->Asp [N14(100)]	6.09702e-11	0.000625776	1	1	24	Q8R5M8	Q8R5M8 [427-452]		1	2605.15	100	20.52		High	High	High	High	0.0001759	6.11e-15	7.6	55.09
FALSE	High	[K].NDGVKESSESTNTTIEDEDTKVR.[K]	1xPhospho [S/T]; 1xAsn->Asp [N1(100)]	0.0041152	0.000373025	1	1	3	P11798	P11798 [324-346]		2	2635.13			No Quan Values	High	Not Found	Not Found	High	7.673e-05	9.897e-05	2.55
FALSE	High	[R].NSSPRSPTNSSEIFTPAHEENVR.[F]	1xPhospho [S/T]; 3xAsn->Asp [N1(100); N9(100); N21(100)]	7.3917e-07	0.000373025	1	1	10	Q3UGS4	Q3UGS4 [16-38]		1	2639.13	100	16.02		High	High	High	High	7.673e-05	2.415e-10	4.78	68.86
FALSE	High	[R].DVMSDETNNEETESPSQEFVNITK.[Y]	2xAsn->Asp [N21(100); N]	0.0921877	0.00302074	1	1	1	P14873	P14873 [1138-1161]		0	2745.16			Not Reliable	Not Found	High	Not Found	High	0.0005758	0.01117	2.13
FALSE	High	[R].TSQQNVSNASEGSTWNPFDDDNFSK.[L]	3xAsn->Asp [N5(100); N8(100); N16(100)]	0.0935183	0.00302074	1	1	1	Q3UHJ0	Q3UHJ0 [679-703]		0	2778.13			No Quan Values	Not Found	High	Not Found	High	0.0005758	0.01145	1.94
FALSE	High	[K].SENGLEFTSSGSANTETTKVNGSLETK.[Y]	2xAsn->Asp [N14(100); N21(100)]	0.000930884	0.000373025	1	1	2	Q60932	Q60932 [48-74]		1	2790.28			No Quan Values	High	High	Not Found	High	7.673e-05	1.067e-05	2.63
FALSE	High	[K].HTGPGILSMANAGPNTNGSQFFICTAK.[T]	1xCarbamidomethyl [C24]; 1xOxidation [M9(100)]; 2xAsn->Asp [N15(100); N17(100)]	9.30851e-06	0.000625776	1	1	4	P17742	P17742 [92-118]		0	2809.29	100	83.9		High	High	High	High	0.0001759	7.557e-08	3.7	95.96
FALSE	High	[R].GGPPGQFHDNANGGQNGTVQEIMIPAGK.[A]	1xOxidation [M23(100)]; 3xAsn->Asp [N10(100); N12(100); N16(100)]	0.00397177	0.000373025	1	1	4	Q3U0V1	Q3U0V1 [218-245]		0	2810.27	100	5.61		Peak Found	High	High	High	7.673e-05	9.403e-05	2.01	75.87
FALSE	High	[K].NSSLSPGLNTSNGDGSETETTSAILASVK.[E]	3xAsn->Asp [N1(100); N9(100); N12(100)]	5.10201e-05	0.000373025	1	1	2	O35927	O35927 [28-56]		0	2840.32			Not Reliable	High	Not Found	High	High	7.673e-05	1.378e-07	4.85
FALSE	High	[R].DVMSDETNNEETESPSQEFVNITK.[Y]	1xOxidation [M3(100)]; 1xPhospho [S14(100)]; 2xAsn->Asp [N21(100); N]	0.000436941	0.000373025	1	1	14	P14873	P14873 [1138-1161]	P14873 1xPhospho [S1151(100)]	0	2841.12	100	57.32		High	High	High	High	7.673e-05	3.423e-06	3.29	116.3
FALSE	High	[K].NDQDTWDYTNPNLSGQGDPGSNPNKR.[Q]	1xAsn->Asp [N1(100)]	0.00125586	0.000373025	1	1	1	Q8R081	Q8R081 [275-300]		1	2891.25	100			Not Found	High	Not Found	High	7.673e-05	1.675e-05	3.42	71.99
FALSE	High	[R].DVMSDETNNEETESPSQEFVNITK.[Y]	1xOxidation [M3(100)]; 2xPhospho [S4(97.7); S14(99.9)]; 1xAsn->Asp [N]	0.00308251	0.000373025	1	1	2	P14873	P14873 [1138-1161]	P14873 2xPhospho [S1141(97.7); S1151(99.9)]	0	2920.1	100	6.82		Peak Found	Peak Found	High	High	7.673e-05	6.429e-05	2.68	120.12
FALSE	High	[K].DAVQQDGFNSLNTAHTTENHGTGNHSAQ.[-]	1xAsn->Asp [N9(97.6)]	0.0857957	0.00214492	1	1	1	P48453	P48453 [498-525]		0	2952.27	100	21.99		Peak Found	Peak Found	High	High	0.0004094	0.01005	2.5	39.79
FALSE	High	[K].DAVQQDGFNSLNTAHTTENHGTGNHSAQ.[-]	2xAsn->Asp [N]	0.0841625	0.00184082	1	1	1	P48453	P48453 [498-525]		0	2953.26	100	48.68		Peak Found	High	Peak Found	High	0.0003515	0.009727	2.6	46.28
FALSE	High	[K].DAVQQDGFNSLNTAHTTENHGTGNHSAQ.[-]	3xAsn->Asp [N9(100); N12(100); N19(99.1)]	8.24054e-05	0.000625776	1	1	14	P48453	P48453 [498-525]		0	2954.24	100	47.35		High	High	High	High	0.0001759	1.494e-06	4.67	49.41
FALSE	High	[R].LQAALDNEAGGRPAMEPGNGSLDLGGDAAGR.[S]	2xAsn->Asp [N7(100); N19(100)]	6.31567e-09	0.000373025	1	1	3	Q8VEK3	Q8VEK3 [38-68]		0	2982.39	100	15.14		High	High	Not Found	High	7.673e-05	1.92e-13	4.79	84.57
FALSE	High	[R].LQAALDNEAGGRPAMEPGNGSLDLGGDAAGR.[S]	1xOxidation [M15(100)]; 1xAsn->Asp [N7(100)]	0.00157005	0.000373025	1	1	4	Q8VEK3	Q8VEK3 [38-68]		0	2997.4	100			High	High	High	High	7.673e-05	2.334e-05	3.02	78.5
FALSE	High	[R].LQAALDNEAGGRPAMEPGNGSLDLGGDAAGR.[S]	1xOxidation [M15(100)]; 2xAsn->Asp [N7(100); N19(100)]	1.83446e-10	0.000373025	1	1	7	Q8VEK3	Q8VEK3 [38-68]		0	2998.38	100	27.3		High	High	High	High	7.673e-05	9.559e-16	5.23	76.74
FALSE	High	[K].NNQETKPSDDENSDNSSECVVCLSDLR.[D]	2xCarbamidomethyl [C19; C22]; 1xAsn->Asp [N]	0.0540619	0.000945247	1	1	2	Q9D074	Q9D074 [260-286]		0	3113.29	100	13.16		Peak Found	Peak Found	High	High	0.0001825	0.004897	1.43	69.65
FALSE	High	[K].TPSSMENDSSNLDPSQAPSLAQPLVFSNSK.[Q]	1xOxidation [M5(100)]; 1xAsn->Asp [N11(98.5)]	0.0584744	0.000945247	1	1	2	Q80X50	Q80X50 [311-340]		0	3165.45	100	43.36		Peak Found	High	High	High	0.0001825	0.00553	2.57	107.77
FALSE	High	[K].TPSSMENDSSNLDPSQAPSLAQPLVFSNSK.[Q]	1xOxidation [M5(100)]; 3xAsn->Asp [N7(100); N11(100); N28(100)]	0.0690269	0.00125751	1	1	3	Q80X50	Q80X50 [311-340]		0	3167.42	100	15.4		High	High	Peak Found	High	0.0002419	0.007154	2	113.95
FALSE	High	[K].SLENETLNKEEDCHSPTSKPPKPDQPLK.[V]	1xCarbamidomethyl [C13]; 1xPhospho [T6(98.8)]; 2xAsn->Asp [N4(100); N8(100)]	0.183051	0.00747606	1	1	2	Q8BGD9	Q8BGD9 [445-472]	Q8BGD9 1xPhospho [T450(98.8)]	1	3300.5	100	105.34		High	Peak Found	High	High	0.001616	0.03363	3.16	47.9
FALSE	High	[K].LSQTASEDSDVFGEADAIQNNGTSAEDTAVTDSK.[H]	1xAsn->Asp [N21(99.4)]	9.31299e-08	0.000373025	1	1	11	P04370	P04370 [35-68]		0	3474.52	100	75.76		High	High	High	High	7.673e-05	1.085e-11	6.52	93.47
FALSE	High	[K].LSQTASEDSDVFGEADAIQNNGTSAEDTAVTDSK.[H]	2xAsn->Asp [N20(100); N21(100)]	5.60472e-06	0.000373025	1	1	18	P04370	P04370 [35-68]		0	3475.5	100	70.09		High	High	High	High	7.673e-05	5.034e-09	4.29	96.64
FALSE	High	[K].LSQTASEDSDVFGEADAIQNNGTSAEDTAVTDSK.[H]	1xPhospho [S/T]; 2xAsn->Asp [N20(100); N21(100)]	0.0798204	0.00184082	1	1	2	P04370	P04370 [35-68]		0	3555.47			No Quan Values	High	Not Found	Not Found	High	0.0003515	0.008935	1.34
FALSE	High	[R].IEDSQPHIPLIDDTDLEEDAALKQNSSPPSSLNK.[N]	1xPhospho [S/T]; 2xAsn->Asp [N25(100); N33(100)]	2.64368e-06	0.000373025	1	1	2	Q9R0K7	Q9R0K7 [1130-1163]		1	3798.75	100			Not Found	High	Not Found	High	7.673e-05	1.632e-09	5.18	117.18
FALSE	High	[K].ADEAQADGKEHPGAEDASEEQNSQSSMENSVNSSEK.[A]	1xOxidation [M27(100)]; 2xAsn->Asp [N29(100); N32(100)]	8.91848e-05	0.000373025	1	1	1	Q9CXE2	Q9CXE2 [132-167]		1	3810.53			No Quan Values	High	Not Found	Not Found	High	7.673e-05	3.172e-07	5.47
FALSE	High	[K].DLDENEVERPEEENASANPPSGIEEEAAENGVAKPK.[V]	1xAsn->Asp [N30(100)]	2.10369e-06	0.000373025	1	1	3	Q9D824	Q9D824 [41-76]		0	3864.75	100	34.84		High	Peak Found	High	High	7.673e-05	1.157e-09	5.15	71.79
