# Supplementary material for: TiO2 Simultaneous Enrichment, On-Line Deglycosylation, and Sequential Analysis of Glyco- and Phosphopeptides
Source: Front Chem. 2021 Aug 11;9:703176. doi: 10.3389/fchem.2021.703176 (PMC8385670; doi:10.3389/fchem.2021.703176)
Supplement: Supplementary file 2 [file Table3.xlsx]

## Sheet: Sheet1
Checked	Confidence	Modification Name	Target Amino Acid	Position in Peptide	Site Probability	Peptide Sequence	# Modified PSMs	# Uncertain Modified PSMs	# Unmodified PSMs	Protein Accession	Protein Description	Position	Master	Motif
FALSE	High	Phospho	T	21	99.2	LDQAGEVLYQACNAITTAILTVK	1	0	0	A2ASS6	Titin OS=Mus musculus OX=10090 GN=Ttn PE=1 SV=1	13269	Master Protein	ITTAILtVKEIEL
FALSE	High	Phospho	T	13	100	GLYDGPVCEVSVTPK	4	0	1	O08553	Dihydropyrimidinase-related protein 2 OS=Mus musculus OX=10090 GN=Dpysl2 PE=1 SV=2	509	Master Protein	VCEVSVtPKTVTP
FALSE	High	Phospho	S	11	99.6	TVTPASSAKTSPAK	1	3	0	O08553	Dihydropyrimidinase-related protein 2 OS=Mus musculus OX=10090 GN=Dpysl2 PE=1 SV=2	522	Master Protein	ASSAKTsPAKQQA
FALSE	High	Phospho	S	3	100	EGSPLKEESLAR	4	0	1	Q5EBJ4	Ermin OS=Mus musculus OX=10090 GN=Ermn PE=1 SV=1	211	Master Protein	RKHREGsPLKEES
FALSE	High	Phospho	T	6	100	VMLGETNPADSKPGTIR	3	0	9	Q01768	Nucleoside diphosphate kinase B OS=Mus musculus OX=10090 GN=Nme2 PE=1 SV=1	94	Master Protein	RVMLGEtNPADSK
FALSE	High	Phospho	T	7	100	NIVTPRTPPPSQGK	14	7	1	P04370	Myelin basic protein OS=Mus musculus OX=10090 GN=Mbp PE=1 SV=2	229	Master Protein	NIVTPRtPPPSQG
FALSE	High	Phospho	S	3	100	DKSPVREPIDNLTPEER	2	0	0	Q8VH51	RNA-binding protein 39 OS=Mus musculus OX=10090 GN=Rbm39 PE=1 SV=2	136	Master Protein	PFRKDKsPVREPI
FALSE	High	Phospho	S	10	100	GVVTNGLDVSPAEEK	14	0	7	P08553	Neurofilament medium polypeptide OS=Mus musculus OX=10090 GN=Nefm PE=1 SV=4	769	Master Protein	TNGLDVsPAEEKK
FALSE	High	Phospho	S	1	100	SPVEEVKPKPEAK	1	0	4	P08553	Neurofilament medium polypeptide OS=Mus musculus OX=10090 GN=Nefm PE=1 SV=4	610	Master Protein	KSPMPKsPVEEVK
FALSE	High	Phospho	S	3	100	SESPKEPEQLR	5	0	2	P49312	Heterogeneous nuclear ribonucleoprotein A1 OS=Mus musculus OX=10090 GN=Hnrnpa1 PE=1 SV=2	6	Master Protein	MSKSEsPKEPEQ
FALSE	High	Phospho	Y	16	100	KGPEAAGAAAAQQGGYEIPAR	1	0	0	Q91W40	Kinesin light chain 3 OS=Mus musculus OX=10090 GN=Klc3 PE=1 SV=1	201	Master Protein	AAQQGGyEIPARL
FALSE	High	Phospho	S	9	100	SPSDLSPESPVLSSPPK	1	0	0	O70166	Stathmin-3 OS=Mus musculus OX=10090 GN=Stmn3 PE=1 SV=1	68	Master Protein	SDLSPEsPVLSSP
FALSE	High	Phospho	S	10	100	KAEGEPQEESPLKSK	3	0	0	Q8K019	Bcl-2-associated transcription factor 1 OS=Mus musculus OX=10090 GN=Bclaf1 PE=1 SV=2	177	Master Protein	GEPQEEsPLKSKS
FALSE	High	Phospho	T	4	100	NEATEMETLVEAEKR	3	0	0	Q80YT7	Myomegalin OS=Mus musculus OX=10090 GN=Pde4dip PE=1 SV=2	124	Master Protein	LAKNEAtEMETLV
FALSE	High	Phospho	T	18	100	SGTSTPTTPGSTAITPGTPPSYSSR	4	0	4	P20357	Microtubule-associated protein 2 OS=Mus musculus OX=10090 GN=Map2 PE=1 SV=2	1609	Master Protein	TAITPGtPPSYSS
FALSE	High	Phospho	S	4	100	SDISPLTPR	5	0	3	P14873	Microtubule-associated protein 1B OS=Mus musculus OX=10090 GN=Map1b PE=1 SV=2	1781	Master Protein	SPKSDIsPLTPRE
FALSE	High	Phospho	S	10	100	SPSLSPSPPSPIEK	6	0	6	P14873	Microtubule-associated protein 1B OS=Mus musculus OX=10090 GN=Map1b PE=1 SV=2	1260	Master Protein	LSPSPPsPIEKTP
FALSE	High	Phospho	T	4	100	TTRTPEEGGYSYEISEK	2	1	0	P14873	Microtubule-associated protein 1B OS=Mus musculus OX=10090 GN=Map1b PE=1 SV=2	1945	Master Protein	TEKTTRtPEEGGY
FALSE	High	Phospho	S	7	100	DIIRQPSEEEIIK	4	0	3	Q62048	Astrocytic phosphoprotein PEA-15 OS=Mus musculus OX=10090 GN=Pea15 PE=1 SV=1	116	Master Protein	DIIRQPsEEEIIK
FALSE	High	Phospho	T	6	100	AAPALTPPDR	3	0	0	P63318	Protein kinase C gamma type OS=Mus musculus OX=10090 GN=Prkcg PE=1 SV=1	655	Master Protein	RAAPALtPPDRLV
FALSE	High	Phospho	S	9	100	ELSQLQELSNHQKKR	3	0	0	P28738	Kinesin heavy chain isoform 5C OS=Mus musculus OX=10090 GN=Kif5c PE=1 SV=3	539	Master Protein	SQLQELsNHQKKR
FALSE	High	Phospho	T	5	99.6	VGSLTPPSSPK	5	0	0	Q3UHJ0	AP2-associated protein kinase 1 OS=Mus musculus OX=10090 GN=Aak1 PE=1 SV=2	618	Master Protein	QKVGSLtPPSSPK
FALSE	High	Phospho	S	5	100	DVYLSPRDDGYSTK	2	0	0	Q9WV02	RNA-binding motif protein, X chromosome OS=Mus musculus OX=10090 GN=Rbmx PE=1 SV=1	208	Master Protein	RRDVYLsPRDDGY
FALSE	High	Phospho	S	3	100	EKSPELPEPSVR	3	0	0	Q52KI8	Serine/arginine repetitive matrix protein 1 OS=Mus musculus OX=10090 GN=Srrm1 PE=1 SV=2	220	Master Protein	PEKKEKsPELPEP
FALSE	High	Phospho	S	3	100	TASPPPPPK	2	0	0	Q52KI8	Serine/arginine repetitive matrix protein 1 OS=Mus musculus OX=10090 GN=Srrm1 PE=1 SV=2	635	Master Protein	PKRRTAsPPPPPK
FALSE	High	Phospho	S	10	100	GAINMGDAFSPAPAGTQGPPPMMGMNMNNR	5	9	8	Q8R326	Paraspeckle component 1 OS=Mus musculus OX=10090 GN=Pspc1 PE=1 SV=1	409	Master Protein	NMGDAFsPAPAGT
FALSE	High	Phospho	S	3	100	SSSLPSYGR	2	0	0	Q9WV69	Dematin OS=Mus musculus OX=10090 GN=Dmtn PE=1 SV=1	289	Master Protein	GTSKSSsLPSYGR
FALSE	High	Phospho	S	3	98.8	STSPPPSPEVWAESR	8	0	0	Q9WV69	Dematin OS=Mus musculus OX=10090 GN=Dmtn PE=1 SV=1	92	Master Protein	LSPKSTsPPPSPE
FALSE	High	Phospho	S	3	100	LSSPVLHR	1	0	0	Q9QXS6	Drebrin OS=Mus musculus OX=10090 GN=Dbn1 PE=1 SV=4	142	Master Protein	GLARLSsPVLHRL
FALSE	High	Phospho	S	3	100	TASLTSAASIDGSR	5	0	6	Q9QYG0	Protein NDRG2 OS=Mus musculus OX=10090 GN=Ndrg2 PE=1 SV=1	332	Master Protein	SRSRTAsLTSAAS
FALSE	High	Phospho	S	3	100	DLSLEEIQK	8	0	5	P54227	Stathmin OS=Mus musculus OX=10090 GN=Stmn1 PE=1 SV=2	46	Master Protein	PKKKDLsLEEIQK
FALSE	High	Phospho	S	5	99.3	SADVSPTTEGVK	1	1	0	Q9ESN6	Tripartite motif-containing protein 2 OS=Mus musculus OX=10090 GN=Trim2 PE=1 SV=1	428	Master Protein	IRSADVsPTTEGV
FALSE	High	Phospho	S	5	100	GTDDSPKNSQEDLQDR	2	0	8	Q8CCT4	Transcription elongation factor A protein-like 5 OS=Mus musculus OX=10090 GN=Tceal5 PE=1 SV=1	120	Master Protein	DRGTDDsPKNSQE
FALSE	High	Phospho	S	8	99.5	AEDGAAPSPSSETPK	2	4	22	P26645	Myristoylated alanine-rich C-kinase substrate OS=Mus musculus OX=10090 GN=Marcks PE=1 SV=2	138	Master Protein	EDGAAPsPSSETP
FALSE	High	Phospho	S	5	100	LSGFSFKK	1	0	0	P26645	Myristoylated alanine-rich C-kinase substrate OS=Mus musculus OX=10090 GN=Marcks PE=1 SV=2	163	Master Protein	FKLSGFsFKKSKK
FALSE	High	Phospho	S	5	100	QGNASDVILRVQAVGTDEVR	5	0	0	Q9DB72	BTB/POZ domain-containing protein 17 OS=Mus musculus OX=10090 GN=Btbd17 PE=1 SV=1	63	Master Protein	LRQGNAsDVILRV
FALSE	High	Phospho	S	9	100	TDSREDEISPPPPNPVVK	1	0	2	Q9DBC7	cAMP-dependent protein kinase type I-alpha regulatory subunit OS=Mus musculus OX=10090 GN=Prkar1a PE=1 SV=3	83	Master Protein	SREDEIsPPPPNP
FALSE	High	Phospho	S	3	100	SPSPPPDGSPAATPEIR	3	0	6	O08539	Myc box-dependent-interacting protein 1 OS=Mus musculus OX=10090 GN=Bin1 PE=1 SV=1	298	Master Protein	KGNKSPsPPPDGS
FALSE	High	Phospho	S	8	100	AAFSKDESKEPIVEVR	5	1	3	P13595	Neural cell adhesion molecule 1 OS=Mus musculus OX=10090 GN=Ncam1 PE=1 SV=3	774	Master Protein	AFSKDEsKEPIVE
FALSE	High	Phospho	S	6	100	ATTDNSPSSKAEDGPAKEEPK	14	0	14	P06837	Neuromodulin OS=Mus musculus OX=10090 GN=Gap43 PE=1 SV=1	142	Master Protein	KATTDNsPSSKAE
FALSE	High	Phospho	S	15	100	EGDGSATTDAAPATSPKAEEPSK	7	28	18	P06837	Neuromodulin OS=Mus musculus OX=10090 GN=Gap43 PE=1 SV=1	96	Master Protein	DAAPATsPKAEEP
FALSE	High	Phospho	S	8	98.9	SGYSSPGSPGTPGSR	2	0	3	P10637	Microtubule-associated protein tau OS=Mus musculus OX=10090 GN=Mapt PE=1 SV=3	494	Master Protein	GYSSPGsPGTPGS
FALSE	High	Phospho	T	8	100	SRTPSLPTPPTREPK	3	0	9	P10637	Microtubule-associated protein tau OS=Mus musculus OX=10090 GN=Mapt PE=1 SV=3	509	Master Protein	RTPSLPtPPTREP
FALSE	High	Phospho	S	11	100	TDHGAEIVYKSPVVSGDTSPR	3	0	0	P10637	Microtubule-associated protein tau OS=Mus musculus OX=10090 GN=Mapt PE=1 SV=3	688	Master Protein	AEIVYKsPVVSGD
FALSE	High	Phospho	T	7	100	TTPSPKTPPGSGEPPK	23	3	8	P10637	Microtubule-associated protein tau OS=Mus musculus OX=10090 GN=Mapt PE=1 SV=3	473	Master Protein	TTPSPKtPPGSGE
FALSE	High	Phospho	S	8	99.6	GILAADESTGSIAK	3	6	18	P05064	Fructose-bisphosphate aldolase A OS=Mus musculus OX=10090 GN=Aldoa PE=1 SV=2	36	Master Protein	ILAADEsTGSIAK
FALSE	High	Phospho	S	5	100	EEVKSPVKEEVK	7	0	3	P19246	Neurofilament heavy polypeptide OS=Mus musculus OX=10090 GN=Nefh PE=1 SV=3	888	Master Protein	KKEEVKsPVKEEV
FALSE	High	Phospho	S	7	100	SPAEAKSPAEVK	4	0	0	P19246	Neurofilament heavy polypeptide OS=Mus musculus OX=10090 GN=Nefh PE=1 SV=3	673	Master Protein	SPAEAKsPAEVKS
FALSE	High	Phospho	S	7	100	SPAEAKSPAEVK	4	0	0	P19246	Neurofilament heavy polypeptide OS=Mus musculus OX=10090 GN=Nefh PE=1 SV=3	697	Master Protein	SPAEAKsPAEVKS
FALSE	High	Phospho	S	7	100	SPAEAKSPAEVK	4	0	0	P19246	Neurofilament heavy polypeptide OS=Mus musculus OX=10090 GN=Nefh PE=1 SV=3	709	Master Protein	SPAEAKsPAEVKS
FALSE	High	Phospho	S	3	100	SFSQPGLR	2	0	0	Q60949	TBC1 domain family member 1 OS=Mus musculus OX=10090 GN=Tbc1d1 PE=1 SV=3	231	Master Protein	PMRKSFsQPGLRS
FALSE	High	Phospho	S	8	100	LSMEDSKSPPPK	4	2	0	Q9CSU0	Regulation of nuclear pre-mRNA domain-containing protein 1B OS=Mus musculus OX=10090 GN=Rprd1b PE=1 SV=2	134	Master Protein	SMEDSKsPPPKAA
FALSE	High	Phospho	S	8	100	AAYLKDGSKEPIVEMR	6	0	0	O35136	Neural cell adhesion molecule 2 OS=Mus musculus OX=10090 GN=Ncam2 PE=1 SV=1	765	Master Protein	AYLKDGsKEPIVE
FALSE	High	Phospho	S	18	100	FMVTPTKIDDIPGLSDTSPDLSSR	1	0	0	Q924N4	Solute carrier family 12 member 6 OS=Mus musculus OX=10090 GN=Slc12a6 PE=1 SV=2	32	Master Protein	PGLSDTsPDLSSR
FALSE	High	Phospho	T	10	98.8	IDDIPGLSDTSPDLSSR	1	3	3	Q924N4	Solute carrier family 12 member 6 OS=Mus musculus OX=10090 GN=Slc12a6 PE=1 SV=2	31	Master Protein	IPGLSDtSPDLSS
FALSE	High	Phospho	T	17	100	VTIPPPSSSVAISNHVTPPPIPK	10	14	7	Q9CR95	Adaptin ear-binding coat-associated protein 1 OS=Mus musculus OX=10090 GN=Necap1 PE=1 SV=2	211	Master Protein	AISNHVtPPPIPK
FALSE	High	Phospho	S	3	100	SSSFSLPAR	3	0	0	Q8BGR5	Protein FAM53B OS=Mus musculus OX=10090 GN=Fam53b PE=1 SV=1	168	Master Protein	PMQRSSsFSLPAR
FALSE	High	Phospho	S	22	100	VQGEAVSNIQENTQTPTVQEESEEEEVDETGVEVK	17	28	7	P70670	Nascent polypeptide-associated complex subunit alpha, muscle-specific form OS=Mus musculus OX=10090 GN=Naca PE=1 SV=2	2138	Master Protein	PTVQEEsEEEEVD
FALSE	High	Phospho	S	12	100	AVSTVVVTTAPSPK	5	0	0	Q6PIJ4	Nuclear factor related to kappa-B-binding protein OS=Mus musculus OX=10090 GN=Nfrkb PE=1 SV=1	1288	Master Protein	VVTTAPsPKQAPE
FALSE	High	Phospho	S	8	100	DSTYSQLSPR	1	0	0	Q68FM6	Protein phosphatase 1 regulatory subunit 29 OS=Mus musculus OX=10090 GN=Elfn2 PE=1 SV=1	750	Master Protein	STYSQLsPRHYYS
FALSE	High	Phospho	T	15	99.2	LYGSGGPPPTGEEDTSEKDEL	1	0	4	P20029	Endoplasmic reticulum chaperone BiP OS=Mus musculus OX=10090 GN=Hspa5 PE=1 SV=3	649	Master Protein	PTGEEDtSEKDEL
FALSE	High	Phospho	T	20	100	GTGLQPGEEELPDIAPPLVTPDEPK	3	0	0	P56399	Ubiquitin carboxyl-terminal hydrolase 5 OS=Mus musculus OX=10090 GN=Usp5 PE=1 SV=1	623	Master Protein	IAPPLVtPDEPKG
FALSE	High	Phospho	S	8	100	AGAYDFPSPEWDTVTPEAK	2	0	0	P11798	Calcium/calmodulin-dependent protein kinase type II subunit alpha OS=Mus musculus OX=10090 GN=Camk2a PE=1 SV=2	234	Master Protein	GAYDFPsPEWDTV
FALSE	High	Phospho	T	9	100	ESSESTNTTIEDEDTK	13	2	54	P11798	Calcium/calmodulin-dependent protein kinase type II subunit alpha OS=Mus musculus OX=10090 GN=Camk2a PE=1 SV=2	337	Master Protein	SESTNTtIEDEDT
FALSE	High	Phospho	S	5	99.6	ESSESTNTTIEDEDTKVR	3	8	21	P11798	Calcium/calmodulin-dependent protein kinase type II subunit alpha OS=Mus musculus OX=10090 GN=Camk2a PE=1 SV=2	333	Master Protein	VKESSEsTNTTIE
FALSE	High	Phospho	T	8	98.3	ESSESTNTTIEDEDTKVR	5	2	25	P11798	Calcium/calmodulin-dependent protein kinase type II subunit alpha OS=Mus musculus OX=10090 GN=Camk2a PE=1 SV=2	336	Master Protein	SSESTNtTIEDED
FALSE	High	Phospho	T	3	100	QETVDCLKK	7	0	0	P11798	Calcium/calmodulin-dependent protein kinase type II subunit alpha OS=Mus musculus OX=10090 GN=Camk2a PE=1 SV=2	286	Master Protein	CMHRQEtVDCLKK
FALSE	High	Phospho	T	5	100	ETEITPEDGED	20	3	3	Q9WV92	Band 4.1-like protein 3 OS=Mus musculus OX=10090 GN=Epb41l3 PE=1 SV=1	923	Master Protein	HKETEItPEDGED
FALSE	High	Phospho	S	4	100	LSTSPVR	3	0	0	Q9WV92	Band 4.1-like protein 3 OS=Mus musculus OX=10090 GN=Epb41l3 PE=1 SV=1	601	Master Protein	EKRLSTsPVRLAA
FALSE	High	Phospho	S	19	100	TDSERTDTAADGETSATESDQEEDAEIK	4	2	3	Q9WV92	Band 4.1-like protein 3 OS=Mus musculus OX=10090 GN=Epb41l3 PE=1 SV=1	547	Master Protein	ETSATEsDQEEDA
FALSE	High	Phospho	S	6	100	GLGPPSPPAPPR	2	0	0	Q61235	Beta-2-syntrophin OS=Mus musculus OX=10090 GN=Sntb2 PE=1 SV=2	75	Master Protein	RGLGPPsPPAPPR
FALSE	High	Phospho	S	7	99.6	GPAGEASASPPVR	2	9	1	Q61235	Beta-2-syntrophin OS=Mus musculus OX=10090 GN=Sntb2 PE=1 SV=2	88	Master Protein	GPAGEAsASPPVR
FALSE	High	Phospho	S	12	100	LIRGPGENGEDS	5	0	0	Q9Z0P5	Twinfilin-2 OS=Mus musculus OX=10090 GN=Twf2 PE=1 SV=1	349	Master Protein	GENGEDs
FALSE	High	Phospho	S	13	100	FGIHVYQFPECDSDEDEDFKQQDR	2	0	0	Q9Z2Q6	Septin-5 OS=Mus musculus OX=10090 GN=Septin5 PE=1 SV=2	225	Master Protein	QFPECDsDEDEDF
FALSE	High	Phospho	T	3	100	LATPEDKQDIDK	5	0	0	Q9Z2Q6	Septin-5 OS=Mus musculus OX=10090 GN=Septin5 PE=1 SV=2	13	Master Protein	YKSKLAtPEDKQD
FALSE	High	Phospho	S	2	100	ASPGPGGLSGGESLLVK	4	0	0	P58404	Striatin-4 OS=Mus musculus OX=10090 GN=Strn4 PE=1 SV=2	223	Master Protein	EGAPRAsPGPGGL
FALSE	High	Phospho	S	1	100	SLELNGAGEPVEGAPR	22	0	0	P58404	Striatin-4 OS=Mus musculus OX=10090 GN=Strn4 PE=1 SV=2	206	Master Protein	RSLLGRsLELNGA
FALSE	High	Phospho	S	5	100	VASVSLEGLNLAR	4	0	0	Q8BSS9	Liprin-alpha-2 OS=Mus musculus OX=10090 GN=Ppfia2 PE=1 SV=2	689	Master Protein	NRVASVsLEGLNL
FALSE	High	Phospho	S	7	100	RPGPPLSPEIR	2	0	0	Q8K327	Chromosome alignment-maintaining phosphoprotein 1 OS=Mus musculus OX=10090 GN=Champ1 PE=1 SV=1	416	Master Protein	RPGPPLsPEIRSP
FALSE	High	Phospho	T	2	100	MTPPLPAR	3	0	0	P03995	Glial fibrillary acidic protein OS=Mus musculus OX=10090 GN=Gfap PE=1 SV=4	40	Master Protein	FSLSRMtPPLPAR
FALSE	High	Phospho	S	16	98.8	GQTPLTEGSEDLDGHSDPEESFAR	3	0	0	Q9CQV4	Reticulophagy regulator 3 OS=Mus musculus OX=10090 GN=Retreg3 PE=1 SV=1	320	Master Protein	EDLDGHsDPEESF
FALSE	High	Phospho	S	10	100	EIKPSEKPVSPK	4	0	0	Q9ES28	Rho guanine nucleotide exchange factor 7 OS=Mus musculus OX=10090 GN=Arhgef7 PE=1 SV=2	228	Master Protein	PSEKPVsPKSGTL
FALSE	High	Phospho	S	3	100	KPSDEEFAVR	5	0	0	Q9ES28	Rho guanine nucleotide exchange factor 7 OS=Mus musculus OX=10090 GN=Arhgef7 PE=1 SV=2	673	Master Protein	KPERKPsDEEFAV
FALSE	High	Phospho	S	2	100	MSGFIYQGK	3	0	0	Q9ES28	Rho guanine nucleotide exchange factor 7 OS=Mus musculus OX=10090 GN=Arhgef7 PE=1 SV=2	497	Master Protein	SASPRMsGFIYQG
FALSE	High	Phospho	S	6	100	SGTLKSPPKGFDTTAINK	8	1	0	Q9ES28	Rho guanine nucleotide exchange factor 7 OS=Mus musculus OX=10090 GN=Arhgef7 PE=1 SV=2	236	Master Protein	KSGTLKsPPKGFD
FALSE	High	Phospho	S	4	100	GPSSVEDIK	3	0	3	Q61937	Nucleophosmin OS=Mus musculus OX=10090 GN=Npm1 PE=1 SV=1	241	Master Protein	TPKGPSsVEDIKA
FALSE	High	Phospho	S	1	100	SGSIIGSR	17	2	1	Q8BL97	Serine/arginine-rich splicing factor 7 OS=Mus musculus OX=10090 GN=Srsf7 PE=1 SV=1	210	Master Protein	SLRRSRsGSIIGS
FALSE	High	Phospho	S	3	100	SGSIIGSR	3	2	15	Q8BL97	Serine/arginine-rich splicing factor 7 OS=Mus musculus OX=10090 GN=Srsf7 PE=1 SV=1	212	Master Protein	RRSRSGsIIGSRY
FALSE	High	Phospho	S	1	100	SRSGSIIGSR	15	0	0	Q8BL97	Serine/arginine-rich splicing factor 7 OS=Mus musculus OX=10090 GN=Srsf7 PE=1 SV=1	208	Master Protein	SASLRRsRSGSII
FALSE	High	Phospho	S	10	100	DVPPDILLDSPERK	3	0	0	Q6KCD5	Nipped-B-like protein OS=Mus musculus OX=10090 GN=Nipbl PE=1 SV=1	318	Master Protein	PDILLDsPERKQK
FALSE	High	Phospho	S	6	100	GQGTASPGSVSDLAQTVK	2	0	0	P51830	Adenylate cyclase type 9 OS=Mus musculus OX=10090 GN=Adcy9 PE=1 SV=1	610	Master Protein	RGQGTAsPGSVSD
FALSE	High	Phospho	S	5	100	EQESSGEEDNDLSPEER	22	39	26	Q9DCL8	Protein phosphatase inhibitor 2 OS=Mus musculus OX=10090 GN=Ppp1r2 PE=1 SV=3	123	Master Protein	TREQESsGEEDND
FALSE	High	Phospho	S	13	100	EQESSGEEDNDLSPEEREK	13	0	10	Q9DCL8	Protein phosphatase inhibitor 2 OS=Mus musculus OX=10090 GN=Ppp1r2 PE=1 SV=3	131	Master Protein	EEDNDLsPEEREK
FALSE	High	Phospho	S	6	100	TREQESSGEEDNDLSPEER	13	29	22	Q9DCL8	Protein phosphatase inhibitor 2 OS=Mus musculus OX=10090 GN=Ppp1r2 PE=1 SV=3	122	Master Protein	RTREQEsSGEEDN
FALSE	High	Phospho	S	5	100	SEEISESESEETSAPK	6	0	0	O35126	Atrophin-1 OS=Mus musculus OX=10090 GN=Atn1 PE=1 SV=1	77	Master Protein	GRSEEIsESESEE
FALSE	High	Phospho	S	9	100	ETISAIDTSPKENTPVR	5	2	2	Q3UH99	Protein shisa-6 OS=Mus musculus OX=10090 GN=Shisa6 PE=1 SV=1	247	Master Protein	ISAIDTsPKENTP
FALSE	High	Phospho	T	8	99.2	ETISAIDTSPKENTPVR	1	2	6	Q3UH99	Protein shisa-6 OS=Mus musculus OX=10090 GN=Shisa6 PE=1 SV=1	246	Master Protein	TISAIDtSPKENT
FALSE	High	Phospho	S	9	100	LHSQDPLLSPER	3	0	0	Q3UH99	Protein shisa-6 OS=Mus musculus OX=10090 GN=Shisa6 PE=1 SV=1	434	Master Protein	SQDPLLsPERTAF
FALSE	High	Phospho	S	3	100	ILSDEQLLSTER	1	0	0	Q3UH99	Protein shisa-6 OS=Mus musculus OX=10090 GN=Shisa6 PE=1 SV=1	416	Master Protein	PYDRILsDEQLLS
FALSE	High	Phospho	S	8	99.3	IPVEGPLSPSRGDFPK	4	0	0	Q9D219	B-cell CLL/lymphoma 9 protein OS=Mus musculus OX=10090 GN=Bcl9 PE=1 SV=3	686	Master Protein	PVEGPLsPSRGDF
FALSE	High	Phospho	T	3	100	KDTPPPLVPPAAR	32	0	0	Q99J09	Methylosome protein 50 OS=Mus musculus OX=10090 GN=Wdr77 PE=1 SV=1	5	Master Protein	MRKDtPPPLVP
FALSE	High	Phospho	S	8	100	AGAYDFPSPEWDTVTPEAK	2	0	0	P28652	Calcium/calmodulin-dependent protein kinase type II subunit beta OS=Mus musculus OX=10090 GN=Camk2b PE=1 SV=2	235	Master Protein	GAYDFPsPEWDTV
FALSE	High	Phospho	S	5	99.6	ESSDSTNTTIEDEDAK	1	5	9	P28652	Calcium/calmodulin-dependent protein kinase type II subunit beta OS=Mus musculus OX=10090 GN=Camk2b PE=1 SV=2	397	Master Protein	IKESSDsTNTTIE
FALSE	High	Phospho	T	3	100	QETVECLK	6	0	0	P28652	Calcium/calmodulin-dependent protein kinase type II subunit beta OS=Mus musculus OX=10090 GN=Camk2b PE=1 SV=2	287	Master Protein	MMHRQEtVECLKK
FALSE	High	Phospho	S	9	100	HTPPTIGGSLPYR	5	0	0	P62484	Abl interactor 2 OS=Mus musculus OX=10090 GN=Abi2 PE=1 SV=1	301	Master Protein	PPTIGGsLPYRRP
FALSE	High	Phospho	S	8	99.5	NMAPSQQSPVR	2	1	0	P62484	Abl interactor 2 OS=Mus musculus OX=10090 GN=Abi2 PE=1 SV=1	221	Master Protein	MAPSQQsPVRTAS
FALSE	High	Phospho	S	10	100	TTPPTQKPPSPPMSGK	51	3	3	P62484	Abl interactor 2 OS=Mus musculus OX=10090 GN=Abi2 PE=1 SV=1	177	Master Protein	PTQKPPsPPMSGK
FALSE	High	Phospho	S	3	99.4	LLSPTHEK	1	0	0	P52479	Ubiquitin carboxyl-terminal hydrolase 10 OS=Mus musculus OX=10090 GN=Usp10 PE=1 SV=3	541	Master Protein	SLKKLLsPTHEKH
FALSE	High	Phospho	S	1	100	SLAELFEK	1	0	0	Q9D061	Acyl-CoA-binding domain-containing protein 6 OS=Mus musculus OX=10090 GN=Acbd6 PE=1 SV=2	41	Master Protein	EAEGTRsLAELFE
FALSE	High	Phospho	S	7	100	IFVGGLSPDTPEEK	6	1	0	Q60668	Heterogeneous nuclear ribonucleoprotein D0 OS=Mus musculus OX=10090 GN=Hnrnpd PE=1 SV=2	190	Master Protein	IFVGGLsPDTPEE
FALSE	High	Phospho	T	14	100	GPPDFSSDEEREPTPVLGSGASVGR	3	0	2	Q61029	Lamina-associated polypeptide 2, isoforms beta/delta/epsilon/gamma OS=Mus musculus OX=10090 GN=Tmpo PE=1 SV=4	74	Master Protein	DEEREPtPVLGSG
FALSE	High	Phospho	S	3	100	TCSFGGFDLTNR	6	0	0	P59808	SAM and SH3 domain-containing protein 1 OS=Mus musculus OX=10090 GN=Sash1 PE=1 SV=1	400	Master Protein	SHGRTCsFGGFDL
FALSE	High	Phospho	S	3	100	ARSYIETETESR	9	0	0	Q8C8R3	Ankyrin-2 OS=Mus musculus OX=10090 GN=Ank2 PE=1 SV=2	3362	Master Protein	CPVKARsYIETET
FALSE	High	Phospho	S	3	99.5	ATSPLIEETPIGSIK	4	0	0	Q8C8R3	Ankyrin-2 OS=Mus musculus OX=10090 GN=Ank2 PE=1 SV=2	1722	Master Protein	PTAKATsPLIEET
FALSE	High	Phospho	S	6	99.6	DSLESSPVEPK	4	7	0	Q8C8R3	Ankyrin-2 OS=Mus musculus OX=10090 GN=Ank2 PE=1 SV=2	2431	Master Protein	RDSLESsPVEPKM
FALSE	High	Phospho	S	8	100	LLRDPDGSAEDDSLEQTSLMESSGK	4	0	0	Q8C8R3	Ankyrin-2 OS=Mus musculus OX=10090 GN=Ank2 PE=1 SV=2	2475	Master Protein	LRDPDGsAEDDSL
FALSE	High	Phospho	T	3	100	RFTPEEEMFK	15	0	0	Q8C8R3	Ankyrin-2 OS=Mus musculus OX=10090 GN=Ank2 PE=1 SV=2	2542	Master Protein	GEKKRFtPEEEMF
FALSE	High	Phospho	S	6	100	SDSNASFLR	3	0	3	Q8C8R3	Ankyrin-2 OS=Mus musculus OX=10090 GN=Ank2 PE=1 SV=2	34	Master Protein	KSDSNAsFLRAAR
FALSE	High	Phospho	T	2	100	VTPNLSR	1	0	0	Q8VEF1	Protein Aster-A OS=Mus musculus OX=10090 GN=Gramd1a PE=1 SV=2	279	Master Protein	SRRGRVtPNLSRA
FALSE	High	Phospho	S	6	100	LATTVSAPDLK	6	0	0	P27546	Microtubule-associated protein 4 OS=Mus musculus OX=10090 GN=Map4 PE=1 SV=3	901	Master Protein	RLATTVsAPDLKS
FALSE	High	Phospho	S	5	100	TPALSPQRPLTTQQPQSGTLKEPDSSK	6	0	0	Q64332	Synapsin-2 OS=Mus musculus OX=10090 GN=Syn2 PE=1 SV=2	426	Master Protein	SRTPALsPQRPLT
FALSE	High	Phospho	S	15	100	DSLPSGPREEAKPASPSSVQDR	1	0	0	Q8BI84	Transport and Golgi organization protein 1 homolog OS=Mus musculus OX=10090 GN=Mia3 PE=1 SV=2	1915	Master Protein	EEAKPAsPSSVQD
FALSE	High	Phospho	S	5	100	SEFGSLDR	3	0	0	Q8BI84	Transport and Golgi organization protein 1 homolog OS=Mus musculus OX=10090 GN=Mia3 PE=1 SV=2	1733	Master Protein	PRSEFGsLDRHLP
FALSE	High	Phospho	S	2	100	GSPLPTPK	1	0	0	Q69Z98	Serine/threonine-protein kinase BRSK2 OS=Mus musculus OX=10090 GN=Brsk2 PE=1 SV=2	440	Master Protein	HPSPRGsPLPTPK
FALSE	High	Phospho	S	6	100	NSFLGSPR	3	0	0	Q69Z98	Serine/threonine-protein kinase BRSK2 OS=Mus musculus OX=10090 GN=Brsk2 PE=1 SV=2	490	Master Protein	KNSFLGsPRFHRR
FALSE	High	Phospho	S	12	100	SISGASSGLSTSPLSSPR	3	0	0	Q69Z98	Serine/threonine-protein kinase BRSK2 OS=Mus musculus OX=10090 GN=Brsk2 PE=1 SV=2	424	Master Protein	SSGLSTsPLSSPR
FALSE	High	Phospho	S	3	100	RPSLPEEEKMK	1	0	0	Q3UHD1	Adhesion G protein-coupled receptor B1 OS=Mus musculus OX=10090 GN=Adgrb1 PE=1 SV=1	1257	Master Protein	GTFKRPsLPEEEK
FALSE	High	Phospho	S	6	100	IPRPLSPTK	1	0	0	Q8CG79	Apoptosis-stimulating of p53 protein 2 OS=Mus musculus OX=10090 GN=Tp53bp2 PE=1 SV=3	697	Master Protein	RIPRPLsPTKLLP
FALSE	High	Phospho	S	17	98.8	AGEAPTENPAPATEQSSAE	1	0	0	Q9JKB3	Y-box-binding protein 3 OS=Mus musculus OX=10090 GN=Ybx3 PE=1 SV=2	359	Master Protein	PATEQSsAE
FALSE	High	Phospho	S	3	100	SLSLGDKEISR	1	0	0	Q5SV85	Synergin gamma OS=Mus musculus OX=10090 GN=Synrg PE=1 SV=1	1067	Master Protein	SHKRSLsLGDKEI
FALSE	High	Phospho	S	6	100	TADSVSPLEPPTK	4	0	0	Q5SV85	Synergin gamma OS=Mus musculus OX=10090 GN=Synrg PE=1 SV=1	576	Master Protein	KTADSVsPLEPPT
FALSE	High	Phospho	S	8	100	AGPLGGSSYEEEEEEEGGGGGER	13	14	0	Q9JKF6	Nectin-1 OS=Mus musculus OX=10090 GN=Nectin1 PE=1 SV=3	434	Master Protein	GPLGGSsYEEEEE
FALSE	High	Phospho	S	3	100	RRSPPEDAIPK	4	0	0	Q8VE37	Regulator of chromosome condensation OS=Mus musculus OX=10090 GN=Rcc1 PE=1 SV=1	11	Master Protein	RIAKRRsPPEDAI
FALSE	High	Phospho	S	8	100	NDSIVTPSPPQAR	12	0	0	Q6PCP5	Mitochondrial fission factor OS=Mus musculus OX=10090 GN=Mff PE=1 SV=1	151	Master Protein	DSIVTPsPPQARV
FALSE	High	Phospho	S	13	100	ESDDKPEIEDVGSDEEEEEK	12	1	3	P07901	Heat shock protein HSP 90-alpha OS=Mus musculus OX=10090 GN=Hsp90aa1 PE=1 SV=4	263	Master Protein	EIEDVGsDEEEEE
FALSE	High	Phospho	T	3	100	QPTPPFFGR	3	0	0	Q8C2Q3	RNA-binding protein 14 OS=Mus musculus OX=10090 GN=Rbm14 PE=1 SV=1	206	Master Protein	GQARQPtPPFFGR
FALSE	High	Phospho	S	1	99.6	SPTKSSLDYR	3	1	1	Q8C2Q3	RNA-binding protein 14 OS=Mus musculus OX=10090 GN=Rbm14 PE=1 SV=1	627	Master Protein	QLSFRRsPTKSSL
FALSE	High	Phospho	S	10	100	LALQYVPEPSPGK	1	0	0	Q99N50	Synaptotagmin-like protein 2 OS=Mus musculus OX=10090 GN=Sytl2 PE=1 SV=2	799	Master Protein	QYVPEPsPGKKLP
FALSE	High	Phospho	S	13	100	AEAPAGPALGLPSPEVESGLER	7	0	0	Q8BZR9	Nuclear cap-binding protein subunit 3 OS=Mus musculus OX=10090 GN=Ncbp3 PE=1 SV=1	25	Master Protein	PALGLPsPEVESG
FALSE	High	Phospho	S	7	100	ASVSDLSPR	11	0	0	Q569Z6	Thyroid hormone receptor-associated protein 3 OS=Mus musculus OX=10090 GN=Thrap3 PE=1 SV=1	243	Master Protein	ASVSDLsPRERSP
FALSE	High	Phospho	S	3	100	ERSPALKSPLQSVVVR	9	0	0	Q569Z6	Thyroid hormone receptor-associated protein 3 OS=Mus musculus OX=10090 GN=Thrap3 PE=1 SV=1	248	Master Protein	LSPRERsPALKSP
FALSE	High	Phospho	S	8	100	ERSPALKSPLQSVVVR	3	0	6	Q569Z6	Thyroid hormone receptor-associated protein 3 OS=Mus musculus OX=10090 GN=Thrap3 PE=1 SV=1	253	Master Protein	RSPALKsPLQSVV
FALSE	High	Phospho	S	4	100	GGFSDADVK	3	0	0	Q569Z6	Thyroid hormone receptor-associated protein 3 OS=Mus musculus OX=10090 GN=Thrap3 PE=1 SV=1	379	Master Protein	KEKGGFsDADVKM
FALSE	High	Phospho	S	4	100	IDISPSTFR	28	0	0	Q569Z6	Thyroid hormone receptor-associated protein 3 OS=Mus musculus OX=10090 GN=Thrap3 PE=1 SV=1	679	Master Protein	HRRIDIsPSTFRK
FALSE	High	Phospho	S	3	100	MDSFDEDLARPSGLLAQER	44	0	0	Q569Z6	Thyroid hormone receptor-associated protein 3 OS=Mus musculus OX=10090 GN=Thrap3 PE=1 SV=1	572	Master Protein	VNVRMDsFDEDLA
FALSE	High	Phospho	S	1	100	SREEEWDPEYTPK	3	0	0	Q569Z6	Thyroid hormone receptor-associated protein 3 OS=Mus musculus OX=10090 GN=Thrap3 PE=1 SV=1	860	Master Protein	NDFQKRsREEEWD
FALSE	High	Phospho	S	10	100	TNPPTQKPPSPPVSGR	29	0	0	Q8CBW3	Abl interactor 1 OS=Mus musculus OX=10090 GN=Abi1 PE=1 SV=3	183	Master Protein	PTQKPPsPPVSGR
FALSE	High	Phospho	S	11	100	APTPGGGHPDSPGLPAPAGQQQR	2	0	0	B2RUJ5	Amyloid-beta A4 precursor protein-binding family A member 1 OS=Mus musculus OX=10090 GN=Apba1 PE=1 SV=2	317	Master Protein	GGGHPDsPGLPAP
FALSE	High	Phospho	S	3	100	MDSYEQEEDIDQIVAEVK	2	0	0	B2RUJ5	Amyloid-beta A4 precursor protein-binding family A member 1 OS=Mus musculus OX=10090 GN=Apba1 PE=1 SV=2	267	Master Protein	PYPRMDsYEQEED
FALSE	High	Phospho	S	3	100	SASTESGFHNHTDTAEGDVLAAAR	15	3	2	B2RUJ5	Amyloid-beta A4 precursor protein-binding family A member 1 OS=Mus musculus OX=10090 GN=Apba1 PE=1 SV=2	84	Master Protein	CLARSAsTESGFH
FALSE	High	Phospho	S	7	100	SDGESDSPEKEAEFAPYPR	7	0	0	B2RUJ5	Amyloid-beta A4 precursor protein-binding family A member 1 OS=Mus musculus OX=10090 GN=Apba1 PE=1 SV=2	252	Master Protein	SDGESDsPEKEAE
FALSE	High	Phospho	S	3	98.8	STSEPEEAELSLSLAR	2	1	0	Q9D7V2	LysM and putative peptidoglycan-binding domain-containing protein 2 OS=Mus musculus OX=10090 GN=Lysmd2 PE=1 SV=2	33	Master Protein	PRSRSTsEPEEAE
FALSE	High	Phospho	Y	18	100	LCDFGSASHVADNDITPYLVSR	1	1	1	Q61136	Serine/threonine-protein kinase PRP4 homolog OS=Mus musculus OX=10090 GN=Prpf4b PE=1 SV=3	849	Master Protein	DNDITPyLVSRFY
FALSE	High	Phospho	S	1	100	SRSPLLNDRR	1	0	0	Q61136	Serine/threonine-protein kinase PRP4 homolog OS=Mus musculus OX=10090 GN=Prpf4b PE=1 SV=3	366	Master Protein	RDKSRRsRSPLLN
FALSE	High	Phospho	S	3	100	SRSPLLNDRR	1	0	0	Q61136	Serine/threonine-protein kinase PRP4 homolog OS=Mus musculus OX=10090 GN=Prpf4b PE=1 SV=3	368	Master Protein	KSRRSRsPLLNDR
FALSE	High	Phospho	S	3	100	RGSLPDNSILHR	4	0	0	Q3UTJ2	Sorbin and SH3 domain-containing protein 2 OS=Mus musculus OX=10090 GN=Sorbs2 PE=1 SV=2	829	Master Protein	AEKRRGsLPDNSI
FALSE	High	Phospho	S	3	99.3	SYSSTLTDLGR	3	0	0	Q3UTJ2	Sorbin and SH3 domain-containing protein 2 OS=Mus musculus OX=10090 GN=Sorbs2 PE=1 SV=2	923	Master Protein	ESPRSYsSTLTDL
FALSE	High	Phospho	S	3	100	VQSSPNLLAAGR	2	0	0	Q3UTJ2	Sorbin and SH3 domain-containing protein 2 OS=Mus musculus OX=10090 GN=Sorbs2 PE=1 SV=2	27	Master Protein	SVKRVQsSPNLLA
FALSE	High	Phospho	S	5	100	AGPTSLPLGK	3	0	0	Q80YN3	Breast carcinoma-amplified sequence 1 homolog OS=Mus musculus OX=10090 GN=Bcas1 PE=1 SV=3	414	Master Protein	EKAGPTsLPLGKL
FALSE	High	Phospho	S	3	100	RQSLGGFLK	9	0	0	Q80YN3	Breast carcinoma-amplified sequence 1 homolog OS=Mus musculus OX=10090 GN=Bcas1 PE=1 SV=3	601	Master Protein	SEKRRQsLGGFLK
FALSE	High	Phospho	S	4	99.5	TLVSPNKTETK	2	0	0	Q80YN3	Breast carcinoma-amplified sequence 1 homolog OS=Mus musculus OX=10090 GN=Bcas1 PE=1 SV=3	296	Master Protein	FFKTLVsPNKTET
FALSE	High	Phospho	S	3	100	TPSPPEPEPAGTAQK	10	0	0	Q80YN3	Breast carcinoma-amplified sequence 1 homolog OS=Mus musculus OX=10090 GN=Bcas1 PE=1 SV=3	525	Master Protein	SVEKTPsPPEPEP
FALSE	High	Phospho	S	12	100	KSSSFSEEKGESDDEKPR	5	0	0	Q9JIX8	Apoptotic chromatin condensation inducer in the nucleus OS=Mus musculus OX=10090 GN=Acin1 PE=1 SV=3	216	Master Protein	SEEKGEsDDEKPR
FALSE	High	Phospho	S	1	100	SGVSITIDDPVR	2	0	0	Q9JIX8	Apoptotic chromatin condensation inducer in the nucleus OS=Mus musculus OX=10090 GN=Acin1 PE=1 SV=3	986	Master Protein	SISQQKsGVSITI
FALSE	High	Phospho	S	6	100	TAQVPSPPR	15	0	0	Q9JIX8	Apoptotic chromatin condensation inducer in the nucleus OS=Mus musculus OX=10090 GN=Acin1 PE=1 SV=3	1003	Master Protein	RTAQVPsPPRGKI
FALSE	High	Phospho	S	5	99.2	SSTPSDINSPR	1	0	0	Q69ZS8	Kazrin OS=Mus musculus OX=10090 GN=Kazn PE=1 SV=2	339	Master Protein	DRSSTPsDINSPR
FALSE	High	Phospho	S	6	99.3	LIDLESPTPESQK	1	0	0	Q8C0T5	Signal-induced proliferation-associated 1-like protein 1 OS=Mus musculus OX=10090 GN=Sipa1l1 PE=1 SV=2	1528	Master Protein	KLIDLEsPTPESQ
FALSE	High	Phospho	S	3	100	TLSDESIYSSQR	4	0	0	Q8C0T5	Signal-induced proliferation-associated 1-like protein 1 OS=Mus musculus OX=10090 GN=Sipa1l1 PE=1 SV=2	1564	Master Protein	ALHRTLsDESIYS
FALSE	High	Phospho	S	6	100	LNINSSPDEHEPLLR	9	1	0	O35607	Bone morphogenetic protein receptor type-2 OS=Mus musculus OX=10090 GN=Bmpr2 PE=1 SV=1	863	Master Protein	RLNINSsPDEHEP
FALSE	High	Phospho	S	1	99.6	SLTNSHLEK	3	0	0	Q8K2P7	Sodium-coupled neutral amino acid transporter 1 OS=Mus musculus OX=10090 GN=Slc38a1 PE=1 SV=1	52	Master Protein	DRESRRsLTNSHL
FALSE	High	Phospho	T	3	100	DATNVGDEGGFAPNILENK	4	0	207	P17182	Alpha-enolase OS=Mus musculus OX=10090 GN=Eno1 PE=1 SV=3	205	Master Protein	KYGKDAtNVGDEG
FALSE	High	Phospho	S	7	100	IEEELGSKAK	3	0	0	P17182	Alpha-enolase OS=Mus musculus OX=10090 GN=Eno1 PE=1 SV=3	419	Master Protein	IEEELGsKAKFAG
FALSE	High	Phospho	S	8	100	TIAPALVSK	3	0	3	P17182	Alpha-enolase OS=Mus musculus OX=10090 GN=Eno1 PE=1 SV=3	79	Master Protein	IAPALVsKKVNVV
FALSE	High	Phospho	S	5	100	DSLTSPEDELGAEVGDEAGDKK	3	1	4	A2A699	Protein FAM171A2 OS=Mus musculus OX=10090 GN=Fam171a2 PE=1 SV=1	788	Master Protein	RRDSLTsPEDELG
FALSE	High	Phospho	S	3	99.3	RDSLTSPEDELGAEVGDEAGDKK	5	0	0	A2A699	Protein FAM171A2 OS=Mus musculus OX=10090 GN=Fam171a2 PE=1 SV=1	785	Master Protein	SELRRDsLTSPED
FALSE	High	Phospho	S	8	100	VAMYKEPSLHDLTEFSR	6	0	0	P70377	Fibroblast growth factor 13 OS=Mus musculus OX=10090 GN=Fgf13 PE=1 SV=2	208	Master Protein	AMYKEPsLHDLTE
FALSE	High	Phospho	S	4	100	DHLSPDFYDESETDPGAEELPAR	4	0	0	Q80U40	RIMS-binding protein 2 OS=Mus musculus OX=10090 GN=Rimbp2 PE=1 SV=3	852	Master Protein	TGRDHLsPDFYDE
FALSE	High	Phospho	S	8	100	DVATSPISPTENNTTPPDALTR	49	29	119	O88643	Serine/threonine-protein kinase PAK 1 OS=Mus musculus OX=10090 GN=Pak1 PE=1 SV=1	223	Master Protein	VATSPIsPTENNT
FALSE	High	Phospho	T	15	100	DVATSPISPTENNTTPPDALTR	28	7	162	O88643	Serine/threonine-protein kinase PAK 1 OS=Mus musculus OX=10090 GN=Pak1 PE=1 SV=1	230	Master Protein	PTENNTtPPDALT
FALSE	High	Phospho	S	5	98.9	DVATSPISPTENNTTPPDALTR	2	8	187	O88643	Serine/threonine-protein kinase PAK 1 OS=Mus musculus OX=10090 GN=Pak1 PE=1 SV=1	220	Master Protein	TRDVATsPISPTE
FALSE	High	Phospho	S	3	100	YMSFTDK	3	1	0	O88643	Serine/threonine-protein kinase PAK 1 OS=Mus musculus OX=10090 GN=Pak1 PE=1 SV=1	144	Master Protein	NSKKYMsFTDKSA
FALSE	High	Phospho	S	4	100	GPSSPEPDFSVFR	1	0	0	Q9WTP5	Cadherin-22 OS=Mus musculus OX=10090 GN=Cdh22 PE=1 SV=2	724	Master Protein	LPRGPSsPEPDFS
FALSE	High	Phospho	S	16	100	AQPAPPELNSESEDYSPSSSETVR	3	0	0	Q9JLM8	Serine/threonine-protein kinase DCLK1 OS=Mus musculus OX=10090 GN=Dclk1 PE=1 SV=1	742	Master Protein	SESEDYsPSSSET
FALSE	High	Phospho	S	11	100	SGKSPSPSPTSPGSLRK	3	0	0	Q9JLM8	Serine/threonine-protein kinase DCLK1 OS=Mus musculus OX=10090 GN=Dclk1 PE=1 SV=1	337	Master Protein	PSPSPTsPGSLRK
FALSE	High	Phospho	S	11	99.8	SPSPSPTSPGSLR	6	1	7	Q9JLM8	Serine/threonine-protein kinase DCLK1 OS=Mus musculus OX=10090 GN=Dclk1 PE=1 SV=1	340	Master Protein	SPTSPGsLRKQRI
FALSE	High	Phospho	S	11	98.1	NLAKPGVTSTSDSEDEDDQEGEK	26	29	26	Q99JF8	PC4 and SFRS1-interacting protein OS=Mus musculus OX=10090 GN=Psip1 PE=1 SV=1	272	Master Protein	PGVTSTsDSEDED
FALSE	High	Phospho	S	13	100	NLAKPGVTSTSDSEDEDDQEGEK	27	14	40	Q99JF8	PC4 and SFRS1-interacting protein OS=Mus musculus OX=10090 GN=Psip1 PE=1 SV=1	274	Master Protein	VTSTSDsEDEDDQ
FALSE	High	Phospho	S	6	100	DLESLSPR	4	3	0	Q3TY60	Protein FAM131B OS=Mus musculus OX=10090 GN=Fam131b PE=1 SV=1	297	Master Protein	RDLESLsPREDPE
FALSE	High	Phospho	S	9	100	DTDAYSDLSDGEKEAR	14	0	0	Q3TY60	Protein FAM131B OS=Mus musculus OX=10090 GN=Fam131b PE=1 SV=1	117	Master Protein	DAYSDLsDGEKEA
FALSE	High	Phospho	S	3	100	KVSDVTSSGVQSFDEEEGDANN	4	0	33	Q3TY60	Protein FAM131B OS=Mus musculus OX=10090 GN=Fam131b PE=1 SV=1	313	Master Protein	ALSRKVsDVTSSG
FALSE	High	Phospho	S	3	100	RNSNAYGIGALAK	1	0	0	Q3TY60	Protein FAM131B OS=Mus musculus OX=10090 GN=Fam131b PE=1 SV=1	47	Master Protein	PKLKRNsNAYGIG
FALSE	High	Phospho	S	8	99.6	SFLSEPSSPGR	1	2	0	A2AIV2	Protein virilizer homolog OS=Mus musculus OX=10090 GN=Virma PE=1 SV=1	1578	Master Protein	FLSEPSsPGRSKT
FALSE	High	Phospho	S	11	100	CENTPLIGRESPPPSYTSSMR	4	0	0	Q6P5F7	Protein tweety homolog 3 OS=Mus musculus OX=10090 GN=Ttyh3 PE=1 SV=1	496	Master Protein	PLIGREsPPPSYT
FALSE	High	Phospho	S	4	100	ALESPERPFLAILGGAK	3	0	0	P09411	Phosphoglycerate kinase 1 OS=Mus musculus OX=10090 GN=Pgk1 PE=1 SV=4	203	Master Protein	FAKALEsPERPFL
FALSE	High	Phospho	Y	7	99.6	GEPNVSYICSR	8	10	2	Q2NL51	Glycogen synthase kinase-3 alpha OS=Mus musculus OX=10090 GN=Gsk3a PE=1 SV=2	279	Master Protein	GEPNVSyICSRYY
FALSE	High	Phospho	S	6	99.7	GEPNVSYICSR	2	9	9	Q2NL51	Glycogen synthase kinase-3 alpha OS=Mus musculus OX=10090 GN=Gsk3a PE=1 SV=2	278	Master Protein	RGEPNVsYICSRY
FALSE	High	Phospho	S	4	100	LSESVVNR	6	0	0	Q91VN4	MICOS complex subunit Mic25 OS=Mus musculus OX=10090 GN=Chchd6 PE=1 SV=2	33	Master Protein	GIRLSEsVVNRMK
FALSE	High	Phospho	S	3	100	SASEPSLNR	3	0	0	P28028	Serine/threonine-protein kinase B-raf OS=Mus musculus OX=10090 GN=Braf PE=1 SV=3	766	Master Protein	KIHRSAsEPSLNR
FALSE	High	Phospho	S	10	100	AEEAKDEPPSEGEAEEEEK	5	0	0	P08551	Neurofilament light polypeptide OS=Mus musculus OX=10090 GN=Nefl PE=1 SV=5	473	Master Protein	AKDEPPsEGEAEE
FALSE	High	Phospho	S	11	100	GAAEEADSEDSDAEEKPVKQEDFPK	3	2	0	Q9ERA6	Tuftelin-interacting protein 11 OS=Mus musculus OX=10090 GN=Tfip11 PE=1 SV=1	99	Master Protein	EADSEDsDAEEKP
FALSE	High	Phospho	S	10	100	AATEALGEKSPEGTTVSGYDIMK	1	0	2	P97434	Myosin phosphatase Rho-interacting protein OS=Mus musculus OX=10090 GN=Mprip PE=1 SV=2	976	Master Protein	EALGEKsPEGTTV
FALSE	High	Phospho	S	13	97.1	AEEQLPPLLSPPSPSTPHSR	1	1	0	P97434	Myosin phosphatase Rho-interacting protein OS=Mus musculus OX=10090 GN=Mprip PE=1 SV=2	292	Master Protein	PLLSPPsPSTPHS
FALSE	High	Phospho	S	1	99.3	SCKSELPSSAPGGGGV	1	0	0	P59648	FXYD domain-containing ion transport regulator 7 OS=Mus musculus OX=10090 GN=Fxyd7 PE=3 SV=1	65	Master Protein	ESPTCKsCKSELP
FALSE	High	Phospho	S	6	100	SELPSSAPGGGGV	2	2	1	P59648	FXYD domain-containing ion transport regulator 7 OS=Mus musculus OX=10090 GN=Fxyd7 PE=3 SV=1	73	Master Protein	KSELPSsAPGGGG
FALSE	High	Phospho	S	5	99.5	TASESISNLSEAGSVK	3	0	2	Q922J3	CAP-Gly domain-containing linker protein 1 OS=Mus musculus OX=10090 GN=Clip1 PE=1 SV=1	194	Master Protein	TKTASEsISNLSE
FALSE	High	Phospho	S	3	100	GISPIVFDR	3	0	0	E9Q5K9	YTH domain-containing protein 1 OS=Mus musculus OX=10090 GN=Ythdc1 PE=1 SV=2	309	Master Protein	KRARGIsPIVFDR
FALSE	High	Phospho	S	3	100	QNSLEYMDQNDDRLK	5	0	0	Q640R3	Hepatocyte cell adhesion molecule OS=Mus musculus OX=10090 GN=Hepacam PE=1 SV=2	280	Master Protein	KLEKQNsLEYMDQ
FALSE	High	Phospho	S	1	100	SPGLPIR	5	0	0	Q640R3	Hepatocyte cell adhesion molecule OS=Mus musculus OX=10090 GN=Hepacam PE=1 SV=2	352	Master Protein	PPVPGRsPGLPIR
FALSE	High	Phospho	S	4	99.2	THTSPPRAPSSPGR	9	1	1	Q640R3	Hepatocyte cell adhesion molecule OS=Mus musculus OX=10090 GN=Hepacam PE=1 SV=2	379	Master Protein	TGRTHTsPPRAPS
FALSE	High	Phospho	S	6	99	DPFQESGLHLSPTAAEAK	1	1	0	Q9JHL1	Na(+)/H(+) exchange regulatory cofactor NHE-RF2 OS=Mus musculus OX=10090 GN=Slc9a3r2 PE=1 SV=2	298	Master Protein	RDPFQEsGLHLSP
FALSE	High	Phospho	S	9	100	FLQDHGSDSFLAEHK	2	0	0	Q62446	Peptidyl-prolyl cis-trans isomerase FKBP3 OS=Mus musculus OX=10090 GN=Fkbp3 PE=1 SV=2	36	Master Protein	QDHGSDsFLAEHK
FALSE	High	Phospho	S	6	99.5	IVSAQSLAEDDVE	2	0	0	Q9DCC8	Mitochondrial import receptor subunit TOM20 homolog OS=Mus musculus OX=10090 GN=Tomm20 PE=1 SV=1	138	Master Protein	RIVSAQsLAEDDV
FALSE	High	Phospho	Y	3	100	AAYFGVYDTAK	1	0	0	P48962	ADP/ATP translocase 1 OS=Mus musculus OX=10090 GN=Slc25a4 PE=1 SV=4	191	Master Protein	IIYRAAyFGVYDT
FALSE	High	Phospho	T	17	98.8	DTSNFDKEFTRQPVELTPTDK	2	0	0	P68404	Protein kinase C beta type OS=Mus musculus OX=10090 GN=Prkcb PE=1 SV=4	642	Master Protein	RQPVELtPTDKLF
FALSE	High	Phospho	T	4	100	ADDTFEALR	1	0	0	P62869	Elongin-B OS=Mus musculus OX=10090 GN=Elob PE=1 SV=1	84	Master Protein	AFRADDtFEALRI
FALSE	High	Phospho	S	3	100	AISGPLPAPASPR	3	0	0	P0C7L0	WAS/WASL-interacting protein family member 3 OS=Mus musculus OX=10090 GN=Wipf3 PE=1 SV=1	153	Master Protein	LPIKAIsGPLPAP
FALSE	High	Phospho	S	4	100	VQISPDSGGLPER	4	0	0	Q3U0V1	Far upstream element-binding protein 2 OS=Mus musculus OX=10090 GN=Khsrp PE=1 SV=2	182	Master Protein	GCKVQIsPDSGGL
FALSE	High	Phospho	S	1	100	SAGEDNDGPVLTDEQK	1	0	1	Q9JM93	ADP-ribosylation factor-like protein 6-interacting protein 4 OS=Mus musculus OX=10090 GN=Arl6ip4 PE=1 SV=1	140	Master Protein	LDQWHRsAGEDND
FALSE	High	Phospho	S	5	100	RPPESPPIVEEWNSR	10	0	0	Q9CQY2	RNA guanine-N7 methyltransferase activating subunit OS=Mus musculus OX=10090 GN=Ramac PE=3 SV=1	36	Master Protein	LKRPPEsPPIVEE
FALSE	High	Phospho	S	4	100	GRLSPVPVPR	6	0	0	Q64012	RNA-binding protein Raly OS=Mus musculus OX=10090 GN=Raly PE=1 SV=3	135	Master Protein	DYRGRLsPVPVPR
FALSE	High	Phospho	S	9	99.5	GTVTGERQSGDGQESTEPVENK	3	1	3	Q8K3W3	Protein CASC3 OS=Mus musculus OX=10090 GN=Casc3 PE=1 SV=3	145	Master Protein	VTGERQsGDGQES
FALSE	High	Phospho	S	10	100	LAEMYGGGESDKDA	4	0	0	P70408	Cadherin-10 OS=Mus musculus OX=10090 GN=Cdh10 PE=1 SV=3	784	Master Protein	MYGGGEsDKDA
FALSE	High	Phospho	S	3	100	SISPSPSAILER	3	0	0	A2AQ25	Sickle tail protein OS=Mus musculus OX=10090 GN=Skt PE=1 SV=1	361	Master Protein	PVSRSIsPSPSAI
FALSE	High	Phospho	S	7	99.4	SPPREGSQGELTPANSQSR	1	1	0	Q99LD4	COP9 signalosome complex subunit 1 OS=Mus musculus OX=10090 GN=Gps1 PE=1 SV=1	454	Master Protein	SPPREGsQGELTP
FALSE	High	Phospho	S	6	100	LGASNSPGQPNSVK	1	0	0	B2RY56	RNA-binding protein 25 OS=Mus musculus OX=10090 GN=Rbm25 PE=1 SV=2	672	Master Protein	KLGASNsPGQPNS
FALSE	High	Phospho	S	3	100	DRSPSPLRGNVVPSPLPTR	13	0	0	Q9CR86	Calcium-regulated heat stable protein 1 OS=Mus musculus OX=10090 GN=Carhsp1 PE=1 SV=1	31	Master Protein	PRTRDRsPSPLRG
FALSE	High	Phospho	S	5	100	DRSPSPLRGNVVPSPLPTR	13	0	0	Q9CR86	Calcium-regulated heat stable protein 1 OS=Mus musculus OX=10090 GN=Carhsp1 PE=1 SV=1	33	Master Protein	TRDRSPsPLRGNV
FALSE	High	Phospho	S	14	100	DRSPSPLRGNVVPSPLPTR	1	0	12	Q9CR86	Calcium-regulated heat stable protein 1 OS=Mus musculus OX=10090 GN=Carhsp1 PE=1 SV=1	42	Master Protein	RGNVVPsPLPTRR
FALSE	High	Phospho	S	3	100	TFSATVR	8	1	0	Q9CR86	Calcium-regulated heat stable protein 1 OS=Mus musculus OX=10090 GN=Carhsp1 PE=1 SV=1	53	Master Protein	RRTRTFsATVRAS
FALSE	High	Phospho	S	2	99.3	TSPSSSPASLSR	2	2	1	P49586	Choline-phosphate cytidylyltransferase A OS=Mus musculus OX=10090 GN=Pcyt1a PE=1 SV=1	343	Master Protein	PFSGKTsPSSSPA
FALSE	High	Phospho	S	10	96.8	WPFSGKTSPSSSPASLSR	1	0	0	P49586	Choline-phosphate cytidylyltransferase A OS=Mus musculus OX=10090 GN=Pcyt1a PE=1 SV=1	345	Master Protein	SGKTSPsSSPASL
FALSE	High	Phospho	S	7	100	ARGPGGSPSGLQK	5	0	0	Q91VC7	Protein phosphatase 1 regulatory subunit 14A OS=Mus musculus OX=10090 GN=Ppp1r14a PE=1 SV=1	26	Master Protein	ARGPGGsPSGLQK
FALSE	High	Phospho	S	3	100	SESGYGFNVR	9	0	0	Q3UHD6	Sorting nexin-27 OS=Mus musculus OX=10090 GN=Snx27 PE=1 SV=2	49	Master Protein	RIVKSEsGYGFNV
FALSE	High	Phospho	S	3	99.4	SLSEQPVVDTATATEQAK	2	1	0	P19426	Negative elongation factor E OS=Mus musculus OX=10090 GN=Nelfe PE=1 SV=2	51	Master Protein	GVKRSLsEQPVVD
FALSE	High	Phospho	S	3	100	SMSADEDLQEPSR	3	0	0	P19426	Negative elongation factor E OS=Mus musculus OX=10090 GN=Nelfe PE=1 SV=2	115	Master Protein	PFQRSMsADEDLQ
FALSE	High	Phospho	T	1	100	TPPANGAPPR	14	0	0	E9PUL5	Proline-rich transmembrane protein 2 OS=Mus musculus OX=10090 GN=Prrt2 PE=1 SV=1	214	Master Protein	SPPSTKtPPANGA
FALSE	High	Phospho	S	3	100	KPSPEPEGEVGPPK	35	0	0	E9Q1P8	Interferon regulatory factor 2-binding protein 2 OS=Mus musculus OX=10090 GN=Irf2bp2 PE=1 SV=1	343	Master Protein	ARKRKPsPEPEGE
FALSE	High	Phospho	S	11	100	LEEPPELNRQSPNPR	5	0	0	E9Q1P8	Interferon regulatory factor 2-binding protein 2 OS=Mus musculus OX=10090 GN=Irf2bp2 PE=1 SV=1	169	Master Protein	PELNRQsPNPRRA
FALSE	High	Phospho	S	3	98.3	GASPVPESSLTADLLSVDAFAAPSPASTASPAK	1	0	0	Q61548	Clathrin coat assembly protein AP180 OS=Mus musculus OX=10090 GN=Snap91 PE=1 SV=1	600	Master Protein	SPPRGAsPVPESS
FALSE	High	Phospho	S	12	100	KPGNNEGSGAPSPLSK	43	2	15	Q61548	Clathrin coat assembly protein AP180 OS=Mus musculus OX=10090 GN=Snap91 PE=1 SV=1	300	Master Protein	EGSGAPsPLSKSS
FALSE	High	Phospho	S	8	100	KPGNNEGSGAPSPLSK	12	0	48	Q61548	Clathrin coat assembly protein AP180 OS=Mus musculus OX=10090 GN=Snap91 PE=1 SV=1	296	Master Protein	PGNNEGsGAPSPL
FALSE	High	Phospho	S	9	100	SSPATTVTSPNSTPAK	17	1	7	Q61548	Clathrin coat assembly protein AP180 OS=Mus musculus OX=10090 GN=Snap91 PE=1 SV=1	313	Master Protein	PATTVTsPNSTPA
FALSE	High	Phospho	S	4	100	EEASDDDMEGDEAVVR	5	0	0	Q6P4T2	U5 small nuclear ribonucleoprotein 200 kDa helicase OS=Mus musculus OX=10090 GN=Snrnp200 PE=1 SV=1	225	Master Protein	EVREEAsDDDMEG
FALSE	High	Phospho	S	3	100	VQSPPHLK	1	0	0	Q80VW5	Whirlin OS=Mus musculus OX=10090 GN=Whrn PE=1 SV=3	696	Master Protein	PFPRVQsPPHLKS
FALSE	High	Phospho	Y	3	100	VIYDFIEK	3	0	0	Q91YD9	Neural Wiskott-Aldrich syndrome protein OS=Mus musculus OX=10090 GN=Wasl PE=1 SV=1	253	Master Protein	ETSKVIyDFIEKT
FALSE	High	Phospho	S	11	100	GLYDGPVCEVSVTPK	6	3	37	O08553	Dihydropyrimidinase-related protein 2 OS=Mus musculus OX=10090 GN=Dpysl2 PE=1 SV=2	507	Master Protein	GPVCEVsVTPKTV
FALSE	High	Phospho	S	3	100	ITSDRLLIK	3	0	0	O08553	Dihydropyrimidinase-related protein 2 OS=Mus musculus OX=10090 GN=Dpysl2 PE=1 SV=2	14	Master Protein	NIPRITsDRLLIK
FALSE	High	Phospho	T	3	100	TVTPASSAKTSPAK	33	0	50	O08553	Dihydropyrimidinase-related protein 2 OS=Mus musculus OX=10090 GN=Dpysl2 PE=1 SV=2	514	Master Protein	VTPKTVtPASSAK
FALSE	High	Phospho	S	9	97.8	SDSQQAVKSPPLLESPDASR	1	0	0	Q8BVL3	Sorting nexin-17 OS=Mus musculus OX=10090 GN=Snx17 PE=1 SV=2	415	Master Protein	SQQAVKsPPLLES
FALSE	High	Phospho	S	7	100	SPPLLESPDASR	3	0	1	Q8BVL3	Sorting nexin-17 OS=Mus musculus OX=10090 GN=Snx17 PE=1 SV=2	421	Master Protein	SPPLLEsPDASRE
FALSE	High	Phospho	S	5	100	DSCSSPPSLNYGK	8	0	0	A2ALU4	Protein Shroom2 OS=Mus musculus OX=10090 GN=Shroom2 PE=1 SV=1	1165	Master Protein	VRDSCSsPPSLNY
FALSE	High	Phospho	S	4	100	KAPSPPPLGLPLR	2	0	0	A2ALU4	Protein Shroom2 OS=Mus musculus OX=10090 GN=Shroom2 PE=1 SV=1	318	Master Protein	DKKKAPsPPPLGL
FALSE	High	Phospho	S	3	100	SPSPQFAPQK	4	0	0	A2ALU4	Protein Shroom2 OS=Mus musculus OX=10090 GN=Shroom2 PE=1 SV=1	1043	Master Protein	ETSRSPsPQFAPQ
FALSE	High	Phospho	S	9	99.4	AETSLGIPSPTEISAEVK	9	0	0	Q8VE88	Protein FAM114A2 OS=Mus musculus OX=10090 GN=Fam114a2 PE=1 SV=2	119	Master Protein	TSLGIPsPTEISA
FALSE	High	Phospho	T	14	100	DDNLPLTEAVRPKTPPVVIK	8	7	0	Q9D5V6	Synapse-associated protein 1 OS=Mus musculus OX=10090 GN=Syap1 PE=1 SV=1	262	Master Protein	EAVRPKtPPVVIK
FALSE	High	Phospho	S	3	100	SFSMQDLTTIR	2	0	0	Q8BGH4	Receptor expression-enhancing protein 1 OS=Mus musculus OX=10090 GN=Reep1 PE=1 SV=1	152	Master Protein	ERLRSFsMQDLTT
FALSE	High	Phospho	T	6	98.1	GIPLPTGDTSPEPELLPGDPLPPPKEVINGNIK	1	5	0	Q9Z1D1	Eukaryotic translation initiation factor 3 subunit G OS=Mus musculus OX=10090 GN=Eif3g PE=1 SV=2	38	Master Protein	KGIPLPtGDTSPE
FALSE	High	Phospho	T	11	100	SRSDNALNLVTERK	1	0	0	Q3U5C7	Prickle-like protein 1 OS=Mus musculus OX=10090 GN=Prickle1 PE=1 SV=1	692	Master Protein	NALNLVtERKYSA
FALSE	High	Phospho	S	3	98.9	SRSDNALNLVTERK	1	0	0	Q3U5C7	Prickle-like protein 1 OS=Mus musculus OX=10090 GN=Prickle1 PE=1 SV=1	684	Master Protein	RSRKSRsDNALNL
FALSE	High	Phospho	T	13	100	AAAASAAEAGIATPGTEDSDDALLK	7	0	3	O35226	26S proteasome non-ATPase regulatory subunit 4 OS=Mus musculus OX=10090 GN=Psmd4 PE=1 SV=1	250	Master Protein	AEAGIAtPGTEDS
FALSE	High	Phospho	S	10	99.7	ATEEPSGTGSDELIK	9	2	0	O54724	Caveolae-associated protein 1 OS=Mus musculus OX=10090 GN=Cavin1 PE=1 SV=1	42	Master Protein	EPSGTGsDELIKS
FALSE	High	Phospho	S	3	100	SLSPVAAPPLREPR	1	0	0	Q6PHZ5	Putative RNA-binding protein 15B OS=Mus musculus OX=10090 GN=Rbm15b PE=1 SV=2	263	Master Protein	YKQRSLsPVAAPP
FALSE	High	Phospho	S	11	100	NLEQILNGGESPK	7	0	0	Q9ERG2	Striatin-3 OS=Mus musculus OX=10090 GN=Strn3 PE=1 SV=1	229	Master Protein	ILNGGEsPKQKGQ
FALSE	High	Phospho	S	5	99.8	ILTGSSEPEAAPAPR	18	14	4	Q9QXV0	ProSAAS OS=Mus musculus OX=10090 GN=Pcsk1n PE=1 SV=2	204	Master Protein	GRILTGsSEPEAA
FALSE	High	Phospho	S	3	100	IESPKLER	12	0	0	Q61699	Heat shock protein 105 kDa OS=Mus musculus OX=10090 GN=Hsph1 PE=1 SV=2	810	Master Protein	PKPKIEsPKLERT
FALSE	High	Phospho	S	7	100	AVAGDASESALLK	3	0	0	Q8VDN2	Sodium/potassium-transporting ATPase subunit alpha-1 OS=Mus musculus OX=10090 GN=Atp1a1 PE=1 SV=1	452	Master Protein	AVAGDAsESALLK
FALSE	High	Phospho	S	6	100	GVGIISEGNETVEDIAAR	3	0	4	Q8VDN2	Sodium/potassium-transporting ATPase subunit alpha-1 OS=Mus musculus OX=10090 GN=Atp1a1 PE=1 SV=1	635	Master Protein	KGVGIIsEGNETV
FALSE	High	Phospho	S	1	100	SPDFTNENPLETR	27	14	2	Q8VDN2	Sodium/potassium-transporting ATPase subunit alpha-1 OS=Mus musculus OX=10090 GN=Atp1a1 PE=1 SV=1	228	Master Protein	SEPQTRsPDFTNE
FALSE	High	Phospho	S	10	100	VDNSSLTGESEPQTR	4	2	50	Q8VDN2	Sodium/potassium-transporting ATPase subunit alpha-1 OS=Mus musculus OX=10090 GN=Atp1a1 PE=1 SV=1	222	Master Protein	SSLTGEsEPQTRS
FALSE	High	Phospho	S	12	99.2	AMLDSGVYPPGSPSK	2	1	1	Q9Z266	SNARE-associated protein Snapin OS=Mus musculus OX=10090 GN=Snapin PE=1 SV=1	133	Master Protein	GVYPPGsPSK
FALSE	High	Phospho	S	5	100	YHGHSMSDPGVSYR	2	0	0	P35486	Pyruvate dehydrogenase E1 component subunit alpha, somatic form, mitochondrial OS=Mus musculus OX=10090 GN=Pdha1 PE=1 SV=1	293	Master Protein	YRYHGHsMSDPGV
FALSE	High	Phospho	S	7	100	DGVANVSIEDR	5	0	13	P08228	Superoxide dismutase [Cu-Zn] OS=Mus musculus OX=10090 GN=Sod1 PE=1 SV=2	99	Master Protein	DGVANVsIEDRVI
FALSE	High	Phospho	S	5	100	VISLSGEHSIIGR	7	0	2	P08228	Superoxide dismutase [Cu-Zn] OS=Mus musculus OX=10090 GN=Sod1 PE=1 SV=2	108	Master Protein	DRVISLsGEHSII
FALSE	High	Phospho	S	9	100	FQEQECPPSPEPTRK	7	0	0	P62071	Ras-related protein R-Ras2 OS=Mus musculus OX=10090 GN=Rras2 PE=1 SV=1	186	Master Protein	EQECPPsPEPTRK
FALSE	High	Phospho	S	3	100	KQSEVEADLGYPGGK	3	0	0	Q8BPN8	DmX-like protein 2 OS=Mus musculus OX=10090 GN=Dmxl2 PE=1 SV=3	2636	Master Protein	TKKRKQsEVEADL
FALSE	High	Phospho	S	4	100	NLASPEGTLATLGLK	3	0	0	Q8BPN8	DmX-like protein 2 OS=Mus musculus OX=10090 GN=Dmxl2 PE=1 SV=3	1856	Master Protein	IRRNLAsPEGTLA
FALSE	High	Phospho	S	3	99.7	SRSDIDVNAAASAK	2	4	0	Q80TV8	CLIP-associating protein 1 OS=Mus musculus OX=10090 GN=Clasp1 PE=1 SV=2	600	Master Protein	SLQRSRsDIDVNA
FALSE	High	Phospho	S	20	100	FKTQPVTFDEIQEVEEEGVSPMEEEK	2	0	0	Q3UPL5	Uncharacterized protein C11orf96 homolog OS=Mus musculus OX=10090 GN=Ag2 PE=1 SV=2	196	Master Protein	VEEEGVsPMEEEK
FALSE	High	Phospho	S	13	96.3	LGSLTPEIVSTPSSPEEEDK	1	0	0	Q0KL01	UBX domain-containing protein 2B OS=Mus musculus OX=10090 GN=Ubxn2b PE=1 SV=2	234	Master Protein	EIVSTPsSPEEED
FALSE	High	Phospho	S	12	99.5	SDLAVSNISPPSPDSK	7	2	3	Q8BZJ8	Uncharacterized protein C8orf34 homolog OS=Mus musculus OX=10090 PE=2 SV=1	111	Master Protein	SNISPPsPDSKSL
FALSE	High	Phospho	S	9	100	SDLAVSNISPPSPDSK	6	1	5	Q8BZJ8	Uncharacterized protein C8orf34 homolog OS=Mus musculus OX=10090 PE=2 SV=1	108	Master Protein	LAVSNIsPPSPDS
FALSE	High	Phospho	S	15	99.1	SDLAVSNISPPSPDSK	1	2	9	Q8BZJ8	Uncharacterized protein C8orf34 homolog OS=Mus musculus OX=10090 PE=2 SV=1	114	Master Protein	SPPSPDsKSLPRS
FALSE	High	Phospho	S	4	100	ALLSPEDYQR	1	0	0	Q9WUB0	RanBP-type and C3HC4-type zinc finger-containing protein 1 OS=Mus musculus OX=10090 GN=Rbck1 PE=1 SV=2	344	Master Protein	EIRALLsPEDYQR
FALSE	High	Phospho	S	3	100	LQSEPESIR	15	0	0	O08585	Clathrin light chain A OS=Mus musculus OX=10090 GN=Clta PE=1 SV=2	104	Master Protein	EVDRLQsEPESIR
FALSE	High	Phospho	S	8	100	DYEGPAISPK	5	0	0	Q61771	Kinesin-like protein KIF3B OS=Mus musculus OX=10090 GN=Kif3b PE=1 SV=1	681	Master Protein	YEGPAIsPKVQAA
FALSE	High	Phospho	T	13	100	GMYDGPVYEVPATPK	4	0	0	P97427	Dihydropyrimidinase-related protein 1 OS=Mus musculus OX=10090 GN=Crmp1 PE=1 SV=1	509	Master Protein	VYEVPAtPKHAAP
FALSE	High	Phospho	S	1	100	SIPHITSDR	15	0	0	P97427	Dihydropyrimidinase-related protein 1 OS=Mus musculus OX=10090 GN=Crmp1 PE=1 SV=1	8	Master Protein	SHQGKKsIPHITS
FALSE	High	Phospho	S	3	100	EGSPAPLEPEPGASQPK	2	0	0	Q3UCQ1	Forkhead box protein K2 OS=Mus musculus OX=10090 GN=Foxk2 PE=1 SV=3	389	Master Protein	SLSREGsPAPLEP
FALSE	High	Phospho	S	6	99.4	IIYGGSVTGATCK	3	0	0	P17751	Triosephosphate isomerase OS=Mus musculus OX=10090 GN=Tpi1 PE=1 SV=5	212	Master Protein	RIIYGGsVTGATC
FALSE	High	Phospho	S	5	100	ESHLSNGLDPVAETAIR	3	1	0	Q80X80	Phospholipid transfer protein C2CD2L OS=Mus musculus OX=10090 GN=C2cd2l PE=1 SV=3	502	Master Protein	SRESHLsNGLDPV
FALSE	High	Phospho	T	6	98.2	NLGTPTSSTPRPSITPTK	1	0	0	Q80X80	Phospholipid transfer protein C2CD2L OS=Mus musculus OX=10090 GN=C2cd2l PE=1 SV=3	419	Master Protein	RNLGTPtSSTPRP
FALSE	High	Phospho	S	18	98.9	SDISERPSVDDVESETGSTGALETR	3	0	4	Q80X80	Phospholipid transfer protein C2CD2L OS=Mus musculus OX=10090 GN=C2cd2l PE=1 SV=3	623	Master Protein	VESETGsTGALET
FALSE	High	Phospho	S	1	100	SLDDLSAPPHHR	2	0	0	E9Q6B2	Coiled-coil domain-containing protein 85C OS=Mus musculus OX=10090 GN=Ccdc85c PE=1 SV=1	247	Master Protein	AGATRRsLDDLSA
FALSE	High	Phospho	S	7	100	TIVMGASFR	6	0	0	Q93092	Transaldolase OS=Mus musculus OX=10090 GN=Taldo1 PE=1 SV=2	237	Master Protein	TIVMGAsFRNTGE
FALSE	High	Phospho	S	1	100	SLDESTLR	10	0	0	Q80WQ4	Probable tRNA methyltransferase 9B OS=Mus musculus OX=10090 GN=Trmt9b PE=1 SV=1	253	Master Protein	SWFFSRsLDESTL
FALSE	High	Phospho	S	3	100	AVSSPTVSR	3	0	6	Q7TQD2	Tubulin polymerization-promoting protein OS=Mus musculus OX=10090 GN=Tppp PE=1 SV=1	158	Master Protein	GVTKAVsSPTVSR
FALSE	High	Phospho	S	6	98.9	GEATVSFDDPPSAK	1	0	2	P56959	RNA-binding protein FUS OS=Mus musculus OX=10090 GN=Fus PE=1 SV=1	333	Master Protein	KGEATVsFDDPPS
FALSE	High	Phospho	S	10	98.3	LVDVICEKMSESLDTADPAVTGAK	2	1	0	P63011	Ras-related protein Rab-3A OS=Mus musculus OX=10090 GN=Rab3a PE=1 SV=1	188	Master Protein	VICEKMsESLDTA
FALSE	High	Phospho	S	4	100	MSESLDTADPAVTGAK	5	2	7	P63011	Ras-related protein Rab-3A OS=Mus musculus OX=10090 GN=Rab3a PE=1 SV=1	190	Master Protein	CEKMSEsLDTADP
FALSE	High	Phospho	S	5	100	ATQPSLTELTTLK	6	0	0	Q9D415	Disks large-associated protein 1 OS=Mus musculus OX=10090 GN=Dlgap1 PE=1 SV=3	389	Master Protein	LKATQPsLTELTT
FALSE	High	Phospho	T	3	100	AETPPSHQAGTQLNR	1	0	0	Q3UHC0	Trinucleotide repeat-containing gene 6C protein OS=Mus musculus OX=10090 GN=Tnrc6c PE=1 SV=2	776	Master Protein	TTHRAEtPPSHQA
FALSE	High	Phospho	T	5	99.4	GILRTPDTIR	1	0	0	Q68FD5	Clathrin heavy chain 1 OS=Mus musculus OX=10090 GN=Cltc PE=1 SV=3	394	Master Protein	PKGILRtPDTIRR
FALSE	High	Phospho	S	3	98.4	SSSPGAGGGHSTSTSTSPATTLQR	1	0	0	Q5DU25	IQ motif and SEC7 domain-containing protein 2 OS=Mus musculus OX=10090 GN=Iqsec2 PE=1 SV=3	214	Master Protein	GASRSSsPGAGGG
FALSE	High	Phospho	S	9	100	EDYQEILDSPIK	6	0	0	D3YVE8	Solute carrier family 35 member G2 OS=Mus musculus OX=10090 GN=Slc35g2 PE=1 SV=1	409	Master Protein	YQEILDsPIK
FALSE	High	Phospho	S	3	100	TKSPAEEELTPSAVVR	11	2	0	Q7TQG1	Pleckstrin homology domain-containing family A member 6 OS=Mus musculus OX=10090 GN=Plekha6 PE=1 SV=1	901	Master Protein	VPPRTKsPAEEEL
FALSE	High	Phospho	S	3	100	AFSDPFVEAEK	3	0	0	Q61316	Heat shock 70 kDa protein 4 OS=Mus musculus OX=10090 GN=Hspa4 PE=1 SV=1	76	Master Protein	FHGRAFsDPFVEA
FALSE	High	Phospho	S	3	100	ELSPDFYQPGPDYIK	1	0	0	Q9ET80	Junctophilin-1 OS=Mus musculus OX=10090 GN=Jph1 PE=1 SV=1	413	Master Protein	AVARELsPDFYQP
FALSE	High	Phospho	S	11	100	SLSGSTNTVSSEGVTK	3	0	0	Q5DQR4	Syntaxin-binding protein 5-like OS=Mus musculus OX=10090 GN=Stxbp5l PE=1 SV=1	598	Master Protein	STNTVSsEGVTKD
FALSE	High	Phospho	S	9	100	APSPAPAVSPK	7	0	0	Q5U4C3	Splicing factor, arginine/serine-rich 19 OS=Mus musculus OX=10090 GN=Scaf1 PE=1 SV=1	682	Master Protein	SPAPAVsPKREVL
FALSE	High	Phospho	S	3	100	APSPAPAVSPK	4	0	3	Q5U4C3	Splicing factor, arginine/serine-rich 19 OS=Mus musculus OX=10090 GN=Scaf1 PE=1 SV=1	676	Master Protein	AEPRAPsPAPAVS
FALSE	High	Phospho	S	15	100	FDIYDPFHPTDEAYSPPPAPEQK	1	0	0	Q5U4C3	Splicing factor, arginine/serine-rich 19 OS=Mus musculus OX=10090 GN=Scaf1 PE=1 SV=1	240	Master Protein	PTDEAYsPPPAPE
FALSE	High	Phospho	S	7	100	REVLYDSEGLSADER	1	0	0	Q5U4C3	Splicing factor, arginine/serine-rich 19 OS=Mus musculus OX=10090 GN=Scaf1 PE=1 SV=1	691	Master Protein	REVLYDsEGLSAD
FALSE	High	Phospho	S	3	100	TGSPELAAR	3	0	0	E9PZ19	Protein turtle homolog B OS=Mus musculus OX=10090 GN=Igsf9b PE=1 SV=1	1215	Master Protein	LSSRTGsPELAAR
FALSE	High	Phospho	S	4	100	DYLSDSELNQLR	3	0	0	O88737	Protein bassoon OS=Mus musculus OX=10090 GN=Bsn PE=1 SV=4	3022	Master Protein	EHRDYLsDSELNQ
FALSE	High	Phospho	S	5	100	ISKFSPIEEAK	3	0	0	O88737	Protein bassoon OS=Mus musculus OX=10090 GN=Bsn PE=1 SV=4	3382	Master Protein	QKISKFsPIEEAK
FALSE	High	Phospho	S	15	100	SKTPPSNLSPIEDASPTEELR	49	0	31	O88737	Protein bassoon OS=Mus musculus OX=10090 GN=Bsn PE=1 SV=4	1114	Master Protein	SPIEDAsPTEELR
FALSE	High	Phospho	S	9	100	SKTPPSNLSPIEDASPTEELR	14	28	38	O88737	Protein bassoon OS=Mus musculus OX=10090 GN=Bsn PE=1 SV=4	1108	Master Protein	TPPSNLsPIEDAS
FALSE	High	Phospho	T	3	100	SKTPPSNLSPIEDASPTEELR	15	7	58	O88737	Protein bassoon OS=Mus musculus OX=10090 GN=Bsn PE=1 SV=4	1102	Master Protein	RRERSKtPPSNLS
FALSE	High	Phospho	S	6	98.8	SKTPPSNLSPIEDASPTEELR	16	31	33	O88737	Protein bassoon OS=Mus musculus OX=10090 GN=Bsn PE=1 SV=4	1105	Master Protein	RSKTPPsNLSPIE
FALSE	High	Phospho	S	3	100	SLSDPKPLSPTAEESAK	13	1	7	O88737	Protein bassoon OS=Mus musculus OX=10090 GN=Bsn PE=1 SV=4	2860	Master Protein	TLQRSLsDPKPLS
FALSE	High	Phospho	S	9	100	SLSDPKPLSPTAEESAK	11	0	10	O88737	Protein bassoon OS=Mus musculus OX=10090 GN=Bsn PE=1 SV=4	2866	Master Protein	SDPKPLsPTAEES
FALSE	High	Phospho	T	11	100	ASPVPGPGTPTR	2	0	0	Q8BHL3	TBC1 domain family member 10B OS=Mus musculus OX=10090 GN=Tbc1d10b PE=1 SV=2	138	Master Protein	PGPGTPtRTPSRM
FALSE	High	Phospho	S	7	100	AVGGAPSPPPPVR	2	0	0	Q8BHL3	TBC1 domain family member 10B OS=Mus musculus OX=10090 GN=Tbc1d10b PE=1 SV=2	664	Master Protein	AVGGAPsPPPPVR
FALSE	High	Phospho	S	5	100	FLRASEEHLK	1	0	0	Q01768	Nucleoside diphosphate kinase B OS=Mus musculus OX=10090 GN=Nme2 PE=1 SV=1	44	Master Protein	MKFLRAsEEHLKQ
FALSE	High	Phospho	S	2	99.1	ESETFSDSSPIEIIDEFPTFVSAK	1	0	0	Q99P72	Reticulon-4 OS=Mus musculus OX=10090 GN=Rtn4 PE=1 SV=2	832	Master Protein	EDKMKEsETFSDS
FALSE	High	Phospho	S	10	99.7	KAQIITEKTSPK	5	0	0	Q99P72	Reticulon-4 OS=Mus musculus OX=10090 GN=Rtn4 PE=1 SV=2	489	Master Protein	IITEKTsPKTSNP
FALSE	High	Phospho	S	9	100	AIPNGFGTSPLTPSAR	17	3	0	Q9ERR1	Nuclear distribution protein nudE-like 1 OS=Mus musculus OX=10090 GN=Ndel1 PE=1 SV=2	242	Master Protein	PNGFGTsPLTPSA
FALSE	High	Phospho	S	8	100	GTENSFPSPK	11	0	0	Q9ERR1	Nuclear distribution protein nudE-like 1 OS=Mus musculus OX=10090 GN=Ndel1 PE=1 SV=2	231	Master Protein	TENSFPsPKAIPN
FALSE	High	Phospho	S	6	100	KSAPSSPTLDCEK	1	0	0	Q9ERR1	Nuclear distribution protein nudE-like 1 OS=Mus musculus OX=10090 GN=Ndel1 PE=1 SV=2	198	Master Protein	RKSAPSsPTLDCE
FALSE	High	Phospho	S	1	100	SAPSSPTLDCEK	11	0	8	Q9ERR1	Nuclear distribution protein nudE-like 1 OS=Mus musculus OX=10090 GN=Ndel1 PE=1 SV=2	194	Master Protein	QEVTRKsAPSSPT
FALSE	High	Phospho	S	6	99.3	GKSASSPKPDTKVPQATAEAK	1	1	0	Q9JKC6	Cell cycle exit and neuronal differentiation protein 1 OS=Mus musculus OX=10090 GN=Cend1 PE=1 SV=1	10	Master Protein	RGKSASsPKPDTK
FALSE	High	Phospho	S	11	99.8	KLNKTDEEISS	13	0	0	O08599	Syntaxin-binding protein 1 OS=Mus musculus OX=10090 GN=Stxbp1 PE=1 SV=2	594	Master Protein	TDEEISs
FALSE	High	Phospho	S	4	100	SSASFSTTAVSAR	3	0	6	O08599	Syntaxin-binding protein 1 OS=Mus musculus OX=10090 GN=Stxbp1 PE=1 SV=2	509	Master Protein	STRSSAsFSTTAV
FALSE	High	Phospho	S	3	100	APSWIDTGLSEMR	1	0	0	P23927	Alpha-crystallin B chain OS=Mus musculus OX=10090 GN=Cryab PE=1 SV=2	59	Master Protein	SFLRAPsWIDTGL
FALSE	High	Phospho	S	5	100	EQSESLSELR	3	0	0	Q6NZL0	Protein SOGA3 OS=Mus musculus OX=10090 GN=Soga3 PE=1 SV=2	639	Master Protein	MREQSEsLSELRQ
FALSE	High	Phospho	S	6	100	LLGSGSPSSSAR	2	1	0	P15331	Peripherin OS=Mus musculus OX=10090 GN=Prph PE=1 SV=2	57	Master Protein	RLLGSGsPSSSAR
FALSE	High	Phospho	S	8	100	DGGEALVSPDGTVTEAPR	17	0	0	Q68FL4	Putative adenosylhomocysteinase 3 OS=Mus musculus OX=10090 GN=Ahcyl2 PE=1 SV=1	109	Master Protein	GGEALVsPDGTVT
FALSE	High	Phospho	S	5	100	SAKDSDDEEEVVHVDR	13	1	0	P61264	Syntaxin-1B OS=Mus musculus OX=10090 GN=Stx1b PE=1 SV=1	14	Master Protein	LRSAKDsDDEEEV
FALSE	High	Phospho	S	4	99.8	LSLSTNCIEK	6	3	0	Q05A62	Dynein light chain 1, axonemal OS=Mus musculus OX=10090 GN=Dnal1 PE=1 SV=2	56	Master Protein	CEKLSLsTNCIEK
FALSE	High	Phospho	S	7	100	DTGILDSIGR	2	0	17	P04370	Myelin basic protein OS=Mus musculus OX=10090 GN=Mbp PE=1 SV=2	172	Master Protein	DTGILDsIGRFFS
FALSE	High	Phospho	S	3	100	FFSGDRGAPK	4	0	0	P04370	Myelin basic protein OS=Mus musculus OX=10090 GN=Mbp PE=1 SV=2	178	Master Protein	SIGRFFsGDRGAP
FALSE	High	Phospho	S	4	100	RRTSPPVSVR	3	0	0	Q80U23	Syntaphilin OS=Mus musculus OX=10090 GN=Snph PE=1 SV=3	20	Master Protein	GSRRRTsPPVSVR
FALSE	High	Phospho	S	9	100	DLPDGHAVSPR	3	0	0	Q80VC9	Calmodulin-regulated spectrin-associated protein 3 OS=Mus musculus OX=10090 GN=Camsap3 PE=1 SV=1	334	Master Protein	PDGHAVsPRNTET
FALSE	High	Phospho	T	9	100	VTSFSTPPTPER	1	0	0	Q3UE31	Uncharacterized protein KIAA0930 homolog OS=Mus musculus OX=10090 PE=1 SV=2	293	Master Protein	SFSTPPtPERNNR
FALSE	High	Phospho	S	11	99.7	LIGTAVPQRTSPTGPK	8	24	0	Q6PER3	Microtubule-associated protein RP/EB family member 3 OS=Mus musculus OX=10090 GN=Mapre3 PE=1 SV=1	162	Master Protein	AVPQRTsPTGPKN
FALSE	High	Phospho	S	5	98.9	APPDSPTTPVR	3	0	0	Q6PCN3	Tau-tubulin kinase 1 OS=Mus musculus OX=10090 GN=Ttbk1 PE=1 SV=3	441	Master Protein	VRAPPDsPTTPVR
FALSE	High	Phospho	S	6	99.4	MDLPGSPSR	2	0	0	Q6PCN3	Tau-tubulin kinase 1 OS=Mus musculus OX=10090 GN=Ttbk1 PE=1 SV=3	484	Master Protein	RMDLPGsPSRQAC
FALSE	High	Phospho	S	6	100	TLVLVSPGDMK	1	0	0	Q6PCN3	Tau-tubulin kinase 1 OS=Mus musculus OX=10090 GN=Ttbk1 PE=1 SV=3	834	Master Protein	KTLVLVsPGDMKK
FALSE	High	Phospho	S	7	100	DVEMGNSVIEENEMK	12	0	0	P56564	Excitatory amino acid transporter 1 OS=Mus musculus OX=10090 GN=Slc1a3 PE=1 SV=2	512	Master Protein	DVEMGNsVIEENE
FALSE	High	Phospho	S	6	100	SNEVISPEILK	2	0	0	Q6NS60	F-box only protein 41 OS=Mus musculus OX=10090 GN=Fbxo41 PE=1 SV=3	545	Master Protein	RSNEVIsPEILKM
FALSE	High	Phospho	S	3	100	AISLEGEPR	10	0	0	Q91XM9	Disks large homolog 2 OS=Mus musculus OX=10090 GN=Dlg2 PE=1 SV=2	414	Master Protein	TLQRAIsLEGEPR
FALSE	High	Phospho	S	10	100	AVEALKEAGSIVR	1	0	0	Q91XM9	Disks large homolog 2 OS=Mus musculus OX=10090 GN=Dlg2 PE=1 SV=2	175	Master Protein	ALKEAGsIVRLYV
FALSE	High	Phospho	S	12	100	TSLPPISPGRYSPIPK	2	0	0	Q91XM9	Disks large homolog 2 OS=Mus musculus OX=10090 GN=Dlg2 PE=1 SV=2	328	Master Protein	ISPGRYsPIPKHM
FALSE	High	Phospho	T	11	100	HSSGSLTPPVTPPITPSSSFR	1	0	0	Q80ZQ5	Juxtaposed with another zinc finger protein 1 OS=Mus musculus OX=10090 GN=Jazf1 PE=1 SV=2	113	Master Protein	SLTPPVtPPITPS
FALSE	High	Phospho	S	4	100	MQFSFEGPEK	4	0	0	Q8R0S2	IQ motif and SEC7 domain-containing protein 1 OS=Mus musculus OX=10090 GN=Iqsec1 PE=1 SV=2	179	Master Protein	NMRMQFsFEGPEK
FALSE	High	Phospho	S	6	99.4	SALSSSLRDLSEAGKR	1	4	0	Q8R0S2	IQ motif and SEC7 domain-containing protein 1 OS=Mus musculus OX=10090 GN=Iqsec1 PE=1 SV=2	923	Master Protein	RSALSSsLRDLSE
FALSE	High	Phospho	S	3	99.3	YRSPYSGPK	1	0	0	Q8VH51	RNA-binding protein 39 OS=Mus musculus OX=10090 GN=Rbm39 PE=1 SV=2	97	Master Protein	FRGRYRsPYSGPK
FALSE	High	Phospho	S	4	100	SVVSFDKVK	7	0	0	D3YXK2	Scaffold attachment factor B1 OS=Mus musculus OX=10090 GN=Safb PE=1 SV=2	626	Master Protein	EKRSVVsFDKVKE
FALSE	High	Phospho	S	2	100	MSDEFEGSFK	23	0	0	Q61337	Bcl2-associated agonist of cell death OS=Mus musculus OX=10090 GN=Bad PE=1 SV=1	155	Master Protein	RELRRMsDEFEGS
FALSE	High	Phospho	S	1	100	SFEDLTDHPVTR	4	0	0	Q9Z0F8	Disintegrin and metalloproteinase domain-containing protein 17 OS=Mus musculus OX=10090 GN=Adam17 PE=1 SV=3	794	Master Protein	SSTAAKsFEDLTD
FALSE	High	Phospho	S	3	100	EFSPSFQHR	3	0	0	Q9ET77	Junctophilin-3 OS=Mus musculus OX=10090 GN=Jph3 PE=1 SV=1	420	Master Protein	ITAKEFsPSFQHR
FALSE	High	Phospho	S	8	100	SLPVALESDEETGDELK	2	0	0	Q9ET77	Junctophilin-3 OS=Mus musculus OX=10090 GN=Jph3 PE=1 SV=1	706	Master Protein	LPVALEsDEETGD
FALSE	High	Phospho	S	3	100	EKSLDLPDR	4	0	0	Q8BJ42	Disks large-associated protein 2 OS=Mus musculus OX=10090 GN=Dlgap2 PE=1 SV=2	1012	Master Protein	PITREKsLDLPDR
FALSE	High	Phospho	S	9	99.2	SDVETATDSDTESR	2	0	0	Q8BJ42	Disks large-associated protein 2 OS=Mus musculus OX=10090 GN=Dlgap2 PE=1 SV=2	745	Master Protein	VETATDsDTESRG
FALSE	High	Phospho	S	7	100	SSPFKVSPLSFGR	3	0	0	Q63918	Caveolae-associated protein 2 OS=Mus musculus OX=10090 GN=Cavin2 PE=1 SV=3	293	Master Protein	SSPFKVsPLSFGR
FALSE	High	Phospho	S	6	100	AAVVTSPPPTTAPHK	42	4	0	Q9QYC0	Alpha-adducin OS=Mus musculus OX=10090 GN=Add1 PE=1 SV=2	12	Master Protein	RAAVVTsPPPTTA
FALSE	High	Phospho	T	13	100	EKSPPDQSAVPNTPPSTPVK	10	0	9	Q9QYC0	Alpha-adducin OS=Mus musculus OX=10090 GN=Add1 PE=1 SV=2	610	Master Protein	QSAVPNtPPSTPV
FALSE	High	Phospho	S	3	100	EKSPPDQSAVPNTPPSTPVK	12	0	7	Q9QYC0	Alpha-adducin OS=Mus musculus OX=10090 GN=Add1 PE=1 SV=2	600	Master Protein	REQKEKsPPDQSA
FALSE	High	Phospho	T	11	97.7	MNGDTRAAVVTSPPPTTAPHK	1	0	0	Q9QYC0	Alpha-adducin OS=Mus musculus OX=10090 GN=Add1 PE=1 SV=2	11	Master Protein	TRAAVVtSPPPTT
FALSE	High	Phospho	T	4	100	SPGTPAGEGSGSPPK	8	1	4	Q9QYC0	Alpha-adducin OS=Mus musculus OX=10090 GN=Add1 PE=1 SV=2	358	Master Protein	KSRSPGtPAGEGS
FALSE	High	Phospho	S	3	99.5	SRSPGTPAGEGSGSPPK	4	3	0	Q9QYC0	Alpha-adducin OS=Mus musculus OX=10090 GN=Add1 PE=1 SV=2	355	Master Protein	YKAKSRsPGTPAG
FALSE	High	Phospho	S	25	100	YSDVEVPASVTGHSFASDGDSGTCSPLR	2	1	2	Q9QYC0	Alpha-adducin OS=Mus musculus OX=10090 GN=Add1 PE=1 SV=2	431	Master Protein	GDSGTCsPLRHSF
FALSE	High	Phospho	S	3	99.4	TPSSEEISPTKFPGLYR	3	2	1	Q62172	RalA-binding protein 1 OS=Mus musculus OX=10090 GN=Ralbp1 PE=1 SV=4	29	Master Protein	GLTRTPsSEEISP
FALSE	High	Phospho	T	3	100	RATISSPLELEGTVSR	2	0	0	Q9D6W8	BLOC-1-related complex subunit 6 OS=Mus musculus OX=10090 GN=Borcs6 PE=1 SV=1	201	Master Protein	GGGRRAtISSPLE
FALSE	High	Phospho	S	3	100	RNSSPQPQTQAP	7	1	0	P12660	Purkinje cell protein 2 OS=Mus musculus OX=10090 GN=Pcp2 PE=1 SV=2	111	Master Protein	LSFRRNsSPQPQT
FALSE	High	Phospho	S	6	100	LTVENSPK	4	0	0	Q9CQJ6	Density-regulated protein OS=Mus musculus OX=10090 GN=Denr PE=1 SV=1	73	Master Protein	KLTVENsPKQETG
FALSE	High	Phospho	T	3	100	QETGITEGQGPVGEEEEKKK	1	0	0	Q9CQJ6	Density-regulated protein OS=Mus musculus OX=10090 GN=Denr PE=1 SV=1	78	Master Protein	NSPKQEtGITEGQ
FALSE	High	Phospho	T	6	100	QETGITEGQGPVGEEEEKKK	1	0	0	Q9CQJ6	Density-regulated protein OS=Mus musculus OX=10090 GN=Denr PE=1 SV=1	81	Master Protein	KQETGItEGQGPV
FALSE	High	Phospho	S	1	99.1	SSPPASPTIIPR	3	0	0	Q3U1V8	Mitogen-activated protein kinase kinase kinase 9 OS=Mus musculus OX=10090 GN=Map3k9 PE=2 SV=2	540	Master Protein	SLISNRsSPPASP
FALSE	High	Phospho	S	1	99.4	SGRLSQELDLVSHK	4	0	0	P81117	Nucleobindin-2 OS=Mus musculus OX=10090 GN=Nucb2 PE=1 SV=2	85	Master Protein	DIEEIRsGRLSQE
FALSE	High	Phospho	S	6	100	LDPPPSPHANR	4	0	0	Q8BXK8	Arf-GAP with GTPase, ANK repeat and PH domain-containing protein 1 OS=Mus musculus OX=10090 GN=Agap1 PE=1 SV=1	521	Master Protein	KLDPPPsPHANRK
FALSE	High	Phospho	S	5	100	AQRLSQETEALGR	4	0	0	Q02819	Nucleobindin-1 OS=Mus musculus OX=10090 GN=Nucb1 PE=1 SV=2	368	Master Protein	ARAQRLsQETEAL
FALSE	High	Phospho	S	5	100	SGKLSQELDFVSHNVR	4	0	0	Q02819	Nucleobindin-1 OS=Mus musculus OX=10090 GN=Nucb1 PE=1 SV=2	85	Master Protein	IKSGKLsQELDFV
FALSE	High	Phospho	S	5	98.6	NDLQSPTEHISDYGFGGVMGR	2	1	0	Q812A2	SLIT-ROBO Rho GTPase-activating protein 3 OS=Mus musculus OX=10090 GN=Srgap3 PE=1 SV=1	837	Master Protein	SKNDLQsPTEHIS
FALSE	High	Phospho	S	7	100	SGGDTHSPPRGLGPSIDTPPR	8	0	0	Q812A2	SLIT-ROBO Rho GTPase-activating protein 3 OS=Mus musculus OX=10090 GN=Srgap3 PE=1 SV=1	874	Master Protein	SGGDTHsPPRGLG
FALSE	High	Phospho	S	7	100	GVDKPPSPSPIEMK	6	2	1	Q9QYE3	B-cell lymphoma/leukemia 11A OS=Mus musculus OX=10090 GN=Bcl11a PE=1 SV=1	86	Master Protein	GVDKPPsPSPIEM
FALSE	High	Phospho	T	16	100	DMKGGQDDDDAETGLTEGEGEGEEEKEPENLGK	4	0	5	P46097	Synaptotagmin-2 OS=Mus musculus OX=10090 GN=Syt2 PE=1 SV=1	128	Master Protein	DAETGLtEGEGEG
FALSE	High	Phospho	S	3	100	AGSPQLDDIR	3	0	0	Q8CHW4	Translation initiation factor eIF-2B subunit epsilon OS=Mus musculus OX=10090 GN=Eif2b5 PE=1 SV=1	540	Master Protein	LDSRAGsPQLDDI
FALSE	High	Phospho	T	12	100	DYVAKGEDVNRTLEGGR	2	0	0	P62774	Myotrophin OS=Mus musculus OX=10090 GN=Mtpn PE=1 SV=2	31	Master Protein	GEDVNRtLEGGRK
FALSE	High	Phospho	S	1	100	SIELESVR	3	0	1	P08553	Neurofilament medium polypeptide OS=Mus musculus OX=10090 GN=Nefm PE=1 SV=4	326	Master Protein	RQLQSKsIELESV
FALSE	High	Phospho	S	1	100	SNEKEQLQGLNDR	1	0	89	P08553	Neurofilament medium polypeptide OS=Mus musculus OX=10090 GN=Nefm PE=1 SV=4	97	Master Protein	DYKLSRsNEKEQL
FALSE	High	Phospho	S	4	100	VSGSPSSGFR	14	1	0	P08553	Neurofilament medium polypeptide OS=Mus musculus OX=10090 GN=Nefm PE=1 SV=4	30	Master Protein	FSRVSGsPSSGFR
FALSE	High	Phospho	T	12	100	KGSPVSEIGWETPPPESPR	1	0	3	Q99L88	Beta-1-syntrophin OS=Mus musculus OX=10090 GN=Sntb1 PE=1 SV=4	213	Master Protein	SEIGWEtPPPESP
FALSE	High	Phospho	S	3	100	NISGSVTLK	3	0	0	Q9JLB0	MAGUK p55 subfamily member 6 OS=Mus musculus OX=10090 GN=Mpp6 PE=1 SV=1	197	Master Protein	ELLKNIsGSVTLK
FALSE	High	Phospho	S	1	100	SMEDLVNEFDEK	12	0	0	Q8K0X8	Fasciculation and elongation protein zeta-1 OS=Mus musculus OX=10090 GN=Fez1 PE=1 SV=2	58	Master Protein	EIISFKsMEDLVN
FALSE	High	Phospho	S	3	100	EPSLHEIGEK	21	0	0	P61329	Fibroblast growth factor 12 OS=Mus musculus OX=10090 GN=Fgf12 PE=1 SV=1	212	Master Protein	CMYREPsLHEIGE
FALSE	High	Phospho	S	13	100	DDTSRYDERPGPSPLPHR	3	0	0	Q62376	U1 small nuclear ribonucleoprotein 70 kDa OS=Mus musculus OX=10090 GN=Snrnp70 PE=1 SV=2	226	Master Protein	DERPGPsPLPHRD
FALSE	High	Phospho	S	5	100	GGGGSGQDNGLEGLGSDGR	11	0	20	Q62376	U1 small nuclear ribonucleoprotein 70 kDa OS=Mus musculus OX=10090 GN=Snrnp70 PE=1 SV=2	408	Master Protein	ARGGGGsGQDNGL
FALSE	High	Phospho	S	3	100	TSSLSSDSSNLR	9	0	0	Q9CRD4	Dysbindin domain-containing protein 2 OS=Mus musculus OX=10090 GN=Dbndd2 PE=1 SV=1	117	Master Protein	TTSRTSsLSSDSS
FALSE	High	Phospho	S	13	100	GAILSEEELAAMSPTAAAVAK	1	0	0	F6ZDS4	Nucleoprotein TPR OS=Mus musculus OX=10090 GN=Tpr PE=1 SV=1	453	Master Protein	EELAAMsPTAAAV
FALSE	High	Phospho	T	4	100	DVFTKGYGFGLIK	1	0	0	Q60932	Voltage-dependent anion-selective channel protein 1 OS=Mus musculus OX=10090 GN=Vdac1 PE=1 SV=3	32	Master Protein	SARDVFtKGYGFG
FALSE	High	Phospho	S	8	100	LTFDSSFSPNTGK	23	2	0	Q60932	Voltage-dependent anion-selective channel protein 1 OS=Mus musculus OX=10090 GN=Vdac1 PE=1 SV=3	117	Master Protein	TFDSSFsPNTGKK
FALSE	High	Phospho	S	5	100	NSTLSEEDYIER	5	0	0	O55003	BCL2/adenovirus E1B 19 kDa protein-interacting protein 3 OS=Mus musculus OX=10090 GN=Bnip3 PE=1 SV=1	88	Master Protein	EKNSTLsEEDYIE
FALSE	High	Phospho	S	3	100	KISPPSYAR	6	0	0	Q8CFC7	CLK4-associating serine/arginine rich protein OS=Mus musculus OX=10090 GN=Clasrp PE=1 SV=3	285	Master Protein	LRGRKIsPPSYAR
FALSE	High	Phospho	S	7	100	LTRPAASPAVGEK	3	2	0	Q8CFC7	CLK4-associating serine/arginine rich protein OS=Mus musculus OX=10090 GN=Clasrp PE=1 SV=3	541	Master Protein	LTRPAAsPAVGEK
FALSE	High	Phospho	S	10	100	VNFPENGFLSPDKLSLLEK	3	0	0	P63037	DnaJ homolog subfamily A member 1 OS=Mus musculus OX=10090 GN=Dnaja1 PE=1 SV=1	335	Master Protein	PENGFLsPDKLSL
FALSE	High	Phospho	S	10	98.7	LLLPGSSPSSPEDEVKDR	2	0	0	E9Q8I9	Protein furry homolog OS=Mus musculus OX=10090 GN=Fry PE=1 SV=1	1383	Master Protein	PGSSPSsPEDEVK
FALSE	High	Phospho	S	3	100	LHSFPLR	1	0	0	Q9CW07	Protein phosphatase 1 regulatory subunit 3G OS=Mus musculus OX=10090 GN=Ppp1r3g PE=1 SV=2	156	Master Protein	VLSRLHsFPLRAE
FALSE	High	Phospho	S	3	100	SFSLPADPILQAAK	3	0	0	Q9CW07	Protein phosphatase 1 regulatory subunit 3G OS=Mus musculus OX=10090 GN=Ppp1r3g PE=1 SV=2	81	Master Protein	SRARSFsLPADPI
FALSE	High	Phospho	S	23	100	DLGDGSSSTGSVGSPDQLPLACSPDD	2	0	0	Q6PDY0	Coiled-coil domain-containing protein 85B OS=Mus musculus OX=10090 GN=Ccdc85b PE=1 SV=1	199	Master Protein	QLPLACsPDD
FALSE	High	Phospho	S	4	100	GSDSEDEVLR	3	0	0	Q5XJE5	RNA polymerase-associated protein LEO1 OS=Mus musculus OX=10090 GN=Leo1 PE=1 SV=2	280	Master Protein	SARGSDsEDEVLR
FALSE	High	Phospho	S	5	100	KYVISDEEEEEDD	5	0	0	Q5XJE5	RNA polymerase-associated protein LEO1 OS=Mus musculus OX=10090 GN=Leo1 PE=1 SV=2	659	Master Protein	HKKYVIsDEEEEE
FALSE	High	Phospho	T	6	100	AAAAPTPPAR	3	0	0	Q80WV7	Serine/arginine repetitive matrix protein 3 OS=Mus musculus OX=10090 GN=Srrm3 PE=2 SV=1	352	Master Protein	KAAAAPtPPARGK
FALSE	High	Phospho	S	11	99.6	DSFSQESSPSSPSDLAK	7	1	0	Q9QYX7	Protein piccolo OS=Mus musculus OX=10090 GN=Pclo PE=1 SV=4	1341	Master Protein	QESSPSsPSDLAK
FALSE	High	Phospho	S	11	100	ERPKTPPSNLSPIEDASPTEELR	1	2	4	Q9QYX7	Protein piccolo OS=Mus musculus OX=10090 GN=Pclo PE=1 SV=4	1766	Master Protein	TPPSNLsPIEDAS
FALSE	High	Phospho	S	17	100	ERPKTPPSNLSPIEDASPTEELR	7	0	0	Q9QYX7	Protein piccolo OS=Mus musculus OX=10090 GN=Pclo PE=1 SV=4	1772	Master Protein	SPIEDAsPTEELR
FALSE	High	Phospho	T	5	100	ERPKTPPSNLSPIEDASPTEELR	2	1	4	Q9QYX7	Protein piccolo OS=Mus musculus OX=10090 GN=Pclo PE=1 SV=4	1760	Master Protein	RRERPKtPPSNLS
FALSE	High	Phospho	S	8	98.8	ERPKTPPSNLSPIEDASPTEELR	3	2	2	Q9QYX7	Protein piccolo OS=Mus musculus OX=10090 GN=Pclo PE=1 SV=4	1763	Master Protein	RPKTPPsNLSPIE
FALSE	High	Phospho	S	3	100	SMSDPKPLSPTADESSR	3	0	0	Q9QYX7	Protein piccolo OS=Mus musculus OX=10090 GN=Pclo PE=1 SV=4	3610	Master Protein	MMQRSMsDPKPLS
FALSE	High	Phospho	S	2	100	RSPPGPGVPRPPPR	2	0	0	Q8C996	Transmembrane protein 163 OS=Mus musculus OX=10090 GN=Tmem163 PE=1 SV=1	11	Master Protein	LGSERRsPPGPGV
FALSE	High	Phospho	S	7	100	MREDYDSVEQDGDEPGPQR	5	0	4	Q9CWZ3	RNA-binding protein 8A OS=Mus musculus OX=10090 GN=Rbm8a PE=1 SV=4	56	Master Protein	MREDYDsVEQDGD
FALSE	High	Phospho	S	3	100	GGSLGLGGGGGMGPR	1	0	0	O35393	Ephrin-B3 OS=Mus musculus OX=10090 GN=Efnb3 PE=1 SV=1	274	Master Protein	SFGRGGsLGLGGG
FALSE	High	Phospho	T	5	100	ALPQTPR	2	0	0	Q8BTI8	Serine/arginine repetitive matrix protein 2 OS=Mus musculus OX=10090 GN=Srrm2 PE=1 SV=3	1448	Master Protein	PKALPQtPRARSH
FALSE	High	Phospho	S	7	98.8	AQSGTDSSPEHKIPAPR	1	2	0	Q8BTI8	Serine/arginine repetitive matrix protein 2 OS=Mus musculus OX=10090 GN=Srrm2 PE=1 SV=3	1576	Master Protein	AQSGTDsSPEHKI
FALSE	High	Phospho	S	8	98.8	AQSGTDSSPEHKIPAPR	1	2	0	Q8BTI8	Serine/arginine repetitive matrix protein 2 OS=Mus musculus OX=10090 GN=Srrm2 PE=1 SV=3	1577	Master Protein	QSGTDSsPEHKIP
FALSE	High	Phospho	T	6	100	DGLPRTPSRR	3	0	0	Q8BTI8	Serine/arginine repetitive matrix protein 2 OS=Mus musculus OX=10090 GN=Srrm2 PE=1 SV=3	1390	Master Protein	KDGLPRtPSRRSR
FALSE	High	Phospho	S	4	100	DKFSPTQDRPESSTVLK	3	0	0	Q8BTI8	Serine/arginine repetitive matrix protein 2 OS=Mus musculus OX=10090 GN=Srrm2 PE=1 SV=3	1151	Master Protein	IPRDKFsPTQDRP
FALSE	High	Phospho	S	3	100	NHSGSRTPPVALSSSR	5	4	4	Q8BTI8	Serine/arginine repetitive matrix protein 2 OS=Mus musculus OX=10090 GN=Srrm2 PE=1 SV=3	2052	Master Protein	PATRNHsGSRTPP
FALSE	High	Phospho	S	4	100	RVPSPTPVPK	12	0	0	Q8BTI8	Serine/arginine repetitive matrix protein 2 OS=Mus musculus OX=10090 GN=Srrm2 PE=1 SV=3	2535	Master Protein	ALKRVPsPTPVPK
FALSE	High	Phospho	S	6	100	SAVRPSPSPER	7	0	0	Q8BTI8	Serine/arginine repetitive matrix protein 2 OS=Mus musculus OX=10090 GN=Srrm2 PE=1 SV=3	349	Master Protein	KSAVRPsPSPERS
FALSE	High	Phospho	S	8	100	SAVRPSPSPER	7	0	0	Q8BTI8	Serine/arginine repetitive matrix protein 2 OS=Mus musculus OX=10090 GN=Srrm2 PE=1 SV=3	351	Master Protein	AVRPSPsPERSST
FALSE	High	Phospho	S	5	100	SLSYSPVER	10	0	0	Q8BTI8	Serine/arginine repetitive matrix protein 2 OS=Mus musculus OX=10090 GN=Srrm2 PE=1 SV=3	2648	Master Protein	SRSLSYsPVERRQ
FALSE	High	Phospho	S	3	100	SLSYSPVER	7	0	3	Q8BTI8	Serine/arginine repetitive matrix protein 2 OS=Mus musculus OX=10090 GN=Srrm2 PE=1 SV=3	2646	Master Protein	RDSRSLsYSPVER
FALSE	High	Phospho	T	5	100	SMLQTPPDQNLSGSK	26	0	0	Q8BTI8	Serine/arginine repetitive matrix protein 2 OS=Mus musculus OX=10090 GN=Srrm2 PE=1 SV=3	973	Master Protein	LKSMLQtPPDQNL
FALSE	High	Phospho	S	1	100	SPVPSAFSDQSR	1	0	0	Q8BTI8	Serine/arginine repetitive matrix protein 2 OS=Mus musculus OX=10090 GN=Srrm2 PE=1 SV=3	2404	Master Protein	AQDRPRsPVPSAF
FALSE	High	Phospho	S	3	100	SRSPLAIR	10	0	0	Q8BTI8	Serine/arginine repetitive matrix protein 2 OS=Mus musculus OX=10090 GN=Srrm2 PE=1 SV=3	1998	Master Protein	KRSRSRsPLAIRR
FALSE	High	Phospho	S	1	100	SRSPLAIR	7	0	3	Q8BTI8	Serine/arginine repetitive matrix protein 2 OS=Mus musculus OX=10090 GN=Srrm2 PE=1 SV=3	1996	Master Protein	PRKRSRsRSPLAI
FALSE	High	Phospho	S	1	100	SRTPLLPR	3	0	0	Q8BTI8	Serine/arginine repetitive matrix protein 2 OS=Mus musculus OX=10090 GN=Srrm2 PE=1 SV=3	1984	Master Protein	IRRRSRsRTPLLP
FALSE	High	Phospho	S	1	99.5	SRTPPSAPSQSR	1	0	0	Q8BTI8	Serine/arginine repetitive matrix protein 2 OS=Mus musculus OX=10090 GN=Srrm2 PE=1 SV=3	2360	Master Protein	MLDRARsRTPPSA
FALSE	High	Phospho	S	3	100	SSSPVTELTAR	16	0	0	Q8BTI8	Serine/arginine repetitive matrix protein 2 OS=Mus musculus OX=10090 GN=Srrm2 PE=1 SV=3	1068	Master Protein	SLSRSSsPVTELT
FALSE	High	Phospho	T	6	97.7	SSSPVTELTARSPVKQDK	1	1	3	Q8BTI8	Serine/arginine repetitive matrix protein 2 OS=Mus musculus OX=10090 GN=Srrm2 PE=1 SV=3	1071	Master Protein	RSSSPVtELTARS
FALSE	High	Phospho	S	1	100	SGDETPGSEAPGDK	11	0	6	Q00PI9	Heterogeneous nuclear ribonucleoprotein U-like protein 2 OS=Mus musculus OX=10090 GN=Hnrnpul2 PE=1 SV=2	159	Master Protein	DGPEERsGDETPG
FALSE	High	Phospho	S	12	100	GTGGVDTAATGSVFDISNLDR	13	2	15	P30275	Creatine kinase U-type, mitochondrial OS=Mus musculus OX=10090 GN=Ckmt1 PE=1 SV=1	366	Master Protein	DTAATGsVFDISN
FALSE	High	Phospho	S	9	100	LGYILTCPSNLGTGLR	3	0	0	P30275	Creatine kinase U-type, mitochondrial OS=Mus musculus OX=10090 GN=Ckmt1 PE=1 SV=1	319	Master Protein	YILTCPsNLGTGL
FALSE	High	Phospho	T	3	98.7	RGTGGVDTAATGSVFDISNLDR	5	2	5	P30275	Creatine kinase U-type, mitochondrial OS=Mus musculus OX=10090 GN=Ckmt1 PE=1 SV=1	356	Master Protein	RLQKRGtGGVDTA
FALSE	High	Phospho	S	1	100	SGYFDER	2	0	6	P30275	Creatine kinase U-type, mitochondrial OS=Mus musculus OX=10090 GN=Ckmt1 PE=1 SV=1	152	Master Protein	DASKIRsGYFDER
FALSE	High	Phospho	S	7	100	VVVDALSGLK	7	0	0	P30275	Creatine kinase U-type, mitochondrial OS=Mus musculus OX=10090 GN=Ckmt1 PE=1 SV=1	197	Master Protein	VVVDALsGLKGDL
FALSE	High	Phospho	S	7	98.9	HPSHSTSPSGPGDEVAR	1	4	0	Q8K221	Arfaptin-2 OS=Mus musculus OX=10090 GN=Arfip2 PE=1 SV=2	76	Master Protein	HPSHSTsPSGPGD
FALSE	High	Phospho	S	14	99.6	KLEKEEEEGISQESSEEEQ	6	29	11	P17095	High mobility group protein HMG-I/HMG-Y OS=Mus musculus OX=10090 GN=Hmga1 PE=1 SV=4	102	Master Protein	EGISQEsSEEEQ
FALSE	High	Phospho	S	1	100	SAPETLTLPDPEKK	3	0	0	Q8K4R4	Cytoplasmic phosphatidylinositol transfer protein 1 OS=Mus musculus OX=10090 GN=Pitpnc1 PE=1 SV=1	299	Master Protein	DRPRKKsAPETLT
FALSE	High	Phospho	S	1	98.8	SAPSSAPSTPLSTDAPEFLSIPK	2	0	0	Q8K4R4	Cytoplasmic phosphatidylinositol transfer protein 1 OS=Mus musculus OX=10090 GN=Pitpnc1 PE=1 SV=1	270	Master Protein	LPSSVRsAPSSAP
FALSE	High	Phospho	S	7	100	ITFTPSSGISSEVTVPR	3	0	0	Q8BYI9	Tenascin-R OS=Mus musculus OX=10090 GN=Tnr PE=1 SV=2	724	Master Protein	ITFTPSsGISSEV
FALSE	High	Phospho	S	3	100	AASALLLR	18	0	0	Q9D7P6	Iron-sulfur cluster assembly enzyme ISCU, mitochondrial OS=Mus musculus OX=10090 GN=Iscu PE=1 SV=1	15	Master Protein	RLRRAAsALLLRS
FALSE	High	Phospho	S	9	100	AASALLLRSPR	3	0	0	Q9D7P6	Iron-sulfur cluster assembly enzyme ISCU, mitochondrial OS=Mus musculus OX=10090 GN=Iscu PE=1 SV=1	21	Master Protein	SALLLRsPRLPAR
FALSE	High	Phospho	S	9	100	VPCNVEGISPELEK	3	0	0	Q8K3I9	Glucocorticoid-induced transcript 1 protein OS=Mus musculus OX=10090 GN=Glcci1 PE=1 SV=1	293	Master Protein	CNVEGIsPELEKV
FALSE	High	Phospho	S	3	100	ELSLDDPEVEQVR	5	0	0	Q3THG9	Alanyl-tRNA editing protein Aarsd1 OS=Mus musculus OX=10090 GN=Aarsd1 PE=1 SV=2	174	Master Protein	VSVRELsLDDPEV
FALSE	High	Phospho	S	6	100	ASDPQSPPQVSR	2	0	0	Q5F2E8	Serine/threonine-protein kinase TAO1 OS=Mus musculus OX=10090 GN=Taok1 PE=1 SV=1	421	Master Protein	RASDPQsPPQVSR
FALSE	High	Phospho	S	22	100	GSGAGEDEAGGPEGDPEEEEDSQAETK	3	0	5	Q6Y685	Transforming acidic coiled-coil-containing protein 1 OS=Mus musculus OX=10090 GN=Tacc1 PE=1 SV=1	45	Master Protein	PEEEEDsQAETKS
FALSE	High	Phospho	S	3	100	RESPPAGQKTPDSGHVSQEPK	3	0	0	A2ALS5	Rap1 GTPase-activating protein 1 OS=Mus musculus OX=10090 GN=Rap1gap PE=1 SV=2	515	Master Protein	VQEKREsPPAGQK
FALSE	High	Phospho	S	9	100	SENSSTQSSPEMPTTK	12	3	0	A2ALS5	Rap1 GTPase-activating protein 1 OS=Mus musculus OX=10090 GN=Rap1gap PE=1 SV=2	542	Master Protein	NSSTQSsPEMPTT
FALSE	High	Phospho	S	13	100	VNVPEESRNGETSPR	4	25	0	Q9QYB5	Gamma-adducin OS=Mus musculus OX=10090 GN=Add3 PE=1 SV=2	461	Master Protein	SRNGETsPRTKIT
FALSE	High	Phospho	S	3	100	SKSDTPYLAEAR	3	0	0	Q2M3X8	Phosphatase and actin regulator 1 OS=Mus musculus OX=10090 GN=Phactr1 PE=1 SV=1	67	Master Protein	RRVRSKsDTPYLA
FALSE	High	Phospho	S	5	100	ANTLSPVR	3	0	0	Q69Z38	Inactive tyrosine-protein kinase PEAK1 OS=Mus musculus OX=10090 GN=Peak1 PE=1 SV=4	282	Master Protein	FRANTLsPVRFFV
FALSE	High	Phospho	S	2	100	KSDAGISSADAPR	7	1	0	Q9D1T0	Leucine-rich repeat and immunoglobulin-like domain-containing nogo receptor-interacting protein 1 OS=Mus musculus OX=10090 GN=Lingo1 PE=1 SV=1	596	Master Protein	EYVPRKsDAGISS
FALSE	High	Phospho	S	6	100	LPREPSNPDRLK	3	0	0	Q8BGD9	Eukaryotic translation initiation factor 4B OS=Mus musculus OX=10090 GN=Eif4b PE=1 SV=1	131	Master Protein	RLPREPsNPDRLK
FALSE	High	Phospho	S	15	96	SLENETLNKEEDCHSPTSKPPKPDQPLK	7	22	12	Q8BGD9	Eukaryotic translation initiation factor 4B OS=Mus musculus OX=10090 GN=Eif4b PE=1 SV=1	459	Master Protein	KEEDCHsPTSKPP
FALSE	High	Phospho	T	6	98.8	SLENETLNKEEDCHSPTSKPPKPDQPLK	7	20	14	Q8BGD9	Eukaryotic translation initiation factor 4B OS=Mus musculus OX=10090 GN=Eif4b PE=1 SV=1	450	Master Protein	KSLENEtLNKEED
FALSE	High	Phospho	S	10	100	SQSSDTEQPSPTSGGGK	6	0	3	Q8BGD9	Eukaryotic translation initiation factor 4B OS=Mus musculus OX=10090 GN=Eif4b PE=1 SV=1	504	Master Protein	SDTEQPsPTSGGG
FALSE	High	Phospho	S	5	100	YAALSVDGEDEDEGDDCTE	4	0	5	Q8BGD9	Eukaryotic translation initiation factor 4B OS=Mus musculus OX=10090 GN=Eif4b PE=1 SV=1	597	Master Protein	SKYAALsVDGEDE
FALSE	High	Phospho	S	7	99.5	SNGLSHSWSER	1	3	4	Q9R1V6	Disintegrin and metalloproteinase domain-containing protein 22 OS=Mus musculus OX=10090 GN=Adam22 PE=1 SV=2	808	Master Protein	SNGLSHsWSERIP
FALSE	High	Phospho	S	3	100	SNSTETLSPAK	4	0	2	Q9R1V6	Disintegrin and metalloproteinase domain-containing protein 22 OS=Mus musculus OX=10090 GN=Adam22 PE=1 SV=2	855	Master Protein	FRPRSNsTETLSP
FALSE	High	Phospho	S	12	100	SNSTETLSPAKSPSSSTGSIASSR	2	0	0	Q9R1V6	Disintegrin and metalloproteinase domain-containing protein 22 OS=Mus musculus OX=10090 GN=Adam22 PE=1 SV=2	864	Master Protein	TLSPAKsPSSSTG
FALSE	High	Phospho	S	5	99.4	SPSSSTGSIASSR	5	0	2	Q9R1V6	Disintegrin and metalloproteinase domain-containing protein 22 OS=Mus musculus OX=10090 GN=Adam22 PE=1 SV=2	868	Master Protein	AKSPSSsTGSIAS
FALSE	High	Phospho	S	4	100	GAKSDPSIVR	3	0	0	P84075	Neuron-specific calcium-binding protein hippocalcin OS=Mus musculus OX=10090 GN=Hpca PE=1 SV=2	175	Master Protein	FIRGAKsDPSIVR
FALSE	High	Phospho	S	4	100	SLGSADELFK	3	0	0	Q8BL66	Early endosome antigen 1 OS=Mus musculus OX=10090 GN=Eea1 PE=1 SV=2	52	Master Protein	CMKSLGsADELFK
FALSE	High	Phospho	S	9	100	TNTMNGSKSPVISRPK	11	0	0	Q03173	Protein enabled homolog OS=Mus musculus OX=10090 GN=Enah PE=1 SV=2	740	Master Protein	TMNGSKsPVISRP
FALSE	High	Phospho	S	1	100	SIQEIQELDKDDESLR	6	0	8	Q99PT1	Rho GDP-dissociation inhibitor 1 OS=Mus musculus OX=10090 GN=Arhgdia PE=1 SV=3	34	Master Protein	KPPAQKsIQEIQE
FALSE	High	Phospho	S	3	100	SQSLPTTLLSPVR	2	0	0	Q922B9	Protein ITPRID2 OS=Mus musculus OX=10090 GN=Itprid2 PE=1 SV=3	738	Master Protein	PLRRSQsLPTTLL
FALSE	High	Phospho	S	2	100	ASGQSFEVILK	4	0	2	O70166	Stathmin-3 OS=Mus musculus OX=10090 GN=Stmn3 PE=1 SV=1	50	Master Protein	QLDKRAsGQSFEV
FALSE	High	Phospho	S	3	100	DASLEELQK	27	0	0	O70166	Stathmin-3 OS=Mus musculus OX=10090 GN=Stmn3 PE=1 SV=1	81	Master Protein	PKRKDAsLEELQK
FALSE	High	Phospho	S	6	100	SPSDLSPESPVLSSPPK	21	0	44	O70166	Stathmin-3 OS=Mus musculus OX=10090 GN=Stmn3 PE=1 SV=1	65	Master Protein	KSPSDLsPESPVL
FALSE	High	Phospho	S	3	100	GISLEEGALPDVSATR	1	0	0	O70373	Xin actin-binding repeat-containing protein 1 OS=Mus musculus OX=10090 GN=Xirp1 PE=1 SV=2	295	Master Protein	RVIRGIsLEEGAL
FALSE	High	Phospho	S	3	100	SLSELESLKLPAESNEK	11	0	0	Q3B7Z2	Oxysterol-binding protein 1 OS=Mus musculus OX=10090 GN=Osbp PE=1 SV=3	238	Master Protein	ALQRSLsELESLK
FALSE	High	Phospho	S	9	99.7	LAIQGPEDSPSR	23	4	0	Q99KX1	Myeloid leukemia factor 2 OS=Mus musculus OX=10090 GN=Mlf2 PE=1 SV=1	237	Master Protein	IQGPEDsPSRQSR
FALSE	High	Phospho	S	8	100	DAPFFRESPVGR	2	0	0	Q8K2H1	Periphilin-1 OS=Mus musculus OX=10090 GN=Pphln1 PE=1 SV=1	147	Master Protein	APFFREsPVGRKD
FALSE	High	Phospho	S	12	100	GAKEEHGGLIRSPR	3	0	0	P26369	Splicing factor U2AF 65 kDa subunit OS=Mus musculus OX=10090 GN=U2af2 PE=1 SV=3	79	Master Protein	HGGLIRsPRHEKK
FALSE	High	Phospho	S	1	100	SQGEEVDFAR	8	0	0	Q9CWS0	N(G),N(G)-dimethylarginine dimethylaminohydrolase 1 OS=Mus musculus OX=10090 GN=Ddah1 PE=1 SV=3	33	Master Protein	RHALRRsQGEEVD
FALSE	High	Phospho	S	4	100	RADSESEEDEQESEEVR	5	2	0	Q3TQI7	Telomere length and silencing protein 1 homolog OS=Mus musculus OX=10090 PE=1 SV=2	15	Master Protein	RRRRADsESEEDE
FALSE	High	Phospho	S	7	100	RRADSESEEDEQESEEVR	1	2	1	Q3TQI7	Telomere length and silencing protein 1 homolog OS=Mus musculus OX=10090 PE=1 SV=2	17	Master Protein	RRADSEsEEDEQE
FALSE	High	Phospho	S	12	100	VGDTEKPEPERSPPNR	9	0	0	Q3TQI7	Telomere length and silencing protein 1 homolog OS=Mus musculus OX=10090 PE=1 SV=2	261	Master Protein	KPEPERsPPNRKR
FALSE	High	Phospho	S	9	100	HNPVFGVMS	6	0	0	Q641P0	Actin-related protein 3B OS=Mus musculus OX=10090 GN=Actr3b PE=1 SV=1	418	Master Protein	PVFGVMs
FALSE	High	Phospho	S	7	100	SLGLSLSGGEQEDAVR	1	0	0	Q9QZ08	N-acetyl-D-glucosamine kinase OS=Mus musculus OX=10090 GN=Nagk PE=1 SV=3	76	Master Protein	SLGLSLsGGEQED
FALSE	High	Phospho	S	3	100	KESPPTPDQGAASR	3	0	1	Q8C015	Serine/threonine-protein kinase PAK 5 OS=Mus musculus OX=10090 GN=Pak5 PE=1 SV=1	104	Master Protein	NSLRKEsPPTPDQ
FALSE	High	Phospho	S	9	100	GIDPPQVLSPDMVPPSER	37	0	0	Q60902	Epidermal growth factor receptor substrate 15-like 1 OS=Mus musculus OX=10090 GN=Eps15l1 PE=1 SV=3	353	Master Protein	DPPQVLsPDMVPP
FALSE	High	Phospho	S	14	100	KTVFAGAVPVLPASPPPKDSLR	6	0	0	Q60902	Epidermal growth factor receptor substrate 15-like 1 OS=Mus musculus OX=10090 GN=Eps15l1 PE=1 SV=3	229	Master Protein	VPVLPAsPPPKDS
FALSE	High	Phospho	S	18	100	STPSHGSVSSLNSTGSLSPK	6	2	0	Q60902	Epidermal growth factor receptor substrate 15-like 1 OS=Mus musculus OX=10090 GN=Eps15l1 PE=1 SV=3	255	Master Protein	NSTGSLsPKHSVK
FALSE	High	Phospho	S	3	98.8	SGSPSDNSGAEEMEVSLAKPK	3	1	0	P31750	RAC-alpha serine/threonine-protein kinase OS=Mus musculus OX=10090 GN=Akt1 PE=1 SV=2	124	Master Protein	MDFRSGsPSDNSG
FALSE	High	Phospho	S	8	100	ATADDELSFK	3	0	0	Q60631	Growth factor receptor-bound protein 2 OS=Mus musculus OX=10090 GN=Grb2 PE=1 SV=1	18	Master Protein	TADDELsFKRGDI
FALSE	High	Phospho	S	2	99.4	ESESAPGDFSLSVK	2	2	2	Q60631	Growth factor receptor-bound protein 2 OS=Mus musculus OX=10090 GN=Grb2 PE=1 SV=1	88	Master Protein	AFLIREsESAPGD
FALSE	High	Phospho	S	5	100	ALTASPPAAR	7	0	0	D3YZU1	SH3 and multiple ankyrin repeat domains protein 1 OS=Mus musculus OX=10090 GN=Shank1 PE=1 SV=1	1442	Master Protein	EKALTAsPPAARR
FALSE	High	Phospho	S	10	100	EQDVVPFQESPK	4	0	0	D3YZU1	SH3 and multiple ankyrin repeat domains protein 1 OS=Mus musculus OX=10090 GN=Shank1 PE=1 SV=1	413	Master Protein	VVPFQEsPKYAAR
FALSE	High	Phospho	S	14	100	GSSTEDGPGVPPPSPR	15	0	0	D3YZU1	SH3 and multiple ankyrin repeat domains protein 1 OS=Mus musculus OX=10090 GN=Shank1 PE=1 SV=1	1528	Master Protein	PGVPPPsPRRVLP
FALSE	High	Phospho	S	1	100	SIDEGMFSAEPYLR	14	0	0	D3YZU1	SH3 and multiple ankyrin repeat domains protein 1 OS=Mus musculus OX=10090 GN=Shank1 PE=1 SV=1	1291	Master Protein	RLRHSKsIDEGMF
FALSE	High	Phospho	S	1	100	SIGAAEDDRPYLAPPAMK	2	0	0	D3YZU1	SH3 and multiple ankyrin repeat domains protein 1 OS=Mus musculus OX=10090 GN=Shank1 PE=1 SV=1	898	Master Protein	LMLRQKsIGAAED
FALSE	High	Phospho	S	7	100	IGPLGLSPK	2	0	0	P35979	60S ribosomal protein L12 OS=Mus musculus OX=10090 GN=Rpl12 PE=1 SV=2	38	Master Protein	IGPLGLsPKKVGD
FALSE	High	Phospho	S	9	100	LLHEDLDESDDDVDEK	4	0	0	Q7SIG6	Arf-GAP with SH3 domain, ANK repeat and PH domain-containing protein 2 OS=Mus musculus OX=10090 GN=Asap2 PE=1 SV=3	704	Master Protein	HEDLDEsDDDVDE
FALSE	High	Phospho	T	10	100	NVGKDPLTTTPPPPVAK	3	0	0	Q7SIG6	Arf-GAP with SH3 domain, ANK repeat and PH domain-containing protein 2 OS=Mus musculus OX=10090 GN=Asap2 PE=1 SV=3	803	Master Protein	KDPLTTtPPPPVA
FALSE	High	Phospho	S	2	100	GSPSGLAPILR	5	0	0	P16283	Anion exchange protein 3 OS=Mus musculus OX=10090 GN=Slc4a3 PE=1 SV=2	296	Master Protein	IQGGRGsPSGLAP
FALSE	High	Phospho	S	13	100	ISKVEGTEIVKPSPK	5	0	0	P97868	E3 ubiquitin-protein ligase RBBP6 OS=Mus musculus OX=10090 GN=Rbbp6 PE=1 SV=5	1179	Master Protein	TEIVKPsPKRKME
FALSE	High	Phospho	S	4	100	YVESDDEKPTDENVNEK	4	0	0	Q61687	Transcriptional regulator ATRX OS=Mus musculus OX=10090 GN=Atrx PE=1 SV=3	92	Master Protein	VTKYVEsDDEKPT
FALSE	High	Phospho	S	14	99	NMTVEQLLTGSPTSPTVEPEKPTR	8	0	1	Q6ZPJ3	(E3-independent) E2 ubiquitin-conjugating enzyme UBE2O OS=Mus musculus OX=10090 GN=Ube2o PE=1 SV=3	836	Master Protein	LTGSPTsPTVEPE
FALSE	High	Phospho	S	18	100	IHDLEDDLEMSSDASDASGEEGSR	4	0	0	Q3THK3	General transcription factor IIF subunit 1 OS=Mus musculus OX=10090 GN=Gtf2f1 PE=1 SV=2	224	Master Protein	SDASDAsGEEGSR
FALSE	High	Phospho	T	5	97.4	VLTPTQVMNRPSSISWDGLDPGK	10	4	22	P70296	Phosphatidylethanolamine-binding protein 1 OS=Mus musculus OX=10090 GN=Pebp1 PE=1 SV=3	44	Master Protein	GKVLTPtQVMNRP
FALSE	High	Phospho	S	12	98.9	VLTPTQVMNRPSSISWDGLDPGK	1	21	14	P70296	Phosphatidylethanolamine-binding protein 1 OS=Mus musculus OX=10090 GN=Pebp1 PE=1 SV=3	51	Master Protein	QVMNRPsSISWDG
FALSE	High	Phospho	S	6	100	ELFDYSPPLHK	21	0	0	Q8K019	Bcl-2-associated transcription factor 1 OS=Mus musculus OX=10090 GN=Bclaf1 PE=1 SV=2	510	Master Protein	KELFDYsPPLHKS
FALSE	High	Phospho	S	4	100	EVQSPEQVK	7	0	0	Q8K019	Bcl-2-associated transcription factor 1 OS=Mus musculus OX=10090 GN=Bclaf1 PE=1 SV=2	494	Master Protein	VKKEVQsPEQVKS
FALSE	High	Phospho	S	4	100	FHDSEGDDTEETEDYR	6	0	0	Q8K019	Bcl-2-associated transcription factor 1 OS=Mus musculus OX=10090 GN=Bclaf1 PE=1 SV=2	395	Master Protein	KQKFHDsEGDDTE
FALSE	High	Phospho	S	4	100	IDISPSALR	23	0	1	Q8K019	Bcl-2-associated transcription factor 1 OS=Mus musculus OX=10090 GN=Bclaf1 PE=1 SV=2	656	Master Protein	HRRIDIsPSALRK
FALSE	High	Phospho	S	17	100	SATSGDIWPGLSAYDNSPR	3	0	0	Q8K019	Bcl-2-associated transcription factor 1 OS=Mus musculus OX=10090 GN=Bclaf1 PE=1 SV=2	221	Master Protein	LSAYDNsPRSPHS
FALSE	High	Phospho	S	7	100	SIFREESPLR	6	0	0	Q8K019	Bcl-2-associated transcription factor 1 OS=Mus musculus OX=10090 GN=Bclaf1 PE=1 SV=2	529	Master Protein	SIFREEsPLRIKM
FALSE	High	Phospho	S	4	98.6	YSPSQNSPIHHIPSR	1	0	0	Q8K019	Bcl-2-associated transcription factor 1 OS=Mus musculus OX=10090 GN=Bclaf1 PE=1 SV=2	286	Master Protein	SSRYSPsQNSPIH
FALSE	High	Phospho	S	4	100	CDESPNREVQSSEAEALAR	2	0	0	Q5PR73	GTP-binding protein Di-Ras2 OS=Mus musculus OX=10090 GN=Diras2 PE=1 SV=1	126	Master Protein	GNKCDEsPNREVQ
FALSE	High	Phospho	S	8	99.7	GSSDGRGSDSESDLPHR	3	3	0	Q3UH68	LIM and calponin homology domains-containing protein 1 OS=Mus musculus OX=10090 GN=Limch1 PE=1 SV=2	231	Master Protein	SSDGRGsDSESDL
FALSE	High	Phospho	S	5	100	SDSLSPPR	5	0	0	Q3UH68	LIM and calponin homology domains-containing protein 1 OS=Mus musculus OX=10090 GN=Limch1 PE=1 SV=2	192	Master Protein	ERSDSLsPPRHGR
FALSE	High	Phospho	S	22	99.4	EDAPPEDKESESEAKLDGETASDSESR	4	1	2	Q99L43	Phosphatidate cytidylyltransferase 2 OS=Mus musculus OX=10090 GN=Cds2 PE=1 SV=1	32	Master Protein	LDGETAsDSESRA
FALSE	High	Phospho	S	11	100	DDEPSGWEEPSPQSISR	2	0	0	Q8BKI2	Trinucleotide repeat-containing gene 6B protein OS=Mus musculus OX=10090 GN=Tnrc6b PE=1 SV=2	913	Master Protein	SGWEEPsPQSISR
FALSE	High	Phospho	S	4	99.6	RSASPDDDLGSSNWEAADLGNEER	1	4	5	Q9R0P4	Small acidic protein OS=Mus musculus OX=10090 GN=Smap PE=1 SV=1	17	Master Protein	GVKRSAsPDDDLG
FALSE	High	Phospho	S	6	100	LTPEDSPALTPPSPFR	3	0	3	P97772	Metabotropic glutamate receptor 1 OS=Mus musculus OX=10090 GN=Grm1 PE=1 SV=2	1147	Master Protein	KLTPEDsPALTPP
FALSE	High	Phospho	S	29	100	VSEEAESQQWDTSKGDQVSQNGLPAEQGSPR	12	0	4	Q62261	Spectrin beta chain, non-erythrocytic 1 OS=Mus musculus OX=10090 GN=Sptbn1 PE=1 SV=2	2137	Master Protein	LPAEQGsPRMAGT
FALSE	High	Phospho	S	19	100	VSEEAESQQWDTSKGDQVSQNGLPAEQGSPR	4	0	12	Q62261	Spectrin beta chain, non-erythrocytic 1 OS=Mus musculus OX=10090 GN=Sptbn1 PE=1 SV=2	2127	Master Protein	SKGDQVsQNGLPA
FALSE	High	Phospho	S	4	100	LVTSDPEINTK	5	0	0	O35685	Nuclear migration protein nudC OS=Mus musculus OX=10090 GN=Nudc PE=1 SV=1	261	Master Protein	WNRLVTsDPEINT
FALSE	High	Phospho	S	4	100	AYSSPSTTPEVR	3	0	0	Q8CBY1	Protein Smaug homolog 1 OS=Mus musculus OX=10090 GN=Samd4a PE=1 SV=2	420	Master Protein	PIKAYSsPSTTPE
FALSE	High	Phospho	T	14	100	KLPSESDLLEGEVTDEDEEAEMSR	8	0	0	Q3USB7	Inactive phospholipase C-like protein 1 OS=Mus musculus OX=10090 GN=Plcl1 PE=1 SV=3	557	Master Protein	LLEGEVtDEDEEA
FALSE	High	Phospho	S	19	98.6	DRFGLEGDEESTMLEESVSPK	1	0	0	Q71LX4	Talin-2 OS=Mus musculus OX=10090 GN=Tln2 PE=1 SV=3	428	Master Protein	MLEESVsPKKRST
FALSE	High	Phospho	S	3	100	ITSPLMEPSSIEK	7	0	0	Q9Z2U1	Proteasome subunit alpha type-5 OS=Mus musculus OX=10090 GN=Psma5 PE=1 SV=1	56	Master Protein	VEKRITsPLMEPS
FALSE	High	Phospho	S	3	100	AGSISTLDSLDFAR	3	0	0	Q148V7	RAB11-binding protein RELCH OS=Mus musculus OX=10090 GN=Relch PE=1 SV=1	180	Master Protein	QLNRAGsISTLDS
FALSE	High	Phospho	S	3	100	AVSPTEPTPR	1	0	0	Q8C0M0	GATOR complex protein WDR59 OS=Mus musculus OX=10090 GN=Wdr59 PE=1 SV=2	564	Master Protein	TMHRAVsPTEPTP
FALSE	High	Phospho	S	9	100	MFSNPDNGSPAMTHR	5	0	0	O88343	Electrogenic sodium bicarbonate cotransporter 1 OS=Mus musculus OX=10090 GN=Slc4a4 PE=1 SV=2	245	Master Protein	SNPDNGsPAMTHR
FALSE	High	Phospho	S	15	100	LAAGAESPQPASGNSPSEDDR	7	7	2	P16054	Protein kinase C epsilon type OS=Mus musculus OX=10090 GN=Prkce PE=1 SV=1	337	Master Protein	QPASGNsPSEDDR
FALSE	High	Phospho	S	5	100	SAPTSPCDQELK	7	0	0	P16054	Protein kinase C epsilon type OS=Mus musculus OX=10090 GN=Prkce PE=1 SV=1	350	Master Protein	SKSAPTsPCDQEL
FALSE	High	Phospho	S	4	100	YEISPEAYER	5	0	0	Q9D1E6	Tubulin-folding cofactor B OS=Mus musculus OX=10090 GN=Tbcb PE=1 SV=2	110	Master Protein	VEKYEIsPEAYER
FALSE	High	Phospho	S	23	99.1	ARPSQLPEQSSSAQQNGSVSDISPVQAAK	1	0	0	P28740	Kinesin-like protein KIF2A OS=Mus musculus OX=10090 GN=Kif2a PE=1 SV=2	139	Master Protein	GSVSDIsPVQAAK
FALSE	High	Phospho	T	14	100	KNSTDLDSAPEDPTSPK	1	1	2	Q924A2	Protein capicua homolog OS=Mus musculus OX=10090 GN=Cic PE=1 SV=2	2310	Master Protein	SAPEDPtSPKRKM
FALSE	High	Phospho	S	14	100	NSTDLDSAPEDPTSPK	7	3	1	Q924A2	Protein capicua homolog OS=Mus musculus OX=10090 GN=Cic PE=1 SV=2	2311	Master Protein	APEDPTsPKRKMR
FALSE	High	Phospho	S	3	100	TQSLSALPK	4	1	0	Q924A2	Protein capicua homolog OS=Mus musculus OX=10090 GN=Cic PE=1 SV=2	1080	Master Protein	GKRRTQsLSALPK
FALSE	High	Phospho	S	3	100	AISPTSATSSGR	11	0	0	Q99104	Unconventional myosin-Va OS=Mus musculus OX=10090 GN=Myo5a PE=1 SV=2	600	Master Protein	DDEKAIsPTSATS
FALSE	High	Phospho	S	3	99.6	RDSSESQLASTESDKPTTGR	5	4	0	Q8BH50	Uncharacterized protein C18orf25 homolog OS=Mus musculus OX=10090 PE=1 SV=1	66	Master Protein	MELRRDsSESQLA
FALSE	High	Phospho	S	16	99.5	ELNFVTDSVDQELPSSPK	3	0	0	Q0VEJ0	Centrosomal protein of 76 kDa OS=Mus musculus OX=10090 GN=Cep76 PE=1 SV=1	83	Master Protein	DQELPSsPKQTVG
FALSE	High	Phospho	S	2	100	FSLAATR	7	0	0	Q9JKK7	Tropomodulin-2 OS=Mus musculus OX=10090 GN=Tmod2 PE=1 SV=2	232	Master Protein	THVKKFsLAATRS
FALSE	High	Phospho	S	4	100	NCPSPMQTGAATDDSK	3	0	0	Q61701	ELAV-like protein 4 OS=Mus musculus OX=10090 GN=Elavl4 PE=1 SV=1	38	Master Protein	NNRNCPsPMQTGA
FALSE	High	Phospho	S	14	100	GFGFGQGAGALVHSE	2	0	0	P97315	Cysteine and glycine-rich protein 1 OS=Mus musculus OX=10090 GN=Csrp1 PE=1 SV=3	192	Master Protein	AGALVHsE
FALSE	High	Phospho	S	3	100	SNSLPHPAGGGK	7	0	0	Q08274	Dystrophia myotonica WD repeat-containing protein OS=Mus musculus OX=10090 GN=Dmwd PE=1 SV=3	487	Master Protein	SLSRSNsLPHPAG
FALSE	High	Phospho	S	11	99.5	SVNEILGLAESSPK	7	13	0	Q8VDY9	Caspase activity and apoptosis inhibitor 1 OS=Mus musculus OX=10090 GN=Caap1 PE=1 SV=2	306	Master Protein	ILGLAEsSPKEPK
FALSE	High	Phospho	S	10	100	VDNSSLTGESEPQTR	4	2	32	Q64436	Potassium-transporting ATPase alpha chain 1 OS=Mus musculus OX=10090 GN=Atp4a PE=1 SV=3	231	Master Protein	SSLTGEsEPQTRS
FALSE	High	Phospho	S	4	100	DRASPESLDLTR	4	0	0	P48437	Prospero homeobox protein 1 OS=Mus musculus OX=10090 GN=Prox1 PE=1 SV=2	511	Master Protein	SGKDRAsPESLDL
FALSE	High	Phospho	S	3	100	SLSLESTDR	4	0	0	Q3UU96	Serine/threonine-protein kinase MRCK alpha OS=Mus musculus OX=10090 GN=Cdc42bpa PE=1 SV=2	1708	Master Protein	QKTKSLsLESTDR
FALSE	High	Phospho	S	5	98.9	TSRGSEPDDAQLQPPEDDDVNEDTVER	1	3	0	Q8BRJ3	RELT-like protein 2 OS=Mus musculus OX=10090 GN=Rell2 PE=1 SV=1	52	Master Protein	CRTSRGsEPDDAQ
FALSE	High	Phospho	S	3	100	ASSFADMMGILK	6	0	0	Q9CWE0	Mitochondrial fission regulator 1-like OS=Mus musculus OX=10090 GN=Mtfr1l PE=1 SV=1	235	Master Protein	SLSKASsFADMMG
FALSE	High	Phospho	S	1	100	SQEIEELER	3	0	0	Q6PEE2	CBP80/20-dependent translation initiation factor OS=Mus musculus OX=10090 GN=Ctif PE=1 SV=2	18	Master Protein	EAGSSRsQEIEEL
FALSE	High	Phospho	S	2	100	ISDSESEELPKPR	11	0	3	Q8C1D8	Protein IWS1 homolog OS=Mus musculus OX=10090 GN=Iws1 PE=1 SV=1	183	Master Protein	PPKPRIsDSESEE
FALSE	High	Phospho	S	4	100	ISDSESEELPKPR	9	0	5	Q8C1D8	Protein IWS1 homolog OS=Mus musculus OX=10090 GN=Iws1 PE=1 SV=1	185	Master Protein	KPRISDsESEELP
FALSE	High	Phospho	S	7	100	SGYHDDSDEDLLE	1	1	0	Q6PHU5	Sortilin OS=Mus musculus OX=10090 GN=Sort1 PE=1 SV=1	819	Master Protein	SGYHDDsDEDLLE
FALSE	High	Phospho	S	3	100	RASVCAEAYNPDEEEDDAESR	27	0	0	P31324	cAMP-dependent protein kinase type II-beta regulatory subunit OS=Mus musculus OX=10090 GN=Prkar2b PE=1 SV=3	112	Master Protein	RFTRRAsVCAEAY
FALSE	High	Phospho	S	4	100	IPSSPDLK	10	3	2	P63141	Potassium voltage-gated channel subfamily A member 2 OS=Mus musculus OX=10090 GN=Kcna2 PE=1 SV=1	441	Master Protein	CPKIPSsPDLKKS
FALSE	High	Phospho	S	3	100	IPSSPDLKK	6	2	3	P63141	Potassium voltage-gated channel subfamily A member 2 OS=Mus musculus OX=10090 GN=Kcna2 PE=1 SV=1	440	Master Protein	SCPKIPsSPDLKK
FALSE	High	Phospho	S	9	100	GRPPAEKLSPNPPK	6	0	0	Q6DIC0	Probable global transcription activator SNF2L2 OS=Mus musculus OX=10090 GN=Smarca2 PE=1 SV=1	1382	Master Protein	PPAEKLsPNPPKL
FALSE	High	Phospho	T	8	99.7	ALALVPGTPTR	5	0	0	Q9QYR6	Microtubule-associated protein 1A OS=Mus musculus OX=10090 GN=Map1a PE=1 SV=2	2182	Master Protein	LALVPGtPTRTRH
FALSE	High	Phospho	S	3	100	CLSPDDSTVK	3	0	0	Q9QYR6	Microtubule-associated protein 1A OS=Mus musculus OX=10090 GN=Map1a PE=1 SV=2	981	Master Protein	VEERCLsPDDSTV
FALSE	High	Phospho	S	5	100	ELALSSPEDLTQDFEELK	6	2	0	Q9QYR6	Microtubule-associated protein 1A OS=Mus musculus OX=10090 GN=Map1a PE=1 SV=2	526	Master Protein	HRELALsSPEDLT
FALSE	High	Phospho	S	6	100	ELALSSPEDLTQDFEELK	6	2	0	Q9QYR6	Microtubule-associated protein 1A OS=Mus musculus OX=10090 GN=Map1a PE=1 SV=2	527	Master Protein	RELALSsPEDLTQ
FALSE	High	Phospho	T	8	100	ELSSEPRTPPAQK	23	2	0	Q9QYR6	Microtubule-associated protein 1A OS=Mus musculus OX=10090 GN=Map1a PE=1 SV=2	504	Master Protein	LSSEPRtPPAQKG
FALSE	High	Phospho	S	4	100	GFKSPPCEDFSVTGESEK	5	0	0	Q9QYR6	Microtubule-associated protein 1A OS=Mus musculus OX=10090 GN=Map1a PE=1 SV=2	908	Master Protein	EDKGFKsPPCEDF
FALSE	High	Phospho	S	3	100	KHSPGEITGPGGHFMTSDSSLTK	3	0	0	Q9QYR6	Microtubule-associated protein 1A OS=Mus musculus OX=10090 GN=Map1a PE=1 SV=2	1289	Master Protein	SGDRKHsPGEITG
FALSE	High	Phospho	S	11	100	SPFEIISPPASPPEMTGQR	46	2	0	Q9QYR6	Microtubule-associated protein 1A OS=Mus musculus OX=10090 GN=Map1a PE=1 SV=2	1772	Master Protein	IISPPAsPPEMTG
FALSE	High	Phospho	S	7	100	SPFEIISPPASPPEMTGQR	8	1	39	Q9QYR6	Microtubule-associated protein 1A OS=Mus musculus OX=10090 GN=Map1a PE=1 SV=2	1768	Master Protein	SPFEIIsPPASPP
FALSE	High	Phospho	S	1	100	SPTPGKGPVDR	4	0	0	Q9QYR6	Microtubule-associated protein 1A OS=Mus musculus OX=10090 GN=Map1a PE=1 SV=2	2603	Master Protein	DIRGKRsPTPGKG
FALSE	High	Phospho	S	13	100	SSLLLDTVTSIPSSR	7	2	4	Q9QYR6	Microtubule-associated protein 1A OS=Mus musculus OX=10090 GN=Map1a PE=1 SV=2	876	Master Protein	TVTSIPsSRTEAT
FALSE	High	Phospho	S	10	99.7	SSLLLDTVTSIPSSR	7	0	6	Q9QYR6	Microtubule-associated protein 1A OS=Mus musculus OX=10090 GN=Map1a PE=1 SV=2	873	Master Protein	LLDTVTsIPSSRT
FALSE	High	Phospho	S	17	100	TEATQGLDYVPSAGTISPTSSLEEDK	12	0	6	Q9QYR6	Microtubule-associated protein 1A OS=Mus musculus OX=10090 GN=Map1a PE=1 SV=2	895	Master Protein	PSAGTIsPTSSLE
FALSE	High	Phospho	S	12	96.9	VAELEEEQSQGSSSYSDWVK	1	0	0	Q9QYR6	Microtubule-associated protein 1A OS=Mus musculus OX=10090 GN=Map1a PE=1 SV=2	117	Master Protein	EEQSQGsSSYSDW
FALSE	High	Phospho	S	5	100	WLAESPVGLPPEEEDKLTR	8	0	0	Q9QYR6	Microtubule-associated protein 1A OS=Mus musculus OX=10090 GN=Map1a PE=1 SV=2	1747	Master Protein	ERWLAEsPVGLPP
FALSE	High	Phospho	S	3	100	SDSLILDHQWELEK	1	0	0	P33173	Kinesin-like protein KIF1A OS=Mus musculus OX=10090 GN=Kif1a PE=1 SV=2	1375	Master Protein	WRPRSDsLILDHQ
FALSE	High	Phospho	S	6	99	TPQPCSRPASPEPELLPELDSK	2	2	0	P33173	Kinesin-like protein KIF1A OS=Mus musculus OX=10090 GN=Kif1a PE=1 SV=2	1533	Master Protein	RTPQPCsRPASPE
FALSE	High	Phospho	S	7	100	APEAAVSDDGKSDDELLSSK	3	0	0	Q8CH77	Neuron navigator 1 OS=Mus musculus OX=10090 GN=Nav1 PE=1 SV=2	197	Master Protein	APEAAVsDDGKSD
FALSE	High	Phospho	S	4	100	SIGSPESTPK	1	0	0	Q8CH77	Neuron navigator 1 OS=Mus musculus OX=10090 GN=Nav1 PE=1 SV=2	762	Master Protein	SLKSIGsPESTPK
FALSE	High	Phospho	S	3	100	IASDEEIQGTK	2	0	0	Q9ET54	Palladin OS=Mus musculus OX=10090 GN=Palld PE=1 SV=2	901	Master Protein	RTARIAsDEEIQG
FALSE	High	Phospho	S	6	100	NISLSSEEEAEGLAGHPR	20	14	10	Q5U3K5	Rab-like protein 6 OS=Mus musculus OX=10090 GN=Rabl6 PE=1 SV=2	483	Master Protein	KNISLSsEEEAEG
FALSE	High	Phospho	S	5	100	NISLSSEEEAEGLAGHPR	16	13	15	Q5U3K5	Rab-like protein 6 OS=Mus musculus OX=10090 GN=Rabl6 PE=1 SV=2	482	Master Protein	SKNISLsSEEEAE
FALSE	High	Phospho	S	4	100	LRLSPSPTSQR	8	0	0	P48678	Prelamin-A/C OS=Mus musculus OX=10090 GN=Lmna PE=1 SV=2	390	Master Protein	EERLRLsPSPTSQ
FALSE	High	Phospho	S	6	100	LRLSPSPTSQR	5	0	3	P48678	Prelamin-A/C OS=Mus musculus OX=10090 GN=Lmna PE=1 SV=2	392	Master Protein	RLRLSPsPTSQRS
FALSE	High	Phospho	S	11	99.6	SGAQASSTPLSPTR	2	1	0	P48678	Prelamin-A/C OS=Mus musculus OX=10090 GN=Lmna PE=1 SV=2	22	Master Protein	ASSTPLsPTRITR
FALSE	High	Phospho	S	7	100	GADNDGSGSESGYTTPK	5	0	0	Q5F2E7	Nuclear fragile X mental retardation-interacting protein 2 OS=Mus musculus OX=10090 GN=Nufip2 PE=1 SV=1	213	Master Protein	GADNDGsGSESGY
FALSE	High	Phospho	S	3	100	NDSWGSFDLR	6	0	0	Q5F2E7	Nuclear fragile X mental retardation-interacting protein 2 OS=Mus musculus OX=10090 GN=Nufip2 PE=1 SV=1	649	Master Protein	GLERNDsWGSFDL
FALSE	High	Phospho	S	16	100	SVLSGDDSTGSEPPLSPPERLPIR	6	0	0	Q14B80	Potassium voltage-gated channel subfamily C member 2 OS=Mus musculus OX=10090 GN=Kcnc2 PE=1 SV=1	557	Master Protein	GSEPPLsPPERLP
FALSE	High	Phospho	T	8	96.9	AGKSGTSTPTTPGSTAITPGTPPSYSSR	1	2	0	P20357	Microtubule-associated protein 2 OS=Mus musculus OX=10090 GN=Map2 PE=1 SV=2	1596	Master Protein	GKSGTStPTTPGS
FALSE	High	Phospho	S	13	100	ARVDHGAEIITQSPSR	3	1	1	P20357	Microtubule-associated protein 2 OS=Mus musculus OX=10090 GN=Map2 PE=1 SV=2	1783	Master Protein	AEIITQsPSRSSV
FALSE	High	Phospho	S	34	100	ASQPSPPAQEAGYSTLAQSYTPDHPSELPEEPSSPQER	4	2	2	P20357	Microtubule-associated protein 2 OS=Mus musculus OX=10090 GN=Map2 PE=1 SV=2	655	Master Protein	LPEEPSsPQERMF
FALSE	High	Phospho	S	2	100	ASQPSPPAQEAGYSTLAQSYTPDHPSELPEEPSSPQER	3	0	5	P20357	Microtubule-associated protein 2 OS=Mus musculus OX=10090 GN=Map2 PE=1 SV=2	623	Master Protein	ELQAKAsQPSPPA
FALSE	High	Phospho	S	3	100	DGSPDAPATPEK	3	0	0	P20357	Microtubule-associated protein 2 OS=Mus musculus OX=10090 GN=Map2 PE=1 SV=2	1352	Master Protein	AEPKDGsPDAPAT
FALSE	High	Phospho	S	3	100	ETSPETSLIQDEVALK	28	28	6	P20357	Microtubule-associated protein 2 OS=Mus musculus OX=10090 GN=Map2 PE=1 SV=2	1161	Master Protein	EGKKETsPETSLI
FALSE	High	Phospho	S	11	100	KDEWGLAAPISPGPLTPMR	4	0	0	P20357	Microtubule-associated protein 2 OS=Mus musculus OX=10090 GN=Map2 PE=1 SV=2	283	Master Protein	GLAAPIsPGPLTP
FALSE	High	Phospho	S	3	100	LASVSADAEVAR	4	0	1	P20357	Microtubule-associated protein 2 OS=Mus musculus OX=10090 GN=Map2 PE=1 SV=2	823	Master Protein	TRSRLAsVSADAE
FALSE	High	Phospho	S	2	99.5	SSLPRPSSILPPR	1	0	0	P20357	Microtubule-associated protein 2 OS=Mus musculus OX=10090 GN=Map2 PE=1 SV=2	1545	Master Protein	SPEKRSsLPRPSS
FALSE	High	Phospho	T	6	100	VAIIRTPPKSPATPK	25	0	0	P20357	Microtubule-associated protein 2 OS=Mus musculus OX=10090 GN=Map2 PE=1 SV=2	1650	Master Protein	KVAIIRtPPKSPA
FALSE	High	Phospho	S	10	99.1	VAIIRTPPKSPATPK	2	1	22	P20357	Microtubule-associated protein 2 OS=Mus musculus OX=10090 GN=Map2 PE=1 SV=2	1654	Master Protein	IRTPPKsPATPKQ
FALSE	High	Phospho	T	2	98.3	YTVPLPSPVQDSENLSGESGSFYEGTDDKVR	1	0	0	P20357	Microtubule-associated protein 2 OS=Mus musculus OX=10090 GN=Map2 PE=1 SV=2	878	Master Protein	CVFNKYtVPLPSP
FALSE	High	Phospho	S	2	100	LSEEIEK	1	0	0	Q99KW3	TRIO and F-actin-binding protein OS=Mus musculus OX=10090 GN=Triobp PE=1 SV=3	1673	Master Protein	DQQSRLsEEIEKK
FALSE	High	Phospho	S	22	99.1	TAHNSEADLEESFNEHELEPSSPK	3	0	0	Q9D4J7	PHD finger protein 6 OS=Mus musculus OX=10090 GN=Phf6 PE=1 SV=1	155	Master Protein	HELEPSsPKTKKK
FALSE	High	Phospho	S	4	100	SLSSPTDNLELSAR	15	3	0	Q68FF6	ARF GTPase-activating protein GIT1 OS=Mus musculus OX=10090 GN=Git1 PE=1 SV=1	371	Master Protein	QGKSLSsPTDNLE
FALSE	High	Phospho	S	11	100	VVTMAEPGAASPPPPAR	7	0	0	Q8C4U2	Transmembrane protein 145 OS=Mus musculus OX=10090 GN=Tmem145 PE=1 SV=1	511	Master Protein	AEPGAAsPPPPAR
FALSE	High	Phospho	S	11	99	SETGSTISMSSLER	2	2	0	Q80ZF8	Adhesion G protein-coupled receptor B3 OS=Mus musculus OX=10090 GN=Adgrb3 PE=1 SV=2	1411	Master Protein	STISMSsLERRKS
FALSE	High	Phospho	S	4	100	SGLSLEELR	3	0	0	Q60575	Kinesin-like protein KIF1B OS=Mus musculus OX=10090 GN=Kif1b PE=1 SV=2	1057	Master Protein	MTRSGLsLEELRI
FALSE	High	Phospho	S	18	100	SLGTGAPVIESPYGESISPEDAPESISK	4	1	0	Q8BIQ5	Cleavage stimulation factor subunit 2 OS=Mus musculus OX=10090 GN=Cstf2 PE=1 SV=2	120	Master Protein	PYGESIsPEDAPE
FALSE	High	Phospho	S	3	100	YLSFTPPEK	12	0	0	Q8CIN4	Serine/threonine-protein kinase PAK 2 OS=Mus musculus OX=10090 GN=Pak2 PE=1 SV=1	141	Master Protein	VKQKYLsFTPPEK
FALSE	High	Phospho	S	15	100	DDEKEPEEGEDDRDSANGEDDS	5	0	2	Q9Z204	Heterogeneous nuclear ribonucleoproteins C1/C2 OS=Mus musculus OX=10090 GN=Hnrnpc PE=1 SV=1	306	Master Protein	GEDDRDsANGEDD
FALSE	High	Phospho	S	10	100	MESEAGADDSAEEGDLLDDDDNEDR	16	0	0	Q9Z204	Heterogeneous nuclear ribonucleoproteins C1/C2 OS=Mus musculus OX=10090 GN=Hnrnpc PE=1 SV=1	268	Master Protein	EAGADDsAEEGDL
FALSE	High	Phospho	S	17	100	QDGPSPKFQLSNGHLLSPLGSGR	1	0	0	Q8K1S4	Netrin receptor UNC5A OS=Mus musculus OX=10090 GN=Unc5a PE=1 SV=1	457	Master Protein	SNGHLLsPLGSGR
FALSE	High	Phospho	S	21	100	QDGPSPKFQLSNGHLLSPLGSGR	1	0	0	Q8K1S4	Netrin receptor UNC5A OS=Mus musculus OX=10090 GN=Unc5a PE=1 SV=1	461	Master Protein	LLSPLGsGRHTLH
FALSE	High	Phospho	S	8	100	LASDDRPSPPR	11	0	0	Q99KG3	RNA-binding protein 10 OS=Mus musculus OX=10090 GN=Rbm10 PE=1 SV=1	723	Master Protein	ASDDRPsPPRGLV
FALSE	High	Phospho	S	4	99.3	SPGSPQLSR	4	0	0	Q8JZP2	Synapsin-3 OS=Mus musculus OX=10090 GN=Syn3 PE=1 SV=2	483	Master Protein	QQRSPGsPQLSRA
FALSE	High	Phospho	S	3	100	SQSLTNSLSTSDTSHR	1	0	0	Q8JZP2	Synapsin-3 OS=Mus musculus OX=10090 GN=Syn3 PE=1 SV=2	540	Master Protein	HLNKSQsLTNSLS
FALSE	High	Phospho	S	3	100	KLSSAMSAAK	4	2	0	P14152	Malate dehydrogenase, cytoplasmic OS=Mus musculus OX=10090 GN=Mdh1 PE=1 SV=3	241	Master Protein	IKARKLsSAMSAA
FALSE	High	Phospho	T	13	100	NLPPSGAVPVTGTPPHVVK	3	0	0	P97855	Ras GTPase-activating protein-binding protein 1 OS=Mus musculus OX=10090 GN=G3bp1 PE=1 SV=1	268	Master Protein	AVPVTGtPPHVVK
FALSE	High	Phospho	S	17	100	YQDEVFGGFVTEPQEESEEEVEEPEER	3	0	0	P97855	Ras GTPase-activating protein-binding protein 1 OS=Mus musculus OX=10090 GN=G3bp1 PE=1 SV=1	149	Master Protein	TEPQEEsEEEVEE
FALSE	High	Phospho	S	11	100	ASAELDIKDVSDER	6	2	0	P14873	Microtubule-associated protein 1B OS=Mus musculus OX=10090 GN=Map1b PE=1 SV=2	1242	Master Protein	LDIKDVsDERLSP
FALSE	High	Phospho	S	14	100	DVMSDETNNEETESPSQEFVNITK	101	7	41	P14873	Microtubule-associated protein 1B OS=Mus musculus OX=10090 GN=Map1b PE=1 SV=2	1151	Master Protein	NNEETEsPSQEFV
FALSE	High	Phospho	S	4	97.7	DVMSDETNNEETESPSQEFVNITK	6	9	134	P14873	Microtubule-associated protein 1B OS=Mus musculus OX=10090 GN=Map1b PE=1 SV=2	1141	Master Protein	TPRDVMsDETNNE
FALSE	High	Phospho	S	8	100	DVSDERLSPAK	8	4	3	P14873	Microtubule-associated protein 1B OS=Mus musculus OX=10090 GN=Map1b PE=1 SV=2	1247	Master Protein	VSDERLsPAKSPS
FALSE	High	Phospho	S	12	100	DVSDERLSPAKSPSLSPSPPSPIEK	2	0	8	P14873	Microtubule-associated protein 1B OS=Mus musculus OX=10090 GN=Map1b PE=1 SV=2	1251	Master Protein	RLSPAKsPSLSPS
FALSE	High	Phospho	S	10	100	DYNASASTISPPSSMEEDKFSK	42	2	2	P14873	Microtubule-associated protein 1B OS=Mus musculus OX=10090 GN=Map1b PE=1 SV=2	1204	Master Protein	ASASTIsPPSSME
FALSE	High	Phospho	T	2	99	ETEVSKGSAESPDEGITTTEGEGECEQTPEELEPVEK	3	0	4	P14873	Microtubule-associated protein 1B OS=Mus musculus OX=10090 GN=Map1b PE=1 SV=2	879	Master Protein	YVIQKEtEVSKGS
FALSE	High	Phospho	S	2	99.4	GSAESPDEGITTTEGEGECEQTPEELEPVEK	6	1	14	P14873	Microtubule-associated protein 1B OS=Mus musculus OX=10090 GN=Map1b PE=1 SV=2	885	Master Protein	TEVSKGsAESPDE
FALSE	High	Phospho	S	8	100	LSPAKSPSLSPSPPSPIEK	6	4	21	P14873	Microtubule-associated protein 1B OS=Mus musculus OX=10090 GN=Map1b PE=1 SV=2	1253	Master Protein	SPAKSPsLSPSPP
FALSE	High	Phospho	S	9	100	MSISEGTVSDK	14	0	3	P14873	Microtubule-associated protein 1B OS=Mus musculus OX=10090 GN=Map1b PE=1 SV=2	1523	Master Protein	ISEGTVsDKSATP
FALSE	High	Phospho	T	7	100	SDISPLTPR	13	0	17	P14873	Microtubule-associated protein 1B OS=Mus musculus OX=10090 GN=Map1b PE=1 SV=2	1784	Master Protein	SDISPLtPRESSP
FALSE	High	Phospho	S	14	100	SEQSSMSIEFGQESPEHSLAMDFSR	10	0	0	P14873	Microtubule-associated protein 1B OS=Mus musculus OX=10090 GN=Map1b PE=1 SV=2	1649	Master Protein	IEFGQEsPEHSLA
FALSE	High	Phospho	S	5	100	SLMSSPEDLTK	53	2	0	P14873	Microtubule-associated protein 1B OS=Mus musculus OX=10090 GN=Map1b PE=1 SV=2	829	Master Protein	ERSLMSsPEDLTK
FALSE	High	Phospho	S	4	100	SLMSSPEDLTK	43	2	10	P14873	Microtubule-associated protein 1B OS=Mus musculus OX=10090 GN=Map1b PE=1 SV=2	828	Master Protein	AERSLMsSPEDLT
FALSE	High	Phospho	S	5	100	SPSLSPSPPSPIEK	34	6	66	P14873	Microtubule-associated protein 1B OS=Mus musculus OX=10090 GN=Map1b PE=1 SV=2	1255	Master Protein	AKSPSLsPSPPSP
FALSE	High	Phospho	T	7	100	SVNFSLTPNEIK	2	0	0	P14873	Microtubule-associated protein 1B OS=Mus musculus OX=10090 GN=Map1b PE=1 SV=2	1277	Master Protein	SVNFSLtPNEIKV
FALSE	High	Phospho	S	6	100	TLEVVSPSQSVTGSAGHTPYYQSPTDEK	5	2	5	P14873	Microtubule-associated protein 1B OS=Mus musculus OX=10090 GN=Map1b PE=1 SV=2	1317	Master Protein	KTLEVVsPSQSVT
FALSE	High	Phospho	S	4	100	TIKSPCDSGYSYETIEK	3	0	0	P14873	Microtubule-associated protein 1B OS=Mus musculus OX=10090 GN=Map1b PE=1 SV=2	1911	Master Protein	TERTIKsPCDSGY
FALSE	High	Phospho	S	10	100	VQSLEGEKLSPK	19	0	0	P14873	Microtubule-associated protein 1B OS=Mus musculus OX=10090 GN=Map1b PE=1 SV=2	1775	Master Protein	LEGEKLsPKSDIS
FALSE	High	Phospho	S	25	100	VSAEGEARSVSPGVTQAVVEEHCASPEEK	4	0	0	P14873	Microtubule-associated protein 1B OS=Mus musculus OX=10090 GN=Map1b PE=1 SV=2	1307	Master Protein	VEEHCAsPEEKTL
FALSE	High	Phospho	S	6	100	DSLMPSDEASESSR	2	0	0	P54285	Voltage-dependent L-type calcium channel subunit beta-3 OS=Mus musculus OX=10090 GN=Cacnb3 PE=1 SV=2	403	Master Protein	RDSLMPsDEASES
FALSE	High	Phospho	S	3	100	GLSEDTTEETLK	13	0	0	P09405	Nucleolin OS=Mus musculus OX=10090 GN=Ncl PE=1 SV=2	577	Master Protein	LFVKGLsEDTTEE
FALSE	High	Phospho	S	3	100	KASPEPPDSAESALK	20	0	0	Q8K3X4	Probable E3 ubiquitin-protein ligase IRF2BPL OS=Mus musculus OX=10090 GN=Irf2bpl PE=1 SV=1	526	Master Protein	LRKRKAsPEPPDS
FALSE	High	Phospho	T	4	100	EMGTPLADTPTRPVTR	2	0	0	Q9EQF6	Dihydropyrimidinase-related protein 5 OS=Mus musculus OX=10090 GN=Dpysl5 PE=1 SV=1	509	Master Protein	GKKEMGtPLADTP
FALSE	High	Phospho	S	8	100	TSFDENDSEELEDKDSK	17	1	4	Q05D44	Eukaryotic translation initiation factor 5B OS=Mus musculus OX=10090 GN=Eif5b PE=1 SV=2	114	Master Protein	SFDENDsEELEDK
FALSE	High	Phospho	T	8	100	DIVTPYKTR	4	0	0	P14719	Interleukin-1 receptor-like 1 OS=Mus musculus OX=10090 GN=Il1rl1 PE=1 SV=2	375	Master Protein	IVTPYKtRNDGKL
FALSE	High	Phospho	S	14	100	ASAVPDPSSVDPPSDPSADR	3	0	0	Q8CCJ4	APC membrane recruitment protein 2 OS=Mus musculus OX=10090 GN=Amer2 PE=1 SV=2	356	Master Protein	SSVDPPsDPSADR
FALSE	High	Phospho	S	1	100	SGGTMPSIFGVK	7	0	0	Q8CCJ4	APC membrane recruitment protein 2 OS=Mus musculus OX=10090 GN=Amer2 PE=1 SV=2	71	Master Protein	LFKKRKsGGTMPS
FALSE	High	Phospho	S	11	100	TVPLVDSEGGSGR	3	0	0	Q8CCJ4	APC membrane recruitment protein 2 OS=Mus musculus OX=10090 GN=Amer2 PE=1 SV=2	340	Master Protein	VDSEGGsGRASAV
FALSE	High	Phospho	S	5	98.6	SRSPSPSPLPSPSPGSGPSAGPR	5	1	2	Q4ACU6	SH3 and multiple ankyrin repeat domains protein 3 OS=Mus musculus OX=10090 GN=Shank3 PE=1 SV=3	1638	Master Protein	ARSRSPsPSPLPS
FALSE	High	Phospho	S	3	100	SSSLSIPHEPK	4	0	0	Q4ACU6	SH3 and multiple ankyrin repeat domains protein 3 OS=Mus musculus OX=10090 GN=Shank3 PE=1 SV=3	1613	Master Protein	TILKSSsLSIPHE
FALSE	High	Phospho	S	3	100	TKSVGEDEKLASLLEGR	3	0	0	Q4ACU6	SH3 and multiple ankyrin repeat domains protein 3 OS=Mus musculus OX=10090 GN=Shank3 PE=1 SV=3	781	Master Protein	GIPRTKsVGEDEK
FALSE	High	Phospho	S	4	100	RDPSLEEIQK	4	0	0	P63042	Stathmin-4 OS=Mus musculus OX=10090 GN=Stmn4 PE=2 SV=1	90	Master Protein	PRRRDPsLEEIQK
FALSE	High	Phospho	S	3	100	ASSLDLNK	3	0	0	Q80XA6	RalBP1-associated Eps domain-containing protein 2 OS=Mus musculus OX=10090 GN=Reps2 PE=1 SV=1	354	Master Protein	THSRASsLDLNKV
FALSE	High	Phospho	S	3	100	KRSFGNPFEGSR	2	0	0	Q8C078	Calcium/calmodulin-dependent protein kinase kinase 2 OS=Mus musculus OX=10090 GN=Camkk2 PE=1 SV=2	495	Master Protein	TMIRKRsFGNPFE
FALSE	High	Phospho	S	3	100	SLSAPGNLLTK	5	0	0	Q8C078	Calcium/calmodulin-dependent protein kinase kinase 2 OS=Mus musculus OX=10090 GN=Camkk2 PE=1 SV=2	511	Master Protein	REERSLsAPGNLL
FALSE	High	Phospho	S	9	99.4	ASTIFLSKSQTDVR	2	2	0	Q8BGU5	Cyclin-Y OS=Mus musculus OX=10090 GN=Ccny PE=1 SV=1	73	Master Protein	TIFLSKsQTDVRE
FALSE	High	Phospho	S	4	100	RSASADNLILPR	3	3	1	Q8BGU5	Cyclin-Y OS=Mus musculus OX=10090 GN=Ccny PE=1 SV=1	326	Master Protein	MRKRSAsADNLIL
FALSE	High	Phospho	S	11	100	DSGSSSVFAESPGGK	7	0	8	Q9QWI6	SRC kinase signaling inhibitor 1 OS=Mus musculus OX=10090 GN=Srcin1 PE=1 SV=2	588	Master Protein	SSVFAEsPGGKAR
FALSE	High	Phospho	S	10	100	GLDFEIPPPSPPLNLHELSGPAEGTPLTPK	4	0	0	Q9QWI6	SRC kinase signaling inhibitor 1 OS=Mus musculus OX=10090 GN=Srcin1 PE=1 SV=2	933	Master Protein	FEIPPPsPPLNLH
FALSE	High	Phospho	S	2	100	GSDELTVPR	14	0	0	Q9QWI6	SRC kinase signaling inhibitor 1 OS=Mus musculus OX=10090 GN=Srcin1 PE=1 SV=2	1054	Master Protein	PSGRRGsDELTVP
FALSE	High	Phospho	S	3	100	KDSGSSSVFAESPGGK	11	0	0	Q9QWI6	SRC kinase signaling inhibitor 1 OS=Mus musculus OX=10090 GN=Srcin1 PE=1 SV=2	579	Master Protein	QSFRKDsGSSSVF
FALSE	High	Phospho	S	26	98.6	LADVSAPSGGPPPPHSPYSGPPSRGSPVR	1	6	1	Q9QWI6	SRC kinase signaling inhibitor 1 OS=Mus musculus OX=10090 GN=Srcin1 PE=1 SV=2	569	Master Protein	GPPSRGsPVRQSF
FALSE	High	Phospho	S	9	89.6	RLNNLSPASHLASSSPPPGLPSGLPSGLPSGSPSR	1	0	0	Q9QWI6	SRC kinase signaling inhibitor 1 OS=Mus musculus OX=10090 GN=Srcin1 PE=1 SV=2	369	Master Protein	NNLSPAsHLASSS
FALSE	High	Phospho	S	1	100	SFPSSHGLTTTR	1	0	0	Q9QWI6	SRC kinase signaling inhibitor 1 OS=Mus musculus OX=10090 GN=Srcin1 PE=1 SV=2	1079	Master Protein	PPPPRRsFPSSHG
FALSE	High	Phospho	S	7	100	APSPVVSPTELSK	11	1	1	Q80Z38	SH3 and multiple ankyrin repeat domains protein 2 OS=Mus musculus OX=10090 GN=Shank2 PE=1 SV=2	1338	Master Protein	APSPVVsPTELSK
FALSE	High	Phospho	S	4	100	RAPSPVVSPTELSK	7	0	3	Q80Z38	SH3 and multiple ankyrin repeat domains protein 2 OS=Mus musculus OX=10090 GN=Shank2 PE=1 SV=2	1334	Master Protein	GPRRAPsPVVSPT
FALSE	High	Phospho	S	7	100	STGVQTSPDLR	2	0	0	Q3USH1	Inhibitory synaptic factor 2A OS=Mus musculus OX=10090 GN=Insyn2a PE=1 SV=1	108	Master Protein	STGVQTsPDLRKC
FALSE	High	Phospho	S	4	100	VELSEEELK	30	0	0	P23475	X-ray repair cross-complementing protein 6 OS=Mus musculus OX=10090 GN=Xrcc6 PE=1 SV=5	558	Master Protein	KPKVELsEEELKA
FALSE	High	Phospho	Y	4	100	IYQYIQSR	4	0	0	Q9Z188	Dual specificity tyrosine-phosphorylation-regulated kinase 1B OS=Mus musculus OX=10090 GN=Dyrk1b PE=1 SV=3	273	Master Protein	GQRIYQyIQSRFY
FALSE	High	Phospho	S	7	99.7	GLSDHASLDGQELGAQSR	4	4	0	Q99LH9	SH3 domain-binding protein 5-like OS=Mus musculus OX=10090 GN=Sh3bp5l PE=1 SV=1	361	Master Protein	GLSDHAsLDGQEL
FALSE	High	Phospho	S	3	100	EDSGTFSLGK	3	3	0	Q9WTX2	Interferon-inducible double-stranded RNA-dependent protein kinase activator A OS=Mus musculus OX=10090 GN=Prkra PE=1 SV=1	18	Master Protein	PLQREDsGTFSLG
FALSE	High	Phospho	S	11	100	FAMNPFYEPNSPIR	1	0	0	Q9CQP2	Trafficking protein particle complex subunit 2 OS=Mus musculus OX=10090 GN=Trappc2 PE=1 SV=1	119	Master Protein	PFYEPNsPIRSSA
FALSE	High	Phospho	Y	7	100	NTYDVVYLK	2	0	0	Q62108	Disks large homolog 4 OS=Mus musculus OX=10090 GN=Dlg4 PE=1 SV=1	240	Master Protein	NTYDVVyLKVAKP
FALSE	High	Phospho	S	10	100	EALVEPASESPRPALAR	13	5	1	P70441	Na(+)/H(+) exchange regulatory cofactor NHE-RF1 OS=Mus musculus OX=10090 GN=Slc9a3r1 PE=1 SV=3	275	Master Protein	VEPASEsPRPALA
FALSE	High	Phospho	S	6	100	STLSMSPR	1	1	0	Q9ERT9	Protein phosphatase 1 regulatory subunit 1A OS=Mus musculus OX=10090 GN=Ppp1r1a PE=1 SV=1	67	Master Protein	KSTLSMsPRQRKK
FALSE	High	Phospho	S	14	100	MGPSSSPIPSPSPSPTDSKR	3	0	0	P63318	Protein kinase C gamma type OS=Mus musculus OX=10090 GN=Prkcg PE=1 SV=1	330	Master Protein	IPSPSPsPTDSKR
FALSE	High	Phospho	S	3	100	SSSPEPVTHLK	3	0	0	Q5FWK3	Rho GTPase-activating protein 1 OS=Mus musculus OX=10090 GN=Arhgap1 PE=1 SV=1	51	Master Protein	DDSKSSsPEPVTH
FALSE	High	Phospho	S	4	100	HGESAWNLENR	1	0	0	Q9DBJ1	Phosphoglycerate mutase 1 OS=Mus musculus OX=10090 GN=Pgam1 PE=1 SV=3	14	Master Protein	LIRHGEsAWNLEN
FALSE	High	Phospho	S	6	100	DLLHPSPEEEKR	2	0	0	Q6ZWU9	40S ribosomal protein S27 OS=Mus musculus OX=10090 GN=Rps27 PE=1 SV=3	11	Master Protein	KDLLHPsPEEEKR
FALSE	High	Phospho	S	4	100	SAKSEESLTSLHAVDGDSK	4	0	0	Q811P8	Rho GTPase-activating protein 32 OS=Mus musculus OX=10090 GN=Arhgap32 PE=1 SV=2	706	Master Protein	TLRSAKsEESLTS
FALSE	High	Phospho	S	3	100	SRSDIDVNAAAGAK	3	0	0	Q8BRT1	CLIP-associating protein 2 OS=Mus musculus OX=10090 GN=Clasp2 PE=1 SV=1	376	Master Protein	SLQRSRsDIDVNA
FALSE	High	Phospho	S	3	100	AQSPTPSLPASWK	3	0	0	Q91YE8	Synaptopodin-2 OS=Mus musculus OX=10090 GN=Synpo2 PE=1 SV=2	895	Master Protein	HTVRAQsPTPSLP
FALSE	High	Phospho	S	10	100	EEIIIQKEVSPEVVR	3	0	0	E9Q784	Zinc finger CCCH domain-containing protein 13 OS=Mus musculus OX=10090 GN=Zc3h13 PE=1 SV=1	198	Master Protein	IIQKEVsPEVVRS
FALSE	High	Phospho	S	2	100	RSPERPTGDLR	1	0	0	E9Q784	Zinc finger CCCH domain-containing protein 13 OS=Mus musculus OX=10090 GN=Zc3h13 PE=1 SV=1	77	Master Protein	SSNYRRsPERPTG
FALSE	High	Phospho	S	3	100	SLSPSHLTEDR	5	0	0	E9Q784	Zinc finger CCCH domain-containing protein 13 OS=Mus musculus OX=10090 GN=Zc3h13 PE=1 SV=1	953	Master Protein	QESRSLsPSHLTE
FALSE	High	Phospho	S	12	100	ADLNQGIGEPQSPSR	10	1	9	Q9D8Y0	EF-hand domain-containing protein D2 OS=Mus musculus OX=10090 GN=Efhd2 PE=1 SV=1	74	Master Protein	GIGEPQsPSRRVF
FALSE	High	Phospho	S	18	100	GAEDAPDADTAIINAEGSQVNAEEKK	8	0	14	Q8BLQ9	Cell adhesion molecule 2 OS=Mus musculus OX=10090 GN=Cadm2 PE=1 SV=2	423	Master Protein	IINAEGsQVNAEE
FALSE	High	Phospho	S	6	100	LSARLSGPGGSGSFR	2	0	0	P46660	Alpha-internexin OS=Mus musculus OX=10090 GN=Ina PE=1 SV=3	30	Master Protein	RLSARLsGPGGSG
FALSE	High	Phospho	S	9	99.8	LSGPGGSGSFR	9	1	8	P46660	Alpha-internexin OS=Mus musculus OX=10090 GN=Ina PE=1 SV=3	37	Master Protein	GPGGSGsFRSQSL
FALSE	High	Phospho	S	7	99.6	SSPSSPSPTLGR	2	0	0	B1AZA5	Transmembrane protein 245 OS=Mus musculus OX=10090 GN=Tmem245 PE=1 SV=1	329	Master Protein	SSPSSPsPTLGRQ
FALSE	High	Phospho	S	9	100	AFHAALRNSPINTK	18	0	0	Q9D898	Actin-related protein 2/3 complex subunit 5-like protein OS=Mus musculus OX=10090 GN=Arpc5l PE=1 SV=1	64	Master Protein	HAALRNsPINTKN
FALSE	High	Phospho	S	3	100	KQSLEPDKADHIR	2	0	0	Q3TRR0	Microtubule-associated protein 9 OS=Mus musculus OX=10090 GN=Map9 PE=1 SV=2	414	Master Protein	KQPRKQsLEPDKA
FALSE	High	Phospho	S	4	100	RSDSLLSFR	4	0	0	Q91W92	Cdc42 effector protein 1 OS=Mus musculus OX=10090 GN=Cdc42ep1 PE=1 SV=1	207	Master Protein	ELRRSDsLLSFRF
FALSE	High	Phospho	S	3	100	SVSPQTLEAYIR	5	0	0	Q9QYY8	Spastin OS=Mus musculus OX=10090 GN=Spast PE=1 SV=3	595	Master Protein	KIKRSVsPQTLEA
FALSE	High	Phospho	S	6	100	LSRQPSIELPSMAVASTK	12	4	0	P19973	Lymphocyte-specific protein 1 OS=Mus musculus OX=10090 GN=Lsp1 PE=1 SV=2	243	Master Protein	KLSRQPsIELPSM
FALSE	High	Phospho	S	5	100	WLDESDAEMELR	1	0	0	Q8K2C9	Very-long-chain (3R)-3-hydroxyacyl-CoA dehydratase 3 OS=Mus musculus OX=10090 GN=Hacd3 PE=1 SV=2	114	Master Protein	DRWLDEsDAEMEL
FALSE	High	Phospho	S	8	100	HGLLLPASPVR	3	0	0	Q9DB52	Protein FAM122A OS=Mus musculus OX=10090 GN=Fam122a PE=1 SV=1	73	Master Protein	GLLLPAsPVRMHS
FALSE	High	Phospho	S	12	99.5	RIDFIPVSPAPSPTR	3	4	0	Q9DB52	Protein FAM122A OS=Mus musculus OX=10090 GN=Fam122a PE=1 SV=1	144	Master Protein	PVSPAPsPTRGIG
FALSE	High	Phospho	S	3	99.4	SNSAPLIHGLSDSSPVFQAEAPSAR	2	11	0	Q9DB52	Protein FAM122A OS=Mus musculus OX=10090 GN=Fam122a PE=1 SV=1	34	Master Protein	GLRRSNsAPLIHG
FALSE	High	Phospho	S	6	100	ANRADSEEEGAVELAA	9	0	0	O88485	Cytoplasmic dynein 1 intermediate chain 1 OS=Mus musculus OX=10090 GN=Dync1i1 PE=1 SV=2	618	Master Protein	RANRADsEEEGAV
FALSE	High	Phospho	S	11	100	ETQTPLATHQSEEDEEDEEMVEPK	7	11	6	O88485	Cytoplasmic dynein 1 intermediate chain 1 OS=Mus musculus OX=10090 GN=Dync1i1 PE=1 SV=2	162	Master Protein	PLATHQsEEDEED
FALSE	High	Phospho	S	7	100	VSEEDQSLENSEADVK	3	0	0	P41234	ATP-binding cassette sub-family A member 2 OS=Mus musculus OX=10090 GN=Abca2 PE=1 SV=4	1327	Master Protein	VSEEDQsLENSEA
FALSE	High	Phospho	S	8	100	EPAPLNGSAAELPATK	8	0	0	Q9Z0P4	Paralemmin-1 OS=Mus musculus OX=10090 GN=Palm PE=1 SV=1	345	Master Protein	PAPLNGsAAELPA
FALSE	High	Phospho	T	10	99.1	GLAEDVTRTTPSRR	1	4	0	Q9Z0P4	Paralemmin-1 OS=Mus musculus OX=10090 GN=Palm PE=1 SV=1	266	Master Protein	EDVTRTtPSRREI
FALSE	High	Phospho	S	1	99.6	SDSELEVKPSESLLR	6	1	0	Q99PI5	Phosphatidate phosphatase LPIN2 OS=Mus musculus OX=10090 GN=Lpin2 PE=1 SV=2	243	Master Protein	QAVCPKsDSELEV
FALSE	High	Phospho	S	11	100	AEGYEKTDDVSEKTSLADQEEVR	3	0	0	P70704	Phospholipid-transporting ATPase IA OS=Mus musculus OX=10090 GN=Atp8a1 PE=1 SV=2	25	Master Protein	EKTDDVsEKTSLA
FALSE	High	Phospho	S	15	100	AEGYEKTDDVSEKTSLADQEEVR	3	0	0	P70704	Phospholipid-transporting ATPase IA OS=Mus musculus OX=10090 GN=Atp8a1 PE=1 SV=2	29	Master Protein	DVSEKTsLADQEE
FALSE	High	Phospho	S	5	100	VGLQSPSVETR	4	0	0	Q80TT8	Cullin-9 OS=Mus musculus OX=10090 GN=Cul9 PE=1 SV=2	1775	Master Protein	FRVGLQsPSVETR
FALSE	High	Phospho	S	9	100	ADALQAGASQFETSAAK	1	0	0	P63024	Vesicle-associated membrane protein 3 OS=Mus musculus OX=10090 GN=Vamp3 PE=1 SV=1	62	Master Protein	ALQAGAsQFETSA
FALSE	High	Phospho	S	5	100	DQKLSELDDR	2	0	0	P63024	Vesicle-associated membrane protein 3 OS=Mus musculus OX=10090 GN=Vamp3 PE=1 SV=1	48	Master Protein	ERDQKLsELDDRA
FALSE	High	Phospho	S	3	100	ANSFVGTAQYVSPELLTEK	5	1	0	Q9Z2A0	3-phosphoinositide-dependent protein kinase 1 OS=Mus musculus OX=10090 GN=Pdpk1 PE=1 SV=2	244	Master Protein	KQARANsFVGTAQ
FALSE	High	Phospho	S	10	100	ILDPDPDPPSPESPTETFAAPAEVR	2	0	0	Q05AH6	Spindlin interactor and repressor of chromatin-binding protein OS=Mus musculus OX=10090 GN=Spindoc PE=1 SV=1	249	Master Protein	PDPDPPsPESPTE
FALSE	High	Phospho	S	13	98.7	ILDPDPDPPSPESPTETFAAPAEVR	1	0	1	Q05AH6	Spindlin interactor and repressor of chromatin-binding protein OS=Mus musculus OX=10090 GN=Spindoc PE=1 SV=1	252	Master Protein	DPPSPEsPTETFA
FALSE	High	Phospho	S	6	100	VLSSTSEEDEPGVVK	3	4	7	Q6DFV7	Nuclear receptor coactivator 7 OS=Mus musculus OX=10090 GN=Ncoa7 PE=1 SV=2	214	Master Protein	RVLSSTsEEDEPG
FALSE	High	Phospho	S	9	100	NVAEALGHSPKDPGGGGGSVR	4	0	0	Q8R3Y8	Interferon regulatory factor 2-binding protein 1 OS=Mus musculus OX=10090 GN=Irf2bp1 PE=1 SV=2	436	Master Protein	AEALGHsPKDPGG
FALSE	High	Phospho	S	4	100	AAVSPPSERPR	2	0	0	P59644	Phosphatidylinositol 4,5-bisphosphate 5-phosphatase A OS=Mus musculus OX=10090 GN=Inpp5j PE=1 SV=2	69	Master Protein	GPRAAVsPPSERP
FALSE	High	Phospho	S	1	100	SFDHLISDTK	3	0	0	Q04690	Neurofibromin OS=Mus musculus OX=10090 GN=Nf1 PE=1 SV=1	2545	Master Protein	LLGTRKsFDHLIS
FALSE	High	Phospho	S	1	100	SFGNPFEPQAR	7	0	0	Q8VBY2	Calcium/calmodulin-dependent protein kinase kinase 1 OS=Mus musculus OX=10090 GN=Camkk1 PE=1 SV=1	458	Master Protein	SMLRKRsFGNPFE
FALSE	High	Phospho	S	2	100	LSVDYGKK	4	0	0	P68369	Tubulin alpha-1A chain OS=Mus musculus OX=10090 GN=Tuba1a PE=1 SV=1	158	Master Protein	LLMERLsVDYGKK
FALSE	High	Phospho	S	9	100	DLGSHDNLSPPFVNSR	2	1	0	Q60722	Transcription factor 4 OS=Mus musculus OX=10090 GN=Tcf4 PE=1 SV=1	92	Master Protein	GSHDNLsPPFVNS
FALSE	High	Phospho	S	20	99.5	GMPPGLQGQSVSSGSSEIKSDDEGDENLQDTK	1	0	0	Q60722	Transcription factor 4 OS=Mus musculus OX=10090 GN=Tcf4 PE=1 SV=1	514	Master Protein	GSSEIKsDDEGDE
FALSE	High	Phospho	S	3	99.6	RSSGREEDEEELLR	2	2	0	Q8K4G5	Actin-binding LIM protein 1 OS=Mus musculus OX=10090 GN=Ablim1 PE=1 SV=1	671	Master Protein	DPRRRSsGREEDE
FALSE	High	Phospho	S	3	100	STSQGSINSPVYSR	5	3	0	Q8K4G5	Actin-binding LIM protein 1 OS=Mus musculus OX=10090 GN=Ablim1 PE=1 SV=1	496	Master Protein	MIHRSTsQGSINS
FALSE	High	Phospho	S	3	100	TSSLPGYGK	2	0	0	Q8K4G5	Actin-binding LIM protein 1 OS=Mus musculus OX=10090 GN=Ablim1 PE=1 SV=1	738	Master Protein	PSSKTSsLPGYGK
FALSE	High	Phospho	S	8	100	LGTGGGGSPDKSPSAQELK	18	0	5	Q9WUD1	STIP1 homology and U box-containing protein 1 OS=Mus musculus OX=10090 GN=Stub1 PE=1 SV=1	20	Master Protein	GTGGGGsPDKSPS
FALSE	High	Phospho	S	12	100	LGTGGGGSPDKSPSAQELK	12	0	11	Q9WUD1	STIP1 homology and U box-containing protein 1 OS=Mus musculus OX=10090 GN=Stub1 PE=1 SV=1	24	Master Protein	GGSPDKsPSAQEL
FALSE	High	Phospho	S	7	99.7	YGYTHLSTGDLLR	1	0	0	Q9R0Y5	Adenylate kinase isoenzyme 1 OS=Mus musculus OX=10090 GN=Ak1 PE=1 SV=1	38	Master Protein	YGYTHLsTGDLLR
FALSE	High	Phospho	S	3	100	SQSIDEIDVGTYK	5	0	0	Q80TE7	Leucine-rich repeat-containing protein 7 OS=Mus musculus OX=10090 GN=Lrrc7 PE=1 SV=2	949	Master Protein	KFKKSQsIDEIDV
FALSE	High	Phospho	S	3	100	TPSPFEDR	4	0	0	Q80TE7	Leucine-rich repeat-containing protein 7 OS=Mus musculus OX=10090 GN=Lrrc7 PE=1 SV=2	850	Master Protein	NWTRTPsPFEDRT
FALSE	High	Phospho	T	6	98.2	ALASETNGTDSNGSNSSNIQ	4	0	239	P63328	Serine/threonine-protein phosphatase 2B catalytic subunit alpha isoform OS=Mus musculus OX=10090 GN=Ppp3ca PE=1 SV=1	507	Master Protein	KALASEtNGTDSN
FALSE	High	Phospho	S	7	100	LFEVGGSPANTR	2	0	0	P63328	Serine/threonine-protein phosphatase 2B catalytic subunit alpha isoform OS=Mus musculus OX=10090 GN=Ppp3ca PE=1 SV=1	107	Master Protein	LFEVGGsPANTRY
FALSE	High	Phospho	S	3	100	ITSFEEAK	5	0	0	P63328	Serine/threonine-protein phosphatase 2B catalytic subunit alpha isoform OS=Mus musculus OX=10090 GN=Ppp3ca PE=1 SV=1	469	Master Protein	PQHKITsFEEAKG
FALSE	High	Phospho	S	6	100	IEDVGSDEEDDSGK	13	0	0	P11499	Heat shock protein HSP 90-beta OS=Mus musculus OX=10090 GN=Hsp90ab1 PE=1 SV=3	255	Master Protein	KIEDVGsDEEDDS
FALSE	High	Phospho	S	3	100	ELSQLQELSNHQKKR	2	0	0	P28738	Kinesin heavy chain isoform 5C OS=Mus musculus OX=10090 GN=Kif5c PE=1 SV=3	533	Master Protein	TTQRELsQLQELS
FALSE	High	Phospho	S	3	100	RVSGDGAQDLDR	1	0	0	P81122	Insulin receptor substrate 2 OS=Mus musculus OX=10090 GN=Irs2 PE=1 SV=2	556	Master Protein	RPYRRVsGDGAQD
FALSE	High	Phospho	S	3	100	TYSLTTPAR	4	0	0	P81122	Insulin receptor substrate 2 OS=Mus musculus OX=10090 GN=Irs2 PE=1 SV=2	573	Master Protein	LRKRTYsLTTPAR
FALSE	High	Phospho	S	4	100	LKFSDDEDEEDVVK	11	0	0	Q7TPM1	Protein PRRC2B OS=Mus musculus OX=10090 GN=Prrc2b PE=1 SV=1	387	Master Protein	SEKLKFsDDEDEE
FALSE	High	Phospho	S	3	100	LLSPVAAASAAR	3	0	0	Q6WQJ1	Diacylglycerol lipase-alpha OS=Mus musculus OX=10090 GN=Dagla PE=1 SV=2	744	Master Protein	SEGRLLsPVAAAS
FALSE	High	Phospho	S	2	100	ESLKEEDESDDDNM	3	1	7	O70435	Proteasome subunit alpha type-3 OS=Mus musculus OX=10090 GN=Psma3 PE=1 SV=3	243	Master Protein	EKYAKEsLKEEDE
FALSE	High	Phospho	S	3	100	ANSDIISLNFR	3	0	0	Q8C739	Protein FAM110B OS=Mus musculus OX=10090 GN=Fam110b PE=1 SV=1	297	Master Protein	NFARANsDIISLN
FALSE	High	Phospho	S	7	100	VALAAGSPTRPPPAR	9	0	0	A2AJA9	Apical junction component 1 homolog OS=Mus musculus OX=10090 GN=Ajm1 PE=1 SV=1	854	Master Protein	VALAAGsPTRPPP
FALSE	High	Phospho	S	14	100	TGDLGIPPNPEDRSPSPEPIYNSEGK	77	1	0	Q64213	Splicing factor 1 OS=Mus musculus OX=10090 GN=Sf1 PE=1 SV=6	80	Master Protein	PNPEDRsPSPEPI
FALSE	High	Phospho	S	16	100	TGDLGIPPNPEDRSPSPEPIYNSEGK	77	1	0	Q64213	Splicing factor 1 OS=Mus musculus OX=10090 GN=Sf1 PE=1 SV=6	82	Master Protein	PEDRSPsPEPIYN
FALSE	High	Phospho	S	8	100	KTSFDQDSDVDIFPSDFTSEPPALPR	1	0	0	Q64511	DNA topoisomerase 2-beta OS=Mus musculus OX=10090 GN=Top2b PE=1 SV=2	1568	Master Protein	TSFDQDsDVDIFP
FALSE	High	Phospho	S	3	100	SHSPLPAPPSK	7	0	0	Q3TWW8	Serine/arginine-rich splicing factor 6 OS=Mus musculus OX=10090 GN=Srsf6 PE=1 SV=1	303	Master Protein	SQSRSHsPLPAPP
FALSE	High	Phospho	S	13	100	ALVVPEPEPDSDSNQER	2	0	0	Q5DTM8	E3 ubiquitin-protein ligase BRE1A OS=Mus musculus OX=10090 GN=Rnf20 PE=1 SV=2	138	Master Protein	PEPDSDsNQERKD
FALSE	High	Phospho	S	7	100	VFVGGLSPDTSEEQIK	3	0	0	Q9Z130	Heterogeneous nuclear ribonucleoprotein D-like OS=Mus musculus OX=10090 GN=Hnrnpdl PE=1 SV=1	122	Master Protein	VFVGGLsPDTSEE
FALSE	High	Phospho	S	5	100	INFDSNSAYR	8	2	0	Q9Z2I9	Succinate--CoA ligase [ADP-forming] subunit beta, mitochondrial OS=Mus musculus OX=10090 GN=Sucla2 PE=1 SV=2	279	Master Protein	AKINFDsNSAYRQ
FALSE	High	Phospho	S	13	100	AEPHSEDDSRDASPPEPASPTIGLDKK	2	5	0	Q8K070	Sterile alpha motif domain-containing protein 14 OS=Mus musculus OX=10090 GN=Samd14 PE=1 SV=1	173	Master Protein	DDSRDAsPPEPAS
FALSE	High	Phospho	S	9	98.4	DASPPEPASPTIGLDKK	1	2	14	Q8K070	Sterile alpha motif domain-containing protein 14 OS=Mus musculus OX=10090 GN=Samd14 PE=1 SV=1	179	Master Protein	SPPEPAsPTIGLD
FALSE	High	Phospho	S	10	100	KSASQESTLSDDSTPPSSSPK	2	0	2	Q8K070	Sterile alpha motif domain-containing protein 14 OS=Mus musculus OX=10090 GN=Samd14 PE=1 SV=1	279	Master Protein	SQESTLsDDSTPP
FALSE	High	Phospho	S	1	100	SLDEDEPPPSPLAR	6	0	0	Q8K070	Sterile alpha motif domain-containing protein 14 OS=Mus musculus OX=10090 GN=Samd14 PE=1 SV=1	108	Master Protein	PPGLRRsLDEDEP
FALSE	High	Phospho	S	5	100	AFYGSEEDEAKGPGSEEAATAALPAR	14	0	0	Q9JME5	AP-3 complex subunit beta-2 OS=Mus musculus OX=10090 GN=Ap3b2 PE=1 SV=2	272	Master Protein	EKAFYGsEEDEAK
FALSE	High	Phospho	S	3	100	ILSDVTHSAVFGVPASK	5	0	0	Q3UHJ0	AP2-associated protein kinase 1 OS=Mus musculus OX=10090 GN=Aak1 PE=1 SV=2	635	Master Protein	GHRRILsDVTHSA
FALSE	High	Phospho	S	3	100	NSSGSSESSLPNLAR	10	2	3	Q3UHJ0	AP2-associated protein kinase 1 OS=Mus musculus OX=10090 GN=Aak1 PE=1 SV=2	936	Master Protein	GHSRNSsGSSESS
FALSE	High	Phospho	S	9	99.7	VGSLTPPSSPK	15	4	15	Q3UHJ0	AP2-associated protein kinase 1 OS=Mus musculus OX=10090 GN=Aak1 PE=1 SV=2	622	Master Protein	SLTPPSsPKTQRA
FALSE	High	Phospho	T	4	100	VQTTPPPTIQGQK	7	0	0	Q3UHJ0	AP2-associated protein kinase 1 OS=Mus musculus OX=10090 GN=Aak1 PE=1 SV=2	604	Master Protein	QPKVQTtPPPTIQ
FALSE	High	Phospho	S	5	100	SVDISPTR	3	0	0	Q8BIE6	FERM domain-containing protein 4A OS=Mus musculus OX=10090 GN=Frmd4a PE=1 SV=2	679	Master Protein	TRSVDIsPTRLHS
FALSE	High	Phospho	S	3	100	SLSPGGAALGYR	3	0	0	Q0VBL3	RNA-binding protein 15 OS=Mus musculus OX=10090 GN=Rbm15 PE=1 SV=1	293	Master Protein	GGQRSLsPGGAAL
FALSE	High	Phospho	S	7	100	DVAGDASESALLK	5	0	0	Q6PIC6	Sodium/potassium-transporting ATPase subunit alpha-3 OS=Mus musculus OX=10090 GN=Atp1a3 PE=1 SV=1	442	Master Protein	DVAGDAsESALLK
FALSE	High	Phospho	S	6	100	GVGIISEGNETVEDIAAR	3	0	4	Q6PIC6	Sodium/potassium-transporting ATPase subunit alpha-3 OS=Mus musculus OX=10090 GN=Atp1a3 PE=1 SV=1	625	Master Protein	KGVGIIsEGNETV
FALSE	High	Phospho	S	1	100	SPDCTHDNPLETR	6	6	3	Q6PIC6	Sodium/potassium-transporting ATPase subunit alpha-3 OS=Mus musculus OX=10090 GN=Atp1a3 PE=1 SV=1	218	Master Protein	SEPQTRsPDCTHD
FALSE	High	Phospho	S	10	100	VDNSSLTGESEPQTR	4	2	34	Q6PIC6	Sodium/potassium-transporting ATPase subunit alpha-3 OS=Mus musculus OX=10090 GN=Atp1a3 PE=1 SV=1	212	Master Protein	SSLTGEsEPQTRS
FALSE	High	Phospho	S	5	100	GDILSPIR	2	0	0	Q63870	Collagen alpha-1(VII) chain OS=Mus musculus OX=10090 GN=Col7a1 PE=1 SV=3	1176	Master Protein	LRGDILsPIREAQ
FALSE	High	Phospho	S	5	100	TGTGSPFAGNSPAR	3	0	0	Q6ZPZ3	Zinc finger CCCH domain-containing protein 4 OS=Mus musculus OX=10090 GN=Zc3h4 PE=1 SV=2	1270	Master Protein	PKTGTGsPFAGNS
FALSE	High	Phospho	S	10	100	LGELYSVGESDKET	4	0	0	P97291	Cadherin-8 OS=Mus musculus OX=10090 GN=Cdh8 PE=1 SV=2	795	Master Protein	LYSVGEsDKET
FALSE	High	Phospho	S	4	100	GITSENEAEVK	3	0	0	P56695	Wolframin OS=Mus musculus OX=10090 GN=Wfs1 PE=1 SV=1	158	Master Protein	DRKGITsENEAEV
FALSE	High	Phospho	S	3	100	RRSPSPYYSR	5	0	0	Q6PFR5	Transformer-2 protein homolog alpha OS=Mus musculus OX=10090 GN=Tra2a PE=1 SV=1	259	Master Protein	YDYRRRsPSPYYS
FALSE	High	Phospho	S	5	100	RRSPSPYYSR	5	0	0	Q6PFR5	Transformer-2 protein homolog alpha OS=Mus musculus OX=10090 GN=Tra2a PE=1 SV=1	261	Master Protein	YRRRSPsPYYSRY
FALSE	High	Phospho	S	6	100	ASRVPSSDEEVVEEPQSR	8	12	0	P58871	182 kDa tankyrase-1-binding protein OS=Mus musculus OX=10090 GN=Tnks1bp1 PE=1 SV=2	1611	Master Protein	RASRVPsSDEEVV
FALSE	High	Phospho	S	7	100	ASRVPSSDEEVVEEPQSR	8	12	0	P58871	182 kDa tankyrase-1-binding protein OS=Mus musculus OX=10090 GN=Tnks1bp1 PE=1 SV=2	1612	Master Protein	ASRVPSsDEEVVE
FALSE	High	Phospho	S	7	100	SLSSGFSPEEAQQQDEEFEKK	4	0	0	P58871	182 kDa tankyrase-1-binding protein OS=Mus musculus OX=10090 GN=Tnks1bp1 PE=1 SV=2	980	Master Protein	SLSSGFsPEEAQQ
FALSE	High	Phospho	S	6	100	SSGSLSPGLETEDPLEAR	5	0	0	P58871	182 kDa tankyrase-1-binding protein OS=Mus musculus OX=10090 GN=Tnks1bp1 PE=1 SV=2	1375	Master Protein	KSSGSLsPGLETE
FALSE	High	Phospho	S	4	100	SSGSLSPGLETEDPLEAR	1	0	4	P58871	182 kDa tankyrase-1-binding protein OS=Mus musculus OX=10090 GN=Tnks1bp1 PE=1 SV=2	1373	Master Protein	DPKSSGsLSPGLE
FALSE	High	Phospho	S	5	99	EHLLSPPRSPALPPDPTTR	3	0	0	Q8C3Q5	Protein shisa-7 OS=Mus musculus OX=10090 GN=Shisa7 PE=1 SV=3	451	Master Protein	SREHLLsPPRSPA
FALSE	High	Phospho	S	11	99.4	LVSQEHLLLSSPEALR	2	2	0	Q8C3Q5	Protein shisa-7 OS=Mus musculus OX=10090 GN=Shisa7 PE=1 SV=3	438	Master Protein	EHLLLSsPEALRQ
FALSE	High	Phospho	S	1	100	SLQQLAEER	3	0	0	P16546	Spectrin alpha chain, non-erythrocytic 1 OS=Mus musculus OX=10090 GN=Sptan1 PE=1 SV=4	1217	Master Protein	LNERWRsLQQLAE
FALSE	High	Phospho	S	4	100	VTASPELAEAAAGR	5	0	0	Q6PDI6	Ubiquitin carboxyl-terminal hydrolase MINDY-2 OS=Mus musculus OX=10090 GN=Mindy2 PE=1 SV=1	99	Master Protein	QHKVTAsPELAEA
FALSE	High	Phospho	S	12	100	SELNEIKENQRSPVR	6	0	0	A2AR02	Peptidyl-prolyl cis-trans isomerase G OS=Mus musculus OX=10090 GN=Ppig PE=1 SV=1	395	Master Protein	IKENQRsPVRVKE
FALSE	High	Phospho	T	3	100	TETPPPLASLNVSK	15	1	0	Q9D0R8	Protein LSM12 homolog OS=Mus musculus OX=10090 GN=Lsm12 PE=1 SV=1	75	Master Protein	INDRTEtPPPLAS
FALSE	High	Phospho	S	3	100	SESPPAELPSLR	4	1	0	G5E870	E3 ubiquitin-protein ligase TRIP12 OS=Mus musculus OX=10090 GN=Trip12 PE=1 SV=1	312	Master Protein	TKKRSEsPPAELP
FALSE	High	Phospho	T	7	99.7	GYSFTTTAER	4	0	3	P60710	Actin, cytoplasmic 1 OS=Mus musculus OX=10090 GN=Actb PE=1 SV=1	203	Master Protein	GYSFTTtAEREIV
FALSE	High	Phospho	S	1	100	SYELPDGQVITIGNER	8	0	26	P60710	Actin, cytoplasmic 1 OS=Mus musculus OX=10090 GN=Actb PE=1 SV=1	239	Master Protein	SSSLEKsYELPDG
FALSE	High	Phospho	S	6	100	GIITDSFGR	1	0	0	Q8K2Y9	Cerebral cavernous malformations protein 2 homolog OS=Mus musculus OX=10090 GN=Ccm2 PE=1 SV=1	393	Master Protein	RGIITDsFGRHRR
FALSE	High	Phospho	T	9	100	VHAYFAPVTPPPSVGGSR	1	0	0	Q9CZV8	F-box/LRR-repeat protein 20 OS=Mus musculus OX=10090 GN=Fbxl20 PE=1 SV=3	417	Master Protein	AYFAPVtPPPSVG
FALSE	High	Phospho	S	4	100	LQESPKLSQANGTR	3	0	0	Q80Y17	Lethal(2) giant larvae protein homolog 1 OS=Mus musculus OX=10090 GN=Llgl1 PE=1 SV=1	964	Master Protein	QPRLQEsPKLSQA
FALSE	High	Phospho	S	6	100	DIKEESDEEDDDDEESGRLR	4	0	0	Q9CXK9	RNA-binding protein 33 OS=Mus musculus OX=10090 GN=Rbm33 PE=1 SV=2	243	Master Protein	KDIKEEsDEEDDD
FALSE	High	Phospho	S	12	99.5	SSLAETLDSTGSLDPQR	5	0	0	Q9EPR4	Solute carrier family 23 member 2 OS=Mus musculus OX=10090 GN=Slc23a2 PE=1 SV=2	81	Master Protein	TLDSTGsLDPQRS
FALSE	High	Phospho	S	9	100	FLEESVSMSPEER	20	1	0	P58321	Ubiquitin carboxyl-terminal hydrolase isozyme L4 OS=Mus musculus OX=10090 GN=Uchl4 PE=2 SV=1	133	Master Protein	EESVSMsPEERAK
FALSE	High	Phospho	S	3	100	GLSATVTGGQK	1	0	0	P60202	Myelin proteolipid protein OS=Mus musculus OX=10090 GN=Plp1 PE=1 SV=2	114	Master Protein	ICGKGLsATVTGG
FALSE	High	Phospho	S	12	100	LDDGHLNNSLGSPVQADVYFPR	57	13	10	Q8VED9	Galectin-related protein OS=Mus musculus OX=10090 GN=Lgalsl PE=1 SV=1	25	Master Protein	LNNSLGsPVQADV
FALSE	High	Phospho	S	5	100	LHGRSFDDPIVQTER	2	0	0	P48722	Heat shock 70 kDa protein 4L OS=Mus musculus OX=10090 GN=Hspa4l PE=1 SV=2	74	Master Protein	KKLHGRsFDDPIV
FALSE	High	Phospho	S	3	100	RGSPEEATEREPR	2	0	0	O55017	Voltage-dependent N-type calcium channel subunit alpha-1B OS=Mus musculus OX=10090 GN=Cacna1b PE=1 SV=1	915	Master Protein	RHHRRGsPEEATE
FALSE	High	Phospho	S	6	100	NSFLGSPR	3	0	0	Q5RJI5	Serine/threonine-protein kinase BRSK1 OS=Mus musculus OX=10090 GN=Brsk1 PE=1 SV=1	563	Master Protein	RNSFLGsPRFHRR
FALSE	High	Phospho	S	10	100	STPLPGPPGSPR	4	0	0	Q5RJI5	Serine/threonine-protein kinase BRSK1 OS=Mus musculus OX=10090 GN=Brsk1 PE=1 SV=1	508	Master Protein	LPGPPGsPRSSGG
FALSE	High	Phospho	S	6	100	MHQVMSIEEVER	3	0	0	P0C0A3	Charged multivesicular body protein 6 OS=Mus musculus OX=10090 GN=Chmp6 PE=1 SV=2	119	Master Protein	KMHQVMsIEEVER
FALSE	High	Phospho	S	4	100	LGSSPTSSCNPTPTK	3	0	0	Q5SXY1	Cytospin-B OS=Mus musculus OX=10090 GN=Specc1 PE=1 SV=2	133	Master Protein	SKKLGSsPTSSCN
FALSE	High	Phospho	S	6	100	KDDDASDKVFEDNSNEK	4	0	0	Q8BGC0	HIV Tat-specific factor 1 homolog OS=Mus musculus OX=10090 GN=Htatsf1 PE=1 SV=1	697	Master Protein	KKDDDAsDKVFED
FALSE	High	Phospho	S	6	100	LEREDSSEEEEEEIDDEEIER	7	2	2	C0HKD9	Microfibrillar-associated protein 1B OS=Mus musculus OX=10090 GN=Mfap1b PE=1 SV=1	132	Master Protein	RLEREDsSEEEEE
FALSE	High	Phospho	S	10	100	IVEPEVVGESDSEVEGDAWR	4	0	0	C0HKD9	Microfibrillar-associated protein 1B OS=Mus musculus OX=10090 GN=Mfap1b PE=1 SV=1	116	Master Protein	PEVVGEsDSEVEG
FALSE	High	Phospho	S	4	100	HSISMPVMR	1	0	0	Q9CYZ2	Tumor protein D54 OS=Mus musculus OX=10090 GN=Tpd52l2 PE=1 SV=1	168	Master Protein	SIRHSIsMPVMRN
FALSE	High	Phospho	S	7	100	NSATFKSFEDR	16	0	1	Q9CYZ2	Tumor protein D54 OS=Mus musculus OX=10090 GN=Tpd52l2 PE=1 SV=1	180	Master Protein	NSATFKsFEDRVG
FALSE	High	Phospho	Y	7	99.4	IQNTGDYYDLYGGEK	2	0	0	P35235	Tyrosine-protein phosphatase non-receptor type 11 OS=Mus musculus OX=10090 GN=Ptpn11 PE=1 SV=3	62	Master Protein	IQNTGDyYDLYGG
FALSE	High	Phospho	S	3	100	GPSPSPVGSPASVAQSR	4	0	0	A2BH40	AT-rich interactive domain-containing protein 1A OS=Mus musculus OX=10090 GN=Arid1a PE=1 SV=1	697	Master Protein	PGIRGPsPSPVGS
FALSE	High	Phospho	T	1	100	TGPNLHGLFGR	2	0	0	P62897	Cytochrome c, somatic OS=Mus musculus OX=10090 GN=Cycs PE=1 SV=2	29	Master Protein	KGGKHKtGPNLHG
FALSE	High	Phospho	S	14	100	AIEQADLLQEEDESPR	4	0	0	P61967	AP-1 complex subunit sigma-1A OS=Mus musculus OX=10090 GN=Ap1s1 PE=1 SV=1	147	Master Protein	LQEEDEsPRSVLE
FALSE	High	Phospho	S	3	98.9	RLSPPGGSGSGVPGGGPLLPTAGR	4	4	0	Q69ZK9	Neuroligin-2 OS=Mus musculus OX=10090 GN=Nlgn2 PE=1 SV=2	714	Master Protein	LRCRRLsPPGGSG
FALSE	High	Phospho	S	4	100	QDDSPPRPIIGPALPPGFIK	2	0	0	Q69ZC8	GPALPP motifs-containing protein 1 OS=Mus musculus OX=10090 GN=Gpalpp1 PE=1 SV=2	104	Master Protein	FKKQDDsPPRPII
FALSE	High	Phospho	S	7	100	HSAILASPNPDEK	6	0	0	O35526	Syntaxin-1A OS=Mus musculus OX=10090 GN=Stx1a PE=1 SV=3	64	Master Protein	HSAILAsPNPDEK
FALSE	High	Phospho	S	5	100	TAKDSDDDDDVTVTVDR	27	0	0	O35526	Syntaxin-1A OS=Mus musculus OX=10090 GN=Stx1a PE=1 SV=3	14	Master Protein	LRTAKDsDDDDDV
FALSE	High	Phospho	S	10	100	ASAAEGSEASPPSLR	16	4	1	Q8BNW9	Kelch repeat and BTB domain-containing protein 11 OS=Mus musculus OX=10090 GN=Kbtbd11 PE=1 SV=3	70	Master Protein	AEGSEAsPPSLRS
FALSE	High	Phospho	S	13	100	ASAAEGSEASPPSLR	8	2	11	Q8BNW9	Kelch repeat and BTB domain-containing protein 11 OS=Mus musculus OX=10090 GN=Kbtbd11 PE=1 SV=3	73	Master Protein	SEASPPsLRSDLR
FALSE	High	Phospho	S	7	100	TSFSVGSDDELGPIR	5	0	1	Q91YM2	Rho GTPase-activating protein 35 OS=Mus musculus OX=10090 GN=Arhgap35 PE=1 SV=3	1179	Master Protein	TSFSVGsDDELGP
FALSE	High	Phospho	S	3	100	ANSLDNERCPDTR	4	0	0	Q3V3Q7	Phosphofurin acidic cluster sorting protein 2 OS=Mus musculus OX=10090 GN=Pacs2 PE=1 SV=2	424	Master Protein	QNERANsLDNERC
FALSE	High	Phospho	S	3	100	VESLEQEAANER	2	0	1	P12023	Amyloid-beta A4 protein OS=Mus musculus OX=10090 GN=App PE=1 SV=3	441	Master Protein	FQEKVEsLEQEAA
FALSE	High	Phospho	S	6	100	INVSVSK	5	0	0	Q8BXR5	Sodium leak channel non-selective protein OS=Mus musculus OX=10090 GN=Nalcn PE=1 SV=2	1068	Master Protein	RINVSVsKNLNLK
FALSE	High	Phospho	S	9	100	RQEPLRQPSPQR	2	0	0	Q8BYM5	Neuroligin-3 OS=Mus musculus OX=10090 GN=Nlgn3 PE=1 SV=2	722	Master Protein	EPLRQPsPQRGTG
FALSE	High	Phospho	S	6	100	DMDEPSPVPNVEEVTLPK	3	0	0	Q6PDG5	SWI/SNF complex subunit SMARCC2 OS=Mus musculus OX=10090 GN=Smarcc2 PE=1 SV=2	347	Master Protein	KDMDEPsPVPNVE
FALSE	High	Phospho	T	8	100	ALETIPITPIER	1	0	0	A2AAE1	Transmembrane protein KIAA1109 OS=Mus musculus OX=10090 GN=Kiaa1109 PE=1 SV=4	3996	Master Protein	LETIPItPIERNY
FALSE	High	Phospho	S	7	99.5	YTAGSASPTPTFK	1	0	0	A2AAE1	Transmembrane protein KIAA1109 OS=Mus musculus OX=10090 GN=Kiaa1109 PE=1 SV=4	2603	Master Protein	YTAGSAsPTPTFK
FALSE	High	Phospho	T	9	100	DDDAETGLTDGEEKEEPKEEEK	1	0	0	P46096	Synaptotagmin-1 OS=Mus musculus OX=10090 GN=Syt1 PE=1 SV=1	128	Master Protein	DAETGLtDGEEKE
FALSE	High	Phospho	S	3	100	EGSPIPHDPDLGSK	3	0	0	P42128	Forkhead box protein K1 OS=Mus musculus OX=10090 GN=Foxk1 PE=1 SV=2	431	Master Protein	CLSREGsPIPHDP
FALSE	High	Phospho	S	5	100	SAPASPTHPGLMSPR	1	1	0	P42128	Forkhead box protein K1 OS=Mus musculus OX=10090 GN=Foxk1 PE=1 SV=2	406	Master Protein	SRSAPAsPTHPGL
FALSE	High	Phospho	S	10	99.5	VISSIEQKTSADGNEK	2	1	0	P61982	14-3-3 protein gamma OS=Mus musculus OX=10090 GN=Ywhag PE=1 SV=2	71	Master Protein	SIEQKTsADGNEK
FALSE	High	Phospho	S	16	100	SVTSNQSDGTQESCESPDVLDR	9	2	20	Q9QYF9	Protein NDRG3 OS=Mus musculus OX=10090 GN=Ndrg3 PE=1 SV=1	361	Master Protein	TQESCEsPDVLDR
FALSE	High	Phospho	T	1		THSTSSSIGSGESPFSR	1	0	3	Q9QYF9	Protein NDRG3 OS=Mus musculus OX=10090 GN=Ndrg3 PE=1 SV=1	329	Master Protein	RLARSRtHSTSSS
FALSE	High	Phospho	S	10	100	THSTSSSIGSGESPFSR	3	0	1	Q9QYF9	Protein NDRG3 OS=Mus musculus OX=10090 GN=Ndrg3 PE=1 SV=1	338	Master Protein	TSSSIGsGESPFS
FALSE	High	Phospho	S	7	97.3	THSTSSSIGSGESPFSR	1	1	2	Q9QYF9	Protein NDRG3 OS=Mus musculus OX=10090 GN=Ndrg3 PE=1 SV=1	335	Master Protein	THSTSSsIGSGES
FALSE	High	Phospho	S	4	99.4	APQSPTLAPAK	4	0	0	P97792	Coxsackievirus and adenovirus receptor homolog OS=Mus musculus OX=10090 GN=Cxadr PE=1 SV=1	332	Master Protein	FERAPQsPTLAPA
FALSE	High	Phospho	S	3	100	ASSLNENVDHSALLK	25	0	1	Q6R891	Neurabin-2 OS=Mus musculus OX=10090 GN=Ppp1r9b PE=1 SV=1	100	Master Protein	SLPRASsLNENVD
FALSE	High	Phospho	S	7	100	HDTPDPSPPR	22	0	0	Q8R149	BUD13 homolog OS=Mus musculus OX=10090 GN=Bud13 PE=1 SV=1	148	Master Protein	HDTPDPsPPRKAR
FALSE	High	Phospho	S	7	100	HDTPDPSPPR	22	0	0	Q8R149	BUD13 homolog OS=Mus musculus OX=10090 GN=Bud13 PE=1 SV=1	174	Master Protein	HDTPDPsPPRKAR
FALSE	High	Phospho	S	7	100	HDTPDPSPPR	22	0	0	Q8R149	BUD13 homolog OS=Mus musculus OX=10090 GN=Bud13 PE=1 SV=1	187	Master Protein	HDTPDPsPPRRVR
FALSE	High	Phospho	S	7	100	HDTPDPSPPR	22	0	0	Q8R149	BUD13 homolog OS=Mus musculus OX=10090 GN=Bud13 PE=1 SV=1	226	Master Protein	HDTPDPsPPRRVR
FALSE	High	Phospho	T	3	100	HDTPDPSPPR	16	0	6	Q8R149	BUD13 homolog OS=Mus musculus OX=10090 GN=Bud13 PE=1 SV=1	144	Master Protein	RKARHDtPDPSPP
FALSE	High	Phospho	T	3	100	HDTPDPSPPR	16	0	6	Q8R149	BUD13 homolog OS=Mus musculus OX=10090 GN=Bud13 PE=1 SV=1	170	Master Protein	RKARHDtPDPSPP
FALSE	High	Phospho	T	3	100	HDTPDPSPPR	16	0	6	Q8R149	BUD13 homolog OS=Mus musculus OX=10090 GN=Bud13 PE=1 SV=1	183	Master Protein	RKARHDtPDPSPP
FALSE	High	Phospho	T	3	100	HDTPDPSPPR	16	0	6	Q8R149	BUD13 homolog OS=Mus musculus OX=10090 GN=Bud13 PE=1 SV=1	222	Master Protein	RRVRHDtPDPSPP
FALSE	High	Phospho	S	8	100	YEHDSDLSPPR	2	0	0	Q8R149	BUD13 homolog OS=Mus musculus OX=10090 GN=Bud13 PE=1 SV=1	344	Master Protein	EHDSDLsPPRKRQ
FALSE	High	Phospho	S	11	99.5	SLTSSDDAESSEPER	1	2	0	E9Q6J5	Biorientation of chromosomes in cell division protein 1-like 1 OS=Mus musculus OX=10090 GN=Bod1l PE=1 SV=1	2898	Master Protein	SDDAESsEPERKR
FALSE	High	Phospho	S	3	100	YYSDSDDELTVEQR	1	0	0	E9Q6J5	Biorientation of chromosomes in cell division protein 1-like 1 OS=Mus musculus OX=10090 GN=Bod1l PE=1 SV=1	480	Master Protein	LYSKYYsDSDDEL
FALSE	High	Phospho	S	12	100	NSAGGTSVGWDSPPASPLQR	1	0	0	Q61234	Alpha-1-syntrophin OS=Mus musculus OX=10090 GN=Snta1 PE=1 SV=1	183	Master Protein	TSVGWDsPPASPL
FALSE	High	Phospho	S	5	99.6	AEEKSPVSINVK	3	0	0	Q52KE7	Cyclin-L1 OS=Mus musculus OX=10090 GN=Ccnl1 PE=1 SV=1	358	Master Protein	VKAEEKsPVSINV
FALSE	High	Phospho	S	3	100	SFSDVLPESPK	3	0	0	Q3V0G7	GTPase-activating Rap/Ran-GAP domain-like protein 3 OS=Mus musculus OX=10090 GN=Garnl3 PE=1 SV=1	449	Master Protein	LNRRSFsDVLPES
FALSE	High	Phospho	S	9	100	FIDKDQQPSGSEGEDDDAEAALKK	12	1	1	Q99J36	THUMP domain-containing protein 1 OS=Mus musculus OX=10090 GN=Thumpd1 PE=1 SV=1	86	Master Protein	DKDQQPsGSEGED
FALSE	High	Phospho	S	11	100	FIDKDQQPSGSEGEDDDAEAALKK	9	1	4	Q99J36	THUMP domain-containing protein 1 OS=Mus musculus OX=10090 GN=Thumpd1 PE=1 SV=1	88	Master Protein	DQQPSGsEGEDDD
FALSE	High	Phospho	S	4	99.8	LPPSPTR	6	0	0	Q6KAU4	Multivesicular body subunit 12B OS=Mus musculus OX=10090 GN=Mvb12b PE=1 SV=2	307	Master Protein	AARLPPsPTRCQQ
FALSE	High	Phospho	S	20	100	GDLSQHATPLPTPAVLPGDSPITPTPEQIGK	2	0	0	O88746	Target of Myb protein 1 OS=Mus musculus OX=10090 GN=Tom1 PE=1 SV=1	208	Master Protein	AVLPGDsPITPTP
FALSE	High	Phospho	S	9	100	IYHLPDAESDEDEDFKEQTR	22	0	0	P42208	Septin-2 OS=Mus musculus OX=10090 GN=Septin2 PE=1 SV=2	218	Master Protein	HLPDAEsDEDEDF
FALSE	High	Phospho	S	12	100	ALDIYSAVDDASHEKELPR	2	0	0	P56388	Cocaine- and amphetamine-regulated transcript protein OS=Mus musculus OX=10090 GN=Cartpt PE=1 SV=2	48	Master Protein	SAVDDAsHEKELP
FALSE	High	Phospho	S	4	100	SDGSLDDGDGIHR	5	0	0	Q9QZI8	Serine incorporator 1 OS=Mus musculus OX=10090 GN=Serinc1 PE=1 SV=1	364	Master Protein	NGRSDGsLDDGDG
FALSE	High	Phospho	S	15	100	EKEVDGLLTSDPMGSPVSSK	3	0	0	Q7TQH0	Ataxin-2-like protein OS=Mus musculus OX=10090 GN=Atxn2l PE=1 SV=1	597	Master Protein	TSDPMGsPVSSKT
FALSE	High	Phospho	S	5	100	GPPQSPVFEGVYNNSR	3	0	0	Q7TQH0	Ataxin-2-like protein OS=Mus musculus OX=10090 GN=Atxn2l PE=1 SV=1	109	Master Protein	GKGPPQsPVFEGV
FALSE	High	Phospho	S	8	99.5	REEQTDTSDGESVTHHIR	1	0	0	P36916	Guanine nucleotide-binding protein-like 1 OS=Mus musculus OX=10090 GN=Gnl1 PE=1 SV=4	51	Master Protein	EEQTDTsDGESVT
FALSE	High	Phospho	S	9	100	EGEEPTVYSDDEEPK	3	0	0	O55022	Membrane-associated progesterone receptor component 1 OS=Mus musculus OX=10090 GN=Pgrmc1 PE=1 SV=4	181	Master Protein	EEPTVYsDDEEPK
FALSE	High	Phospho	S	11	100	SSDEENGPPSSPDLDR	17	22	12	Q9D1F4	Proline-rich AKT1 substrate 1 OS=Mus musculus OX=10090 GN=Akt1s1 PE=1 SV=1	213	Master Protein	ENGPPSsPDLDRI
FALSE	High	Phospho	S	3	100	DHSPTPSVFNSDEER	26	0	0	Q9D824	Pre-mRNA 3'-end-processing factor FIP1 OS=Mus musculus OX=10090 GN=Fip1l1 PE=1 SV=1	479	Master Protein	ERERDHsPTPSVF
FALSE	High	Phospho	S	3	98.9	NSSPRSPTNSSEIFTPAHEENVR	3	22	2	Q3UGS4	Mapk-regulated corepressor-interacting protein 1 OS=Mus musculus OX=10090 GN=Mcrip1 PE=1 SV=1	18	Master Protein	NGKRNSsPRSPTN
FALSE	High	Phospho	S	1	99.6	SPTNSSEIFTPAHEENVR	9	15	28	Q3UGS4	Mapk-regulated corepressor-interacting protein 1 OS=Mus musculus OX=10090 GN=Mcrip1 PE=1 SV=1	21	Master Protein	RNSSPRsPTNSSE
FALSE	High	Phospho	T	9	100	ANSWQLVETPEKR	4	0	0	B1AZP2	Disks large-associated protein 4 OS=Mus musculus OX=10090 GN=Dlgap4 PE=1 SV=1	915	Master Protein	SWQLVEtPEKRKE
FALSE	High	Phospho	T	8	99.1	ATHPPSSTPPNPLLNR	3	5	0	Q8R3Z5	Voltage-dependent L-type calcium channel subunit beta-1 OS=Mus musculus OX=10090 GN=Cacnb1 PE=1 SV=1	418	Master Protein	THPPSStPPNPLL
FALSE	High	Phospho	S	5	100	TLIPSPPPRPK	12	0	0	Q8BMI3	ADP-ribosylation factor-binding protein GGA3 OS=Mus musculus OX=10090 GN=Gga3 PE=1 SV=2	159	Master Protein	DRTLIPsPPPRPK
FALSE	High	Phospho	S	10	99.1	AIGGIILTASHNPGGPNGDFGIK	3	4	0	Q9D0F9	Phosphoglucomutase-1 OS=Mus musculus OX=10090 GN=Pgm1 PE=1 SV=4	117	Master Protein	GIILTAsHNPGGP
FALSE	High	Phospho	S	2	100	VSNVEGILAR	2	0	0	Q64446	Copper-transporting ATPase 2 OS=Mus musculus OX=10090 GN=Atp7b PE=1 SV=2	1109	Master Protein	GISCKVsNVEGIL
FALSE	High	Phospho	S	11	100	ALYLEPSDGVSPTQETGEAQSQDDER	2	2	0	Q6ZPE2	Myotubularin-related protein 5 OS=Mus musculus OX=10090 GN=Sbf1 PE=1 SV=2	706	Master Protein	EPSDGVsPTQETG
FALSE	High	Phospho	S	3	100	AASPSPQSVR	4	0	0	Q52KI8	Serine/arginine repetitive matrix protein 1 OS=Mus musculus OX=10090 GN=Srrm1 PE=1 SV=2	779	Master Protein	SLSRAAsPSPQSV
FALSE	High	Phospho	S	14	100	APKPEPVPEPKEPSPEK	26	5	1	Q52KI8	Serine/arginine repetitive matrix protein 1 OS=Mus musculus OX=10090 GN=Srrm1 PE=1 SV=2	260	Master Protein	PEPKEPsPEKNSK
FALSE	High	Phospho	S	6	99.6	APQTSSPPPVR	8	2	1	Q52KI8	Serine/arginine repetitive matrix protein 1 OS=Mus musculus OX=10090 GN=Srrm1 PE=1 SV=2	714	Master Protein	RAPQTSsPPPVRR
FALSE	High	Phospho	T	8	100	HRPSSPATPPPK	7	0	0	Q52KI8	Serine/arginine repetitive matrix protein 1 OS=Mus musculus OX=10090 GN=Srrm1 PE=1 SV=2	404	Master Protein	RPSSPAtPPPKTR
FALSE	High	Phospho	S	5	99.4	HRPSSPATPPPK	3	4	0	Q52KI8	Serine/arginine repetitive matrix protein 1 OS=Mus musculus OX=10090 GN=Srrm1 PE=1 SV=2	401	Master Protein	RRHRPSsPATPPP
FALSE	High	Phospho	S	5	100	KETESEAEDDNLDDLER	28	14	9	Q52KI8	Serine/arginine repetitive matrix protein 1 OS=Mus musculus OX=10090 GN=Srrm1 PE=1 SV=2	915	Master Protein	PRKETEsEAEDDN
FALSE	High	Phospho	T	3	100	KETESEAEDDNLDDLER	21	14	16	Q52KI8	Serine/arginine repetitive matrix protein 1 OS=Mus musculus OX=10090 GN=Srrm1 PE=1 SV=2	913	Master Protein	PEPRKEtESEAED
FALSE	High	Phospho	S	5	100	KVELSESEEDKGSK	16	0	1	Q52KI8	Serine/arginine repetitive matrix protein 1 OS=Mus musculus OX=10090 GN=Srrm1 PE=1 SV=2	461	Master Protein	PRKVELsESEEDK
FALSE	High	Phospho	S	7	100	KVELSESEEDKGSK	12	0	5	Q52KI8	Serine/arginine repetitive matrix protein 1 OS=Mus musculus OX=10090 GN=Srrm1 PE=1 SV=2	463	Master Protein	KVELSEsEEDKGS
FALSE	High	Phospho	S	3	100	RLSPSASPPR	7	0	0	Q52KI8	Serine/arginine repetitive matrix protein 1 OS=Mus musculus OX=10090 GN=Srrm1 PE=1 SV=2	387	Master Protein	RKTRRLsPSASPP
FALSE	High	Phospho	S	5	100	RLSPSASPPR	7	0	0	Q52KI8	Serine/arginine repetitive matrix protein 1 OS=Mus musculus OX=10090 GN=Srrm1 PE=1 SV=2	389	Master Protein	TRRLSPsASPPRR
FALSE	High	Phospho	S	7	100	RLSPSASPPR	7	0	0	Q52KI8	Serine/arginine repetitive matrix protein 1 OS=Mus musculus OX=10090 GN=Srrm1 PE=1 SV=2	391	Master Protein	RLSPSAsPPRRRH
FALSE	High	Phospho	S	3	100	RYSPPIQR	2	0	0	Q52KI8	Serine/arginine repetitive matrix protein 1 OS=Mus musculus OX=10090 GN=Srrm1 PE=1 SV=2	616	Master Protein	PSPRRYsPPIQRR
FALSE	High	Phospho	S	3	100	RYSPSPPPK	19	0	0	Q52KI8	Serine/arginine repetitive matrix protein 1 OS=Mus musculus OX=10090 GN=Srrm1 PE=1 SV=2	624	Master Protein	PIQRRYsPSPPPK
FALSE	High	Phospho	S	5	100	RYSPSPPPK	19	0	0	Q52KI8	Serine/arginine repetitive matrix protein 1 OS=Mus musculus OX=10090 GN=Srrm1 PE=1 SV=2	626	Master Protein	QRRYSPsPPPKRR
FALSE	High	Phospho	T	1	100	TASPPPPPK	10	12	39	Q52KI8	Serine/arginine repetitive matrix protein 1 OS=Mus musculus OX=10090 GN=Srrm1 PE=1 SV=2	633	Master Protein	PPPKRRtASPPPP
FALSE	High	Phospho	S	13	99.6	DQNLPQILEESRSE	5	2	1	O54991	Contactin-associated protein 1 OS=Mus musculus OX=10090 GN=Cntnap1 PE=1 SV=2	1384	Master Protein	ILEESRsE
FALSE	High	Phospho	S	3	100	GSSQPNLSTSYSEQEYGK	8	0	0	Q8CHU3	Epsin-2 OS=Mus musculus OX=10090 GN=Epn2 PE=1 SV=1	173	Master Protein	TFGRGSsQPNLST
FALSE	High	Phospho	S	3	99.2	TTSPDLFESQSLTSASSKPSSAR	5	2	0	Q8CHU3	Epsin-2 OS=Mus musculus OX=10090 GN=Epn2 PE=1 SV=1	443	Master Protein	QDSRTTsPDLFES
FALSE	High	Phospho	S	3	99.3	QLSSGVSEIR	2	0	0	P14602	Heat shock protein beta-1 OS=Mus musculus OX=10090 GN=Hspb1 PE=1 SV=3	86	Master Protein	ALNRQLsSGVSEI
FALSE	High	Phospho	S	3	100	SPSWEPFR	3	0	0	P14602	Heat shock protein beta-1 OS=Mus musculus OX=10090 GN=Hspb1 PE=1 SV=3	15	Master Protein	SLLRSPsWEPFRD
FALSE	High	Phospho	T	3	100	SRTASGSSVTSLEGTR	3	0	0	Q62433	Protein NDRG1 OS=Mus musculus OX=10090 GN=Ndrg1 PE=1 SV=1	328	Master Protein	RLMRSRtASGSSV
FALSE	High	Phospho	S	5	100	SRTASGSSVTSLEGTR	3	0	0	Q62433	Protein NDRG1 OS=Mus musculus OX=10090 GN=Ndrg1 PE=1 SV=1	330	Master Protein	MRSRTAsGSSVTS
FALSE	High	Phospho	S	6	100	TASGSSVTSLEGTR	2	0	10	Q62433	Protein NDRG1 OS=Mus musculus OX=10090 GN=Ndrg1 PE=1 SV=1	333	Master Protein	RTASGSsVTSLEG
FALSE	High	Phospho	S	8	100	HSSLPTESDEDIAPAQR	10	0	0	O54774	AP-3 complex subunit delta-1 OS=Mus musculus OX=10090 GN=Ap3d1 PE=1 SV=1	760	Master Protein	SSLPTEsDEDIAP
FALSE	High	Phospho	S	15	100	VDIITEEMPENALPSDEDDKDPNDPYR	7	0	0	O54774	AP-3 complex subunit delta-1 OS=Mus musculus OX=10090 GN=Ap3d1 PE=1 SV=1	784	Master Protein	PENALPsDEDDKD
FALSE	High	Phospho	S	4	100	GGLSDGEGPPGGR	11	0	0	Q9JIS5	Synaptic vesicle glycoprotein 2A OS=Mus musculus OX=10090 GN=Sv2a PE=1 SV=1	127	Master Protein	GVRGGLsDGEGPP
FALSE	High	Phospho	S	12	99.2	FGEAVVVGRPGSGDGDSDQSR	4	1	0	Q61290	Voltage-dependent R-type calcium channel subunit alpha-1E OS=Mus musculus OX=10090 GN=Cacna1e PE=1 SV=1	15	Master Protein	VVGRPGsGDGDSD
FALSE	High	Phospho	S	6	100	TDGEASPLKEAETKEEEEEVEK	6	0	0	Q61290	Voltage-dependent R-type calcium channel subunit alpha-1E OS=Mus musculus OX=10090 GN=Cacna1e PE=1 SV=1	1099	Master Protein	KTDGEAsPLKEAE
FALSE	High	Phospho	S	2	100	GSPPLLDAPASPPQAPR	1	0	0	Q3UHE1	Membrane-associated phosphatidylinositol transfer protein 3 OS=Mus musculus OX=10090 GN=Pitpnm3 PE=1 SV=2	495	Master Protein	EGSSRGsPPLLDA
FALSE	High	Phospho	S	3	100	GLSLEHQK	1	0	0	Q6P9S0	Protein MTSS 2 OS=Mus musculus OX=10090 GN=Mtss2 PE=1 SV=1	419	Master Protein	VLTRGLsLEHQKS
FALSE	High	Phospho	S	4	100	EQNSPIYISR	1	0	0	O88951	Protein lin-7 homolog B OS=Mus musculus OX=10090 GN=Lin7b PE=1 SV=2	115	Master Protein	GGKEQNsPIYISR
FALSE	High	Phospho	S	4	100	MSKSPVDSSVLEGVK	3	0	0	Q8C437	PEX5-related protein OS=Mus musculus OX=10090 GN=Pex5l PE=1 SV=2	388	Master Protein	TRRMSKsPVDSSV
FALSE	High	Phospho	S	3	100	NHSLEEEFER	22	0	0	Q8C437	PEX5-related protein OS=Mus musculus OX=10090 GN=Pex5l PE=1 SV=2	202	Master Protein	LLSRNHsLEEEFE
FALSE	High	Phospho	S	6	100	DYDDMSPR	2	0	0	P61979	Heterogeneous nuclear ribonucleoprotein K OS=Mus musculus OX=10090 GN=Hnrnpk PE=1 SV=1	284	Master Protein	RDYDDMsPRRGPP
FALSE	High	Phospho	S	3	100	SLSEPEELAR	3	0	0	E9PV82	Protein FAM53A OS=Mus musculus OX=10090 GN=Fam53a PE=1 SV=1	119	Master Protein	RHCRSLsEPEELA
FALSE	High	Phospho	S	9	100	GSYLTHEASGLDEQGEAR	5	0	0	Q8R464	Cell adhesion molecule 4 OS=Mus musculus OX=10090 GN=Cadm4 PE=1 SV=1	361	Master Protein	YLTHEAsGLDEQG
FALSE	High	Phospho	S	7	100	AAILKASPK	3	0	0	Q9CR57	60S ribosomal protein L14 OS=Mus musculus OX=10090 GN=Rpl14 PE=1 SV=3	139	Master Protein	AAILKAsPKKAAV
FALSE	High	Phospho	S	3	100	EESEESDEDMGFGLFD	1	0	0	P14869	60S acidic ribosomal protein P0 OS=Mus musculus OX=10090 GN=Rplp0 PE=1 SV=3	304	Master Protein	AEAKEEsEESDED
FALSE	High	Phospho	S	9	100	SETSSNPSSPEICPNK	7	1	2	Q5SVL6	Rap1 GTPase-activating protein 2 OS=Mus musculus OX=10090 GN=Rap1gap2 PE=1 SV=1	594	Master Protein	TSSNPSsPEICPN
FALSE	High	Phospho	S	8	99.3	SETSSNPSSPEICPNK	2	1	7	Q5SVL6	Rap1 GTPase-activating protein 2 OS=Mus musculus OX=10090 GN=Rap1gap2 PE=1 SV=1	593	Master Protein	ETSSNPsSPEICP
FALSE	High	Phospho	S	1	100	SGLFPR	3	0	0	Q5SVL6	Rap1 GTPase-activating protein 2 OS=Mus musculus OX=10090 GN=Rap1gap2 PE=1 SV=1	545	Master Protein	SPIKRRsGLFPRL
FALSE	High	Phospho	S	4	99.4	LKLSPSPSSR	3	0	0	P14733	Lamin-B1 OS=Mus musculus OX=10090 GN=Lmnb1 PE=1 SV=3	392	Master Protein	EERLKLsPSPSSR
FALSE	High	Phospho	S	17		AASESATSEGLSNFLKSDSISEELER	1	0	0	Q80TG1	KAT8 regulatory NSL complex subunit 1 OS=Mus musculus OX=10090 GN=Kansl1 PE=1 SV=1	373	Master Protein	LSNFLKsDSISEE
FALSE	High	Phospho	S	19		AASESATSEGLSNFLKSDSISEELER	1	0	0	Q80TG1	KAT8 regulatory NSL complex subunit 1 OS=Mus musculus OX=10090 GN=Kansl1 PE=1 SV=1	375	Master Protein	NFLKSDsISEELE
FALSE	High	Phospho	S	3	100	TASEGSEAETPEAPKQPAK	4	2	0	Q05CL8	La-related protein 7 OS=Mus musculus OX=10090 GN=Larp7 PE=1 SV=2	253	Master Protein	KRPRTAsEGSEAE
FALSE	High	Phospho	S	6	100	TASEGSEAETPEAPKQPAK	2	2	2	Q05CL8	La-related protein 7 OS=Mus musculus OX=10090 GN=Larp7 PE=1 SV=2	256	Master Protein	RTASEGsEAETPE
FALSE	High	Phospho	S	3	100	SLSSPTVTLSAPLEGAK	5	2	0	Q8CFI0	E3 ubiquitin-protein ligase NEDD4-like OS=Mus musculus OX=10090 GN=Nedd4l PE=1 SV=2	477	Master Protein	RRPRSLsSPTVTL
FALSE	High	Phospho	T	3	100	DFTPVCTTELGR	2	0	0	O08709	Peroxiredoxin-6 OS=Mus musculus OX=10090 GN=Prdx6 PE=1 SV=3	44	Master Protein	SHPRDFtPVCTTE
FALSE	High	Phospho	T	7	100	IYEFPETDDEEENKLVK	4	0	1	O55131	Septin-7 OS=Mus musculus OX=10090 GN=Septin7 PE=1 SV=1	227	Master Protein	IYEFPEtDDEEEN
FALSE	High	Phospho	S	1	100	SPLAQMEEERR	1	0	0	O55131	Septin-7 OS=Mus musculus OX=10090 GN=Septin7 PE=1 SV=1	333	Master Protein	KGQLTKsPLAQME
FALSE	High	Phospho	S	7	99.7	SLSRTPSPPPFR	2	2	0	A2RTL5	Arginine/serine-rich coiled-coil protein 2 OS=Mus musculus OX=10090 GN=Rsrc2 PE=2 SV=1	163	Master Protein	SLSRTPsPPPFRG
FALSE	High	Phospho	S	9	100	TPEELEDVSDLEDDHEVR	4	0	0	Q65CL1	Catenin alpha-3 OS=Mus musculus OX=10090 GN=Ctnna3 PE=1 SV=2	637	Master Protein	EELEDVsDLEDDH
FALSE	High	Phospho	S	13	100	AFTGREFDELSPSAQR	1	0	0	O55143	Sarcoplasmic/endoplasmic reticulum calcium ATPase 2 OS=Mus musculus OX=10090 GN=Atp2a2 PE=1 SV=2	663	Master Protein	FDELSPsAQRDAC
FALSE	High	Phospho	S	12	99.2	SHSEEGLDFKPSPPLSK	3	0	0	Q8C5W0	Calmin OS=Mus musculus OX=10090 GN=Clmn PE=1 SV=2	724	Master Protein	GLDFKPsPPLSKI
FALSE	High	Phospho	S	3	100	SNSLPVKK	2	0	0	Q8C5W0	Calmin OS=Mus musculus OX=10090 GN=Clmn PE=1 SV=2	419	Master Protein	DGRRSNsLPVKKT
FALSE	High	Phospho	T	7	100	MNEDGLTPEQR	3	0	10	P62761	Visinin-like protein 1 OS=Mus musculus OX=10090 GN=Vsnl1 PE=1 SV=2	146	Master Protein	MNEDGLtPEQRVD
FALSE	High	Phospho	S	2	100	GSGDTSSLIDPDTSLSELR	9	4	0	Q91WK0	Leucine-rich repeat flightless-interacting protein 2 OS=Mus musculus OX=10090 GN=Lrrfip2 PE=1 SV=1	111	Master Protein	QSSRRGsGDTSSL
FALSE	High	Phospho	S	3	100	VDSPTVTTTLK	3	0	0	O88447	Kinesin light chain 1 OS=Mus musculus OX=10090 GN=Klc1 PE=1 SV=3	459	Master Protein	KACKVDsPTVTTT
FALSE	High	Phospho	S	13	100	GIEFPMADLDALSPIHTPQR	6	0	0	Q5SRX1	TOM1-like protein 2 OS=Mus musculus OX=10090 GN=Tom1l2 PE=1 SV=1	160	Master Protein	ADLDALsPIHTPQ
FALSE	High	Phospho	S	5	100	DAPISPASVASSSSTPSSK	2	0	0	Q62441	Transducin-like enhancer protein 4 OS=Mus musculus OX=10090 GN=Tle4 PE=1 SV=4	292	Master Protein	KKDAPIsPASVAS
FALSE	High	Phospho	S	5	100	SSSVSPSASFR	1	0	0	Q62441	Transducin-like enhancer protein 4 OS=Mus musculus OX=10090 GN=Tle4 PE=1 SV=4	208	Master Protein	IKSSSVsPSASFR
FALSE	High	Phospho	S	3	100	ASSFSGISILTR	3	0	0	Q80TM6	R3H domain-containing protein 2 OS=Mus musculus OX=10090 GN=R3hdm2 PE=1 SV=2	381	Master Protein	PVTKASsFSGISI
FALSE	High	Phospho	S	3	100	SASTDLGTADVVLGR	3	0	0	Q80TM6	R3H domain-containing protein 2 OS=Mus musculus OX=10090 GN=R3hdm2 PE=1 SV=2	923	Master Protein	QALKSAsTDLGTA
FALSE	High	Phospho	S	7	100	GVAPADSPDAPR	4	0	0	Q6ZPS6	Ankyrin repeat and IBR domain-containing protein 1 OS=Mus musculus OX=10090 GN=Ankib1 PE=1 SV=2	738	Master Protein	GVAPADsPDAPRR
FALSE	High	Phospho	T	8	100	NSLETVGTPDSGR	1	0	0	Q9R0N7	Synaptotagmin-7 OS=Mus musculus OX=10090 GN=Syt7 PE=1 SV=1	58	Master Protein	SLETVGtPDSGRG
FALSE	High	Phospho	S	2	100	GSQPDAELDGAGTSLLR	11	0	0	Q6PE13	Proline-rich transmembrane protein 3 OS=Mus musculus OX=10090 GN=Prrt3 PE=1 SV=1	845	Master Protein	LRPRRGsQPDAEL
FALSE	High	Phospho	S	10	100	ETQQEPGEESPVPSEEHLAPETK	2	1	0	Q9JJG0	Transforming acidic coiled-coil-containing protein 2 OS=Mus musculus OX=10090 GN=Tacc2 PE=1 SV=2	354	Master Protein	QEPGEEsPVPSEE
FALSE	High	Phospho	S	4	100	VQNSPPVGR	7	0	0	Q9JJG0	Transforming acidic coiled-coil-containing protein 2 OS=Mus musculus OX=10090 GN=Tacc2 PE=1 SV=2	419	Master Protein	GGRVQNsPPVGRK
FALSE	High	Phospho	S	3	99.1	SNSSEALLVDR	1	0	0	A2AEV7	Coiled-coil domain-containing protein 120 OS=Mus musculus OX=10090 GN=Ccdc120 PE=1 SV=1	357	Master Protein	RTRRSNsSEALLV
FALSE	High	Phospho	S	3	100	FASENDLPEWK	2	0	0	P34022	Ran-specific GTPase-activating protein OS=Mus musculus OX=10090 GN=Ranbp1 PE=1 SV=2	60	Master Protein	KLFRFAsENDLPE
FALSE	High	Phospho	S	8	99.5	LLSKDDTSPPKDK	4	0	0	Q6DFV3	Rho GTPase-activating protein 21 OS=Mus musculus OX=10090 GN=Arhgap21 PE=1 SV=1	1108	Master Protein	LSKDDTsPPKDKG
FALSE	High	Phospho	S	3	100	SKSYDEGLDDYREDAK	1	0	0	Q6DFV3	Rho GTPase-activating protein 21 OS=Mus musculus OX=10090 GN=Arhgap21 PE=1 SV=1	874	Master Protein	KTERSKsYDEGLD
FALSE	High	Phospho	S	11	100	TCKDPIEDINSPEHIQR	7	0	0	Q80T41	Gamma-aminobutyric acid type B receptor subunit 2 OS=Mus musculus OX=10090 GN=Gabbr2 PE=1 SV=2	883	Master Protein	PIEDINsPEHIQR
FALSE	High	Phospho	T	9	100	LISGDAEPTPEQEEK	2	0	0	Q7TPH6	E3 ubiquitin-protein ligase MYCBP2 OS=Mus musculus OX=10090 GN=Mycbp2 PE=1 SV=3	3992	Master Protein	SGDAEPtPEQEEK
FALSE	High	Phospho	S	1	100	SLPNLSR	2	0	0	Q8CI08	SLAIN motif-containing protein 2 OS=Mus musculus OX=10090 GN=Slain2 PE=1 SV=2	414	Master Protein	EEKLRRsLPNLSR
FALSE	High	Phospho	S	3	100	SFSLGDLSHSPQTAQHVER	2	0	0	Q3UHB8	Coiled-coil domain-containing protein 177 OS=Mus musculus OX=10090 GN=Ccdc177 PE=1 SV=1	303	Master Protein	LTARSFsLGDLSH
FALSE	High	Phospho	S	3	100	SHSLDSLSR	3	0	0	Q3UHB8	Coiled-coil domain-containing protein 177 OS=Mus musculus OX=10090 GN=Ccdc177 PE=1 SV=1	231	Master Protein	TGRKSHsLDSLSR
FALSE	High	Phospho	S	5	99.7	YVLTSPR	3	0	0	Q3UHB8	Coiled-coil domain-containing protein 177 OS=Mus musculus OX=10090 GN=Ccdc177 PE=1 SV=1	90	Master Protein	SRYVLTsPRSLEA
FALSE	High	Phospho	S	7	100	KMPLDLSPLATPIIR	7	0	0	P16951	Cyclic AMP-dependent transcription factor ATF-2 OS=Mus musculus OX=10090 GN=Atf2 PE=1 SV=2	94	Master Protein	KMPLDLsPLATPI
FALSE	High	Phospho	S	3	100	VLSPPKLNEANSDTSR	20	0	0	Q9CT10	Ran-binding protein 3 OS=Mus musculus OX=10090 GN=Ranbp3 PE=1 SV=2	257	Master Protein	MSERVLsPPKLNE
FALSE	High	Phospho	S	12	100	GVFPVSFVHILSD	2	0	0	Q9QWY8	Arf-GAP with SH3 domain, ANK repeat and PH domain-containing protein 1 OS=Mus musculus OX=10090 GN=Asap1 PE=1 SV=2	1146	Master Protein	SFVHILsD
FALSE	High	Phospho	S	3	100	TLSDPPSPLPHGPPNK	8	0	0	Q9QWY8	Arf-GAP with SH3 domain, ANK repeat and PH domain-containing protein 1 OS=Mus musculus OX=10090 GN=Asap1 PE=1 SV=2	854	Master Protein	GHKRTLsDPPSPL
FALSE	High	Phospho	S	3	100	SLSPPQSQSK	6	0	0	Q8BKX1	Brain-specific angiogenesis inhibitor 1-associated protein 2 OS=Mus musculus OX=10090 GN=Baiap2 PE=1 SV=2	326	Master Protein	AQPKSLsPPQSQS
FALSE	High	Phospho	S	3	100	LASPELER	3	0	0	P15066	Transcription factor jun-D OS=Mus musculus OX=10090 GN=Jund PE=1 SV=1	100	Master Protein	GLLKLAsPELERL
FALSE	High	Phospho	S	4	100	SDDSNGIENNVPR	27	1	3	P21995	Embigin OS=Mus musculus OX=10090 GN=Emb PE=1 SV=2	312	Master Protein	QLKSDDsNGIENN
FALSE	High	Phospho	S	6	100	VSDQNSPVLPK	12	0	0	B1AY13	Ubiquitin carboxyl-terminal hydrolase 24 OS=Mus musculus OX=10090 GN=Usp24 PE=1 SV=1	2044	Master Protein	RVSDQNsPVLPKK
FALSE	High	Phospho	S	7	99.7	IGFPSTSPAK	5	10	0	Q9Z0H8	CAP-Gly domain-containing linker protein 2 OS=Mus musculus OX=10090 GN=Clip2 PE=1 SV=2	295	Master Protein	IGFPSTsPAKAKK
FALSE	High	Phospho	S	10	100	TGNESGSNLSDSGSVK	8	0	1	Q9Z0H8	CAP-Gly domain-containing linker protein 2 OS=Mus musculus OX=10090 GN=Clip2 PE=1 SV=2	208	Master Protein	ESGSNLsDSGSVK
FALSE	High	Phospho	S	10	100	VLLLEANRHSPGPER	19	0	0	Q9Z0H8	CAP-Gly domain-containing linker protein 2 OS=Mus musculus OX=10090 GN=Clip2 PE=1 SV=2	924	Master Protein	LEANRHsPGPERD
FALSE	High	Phospho	S	2	100	RSPVPARPLPPTSQK	2	0	0	Q8K2F8	Protein LSM14 homolog A OS=Mus musculus OX=10090 GN=Lsm14a PE=1 SV=1	216	Master Protein	APVGRRsPVPARP
FALSE	High	Phospho	S	4	100	SSQSFDSSLHGAGSGVSR	4	0	0	Q68FF7	SLAIN motif-containing protein 1 OS=Mus musculus OX=10090 GN=Slain1 PE=1 SV=1	429	Master Protein	TVRSSQsFDSSLH
FALSE	High	Phospho	S	4	100	GSESPNSFLDQEYR	5	1	0	Q80YA9	Connector enhancer of kinase suppressor of ras 2 OS=Mus musculus OX=10090 GN=Cnksr2 PE=1 SV=1	390	Master Protein	VHKGSEsPNSFLD
FALSE	High	Phospho	S	4	100	LGDSLQDLYR	6	0	0	Q80YA9	Connector enhancer of kinase suppressor of ras 2 OS=Mus musculus OX=10090 GN=Cnksr2 PE=1 SV=1	906	Master Protein	EEKLGDsLQDLYR
FALSE	High	Phospho	S	4	100	GKASPFEEDQNR	4	0	0	Q80U58	Pumilio homolog 2 OS=Mus musculus OX=10090 GN=Pum2 PE=1 SV=2	136	Master Protein	DQKGKAsPFEEDQ
FALSE	High	Phospho	S	3	100	QASPTEVVER	2	0	0	Q80U58	Pumilio homolog 2 OS=Mus musculus OX=10090 GN=Pum2 PE=1 SV=2	181	Master Protein	PGSRQAsPTEVVE
FALSE	High	Phospho	S	4	100	SKLSPVLDGVSELR	6	1	0	Q64336	T-box brain protein 1 OS=Mus musculus OX=10090 GN=Tbr1 PE=1 SV=2	84	Master Protein	VQRSKLsPVLDGV
FALSE	High	Phospho	S	9	99.2	RYPSSISSSPQKDLTQAK	3	0	0	Q80X50	Ubiquitin-associated protein 2-like OS=Mus musculus OX=10090 GN=Ubap2l PE=1 SV=1	629	Master Protein	PSSISSsPQKDLT
FALSE	High	Phospho	S	3	93.6	STSAPQMSPGSSDNQSSSPQPAQQK	1	0	12	Q80X50	Ubiquitin-associated protein 2-like OS=Mus musculus OX=10090 GN=Ubap2l PE=1 SV=1	482	Master Protein	LPSKSTsAPQMSP
FALSE	High	Phospho	S	3	100	AISAPTSPTR	1	0	5	Q8BGV8	Mitochondrial dynamics protein MID51 OS=Mus musculus OX=10090 GN=Mief1 PE=1 SV=1	55	Master Protein	MYDRAIsAPTSPT
FALSE	High	Phospho	S	5	99.5	ITASSSFR	2	8	0	Q62419	Endophilin-A2 OS=Mus musculus OX=10090 GN=Sh3gl1 PE=1 SV=1	287	Master Protein	PKITASsSFRSSD
FALSE	High	Phospho	T	16	98.3	GAINMGDAFSPAPAGTQGPPPMMGMNMNNR	5	5	5	Q8R326	Paraspeckle component 1 OS=Mus musculus OX=10090 GN=Pspc1 PE=1 SV=1	415	Master Protein	SPAPAGtQGPPPM
FALSE	High	Phospho	S	12	100	RLSSSSATLLNSPDR	2	0	0	O88735	Ensconsin OS=Mus musculus OX=10090 GN=Map7 PE=1 SV=1	209	Master Protein	SATLLNsPDRARR
FALSE	High	Phospho	S	7	100	ASAAFSSVGSVITK	1	0	0	Q62393	Tumor protein D52 OS=Mus musculus OX=10090 GN=Tpd52 PE=1 SV=2	155	Master Protein	ASAAFSsVGSVIT
FALSE	High	Phospho	S	8	99.6	KLEDVKNSPTFK	2	0	0	Q62393	Tumor protein D52 OS=Mus musculus OX=10090 GN=Tpd52 PE=1 SV=2	170	Master Protein	LEDVKNsPTFKSF
FALSE	High	Phospho	S	7	100	NSPTFKSFEEK	14	1	0	Q62393	Tumor protein D52 OS=Mus musculus OX=10090 GN=Tpd52 PE=1 SV=2	175	Master Protein	NSPTFKsFEEKVE
FALSE	High	Phospho	S	3	100	SNSVEKPVSSLLSR	13	0	0	P70429	Ena/VASP-like protein OS=Mus musculus OX=10090 GN=Evl PE=1 SV=2	329	Master Protein	PWERSNsVEKPVS
FALSE	High	Phospho	S	1	99.2	SPTENVNTPVGKDPGLAGR	1	2	1	Q80U28	MAP kinase-activating death domain protein OS=Mus musculus OX=10090 GN=Madd PE=1 SV=2	1058	Master Protein	PDKRKRsPTENVN
FALSE	High	Phospho	S	9	99.7	SESVEGFLSPSR	6	0	5	Q8C1B1	Calmodulin-regulated spectrin-associated protein 2 OS=Mus musculus OX=10090 GN=Camsap2 PE=1 SV=3	1291	Master Protein	SVEGFLsPSRCGS
FALSE	High	Phospho	S	10	99.5	DTASLSTTPSESPR	1	2	0	Q8BUV3	Gephyrin OS=Mus musculus OX=10090 GN=Gphn PE=1 SV=2	268	Master Protein	SLSTTPsESPRAQ
FALSE	High	Phospho	S	11	100	EVHDELEDLPSPPPPLSPPPTTSPHK	32	0	2	Q8BUV3	Gephyrin OS=Mus musculus OX=10090 GN=Gphn PE=1 SV=2	188	Master Protein	ELEDLPsPPPPLS
FALSE	High	Phospho	S	17	100	EVHDELEDLPSPPPPLSPPPTTSPHK	31	0	3	Q8BUV3	Gephyrin OS=Mus musculus OX=10090 GN=Gphn PE=1 SV=2	194	Master Protein	SPPPPLsPPPTTS
FALSE	High	Phospho	S	10	100	AADPPAENSSAPEAEQGGAE	3	3	6	P62960	Y-box-binding protein 1 OS=Mus musculus OX=10090 GN=Ybx1 PE=1 SV=3	312	Master Protein	PPAENSsAPEAEQ
FALSE	High	Phospho	S	17	99.5	LTPSPDIIVLSDNEASSPR	1	4	0	Q8VHR5	Transcriptional repressor p66-beta OS=Mus musculus OX=10090 GN=Gatad2b PE=1 SV=1	136	Master Protein	SDNEASsPRSSSR
FALSE	High	Phospho	S	3	100	NLSPGAVESDVR	2	0	0	Q8CIE6	Coatomer subunit alpha OS=Mus musculus OX=10090 GN=Copa PE=1 SV=2	173	Master Protein	LRKKNLsPGAVES
FALSE	High	Phospho	S	7	100	KEESEESDDDMGFGLFD	17	0	4	P99027	60S acidic ribosomal protein P2 OS=Mus musculus OX=10090 GN=Rplp2 PE=1 SV=3	105	Master Protein	KEESEEsDDDMGF
FALSE	High	Phospho	S	4	100	KEESEESDDDMGFGLFD	12	0	9	P99027	60S acidic ribosomal protein P2 OS=Mus musculus OX=10090 GN=Rplp2 PE=1 SV=3	102	Master Protein	DEKKEEsEESDDD
FALSE	High	Phospho	S	3	100	LASVPAGGAVAVSAAPGSAAPAAGSAPAAAEEK	1	0	4	P99027	60S acidic ribosomal protein P2 OS=Mus musculus OX=10090 GN=Rplp2 PE=1 SV=3	64	Master Protein	GVGKLAsVPAGGA
FALSE	High	Phospho	S	10	100	DLLSDLQDISDSER	2	0	0	P24788	Cyclin-dependent kinase 11B OS=Mus musculus OX=10090 GN=Cdk11b PE=1 SV=2	270	Master Protein	SDLQDIsDSERKT
FALSE	High	Phospho	S	14	100	ALYDYDGQEQDELSFK	3	0	2	Q61644	Protein kinase C and casein kinase substrate in neurons protein 1 OS=Mus musculus OX=10090 GN=Pacsin1 PE=1 SV=1	402	Master Protein	QEQDELsFKAGDE
FALSE	High	Phospho	S	9	96.5	GQTYATEWSDDESGNPFGGNEANGGANPFEDDAK	3	6	15	Q61644	Protein kinase C and casein kinase substrate in neurons protein 1 OS=Mus musculus OX=10090 GN=Pacsin1 PE=1 SV=1	358	Master Protein	TYATEWsDDESGN
FALSE	High	Phospho	Y	4	93.7	GQTYATEWSDDESGNPFGGNEANGGANPFEDDAK	1	1	22	Q61644	Protein kinase C and casein kinase substrate in neurons protein 1 OS=Mus musculus OX=10090 GN=Pacsin1 PE=1 SV=1	353	Master Protein	YDRGQTyATEWSD
FALSE	High	Phospho	S	1	100	SPGGPGPLTLK	3	0	0	Q62523	Zyxin OS=Mus musculus OX=10090 GN=Zyx PE=1 SV=2	336	Master Protein	NQNQVRsPGGPGP
FALSE	High	Phospho	T	4	99.2	TPATPEEDLDETTTREEADLR	1	0	0	Q8BVL9	Janus kinase and microtubule-interacting protein 1 OS=Mus musculus OX=10090 GN=Jakmip1 PE=1 SV=2	470	Master Protein	TDRTPAtPEEDLD
FALSE	High	Phospho	T	3	100	GETPVNSTMSIGQAR	14	0	0	P63216	Guanine nucleotide-binding protein G(I)/G(S)/G(O) subunit gamma-3 OS=Mus musculus OX=10090 GN=Gng3 PE=1 SV=1	5	Master Protein	MKGEtPVNSTM
FALSE	High	Phospho	T	12	100	LLKPGEEPSEYTDEEDTK	10	0	0	Q80UU9	Membrane-associated progesterone receptor component 2 OS=Mus musculus OX=10090 GN=Pgrmc2 PE=1 SV=2	205	Master Protein	EEPSEYtDEEDTK
FALSE	High	Phospho	S	10	100	APSPAPRPPSRR	8	0	0	Q3UNH4	G protein-regulated inducer of neurite outgrowth 1 OS=Mus musculus OX=10090 GN=Gprin1 PE=1 SV=2	771	Master Protein	PAPRPPsRRDAGL
FALSE	High	Phospho	S	3	100	APSWDAGAPPPR	3	0	0	Q3UNH4	G protein-regulated inducer of neurite outgrowth 1 OS=Mus musculus OX=10090 GN=Gprin1 PE=1 SV=2	714	Master Protein	NFTKAPsWDAGAP
FALSE	High	Phospho	S	3	100	TYSDEASQLR	1	0	0	Q8R361	Rab11 family-interacting protein 5 OS=Mus musculus OX=10090 GN=Rab11fip5 PE=1 SV=2	307	Master Protein	THKRTYsDEASQL
FALSE	High	Phospho	T	13	100	GMYDGPVFDLTTTPK	25	48	9	Q62188	Dihydropyrimidinase-related protein 3 OS=Mus musculus OX=10090 GN=Dpysl3 PE=1 SV=1	509	Master Protein	VFDLTTtPKGGTP
FALSE	High	Phospho	S	2	100	GSPTRPNPPVR	10	26	3	Q62188	Dihydropyrimidinase-related protein 3 OS=Mus musculus OX=10090 GN=Dpysl3 PE=1 SV=1	522	Master Protein	AGSTRGsPTRPNP
FALSE	High	Phospho	S	3	100	ITSDRLLIK	3	0	0	Q62188	Dihydropyrimidinase-related protein 3 OS=Mus musculus OX=10090 GN=Dpysl3 PE=1 SV=1	14	Master Protein	NIPRITsDRLLIK
FALSE	High	Phospho	S	6	100	HTGPNSPDTANDGFVR	40	3	0	P70333	Heterogeneous nuclear ribonucleoprotein H2 OS=Mus musculus OX=10090 GN=Hnrnph2 PE=1 SV=1	104	Master Protein	KHTGPNsPDTAND
FALSE	High	Phospho	S	3	100	DLSPTLLDNSAAK	8	0	0	Q99LJ0	CTTNBP2 N-terminal-like protein OS=Mus musculus OX=10090 GN=Cttnbp2nl PE=1 SV=1	488	Master Protein	PPSRDLsPTLLDN
FALSE	High	Phospho	S	3	100	DISPEEIDLK	9	0	0	Q62417	Sorbin and SH3 domain-containing protein 1 OS=Mus musculus OX=10090 GN=Sorbs1 PE=1 SV=2	345	Master Protein	KMSRDIsPEEIDL
FALSE	High	Phospho	S	3	100	RESDGTPGGLASLENER	2	0	0	Q62417	Sorbin and SH3 domain-containing protein 1 OS=Mus musculus OX=10090 GN=Sorbs1 PE=1 SV=2	432	Master Protein	HAVKREsDGTPGG
FALSE	High	Phospho	S	1	100	SAESLLESTK	3	0	0	Q62417	Sorbin and SH3 domain-containing protein 1 OS=Mus musculus OX=10090 GN=Sorbs1 PE=1 SV=2	722	Master Protein	GLTSARsAESLLE
FALSE	High	Phospho	S	13	100	GAEEEEEEEDDDSEEEIK	45	0	8	Q9WV69	Dematin OS=Mus musculus OX=10090 GN=Dmtn PE=1 SV=1	226	Master Protein	EEEDDDsEEEIKA
FALSE	High	Phospho	S	3	100	GNSLPCVLEQK	7	0	0	Q9WV69	Dematin OS=Mus musculus OX=10090 GN=Dmtn PE=1 SV=1	333	Master Protein	RMDRGNsLPCVLE
FALSE	High	Phospho	S	3	100	HLSAEDFSR	14	0	0	Q9WV69	Dematin OS=Mus musculus OX=10090 GN=Dmtn PE=1 SV=1	372	Master Protein	RLERHLsAEDFSR
FALSE	High	Phospho	S	3	99.1	LQSTEFSPSGSEAGSPGLQNGEGQR	2	3	5	Q9WV69	Dematin OS=Mus musculus OX=10090 GN=Dmtn PE=1 SV=1	303	Master Protein	TLSRLQsTEFSPS
FALSE	High	Phospho	S	15	100	LQSTEFSPSGSEAGSPGLQNGEGQR	2	0	8	Q9WV69	Dematin OS=Mus musculus OX=10090 GN=Dmtn PE=1 SV=1	315	Master Protein	SGSEAGsPGLQNG
FALSE	High	Phospho	S	7	98	LQSTEFSPSGSEAGSPGLQNGEGQR	2	0	8	Q9WV69	Dematin OS=Mus musculus OX=10090 GN=Dmtn PE=1 SV=1	307	Master Protein	LQSTEFsPSGSEA
FALSE	High	Phospho	S	1	100	SLPDRTPFHTSLHSGTSK	12	1	0	Q9WV69	Dematin OS=Mus musculus OX=10090 GN=Dmtn PE=1 SV=1	269	Master Protein	IRRKTRsLPDRTP
FALSE	High	Phospho	S	7	100	STSPPPSPEVWAESR	12	2	28	Q9WV69	Dematin OS=Mus musculus OX=10090 GN=Dmtn PE=1 SV=1	96	Master Protein	STSPPPsPEVWAE
FALSE	High	Phospho	S	5	100	VFAMSPEEFGK	4	0	0	Q9WV69	Dematin OS=Mus musculus OX=10090 GN=Dmtn PE=1 SV=1	383	Master Protein	SRVFAMsPEEFGK
FALSE	High	Phospho	S	4	99	DTDSEEEIREAFR	4	0	9	P0DP27	Calmodulin-2 OS=Mus musculus OX=10090 GN=Calm2 PE=1 SV=1	82	Master Protein	KMKDTDsEEEIRE
FALSE	High	Phospho	S	11	100	VFDKDGNGYISAAELR	13	0	26	P0DP27	Calmodulin-2 OS=Mus musculus OX=10090 GN=Calm2 PE=1 SV=1	102	Master Protein	DGNGYIsAAELRH
FALSE	High	Phospho	T	3	100	GGTPSAFDR	4	0	0	P12382	ATP-dependent 6-phosphofructokinase, liver type OS=Mus musculus OX=10090 GN=Pfkl PE=1 SV=4	304	Master Protein	HVQRGGtPSAFDR
FALSE	High	Phospho	S	3	100	TLSIDKGF	4	0	0	P12382	ATP-dependent 6-phosphofructokinase, liver type OS=Mus musculus OX=10090 GN=Pfkl PE=1 SV=4	775	Master Protein	VTRRTLsIDKGF
FALSE	High	Phospho	S	18	100	APPGPLPPAASPGPPAASPPAAPSSPR	15	0	0	O88703	Potassium/sodium hyperpolarization-activated cyclic nucleotide-gated channel 2 OS=Mus musculus OX=10090 GN=Hcn2 PE=1 SV=1	750	Master Protein	PGPPAAsPPAAPS
FALSE	High	Phospho	S	4	100	DSASPGAASGLDPLDSAR	8	0	0	O88703	Potassium/sodium hyperpolarization-activated cyclic nucleotide-gated channel 2 OS=Mus musculus OX=10090 GN=Hcn2 PE=1 SV=1	842	Master Protein	DRRDSAsPGAASG
FALSE	High	Phospho	S	7	100	NLLEDDSDEEEDFFLR	6	0	0	O70480	Vesicle-associated membrane protein 4 OS=Mus musculus OX=10090 GN=Vamp4 PE=1 SV=1	30	Master Protein	NLLEDDsDEEEDF
FALSE	High	Phospho	T	3	100	EGTQASEGYFSQSQEEEFAQSEEPCAK	5	0	1	Q9QXS6	Drebrin OS=Mus musculus OX=10090 GN=Dbn1 PE=1 SV=4	648	Master Protein	TTQKEGtQASEGY
FALSE	High	Phospho	S	9	100	APSGETPPSPPLEEEGSPGLSR	5	1	0	Q6IQX8	Zinc finger protein 219 OS=Mus musculus OX=10090 GN=Znf219 PE=1 SV=1	702	Master Protein	SGETPPsPPLEEE
FALSE	High	Phospho	S	17	100	APSGETPPSPPLEEEGSPGLSR	4	0	2	Q6IQX8	Zinc finger protein 219 OS=Mus musculus OX=10090 GN=Znf219 PE=1 SV=1	710	Master Protein	PLEEEGsPGLSRS
FALSE	High	Phospho	S	14	100	TGEPDEEEGTFRSSIR	1	6	0	Q9Z239	Phospholemman OS=Mus musculus OX=10090 GN=Fxyd1 PE=1 SV=1	83	Master Protein	EGTFRSsIRRLSS
FALSE	High	Phospho	S	3	100	ELSGESDELGISQDEQLSK	5	0	0	Q8R550	SH3 domain-containing kinase-binding protein 1 OS=Mus musculus OX=10090 GN=Sh3kbp1 PE=1 SV=1	156	Master Protein	NFIKELsGESDEL
FALSE	High	Phospho	S	1	100	SIEVENDFLPVEK	4	0	0	Q8R550	SH3 domain-containing kinase-binding protein 1 OS=Mus musculus OX=10090 GN=Sh3kbp1 PE=1 SV=1	274	Master Protein	IKLRPRsIEVEND
FALSE	High	Phospho	S	3	100	RLSGGAVPSASMTR	7	0	0	Q8BTG7	Protein NDRG4 OS=Mus musculus OX=10090 GN=Ndrg4 PE=1 SV=1	298	Master Protein	LKDRRLsGGAVPS
FALSE	High	Phospho	S	1	100	SFEVEEIEPPNSTPPR	1	0	0	Q80UG5	Septin-9 OS=Mus musculus OX=10090 GN=Septin9 PE=1 SV=1	30	Master Protein	GPALKRsFEVEEI
FALSE	High	Phospho	S	3	100	TVSDNSLSSSK	16	0	1	Q80TY0	Formin-binding protein 1 OS=Mus musculus OX=10090 GN=Fnbp1 PE=1 SV=2	296	Master Protein	PMKRTVsDNSLSS
FALSE	High	Phospho	S	3	100	SLSTEVEPK	3	0	0	Q6ZPJ0	Testis-expressed protein 2 OS=Mus musculus OX=10090 GN=Tex2 PE=1 SV=2	195	Master Protein	SLVKSLsTEVEPK
FALSE	High	Phospho	T	3	100	SRTASLTSAASIDGSR	4	9	4	Q9QYG0	Protein NDRG2 OS=Mus musculus OX=10090 GN=Ndrg2 PE=1 SV=1	330	Master Protein	RLSRSRtASLTSA
FALSE	High	Phospho	T	3	97.7	SRTLSQSSESGTLPSGPPGHTMEVSC	3	2	2	Q9QYG0	Protein NDRG2 OS=Mus musculus OX=10090 GN=Ndrg2 PE=1 SV=1	348	Master Protein	SRSRSRtLSQSSE
FALSE	High	Phospho	S	5	98.6	SRTLSQSSESGTLPSGPPGHTMEVSC	2	4	1	Q9QYG0	Protein NDRG2 OS=Mus musculus OX=10090 GN=Ndrg2 PE=1 SV=1	350	Master Protein	SRSRTLsQSSESG
FALSE	High	Phospho	S	9	100	TASLTSAASIDGSR	17	1	54	Q9QYG0	Protein NDRG2 OS=Mus musculus OX=10090 GN=Ndrg2 PE=1 SV=1	338	Master Protein	SLTSAAsIDGSRS
FALSE	High	Phospho	T	10	95.3	TLSQSSESGTLPSGPPGHTMEVSC	2	3	19	Q9QYG0	Protein NDRG2 OS=Mus musculus OX=10090 GN=Ndrg2 PE=1 SV=1	357	Master Protein	QSSESGtLPSGPP
FALSE	High	Phospho	S	6	89	TLSQSSESGTLPSGPPGHTMEVSC	1	10	13	Q9QYG0	Protein NDRG2 OS=Mus musculus OX=10090 GN=Ndrg2 PE=1 SV=1	353	Master Protein	RTLSQSsESGTLP
FALSE	High	Phospho	S	8	89	TLSQSSESGTLPSGPPGHTMEVSC	1	3	20	Q9QYG0	Protein NDRG2 OS=Mus musculus OX=10090 GN=Ndrg2 PE=1 SV=1	355	Master Protein	LSQSSEsGTLPSG
FALSE	High	Phospho	S	11	100	ENVEYIEREESDGEYDEFGR	6	0	0	Q9R020	Zinc finger Ran-binding domain-containing protein 2 OS=Mus musculus OX=10090 GN=Zranb2 PE=1 SV=2	120	Master Protein	YIEREEsDGEYDE
FALSE	High	Phospho	S	7	100	EVEDKESEGEEEDEDEDLSK	5	0	2	Q9R020	Zinc finger Ran-binding domain-containing protein 2 OS=Mus musculus OX=10090 GN=Zranb2 PE=1 SV=2	153	Master Protein	EVEDKEsEGEEED
FALSE	High	Phospho	S	6	100	YNLDASEEEDSNK	3	0	0	Q9R020	Zinc finger Ran-binding domain-containing protein 2 OS=Mus musculus OX=10090 GN=Zranb2 PE=1 SV=2	188	Master Protein	KYNLDAsEEEDSN
FALSE	High	Phospho	S	4	100	GAKSDPSIVR	3	0	0	P62748	Hippocalcin-like protein 1 OS=Mus musculus OX=10090 GN=Hpcal1 PE=1 SV=2	175	Master Protein	FIKGAKsDPSIVR
FALSE	High	Phospho	S	5	100	SADCSVEEEPWKR	3	0	0	P43006	Excitatory amino acid transporter 2 OS=Mus musculus OX=10090 GN=Slc1a2 PE=1 SV=1	562	Master Protein	GKSADCsVEEEPW
FALSE	High	Phospho	S	3	100	APSPPMSQVFR	3	0	0	Q9EST3	Eukaryotic translation initiation factor 4E transporter OS=Mus musculus OX=10090 GN=Eif4enif1 PE=1 SV=2	563	Master Protein	LSQRAPsPPMSQV
FALSE	High	Phospho	S	3	100	SSSPVGLAK	3	0	0	Q9EST3	Eukaryotic translation initiation factor 4E transporter OS=Mus musculus OX=10090 GN=Eif4enif1 PE=1 SV=2	949	Master Protein	TSQRSSsPVGLAK
FALSE	High	Phospho	T	3	99.3	FSTPPGDLLDGGLSGR	4	0	0	Q99PV8	B-cell lymphoma/leukemia 11B OS=Mus musculus OX=10090 GN=Bcl11b PE=1 SV=1	744	Master Protein	GSLRFStPPGDLL
FALSE	High	Phospho	S	3	100	ASSLNFLNK	15	2	0	O88448	Kinesin light chain 2 OS=Mus musculus OX=10090 GN=Klc2 PE=1 SV=1	575	Master Protein	RMKRASsLNFLNK
FALSE	High	Phospho	T	4	100	HPPTPPDPSGGLPR	14	0	0	Q9WV18	Gamma-aminobutyric acid type B receptor subunit 1 OS=Mus musculus OX=10090 GN=Gabbr1 PE=1 SV=1	929	Master Protein	SRRHPPtPPDPSG
FALSE	High	Phospho	S	20	98.9	DKTESVTSGPLSPEGSPSKSPSK	6	2	0	Q9QYB8	Beta-adducin OS=Mus musculus OX=10090 GN=Add2 PE=1 SV=4	700	Master Protein	EGSPSKsPSKKKK
FALSE	High	Phospho	S	13	100	DIATEKPGSPVKSTPASPVQSPSK	1	0	0	Q9QYB8	Beta-adducin OS=Mus musculus OX=10090 GN=Add2 PE=1 SV=4	598	Master Protein	PGSPVKsTPASPV
FALSE	High	Phospho	T	4	98.7	DIATEKPGSPVKSTPASPVQSPSK	1	0	0	Q9QYB8	Beta-adducin OS=Mus musculus OX=10090 GN=Add2 PE=1 SV=4	589	Master Protein	GEKDIAtEKPGSP
FALSE	High	Phospho	S	23	96.2	DIATEKPGSPVKSTPASPVQSPSK	1	0	0	Q9QYB8	Beta-adducin OS=Mus musculus OX=10090 GN=Add2 PE=1 SV=4	608	Master Protein	SPVQSPsKAGTKS
FALSE	High	Phospho	S	20	99.4	TESVTSGPLSPEGSPSKSPSK	4	3	6	Q9QYB8	Beta-adducin OS=Mus musculus OX=10090 GN=Add2 PE=1 SV=4	702	Master Protein	SPSKSPsKKKKKF
FALSE	High	Phospho	S	5	100	LALESPEVQDLQLER	4	0	0	Q8R105	Vacuolar protein sorting-associated protein 37C OS=Mus musculus OX=10090 GN=Vps37c PE=1 SV=1	29	Master Protein	ARLALEsPEVQDL
FALSE	High	Phospho	S	5	100	SEAESLKGKLEEER	4	0	0	P62881	Guanine nucleotide-binding protein subunit beta-5 OS=Mus musculus OX=10090 GN=Gnb5 PE=1 SV=1	63	Master Protein	LKSEAEsLKGKLE
FALSE	High	Phospho	S	9	99.7	ASIGNIALSPSPVR	3	3	3	Q8VD37	SH3-containing GRB2-like protein 3-interacting protein 1 OS=Mus musculus OX=10090 GN=Sgip1 PE=1 SV=1	149	Master Protein	IGNIALsPSPVRK
FALSE	High	Phospho	S	11	100	ASIGNIALSPSPVRKSPR	2	3	1	Q8VD37	SH3-containing GRB2-like protein 3-interacting protein 1 OS=Mus musculus OX=10090 GN=Sgip1 PE=1 SV=1	151	Master Protein	NIALSPsPVRKSP
FALSE	High	Phospho	T	5	92.7	DTDSTGSPDRDGMQPSPHEPPYHSK	1	1	1	Q8VD37	SH3-containing GRB2-like protein 3-interacting protein 1 OS=Mus musculus OX=10090 GN=Sgip1 PE=1 SV=1	25	Master Protein	EKDTDStGSPDRD
FALSE	High	Phospho	S	4	100	HVPSPLNLEEVQK	11	0	0	Q8VD37	SH3-containing GRB2-like protein 3-interacting protein 1 OS=Mus musculus OX=10090 GN=Sgip1 PE=1 SV=1	371	Master Protein	GPRHVPsPLNLEE
FALSE	High	Phospho	S	19	100	IEKLPSISDLDSIFGPVLSPK	2	0	2	Q8VD37	SH3-containing GRB2-like protein 3-interacting protein 1 OS=Mus musculus OX=10090 GN=Sgip1 PE=1 SV=1	300	Master Protein	IFGPVLsPKSVAV
FALSE	High	Phospho	S	6	100	IEKLPSISDLDSIFGPVLSPK	2	1	1	Q8VD37	SH3-containing GRB2-like protein 3-interacting protein 1 OS=Mus musculus OX=10090 GN=Sgip1 PE=1 SV=1	287	Master Protein	KIEKLPsISDLDS
FALSE	High	Phospho	S	23	97.2	LPPGKPGVGDVSRPFSPPIHSSSPPPIAPLAR	16	20	15	Q8VD37	SH3-containing GRB2-like protein 3-interacting protein 1 OS=Mus musculus OX=10090 GN=Sgip1 PE=1 SV=1	491	Master Protein	PPIHSSsPPPIAP
FALSE	High	Phospho	S	3	100	NLSSEEVARPR	13	0	0	Q8VD37	SH3-containing GRB2-like protein 3-interacting protein 1 OS=Mus musculus OX=10090 GN=Sgip1 PE=1 SV=1	169	Master Protein	AIKRNLsSEEVAR
FALSE	High	Phospho	T	3	100	RSTPTPELTSK	10	0	2	Q8VD37	SH3-containing GRB2-like protein 3-interacting protein 1 OS=Mus musculus OX=10090 GN=Sgip1 PE=1 SV=1	180	Master Protein	ARPRRStPTPELT
FALSE	High	Phospho	T	5	100	RSTPTPELTSK	6	0	6	Q8VD37	SH3-containing GRB2-like protein 3-interacting protein 1 OS=Mus musculus OX=10090 GN=Sgip1 PE=1 SV=1	182	Master Protein	PRRSTPtPELTSK
FALSE	High	Phospho	S	3	99.7	TGSPLTVATGNDQAATEAK	28	6	1	Q8VD37	SH3-containing GRB2-like protein 3-interacting protein 1 OS=Mus musculus OX=10090 GN=Sgip1 PE=1 SV=1	265	Master Protein	TPPRTGsPLTVAT
FALSE	High	Phospho	S	8	99.4	WVHFSDASPEHVTPELTPR	8	12	2	Q8VD37	SH3-containing GRB2-like protein 3-interacting protein 1 OS=Mus musculus OX=10090 GN=Sgip1 PE=1 SV=1	319	Master Protein	VHFSDAsPEHVTP
FALSE	High	Phospho	T	13	100	WVHFSDASPEHVTPELTPR	5	0	17	Q8VD37	SH3-containing GRB2-like protein 3-interacting protein 1 OS=Mus musculus OX=10090 GN=Sgip1 PE=1 SV=1	324	Master Protein	ASPEHVtPELTPR
FALSE	High	Phospho	S	3	100	YNSPELDEEGYSIRPEEPGSTK	1	0	1	Q8VD37	SH3-containing GRB2-like protein 3-interacting protein 1 OS=Mus musculus OX=10090 GN=Sgip1 PE=1 SV=1	78	Master Protein	DWERYNsPELDEE
FALSE	High	Phospho	S	10	100	LDQPVSAPPSPR	10	1	4	D3YZP9	Coiled-coil domain-containing protein 6 OS=Mus musculus OX=10090 GN=Ccdc6 PE=1 SV=1	237	Master Protein	PVSAPPsPRDISM
FALSE	High	Phospho	S	6	100	LDQPVSAPPSPR	7	1	7	D3YZP9	Coiled-coil domain-containing protein 6 OS=Mus musculus OX=10090 GN=Ccdc6 PE=1 SV=1	233	Master Protein	KLDQPVsAPPSPR
FALSE	High	Phospho	S	7	100	SGGIVISPFRLEELTNR	1	0	0	D3YZP9	Coiled-coil domain-containing protein 6 OS=Mus musculus OX=10090 GN=Ccdc6 PE=1 SV=1	45	Master Protein	SGGIVIsPFRLEE
FALSE	High	Phospho	Y	1	100	YLLDVLNK	2	0	0	P58854	Gamma-tubulin complex component 3 OS=Mus musculus OX=10090 GN=Tubgcp3 PE=1 SV=2	542	Master Protein	YFETSKyLLDVLN
FALSE	High	Phospho	S	8	100	ANMHISESQQEFFR	3	2	0	Q8K207	Uncharacterized protein C1orf21 homolog OS=Mus musculus OX=10090 PE=1 SV=1	95	Master Protein	NMHISEsQQEFFR
FALSE	High	Phospho	S	6	100	GRDYCSEEEDIT	3	0	0	Q8K207	Uncharacterized protein C1orf21 homolog OS=Mus musculus OX=10090 PE=1 SV=1	115	Master Protein	KGRDYCsEEEDIT
FALSE	High	Phospho	S	6	99.6	VPAPFSPPPSK	1	0	0	A2A7S8	Uncharacterized protein KIAA1522 OS=Mus musculus OX=10090 GN=Kiaa1522 PE=1 SV=1	610	Master Protein	KVPAPFsPPPSKS
FALSE	High	Phospho	S	8	100	LEASYSDSPPGEEDLLVHVAEGSK	2	0	0	Q68FE2	Autophagy-related protein 9A OS=Mus musculus OX=10090 GN=Atg9a PE=1 SV=1	18	Master Protein	EASYSDsPPGEED
FALSE	High	Phospho	S	10	100	SFDQLTPEESKER	1	0	0	O35887	Calumenin OS=Mus musculus OX=10090 GN=Calu PE=1 SV=1	69	Master Protein	QLTPEEsKERLGK
FALSE	High	Phospho	S	23	98.6	GPSPLVTMTPAVPAVTPVDEESSDGEPDQEAVQR	3	0	0	Q6P4S6	Serine/threonine-protein kinase SIK3 OS=Mus musculus OX=10090 GN=Sik3 PE=1 SV=3	534	Master Protein	PVDEESsDGEPDQ
FALSE	High	Phospho	S	3	100	VASPANVGTLHTLSR	7	0	0	Q3UMB5	Guanine nucleotide exchange protein SMCR8 OS=Mus musculus OX=10090 GN=Smcr8 PE=1 SV=2	788	Master Protein	GLQRVAsPANVGT
FALSE	High	Phospho	S	10	100	GGGSGGGDESEGEEVDED	5	0	8	O35295	Transcriptional activator protein Pur-beta OS=Mus musculus OX=10090 GN=Purb PE=1 SV=3	316	Master Protein	SGGGDEsEGEEVD
FALSE	High	Phospho	S	25	100	AVTTVTQSTPVPGPSVPPPEELQVSPGPR	1	0	0	Q61191	Host cell factor 1 OS=Mus musculus OX=10090 GN=Hcfc1 PE=1 SV=2	1516	Master Protein	PEELQVsPGPRQQ
FALSE	High	Phospho	S	3	100	ADSYEKLEK	5	0	0	O35495	Cyclin-dependent kinase 14 OS=Mus musculus OX=10090 GN=Cdk14 PE=1 SV=2	134	Master Protein	KFGKADsYEKLEK
FALSE	High	Phospho	S	8	100	VIENTDGSEEEMDAR	1	0	0	O08638	Myosin-11 OS=Mus musculus OX=10090 GN=Myh11 PE=1 SV=1	1954	Master Protein	IENTDGsEEEMDA
FALSE	High	Phospho	S	5	97.5	NADMSEDMQQDAVDCATQAMEK	1	0	302	Q9D0M5	Dynein light chain 2, cytoplasmic OS=Mus musculus OX=10090 GN=Dynll2 PE=1 SV=1	14	Master Protein	IKNADMsEDMQQD
FALSE	High	Phospho	S	3	100	EHSPSESEKEVVIADPR	3	0	0	B1AY10	Transcriptional repressor NF-X1 OS=Mus musculus OX=10090 GN=Nfx1 PE=1 SV=1	147	Master Protein	TNPREHsPSESEK
FALSE	High	Phospho	S	22	100	DGTAPPPQSPSSPGSGQDEDWSDEESPR	1	0	0	Q99JB8	Protein kinase C and casein kinase II substrate protein 3 OS=Mus musculus OX=10090 GN=Pacsin3 PE=1 SV=1	354	Master Protein	GQDEDWsDEESPR
FALSE	High	Phospho	S	4	100	GGRSPDEVTLTSIVPTR	4	0	0	Q99JB8	Protein kinase C and casein kinase II substrate protein 3 OS=Mus musculus OX=10090 GN=Pacsin3 PE=1 SV=1	319	Master Protein	KEKGGRsPDEVTL
FALSE	High	Phospho	S	5	100	EAPGSPPLSPR	3	0	0	Q67FY2	B-cell CLL/lymphoma 9-like protein OS=Mus musculus OX=10090 GN=Bcl9l PE=1 SV=1	21	Master Protein	RREAPGsPPLSPR
FALSE	High	Phospho	S	18	100	NPLPSKETIEQEKQAGES	3	0	10	P20065	Thymosin beta-4 OS=Mus musculus OX=10090 GN=Tmsb4x PE=1 SV=1	50	Master Protein	EKQAGEs
FALSE	High	Phospho	S	6	100	VDGPRSPSYGR	44	0	0	Q6PDM2	Serine/arginine-rich splicing factor 1 OS=Mus musculus OX=10090 GN=Srsf1 PE=1 SV=3	199	Master Protein	KVDGPRsPSYGRS
FALSE	High	Phospho	S	10	100	VKVDGPRSPSYGR	16	0	24	Q6PDM2	Serine/arginine-rich splicing factor 1 OS=Mus musculus OX=10090 GN=Srsf1 PE=1 SV=3	201	Master Protein	DGPRSPsYGRSRS
FALSE	High	Phospho	S	15	100	GMKDDKDEEDDGTGSPHLNNR	2	0	0	Q8BWG8	Beta-arrestin-1 OS=Mus musculus OX=10090 GN=Arrb1 PE=1 SV=1	412	Master Protein	EDDGTGsPHLNNR
FALSE	High	Phospho	S	3	100	ESSPFINSTDTEK	3	0	0	Q91V14	Solute carrier family 12 member 5 OS=Mus musculus OX=10090 GN=Slc12a5 PE=1 SV=2	49	Master Protein	GNPKESsPFINST
FALSE	High	Phospho	S	5	100	NKGPSPVSSEGIK	1	0	0	Q91V14	Solute carrier family 12 member 5 OS=Mus musculus OX=10090 GN=Slc12a5 PE=1 SV=2	1044	Master Protein	EKNKGPsPVSSEG
FALSE	High	Phospho	S	5	100	AGAGSATLSMAYAGAR	5	0	0	P08249	Malate dehydrogenase, mitochondrial OS=Mus musculus OX=10090 GN=Mdh2 PE=1 SV=3	246	Master Protein	AKAGAGsATLSMA
FALSE	High	Phospho	T	6	100	IQEAGTEVVK	3	0	0	P08249	Malate dehydrogenase, mitochondrial OS=Mus musculus OX=10090 GN=Mdh2 PE=1 SV=3	235	Master Protein	RIQEAGtEVVKAK
FALSE	High	Phospho	S	4	100	SLVSPDAPLVGVR	3	0	0	Q8VIM9	Immunity-related GTPase family Q protein OS=Mus musculus OX=10090 GN=Irgq PE=1 SV=1	319	Master Protein	QVRSLVsPDAPLV
FALSE	High	Phospho	S	9	99.7	IIPQEELNSPTSAPSSEK	8	1	0	Q9WVQ1	Membrane-associated guanylate kinase, WW and PDZ domain-containing protein 2 OS=Mus musculus OX=10090 GN=Magi2 PE=1 SV=2	1013	Master Protein	PQEELNsPTSAPS
FALSE	High	Phospho	S	9	98.8	DCSYGAVTSPTSTLESR	1	2	0	A2A690	Protein TANC2 OS=Mus musculus OX=10090 GN=Tanc2 PE=1 SV=1	169	Master Protein	SYGAVTsPTSTLE
FALSE	High	Phospho	S	10	96.6	MERPSISVISPTSPGALK	3	0	0	Q99NE5	Regulating synaptic membrane exocytosis protein 1 OS=Mus musculus OX=10090 GN=Rims1 PE=1 SV=2	563	Master Protein	PSISVIsPTSPGA
FALSE	High	Phospho	S	1	100	SLDEIHPTR	5	0	0	Q99NE5	Regulating synaptic membrane exocytosis protein 1 OS=Mus musculus OX=10090 GN=Rims1 PE=1 SV=2	812	Master Protein	NVPLQRsLDEIHP
FALSE	High	Phospho	T	3	100	TPTPEPAEVETR	3	0	0	Q99J45	Nuclear receptor-binding protein OS=Mus musculus OX=10090 GN=Nrbp1 PE=1 SV=1	433	Master Protein	PSVKTPtPEPAEV
FALSE	High	Phospho	S	13	100	TPTVPDLPGVLPSPPDGPEER	2	0	0	Q8R1S4	Protein MTSS 1 OS=Mus musculus OX=10090 GN=Mtss1 PE=1 SV=1	636	Master Protein	LPGVLPsPPDGPE
FALSE	High	Phospho	S	10	100	AASASISSMSEGDEDEK	3	0	0	Q811Q9	Choline-phosphate cytidylyltransferase B OS=Mus musculus OX=10090 GN=Pcyt1b PE=1 SV=2	362	Master Protein	ASISSMsEGDEDE
FALSE	High	Phospho	S	3	100	ITSDRLLIK	3	0	0	O35098	Dihydropyrimidinase-related protein 4 OS=Mus musculus OX=10090 GN=Dpysl4 PE=1 SV=1	14	Master Protein	SIPRITsDRLLIK
FALSE	High	Phospho	S	11	100	ASGQAFELILSPR	7	0	11	P54227	Stathmin OS=Mus musculus OX=10090 GN=Stmn1 PE=1 SV=2	25	Master Protein	AFELILsPRSKES
FALSE	High	Phospho	S	3	100	RASGQAFELILSPR	8	0	0	P54227	Stathmin OS=Mus musculus OX=10090 GN=Stmn1 PE=1 SV=2	16	Master Protein	ELEKRAsGQAFEL
FALSE	High	Phospho	S	3	100	SLSVPVDLSR	3	0	0	Q8BXQ8	Protein FAM53C OS=Mus musculus OX=10090 GN=Fam53c PE=1 SV=1	122	Master Protein	RHCRSLsVPVDLS
FALSE	High	Phospho	S	3	100	KNSPGNGSALGPR	4	0	0	P83510	Traf2 and NCK-interacting protein kinase OS=Mus musculus OX=10090 GN=Tnik PE=1 SV=2	659	Master Protein	ALARKNsPGNGSA
FALSE	High	Phospho	S	3	100	QNSDPTSENPPLPTR	9	0	1	P83510	Traf2 and NCK-interacting protein kinase OS=Mus musculus OX=10090 GN=Tnik PE=1 SV=2	611	Master Protein	EMPRQNsDPTSEN
FALSE	High	Phospho	S	4	100	SEGSPVLPHEPSK	16	7	0	P83510	Traf2 and NCK-interacting protein kinase OS=Mus musculus OX=10090 GN=Tnik PE=1 SV=2	740	Master Protein	NSKSEGsPVLPHE
FALSE	High	Phospho	S	5	100	TTSISPALAR	3	0	0	P83510	Traf2 and NCK-interacting protein kinase OS=Mus musculus OX=10090 GN=Tnik PE=1 SV=2	651	Master Protein	QRTTSIsPALARK
FALSE	High	Phospho	S	7	99.5	DTAGDASESALLK	5	0	2	Q6PIE5	Sodium/potassium-transporting ATPase subunit alpha-2 OS=Mus musculus OX=10090 GN=Atp1a2 PE=1 SV=1	450	Master Protein	DTAGDAsESALLK
FALSE	High	Phospho	S	6	100	GVGIISEGNETVEDIAAR	3	0	4	Q6PIE5	Sodium/potassium-transporting ATPase subunit alpha-2 OS=Mus musculus OX=10090 GN=Atp1a2 PE=1 SV=1	632	Master Protein	KGVGIIsEGNETV
FALSE	High	Phospho	S	10	100	VDNSSLTGESEPQTR	4	2	27	Q6PIE5	Sodium/potassium-transporting ATPase subunit alpha-2 OS=Mus musculus OX=10090 GN=Atp1a2 PE=1 SV=1	220	Master Protein	SSLTGEsEPQTRS
FALSE	High	Phospho	S	1	100	SADVSPTTEGVK	54	0	28	Q9ESN6	Tripartite motif-containing protein 2 OS=Mus musculus OX=10090 GN=Trim2 PE=1 SV=1	424	Master Protein	KLKVIRsADVSPT
FALSE	High	Phospho	T	7	97.6	TGNAYLTAELSTPDGSVADGEILDNK	1	0	0	Q9ESN6	Tripartite motif-containing protein 2 OS=Mus musculus OX=10090 GN=Trim2 PE=1 SV=1	366	Master Protein	TGNAYLtAELSTP
FALSE	High	Phospho	S	3	100	SKSVENFFLR	5	0	0	Q8R1B0	SH3 and cysteine-rich domain-containing protein 2 OS=Mus musculus OX=10090 GN=Stac2 PE=1 SV=1	48	Master Protein	TILRSKsVENFFL
FALSE	High	Phospho	S	10	100	FDLYDVDSKSPNLSK	2	0	0	Q9DC53	Copine-8 OS=Mus musculus OX=10090 GN=Cpne8 PE=2 SV=3	117	Master Protein	YDVDSKsPNLSKH
FALSE	High	Phospho	S	4	100	SCSSPVFSR	8	1	0	Q9Z140	Copine-6 OS=Mus musculus OX=10090 GN=Cpne6 PE=1 SV=1	68	Master Protein	VLRSCSsPVFSRV
FALSE	High	Phospho	S	3	100	KKSPNELVDDLFK	37	0	0	Q9CZ44	NSFL1 cofactor p47 OS=Mus musculus OX=10090 GN=Nsfl1c PE=1 SV=1	114	Master Protein	GPPRKKsPNELVD
FALSE	High	Phospho	S	4	100	VTKSPGETSKPRPFAGGGYR	5	1	0	Q9CZ44	NSFL1 cofactor p47 OS=Mus musculus OX=10090 GN=Nsfl1c PE=1 SV=1	140	Master Protein	VERVTKsPGETSK
FALSE	High	Phospho	S	9	100	TSISDPPESPPLLPPREPVR	4	0	0	Q62245	Son of sevenless homolog 1 OS=Mus musculus OX=10090 GN=Sos1 PE=1 SV=2	1196	Master Protein	ISDPPEsPPLLPP
FALSE	High	Phospho	S	3	100	ICSFEEAK	8	0	0	P48453	Serine/threonine-protein phosphatase 2B catalytic subunit beta isoform OS=Mus musculus OX=10090 GN=Ppp3cb PE=1 SV=2	479	Master Protein	PPHRICsFEEAKG
FALSE	High	Phospho	S	7	100	LFEVGGSPANTR	2	0	0	P48453	Serine/threonine-protein phosphatase 2B catalytic subunit beta isoform OS=Mus musculus OX=10090 GN=Ppp3cb PE=1 SV=2	116	Master Protein	LFEVGGsPANTRY
FALSE	High	Phospho	S	9	99.6	SPLPPILGSPTK	1	1	0	O70405	Serine/threonine-protein kinase ULK1 OS=Mus musculus OX=10090 GN=Ulk1 PE=1 SV=1	622	Master Protein	LPPILGsPTKAGP
FALSE	High	Phospho	S	7	100	LPNSKQSPDEPLR	11	1	0	Q921F2	TAR DNA-binding protein 43 OS=Mus musculus OX=10090 GN=Tardbp PE=1 SV=1	183	Master Protein	LPNSKQsPDEPLR
FALSE	High	Phospho	S	10	100	AEEDEILNRSPR	13	0	0	P35564	Calnexin OS=Mus musculus OX=10090 GN=Canx PE=1 SV=1	582	Master Protein	DEILNRsPRNRKP
FALSE	High	Phospho	S	3	97.5	TLSVAAAFNEDEDSEPEEMPPEAK	6	7	0	Q6P8I4	PEST proteolytic signal-containing nuclear protein OS=Mus musculus OX=10090 GN=Pcnp PE=1 SV=1	108	Master Protein	LAPKTLsVAAAFN
FALSE	High	Phospho	S	7	100	TSETSISPPGSSIGSPNR	3	0	0	Q69ZX8	Actin-binding LIM protein 3 OS=Mus musculus OX=10090 GN=Ablim3 PE=1 SV=2	282	Master Protein	TSETSIsPPGSSI
FALSE	High	Phospho	S	10	99.4	LEDEQPPTLSPK	5	3	2	Q08460	Calcium-activated potassium channel subunit alpha-1 OS=Mus musculus OX=10090 GN=Kcnma1 PE=1 SV=2	711	Master Protein	EQPPTLsPKKKQR
FALSE	High	Phospho	S	3	100	GFSEEQLR	6	0	0	Q9R1Q8	Transgelin-3 OS=Mus musculus OX=10090 GN=Tagln3 PE=1 SV=1	163	Master Protein	QNRRGFsEEQLRQ
FALSE	High	Phospho	T	2	100	GTGGVDTAAVGGVFDVSNADR	3	0	6	Q04447	Creatine kinase B-type OS=Mus musculus OX=10090 GN=Ckb PE=1 SV=1	322	Master Protein	RLQKRGtGGVDTA
FALSE	High	Phospho	S	8	100	LAVEALSSLDGDLSGR	3	0	8	Q04447	Creatine kinase B-type OS=Mus musculus OX=10090 GN=Ckb PE=1 SV=1	164	Master Protein	AVEALSsLDGDLS
FALSE	High	Phospho	T	8	99	RGTGGVDTAAVGGVFDVSNADR	3	0	0	Q04447	Creatine kinase B-type OS=Mus musculus OX=10090 GN=Ckb PE=1 SV=1	327	Master Protein	GTGGVDtAAVGGV
FALSE	High	Phospho	T	3	100	VLTPELYAELR	3	0	3	Q04447	Creatine kinase B-type OS=Mus musculus OX=10090 GN=Ckb PE=1 SV=1	35	Master Protein	HMAKVLtPELYAE
FALSE	High	Phospho	S	5	100	FEPESPGFESR	7	0	0	Q8R0T2	Zinc finger protein 768 OS=Mus musculus OX=10090 GN=Znf768 PE=1 SV=1	86	Master Protein	PRFEPEsPGFESR
FALSE	High	Phospho	S	3	100	SSSLDALGPAR	3	0	0	Q8C3W1	Uncharacterized protein C1orf198 homolog OS=Mus musculus OX=10090 PE=1 SV=1	176	Master Protein	QSSRSSsLDALGP
FALSE	High	Phospho	S	9	100	LGIIEKQPSPEELR	3	0	0	Q3TLH4	Protein PRRC2C OS=Mus musculus OX=10090 GN=Prrc2c PE=1 SV=3	501	Master Protein	IIEKQPsPEELRE
FALSE	High	Phospho	S	5	100	LVLVSPTSEQYDSLLR	1	0	0	O08582	GTP-binding protein 1 OS=Mus musculus OX=10090 GN=Gtpbp1 PE=1 SV=2	69	Master Protein	SKLVLVsPTSEQY
FALSE	High	Phospho	S	12	98.6	SEPSLEPESFRSPTFGK	1	0	2	Q8VDZ4	Palmitoyltransferase ZDHHC5 OS=Mus musculus OX=10090 GN=Zdhhc5 PE=1 SV=1	409	Master Protein	EPESFRsPTFGKS
FALSE	High	Phospho	S	10	100	DGKYDLDFKSPADPSR	27	0	4	P17183	Gamma-enolase OS=Mus musculus OX=10090 GN=Eno2 PE=1 SV=2	263	Master Protein	YDLDFKsPADPSR
FALSE	High	Phospho	S	6	100	AERGGSSGEELEDEEPVK	27	9	0	Q3UMU9	Hepatoma-derived growth factor-related protein 2 OS=Mus musculus OX=10090 GN=Hdgfl2 PE=1 SV=1	366	Master Protein	RAERGGsSGEELE
FALSE	High	Phospho	S	7	100	AERGGSSGEELEDEEPVK	25	9	2	Q3UMU9	Hepatoma-derived growth factor-related protein 2 OS=Mus musculus OX=10090 GN=Hdgfl2 PE=1 SV=1	367	Master Protein	AERGGSsGEELED
FALSE	High	Phospho	T	4	100	GRGTPSSSDSEPEGELGKEGK	4	0	0	Q3UMU9	Hepatoma-derived growth factor-related protein 2 OS=Mus musculus OX=10090 GN=Hdgfl2 PE=1 SV=1	389	Master Protein	KARGRGtPSSSDS
FALSE	High	Phospho	S	19	100	AETSESSGSAPAVPEASASPK	3	1	0	Q9Z2D6	Methyl-CpG-binding protein 2 OS=Mus musculus OX=10090 GN=Mecp2 PE=1 SV=1	80	Master Protein	VPEASAsPKQRRS
FALSE	High	Phospho	S	6	100	GSGTASDDEFENLR	8	0	0	Q7TMY8	E3 ubiquitin-protein ligase HUWE1 OS=Mus musculus OX=10090 GN=Huwe1 PE=1 SV=5	1907	Master Protein	RGSGTAsDDEFEN
FALSE	High	Phospho	S	13	100	VYEDSGIPLPAESPK	1	0	0	Q9DCT6	Chromatin complexes subunit BAP18 OS=Mus musculus OX=10090 GN=Bap18 PE=1 SV=1	96	Master Protein	IPLPAEsPKKGPK
FALSE	High	Phospho	S	3	100	AASPPASASDLIEQQQK	5	0	0	Q8C079	Striatin-interacting protein 1 OS=Mus musculus OX=10090 GN=Strip1 PE=1 SV=2	335	Master Protein	RNMRAAsPPASAS
FALSE	High	Phospho	S	3	100	AASDPLLSSVSPAVSK	4	0	0	Q64092	Transcription factor E3 OS=Mus musculus OX=10090 GN=Tfe3 PE=1 SV=2	545	Master Protein	SPLRAAsDPLLSS
FALSE	High	Phospho	S	8	100	ESALSRASDESLR	4	0	0	Q80UP8	Sodium-dependent phosphate transporter 2 OS=Mus musculus OX=10090 GN=Slc20a2 PE=1 SV=2	256	Master Protein	SALSRAsDESLRK
FALSE	High	Phospho	S	9	100	TSPLKDNPSPEPQLDDIKR	2	0	0	Q9D4C5	ELL-associated factor 1 OS=Mus musculus OX=10090 GN=Eaf1 PE=1 SV=2	165	Master Protein	PLKDNPsPEPQLD
FALSE	High	Phospho	S	3	100	VLSPTAAKPSPFEGK	3	0	0	Q80W00	Serine/threonine-protein phosphatase 1 regulatory subunit 10 OS=Mus musculus OX=10090 GN=Ppp1r10 PE=1 SV=1	313	Master Protein	KKKKVLsPTAAKP
FALSE	High	Phospho	S	24	100	KADTTTPTPTAILAPGSPASPPGSLEPK	6	0	1	Q7JJ13	Bromodomain-containing protein 2 OS=Mus musculus OX=10090 GN=Brd2 PE=1 SV=1	304	Master Protein	PASPPGsLEPKAA
FALSE	High	Phospho	S	17	100	KADTTTPTPTAILAPGSPASPPGSLEPK	4	0	3	Q7JJ13	Bromodomain-containing protein 2 OS=Mus musculus OX=10090 GN=Brd2 PE=1 SV=1	297	Master Protein	AILAPGsPASPPG
FALSE	High	Phospho	S	7	99.6	VEPPHSSHEDLTDDLSTR	1	7	0	Q7TSH8	Transmembrane protein 94 OS=Mus musculus OX=10090 GN=Tmem94 PE=1 SV=1	445	Master Protein	VEPPHSsHEDLTD
FALSE	High	Phospho	S	4	100	GAGSPTPLPTKVDEATSGLIR	3	0	0	F8VPZ9	BRD4-interacting chromatin-remodeling complex-associated protein OS=Mus musculus OX=10090 GN=Bicra PE=1 SV=1	1427	Master Protein	RPRGAGsPTPLPT
FALSE	High	Phospho	S	3	100	TISNPEVVMK	1	0	0	Q9QZQ1	Afadin OS=Mus musculus OX=10090 GN=Afdn PE=1 SV=3	216	Master Protein	SFTRTIsNPEVVM
FALSE	High	Phospho	S	5	100	TQVLSPDSLFTAK	3	0	0	Q9QZQ1	Afadin OS=Mus musculus OX=10090 GN=Afdn PE=1 SV=3	1719	Master Protein	LKTQVLsPDSLFT
FALSE	High	Phospho	S	3	100	TSSVVTLEVAK	4	0	0	Q9QZQ1	Afadin OS=Mus musculus OX=10090 GN=Afdn PE=1 SV=3	1083	Master Protein	LMTRTSsVVTLEV
FALSE	High	Phospho	S	13	100	DKPMYDEIFYTLSPVDGK	1	0	0	Q9QXY6	EH domain-containing protein 3 OS=Mus musculus OX=10090 GN=Ehd3 PE=1 SV=2	456	Master Protein	EIFYTLsPVDGKI
FALSE	High	Phospho	S	6	100	GTGDCSDEEVDGKADGADAK	10	0	0	Q8VDD5	Myosin-9 OS=Mus musculus OX=10090 GN=Myh9 PE=1 SV=4	1943	Master Protein	KGTGDCsDEEVDG
FALSE	High	Phospho	S	3	100	LVSFSASHR	3	0	0	Q9R1Z7	6-pyruvoyl tetrahydrobiopterin synthase OS=Mus musculus OX=10090 GN=Pts PE=1 SV=2	18	Master Protein	RLSRLVsFSASHR
FALSE	High	Phospho	S	4	100	GGLSPPGHSPGPPR	1	0	0	O70507	Potassium/sodium hyperpolarization-activated cyclic nucleotide-gated channel 4 OS=Mus musculus OX=10090 GN=Hcn4 PE=1 SV=2	1011	Master Protein	TPRGGLsPPGHSP
FALSE	High	Phospho	S	2	100	VSPENLVDK	2	0	0	Q60974	Nuclear receptor corepressor 1 OS=Mus musculus OX=10090 GN=Ncor1 PE=1 SV=1	2134	Master Protein	RPGPRVsPENLVD
FALSE	High	Phospho	S	6	99.3	SASQSSLDKLDQELK	1	5	0	Q58A65	C-Jun-amino-terminal kinase-interacting protein 4 OS=Mus musculus OX=10090 GN=Spag9 PE=1 SV=2	733	Master Protein	RSASQSsLDKLDQ
FALSE	High	Phospho	S	6	100	GATDTSPLTR	1	0	0	Q9QXL1	Kinesin-like protein KIF21B OS=Mus musculus OX=10090 GN=Kif21b PE=1 SV=2	1217	Master Protein	RGATDTsPLTRRK
FALSE	High	Phospho	S	16	100	ANGQENGHVKVNGDASPAAAEPGAK	49	0	0	P26645	Myristoylated alanine-rich C-kinase substrate OS=Mus musculus OX=10090 GN=Marcks PE=1 SV=2	46	Master Protein	KVNGDAsPAAAEP
FALSE	High	Phospho	S	4	100	GSVSEDELIAAIK	20	1	2	Q8K0T0	Reticulon-1 OS=Mus musculus OX=10090 GN=Rtn1 PE=1 SV=1	352	Master Protein	QGKGSVsEDELIA
FALSE	High	Phospho	T	3	100	AVTPVPTKTEEVSNLK	1	0	0	Q6ZQ58	La-related protein 1 OS=Mus musculus OX=10090 GN=Larp1 PE=1 SV=3	503	Master Protein	GSPRAVtPVPTKT
FALSE	High	Phospho	S	15	100	ESPRPPAAAEAPAGSDGEDGGRR	12	0	0	Q6ZQ58	La-related protein 1 OS=Mus musculus OX=10090 GN=Larp1 PE=1 SV=3	81	Master Protein	AEAPAGsDGEDGG
FALSE	High	Phospho	S	9	100	SLPTTVPESPNYR	3	0	0	Q6ZQ58	La-related protein 1 OS=Mus musculus OX=10090 GN=Larp1 PE=1 SV=3	751	Master Protein	PTTVPEsPNYRNA
FALSE	High	Phospho	S	8	99.5	SGLLNSTSDSDLVR	2	1	0	O35219	Potassium voltage-gated channel subfamily H member 2 OS=Mus musculus OX=10090 GN=Kcnh2 PE=1 SV=2	322	Master Protein	GLLNSTsDSDLVR
FALSE	High	Phospho	S	5	100	SAPPSPPPPGTR	4	0	0	Q3U1Z5	G-protein-signaling modulator 3 OS=Mus musculus OX=10090 GN=Gpsm3 PE=1 SV=2	38	Master Protein	WRSAPPsPPPPGT
FALSE	High	Phospho	S	1	100	SAPPSPPPPGTR	1	0	3	Q3U1Z5	G-protein-signaling modulator 3 OS=Mus musculus OX=10090 GN=Gpsm3 PE=1 SV=2	34	Master Protein	TARPWRsAPPSPP
FALSE	High	Phospho	S	3	100	AESPETSAVESTQSTPQK	1	0	0	Q4VA53	Sister chromatid cohesion protein PDS5 homolog B OS=Mus musculus OX=10090 GN=Pds5b PE=1 SV=1	1356	Master Protein	AQQRAEsPETSAV
FALSE	High	Phospho	T	4	98.1	TVGTPIASVPGSTNTGTVPGSEKDSDPMETEEK	2	0	0	Q3TXS7	26S proteasome non-ATPase regulatory subunit 1 OS=Mus musculus OX=10090 GN=Psmd1 PE=1 SV=1	273	Master Protein	NLRTVGtPIASVP
FALSE	High	Phospho	S	12	100	ATTPPNQGRPDSPVYANLQELK	1	0	0	Q8C0D4	Rho GTPase-activating protein 12 OS=Mus musculus OX=10090 GN=Arhgap12 PE=1 SV=2	238	Master Protein	NQGRPDsPVYANL
FALSE	High	Phospho	T	4	100	FDTTPNELVQLNK	9	0	0	Q4KMM3	Oxidation resistance protein 1 OS=Mus musculus OX=10090 GN=Oxr1 PE=1 SV=3	118	Master Protein	ALKFDTtPNELVQ
FALSE	High	Phospho	S	6	100	VVSSTSEEEEAFTEK	16	4	9	Q4KMM3	Oxidation resistance protein 1 OS=Mus musculus OX=10090 GN=Oxr1 PE=1 SV=3	204	Master Protein	RVVSSTsEEEEAF
FALSE	High	Phospho	S	12	100	ANRTEENVSDGSPNAGTVEQTPK	9	1	3	P46414	Cyclin-dependent kinase inhibitor 1B OS=Mus musculus OX=10090 GN=Cdkn1b PE=1 SV=2	178	Master Protein	ENVSDGsPNAGTV
FALSE	High	Phospho	S	5	100	VSNGSPSLER	22	1	0	P46414	Cyclin-dependent kinase inhibitor 1B OS=Mus musculus OX=10090 GN=Cdkn1b PE=1 SV=2	10	Master Protein	VRVSNGsPSLERM
FALSE	High	Phospho	S	3	100	SASPGLPK	3	0	0	Q9EQU5	Protein SET OS=Mus musculus OX=10090 GN=Set PE=1 SV=1	30	Master Protein	LEDKSAsPGLPKG
FALSE	High	Phospho	S	3	100	AASPAKPSSLDLVPNLPR	11	0	0	Q8CC35	Synaptopodin OS=Mus musculus OX=10090 GN=Synpo PE=1 SV=2	833	Master Protein	VSPRAAsPAKPSS
FALSE	High	Phospho	S	7	100	HLEKVASEEEEVPLVVYLK	1	0	0	Q8CC35	Synaptopodin OS=Mus musculus OX=10090 GN=Synpo PE=1 SV=2	258	Master Protein	HLEKVAsEEEEVP
FALSE	High	Phospho	S	5	100	VASLSPAR	7	0	0	Q8CC35	Synaptopodin OS=Mus musculus OX=10090 GN=Synpo PE=1 SV=2	765	Master Protein	FRVASLsPARTPP
FALSE	High	Phospho	T	3	100	ALTPPADPPR	7	0	0	Q3TJD7	PDZ and LIM domain protein 7 OS=Mus musculus OX=10090 GN=Pdlim7 PE=1 SV=1	96	Master Protein	KPQKALtPPADPP
FALSE	High	Phospho	S	3	100	VISPSEDR	6	0	0	P20444	Protein kinase C alpha type OS=Mus musculus OX=10090 GN=Prkca PE=1 SV=3	319	Master Protein	VGNKVIsPSEDRK
FALSE	High	Phospho	S	14	99.5	ASGQAFELILKPPSPISEAPR	1	1	0	P55821	Stathmin-2 OS=Mus musculus OX=10090 GN=Stmn2 PE=1 SV=1	62	Master Protein	LILKPPsPISEAP
FALSE	High	Phospho	S	3	100	DLSLEEIQK	110	0	3	P55821	Stathmin-2 OS=Mus musculus OX=10090 GN=Stmn2 PE=1 SV=1	80	Master Protein	PKKKDLsLEEIQK
FALSE	High	Phospho	S	8	100	SITADGESPPTTK	4	0	0	Q01815	Voltage-dependent L-type calcium channel subunit alpha-1C OS=Mus musculus OX=10090 GN=Cacna1c PE=1 SV=1	815	Master Protein	ITADGEsPPTTKI
FALSE	High	Phospho	T	6	99.7	IRTSPTFR	3	0	0	P62751	60S ribosomal protein L23a OS=Mus musculus OX=10090 GN=Rpl23a PE=1 SV=1	45	Master Protein	KIRTSPtFRRPKT
FALSE	High	Phospho	S	6	98.9	TVSASSTGDLPK	3	1	0	O54781	SRSF protein kinase 2 OS=Mus musculus OX=10090 GN=Srpk2 PE=1 SV=2	490	Master Protein	RTVSASsTGDLPK
FALSE	High	Phospho	S	13	95.3	SPGAFDMSGVGGSLAESVGSPPPAATPTPTPPTR	2	1	14	Q80VP1	Epsin-1 OS=Mus musculus OX=10090 GN=Epn1 PE=1 SV=3	446	Master Protein	MSGVGGsLAESVG
FALSE	High	Phospho	S	20	100	SPGAFDMSGVGGSLAESVGSPPPAATPTPTPPTR	6	4	7	Q80VP1	Epsin-1 OS=Mus musculus OX=10090 GN=Epn1 PE=1 SV=3	453	Master Protein	LAESVGsPPPAAT
FALSE	High	Phospho	S	8	100	TALPTSGSSTGELELLAGEVPAR	3	3	2	Q80VP1	Epsin-1 OS=Mus musculus OX=10090 GN=Epn1 PE=1 SV=3	418	Master Protein	ALPTSGsSTGELE
FALSE	High	Phospho	S	9	99.4	TALPTSGSSTGELELLAGEVPAR	3	5	0	Q80VP1	Epsin-1 OS=Mus musculus OX=10090 GN=Epn1 PE=1 SV=3	419	Master Protein	LPTSGSsTGELEL
FALSE	High	Phospho	S	4	100	LGGSAVISLEGKPL	3	0	0	P18760	Cofilin-1 OS=Mus musculus OX=10090 GN=Cfl1 PE=1 SV=3	156	Master Protein	AEKLGGsAVISLE
FALSE	High	Phospho	S	3	100	SNSSEASSGDFLDLK	9	1	0	P97825	Jupiter microtubule associated homolog 1 OS=Mus musculus OX=10090 GN=Jpt1 PE=1 SV=3	87	Master Protein	GTQRSNsSEASSG
FALSE	High	Phospho	S	3	100	SQSVVEAGTLK	1	0	0	Q9D4C9	Clavesin-1 OS=Mus musculus OX=10090 GN=Clvs1 PE=1 SV=1	329	Master Protein	PMKRSQsVVEAGT
FALSE	High	Phospho	S	4	100	IEDSEPHIPLIDDTDAEDDAPTKR	1	0	0	G5E829	Plasma membrane calcium-transporting ATPase 1 OS=Mus musculus OX=10090 GN=Atp2b1 PE=1 SV=1	1155	Master Protein	EFRIEDsEPHIPL
FALSE	High	Phospho	S	9	100	SATSSSPGSPIHSLETSL	0	0	0	G5E829	Plasma membrane calcium-transporting ATPase 1 OS=Mus musculus OX=10090 GN=Atp2b1 PE=1 SV=1	1211	Master Protein	TSSSPGsPLHSLE
FALSE	High	Phospho	S	4	100	RDESDEEPPRVER	12	0	0	Q8BRV5	Uncharacterized protein KIAA1671 OS=Mus musculus OX=10090 GN=Kiaa1671 PE=2 SV=1	205	Master Protein	SPRRDEsDEEPPR
FALSE	High	Phospho	S	3	100	SESLDEEEKLELQR	8	1	0	Q9DCB4	cAMP-regulated phosphoprotein 21 OS=Mus musculus OX=10090 GN=Arpp21 PE=1 SV=2	32	Master Protein	GILKSEsLDEEEK
FALSE	High	Phospho	S	3	100	TASFGGITVLTR	6	0	0	Q9DCB4	cAMP-regulated phosphoprotein 21 OS=Mus musculus OX=10090 GN=Arpp21 PE=1 SV=2	381	Master Protein	TMTKTAsFGGITV
FALSE	High	Phospho	S	3	100	AQSPLLPEPLK	9	0	0	Q7TSJ2	Microtubule-associated protein 6 OS=Mus musculus OX=10090 GN=Map6 PE=1 SV=2	687	Master Protein	APAKAQsPLLPEP
FALSE	High	Phospho	Y	3	100	SEYQPSDAPFER	3	0	2	Q7TSJ2	Microtubule-associated protein 6 OS=Mus musculus OX=10090 GN=Map6 PE=1 SV=2	141	Master Protein	CRPRSEyQPSDAP
FALSE	High	Phospho	S	5	100	YTDQSGEEEEDYESEEQLQHR	4	1	1	Q8K1Z0	Ubiquinone biosynthesis protein COQ9, mitochondrial OS=Mus musculus OX=10090 GN=Coq9 PE=1 SV=1	81	Master Protein	PRYTDQsGEEEED
FALSE	High	Phospho	S	6	100	ATVTPSPVK	34	1	1	Q80XU3	Nuclear ubiquitous casein and cyclin-dependent kinase substrate 1 OS=Mus musculus OX=10090 GN=Nucks1 PE=1 SV=1	181	Master Protein	KATVTPsPVKGKA
FALSE	High	Phospho	T	4	100	ATVTPSPVKGK	4	1	18	Q80XU3	Nuclear ubiquitous casein and cyclin-dependent kinase substrate 1 OS=Mus musculus OX=10090 GN=Nucks1 PE=1 SV=1	179	Master Protein	RLKATVtPSPVKG
FALSE	High	Phospho	S	9	100	EMLLEDVGSEEEPEEDDEAPFQEK	5	0	0	Q80XU3	Nuclear ubiquitous casein and cyclin-dependent kinase substrate 1 OS=Mus musculus OX=10090 GN=Nucks1 PE=1 SV=1	113	Master Protein	LLEDVGsEEEPEE
FALSE	High	Phospho	S	11	100	KVVDYSQFQESDDADEDYGR	9	1	0	Q80XU3	Nuclear ubiquitous casein and cyclin-dependent kinase substrate 1 OS=Mus musculus OX=10090 GN=Nucks1 PE=1 SV=1	19	Master Protein	YSQFQEsDDADED
FALSE	High	Phospho	S	9	100	NSQEDSEDSEEKDVK	3	0	0	Q80XU3	Nuclear ubiquitous casein and cyclin-dependent kinase substrate 1 OS=Mus musculus OX=10090 GN=Nucks1 PE=1 SV=1	61	Master Protein	QEDSEDsEEKDVK
FALSE	High	Phospho	S	13	100	TPSPKEEDEEAESPPEK	4	2	4	Q80XU3	Nuclear ubiquitous casein and cyclin-dependent kinase substrate 1 OS=Mus musculus OX=10090 GN=Nucks1 PE=1 SV=1	214	Master Protein	EDEEAEsPPEKKS
FALSE	High	Phospho	S	26	96.6	IEDSQPHIPLIDDTDLEEDAALKQNSSPPSSLNK	3	1	9	Q9R0K7	Plasma membrane calcium-transporting ATPase 2 OS=Mus musculus OX=10090 GN=Atp2b2 PE=1 SV=2	1155	Master Protein	AALKQNsSPPSSL
FALSE	High	Phospho	S	27	100	IEDSQPHIPLIDDTDLEEDAALKQNSSPPSSLNK	5	1	7	Q9R0K7	Plasma membrane calcium-transporting ATPase 2 OS=Mus musculus OX=10090 GN=Atp2b2 PE=1 SV=2	1156	Master Protein	ALKQNSsPPSSLN
FALSE	High	Phospho	S	9	100	SATSSSPGSPIHSLETSL	13	0	41	Q9R0K7	Plasma membrane calcium-transporting ATPase 2 OS=Mus musculus OX=10090 GN=Atp2b2 PE=1 SV=2	1189	Master Protein	TSSSPGsPIHSLE
FALSE	High	Phospho	S	3	100	SYSSPDITQALQEEEKR	3	0	0	Q80U87	Ubiquitin carboxyl-terminal hydrolase 8 OS=Mus musculus OX=10090 GN=Usp8 PE=1 SV=2	680	Master Protein	KLKRSYsSPDITQ
FALSE	High	Phospho	S	3	100	RASLSDLTHLEDIEGLTVR	1	0	0	Q6ZQM0	E3 ubiquitin-protein ligase rififylin OS=Mus musculus OX=10090 GN=Rffl PE=1 SV=1	254	Master Protein	VPGRRAsLSDLTH
FALSE	High	Phospho	S	3	100	GLSLTETELEELR	4	0	0	Q3TVA9	Coiled-coil domain-containing protein 136 OS=Mus musculus OX=10090 GN=Ccdc136 PE=1 SV=2	50	Master Protein	GKHRGLsLTETEL
FALSE	High	Phospho	S	5	100	DAPTSPASVASSSSTPSSK	4	0	0	Q08122	Transducin-like enhancer protein 3 OS=Mus musculus OX=10090 GN=Tle3 PE=1 SV=3	286	Master Protein	KKDAPTsPASVAS
FALSE	High	Phospho	S	3	100	SSSDTSTPEELKVHEGDLR	5	3	0	Q80TK0	AP2-interacting clathrin-endocytosis protein OS=Mus musculus OX=10090 GN=Kiaa1107 PE=1 SV=6	750	Master Protein	FLGRSSsDTSTPE
FALSE	High	Phospho	S	11	100	GILAADESVGSMAK	23	9	23	P05063	Fructose-bisphosphate aldolase C OS=Mus musculus OX=10090 GN=Aldoc PE=1 SV=4	39	Master Protein	ADESVGsMAKRLS
FALSE	High	Phospho	S	8	100	GILAADESVGSMAK	17	9	29	P05063	Fructose-bisphosphate aldolase C OS=Mus musculus OX=10090 GN=Aldoc PE=1 SV=4	36	Master Protein	ILAADEsVGSMAK
FALSE	High	Phospho	S	3	100	RLSQIGVENTEENR	13	0	1	P05063	Fructose-bisphosphate aldolase C OS=Mus musculus OX=10090 GN=Aldoc PE=1 SV=4	45	Master Protein	SMAKRLsQIGVEN
FALSE	High	Phospho	S	15	100	ADLPVITIDPASPQSPESVDLVNEELK	7	0	0	Q61165	Sodium/hydrogen exchanger 1 OS=Mus musculus OX=10090 GN=Slc9a1 PE=1 SV=1	730	Master Protein	DPASPQsPESVDL
FALSE	High	Phospho	S	12	100	ADLPVITIDPASPQSPESVDLVNEELK	3	0	4	Q61165	Sodium/hydrogen exchanger 1 OS=Mus musculus OX=10090 GN=Slc9a1 PE=1 SV=1	727	Master Protein	ITIDPAsPQSPES
FALSE	High	Phospho	S	3	100	IGSDPLAYEPK	4	0	0	Q61165	Sodium/hydrogen exchanger 1 OS=Mus musculus OX=10090 GN=Slc9a1 PE=1 SV=1	707	Master Protein	SRARIGsDPLAYE
FALSE	High	Phospho	S	8	100	IMPDSNDSPPAEREPGEVVDSLVGK	5	0	0	Q61142	Spindlin-1 OS=Mus musculus OX=10090 GN=Spin1 PE=1 SV=2	199	Master Protein	MPDSNDsPPAERE
FALSE	High	Phospho	S	6	100	STEDLSPQR	3	0	0	Q80TH2	Erbin OS=Mus musculus OX=10090 GN=Erbin PE=1 SV=3	854	Master Protein	KSTEDLsPQRSGP
FALSE	High	Phospho	S	10	100	AFLAELEQNSPK	8	0	0	Q9QXZ0	Microtubule-actin cross-linking factor 1 OS=Mus musculus OX=10090 GN=Macf1 PE=1 SV=2	4483	Master Protein	AELEQNsPKIQKV
FALSE	High	Phospho	S	11	100	LLDAEDVDVPSPDEK	11	0	0	Q9QXZ0	Microtubule-actin cross-linking factor 1 OS=Mus musculus OX=10090 GN=Macf1 PE=1 SV=2	280	Master Protein	EDVDVPsPDEKSV
FALSE	High	Phospho	S	8	100	SGVAVPTSPK	3	1	0	Q61823	Programmed cell death protein 4 OS=Mus musculus OX=10090 GN=Pdcd4 PE=1 SV=1	94	Master Protein	GVAVPTsPKGRLL
FALSE	High	Phospho	S	8	100	AGGDLSLSPSR	3	0	0	Q68EF6	Brain-enriched guanylate kinase-associated protein OS=Mus musculus OX=10090 GN=Begain PE=1 SV=2	510	Master Protein	GGDLSLsPSRSAD
FALSE	High	Phospho	S	8	99.3	IACDEEFSDSEDEGEGGRR	3	0	0	P70288	Histone deacetylase 2 OS=Mus musculus OX=10090 GN=Hdac2 PE=1 SV=1	422	Master Protein	ACDEEFsDSEDEG
FALSE	High	Phospho	S	15	100	DFQEYVEPGEDFPASPQR	18	0	0	Q8R1Q8	Cytoplasmic dynein 1 light intermediate chain 1 OS=Mus musculus OX=10090 GN=Dync1li1 PE=1 SV=1	207	Master Protein	GEDFPAsPQRRTT
FALSE	High	Phospho	T	3	97.9	ASTAAPVASPAAPSPGSSGGGGFFSSLSNAVK	1	0	0	O88935	Synapsin-1 OS=Mus musculus OX=10090 GN=Syn1 PE=1 SV=2	56	Master Protein	SAERAStAAPVAS
FALSE	High	Phospho	S	3	100	SQSLTNAFNLPEPAPPRPSLSQDEVK	6	2	0	O88935	Synapsin-1 OS=Mus musculus OX=10090 GN=Syn1 PE=1 SV=2	666	Master Protein	QLNKSQsLTNAFN
FALSE	High	Phospho	S	7	100	AGEQQLSEPEDMEMEAGDTDDPPR	4	0	0	Q6A4J8	Ubiquitin carboxyl-terminal hydrolase 7 OS=Mus musculus OX=10090 GN=Usp7 PE=1 SV=1	19	Master Protein	AGEQQLsEPEDME
FALSE	High	Phospho	S	1	100	SAEALGPGALVSPR	9	0	3	Q69ZH9	Rho GTPase-activating protein 23 OS=Mus musculus OX=10090 GN=Arhgap23 PE=1 SV=2	361	Master Protein	LSRATRsAEALGP
FALSE	High	Phospho	S	12	100	SAEALGPGALVSPR	8	0	4	Q69ZH9	Rho GTPase-activating protein 23 OS=Mus musculus OX=10090 GN=Arhgap23 PE=1 SV=2	372	Master Protein	GPGALVsPRLERC
FALSE	High	Phospho	S	3	100	SKSCDDGLNTFRDEGR	4	0	0	Q69ZH9	Rho GTPase-activating protein 23 OS=Mus musculus OX=10090 GN=Arhgap23 PE=1 SV=2	619	Master Protein	TTERSKsCDDGLN
FALSE	High	Phospho	S	3	100	VLSPPHTK	3	0	0	Q8BH48	Ubiquitin-associated protein 1 OS=Mus musculus OX=10090 GN=Ubap1 PE=1 SV=1	146	Master Protein	TKQKVLsPPHTKA
FALSE	High	Phospho	S	4	100	RRDSDGVDGFEAEGK	2	0	0	O88532	Zinc finger RNA-binding protein OS=Mus musculus OX=10090 GN=Zfr PE=1 SV=2	1054	Master Protein	RKRRRDsDGVDGF
FALSE	High	Phospho	S	4	100	ALQSPEHHIDPIYEDR	4	0	0	O35927	Catenin delta-2 OS=Mus musculus OX=10090 GN=Ctnnd2 PE=1 SV=1	412	Master Protein	ELRALQsPEHHID
FALSE	High	Phospho	S	3	100	SPSIDSIQKDPR	2	0	0	O35927	Catenin delta-2 OS=Mus musculus OX=10090 GN=Ctnnd2 PE=1 SV=1	531	Master Protein	TLARSPsIDSIQK
FALSE	High	Phospho	S	5	100	TPSISPVRVSPNNR	2	0	0	O35927	Catenin delta-2 OS=Mus musculus OX=10090 GN=Ctnnd2 PE=1 SV=1	1082	Master Protein	SRTPSIsPVRVSP
FALSE	High	Phospho	S	10	100	TPSISPVRVSPNNR	2	0	0	O35927	Catenin delta-2 OS=Mus musculus OX=10090 GN=Ctnnd2 PE=1 SV=1	1087	Master Protein	ISPVRVsPNNRSA
FALSE	High	Phospho	S	7	100	TSTAPSSPGVDSVPLQR	3	0	0	O35927	Catenin delta-2 OS=Mus musculus OX=10090 GN=Ctnnd2 PE=1 SV=1	458	Master Protein	TSTAPSsPGVDSV
FALSE	High	Phospho	S	3	100	SESPPPLSEPK	11	0	0	Q8K2F0	Bromodomain-containing protein 3 OS=Mus musculus OX=10090 GN=Brd3 PE=1 SV=2	262	Master Protein	TASRSEsPPPLSE
FALSE	High	Phospho	S	3	100	AFSEDEALAQQDSK	7	0	0	P59281	Rho GTPase-activating protein 39 OS=Mus musculus OX=10090 GN=Arhgap39 PE=1 SV=2	597	Master Protein	PVVRAFsEDEALA
FALSE	High	Phospho	S	9	100	KSPSGPVKSPPLSPVGTTPVK	3	1	0	Q922M7	Ashwin OS=Mus musculus OX=10090 PE=1 SV=1	189	Master Protein	PSGPVKsPPLSPV
FALSE	High	Phospho	S	5	98.1	SPPLSPVGTTPVK	2	0	6	Q922M7	Ashwin OS=Mus musculus OX=10090 PE=1 SV=1	193	Master Protein	VKSPPLsPVGTTP
FALSE	High	Phospho	T	3	99.3	DTTVISHSPNTSYDTALEAR	2	0	0	Q8VHG2	Angiomotin OS=Mus musculus OX=10090 GN=Amot PE=1 SV=3	688	Master Protein	AAQRDTtVISHSP
FALSE	High	Phospho	S	11	99.8	SASSGAEGDVSSEREP	10	4	62	Q9DD18	D-aminoacyl-tRNA deacylase 1 OS=Mus musculus OX=10090 GN=Dtd1 PE=1 SV=2	204	Master Protein	GAEGDVsSEREP
FALSE	High	Phospho	S	3	100	SASSGAEGDVSSEREP	34	7	35	Q9DD18	D-aminoacyl-tRNA deacylase 1 OS=Mus musculus OX=10090 GN=Dtd1 PE=1 SV=2	196	Master Protein	KEDRSAsSGAEGD
FALSE	High	Phospho	S	4	100	SASSGAEGDVSSEREP	38	6	32	Q9DD18	D-aminoacyl-tRNA deacylase 1 OS=Mus musculus OX=10090 GN=Dtd1 PE=1 SV=2	197	Master Protein	EDRSASsGAEGDV
FALSE	High	Phospho	S	9	100	IYQFPDCDSDEDEDFK	21	0	0	P28661	Septin-4 OS=Mus musculus OX=10090 GN=Septin4 PE=1 SV=1	325	Master Protein	QFPDCDsDEDEDF
FALSE	High	Phospho	S	13	100	VARPQILEPRPQSPDLCDDDVEFR	16	0	0	P28661	Septin-4 OS=Mus musculus OX=10090 GN=Septin4 PE=1 SV=1	68	Master Protein	LEPRPQsPDLCDD
FALSE	High	Phospho	S	16	98.9	HSDSGASETSLSPPSSPPSRPR	2	1	0	Q9QXL2	Kinesin-like protein KIF21A OS=Mus musculus OX=10090 GN=Kif21a PE=1 SV=2	1277	Master Protein	SLSPPSsPPSRPR
FALSE	High	Phospho	S	12	100	AVPIAVADEGESESEDDDLKPR	5	0	0	Q8C6M1	Ubiquitin carboxyl-terminal hydrolase 20 OS=Mus musculus OX=10090 GN=Usp20 PE=1 SV=1	132	Master Protein	VADEGEsESEDDD
FALSE	High	Phospho	T	7	100	DEILPTTPISEQK	5	0	0	P62908	40S ribosomal protein S3 OS=Mus musculus OX=10090 GN=Rps3 PE=1 SV=1	221	Master Protein	DEILPTtPISEQK
FALSE	High	Phospho	S	13	100	AVGSMPTAGSAGSVPENLNLFPEPGSK	5	4	3	Q7TN29	Stromal membrane-associated protein 2 OS=Mus musculus OX=10090 GN=Smap2 PE=1 SV=1	239	Master Protein	TAGSAGsVPENLN
FALSE	High	Phospho	S	5	100	GIMESPIVR	2	0	0	Q9WV34	MAGUK p55 subfamily member 2 OS=Mus musculus OX=10090 GN=Mpp2 PE=1 SV=1	42	Master Protein	LRGIMEsPIVRSL
FALSE	High	Phospho	T	4	99.4	TYETPPPSPGLDPTFSNQPVPPDAVR	16	7	3	Q9WV34	MAGUK p55 subfamily member 2 OS=Mus musculus OX=10090 GN=Mpp2 PE=1 SV=1	117	Master Protein	ASKTYEtPPPSPG
FALSE	High	Phospho	S	8	100	TYETPPPSPGLDPTFSNQPVPPDAVR	6	2	18	Q9WV34	MAGUK p55 subfamily member 2 OS=Mus musculus OX=10090 GN=Mpp2 PE=1 SV=1	121	Master Protein	YETPPPsPGLDPT
FALSE	High	Phospho	S	3	100	ANSDTDLVTSESR	4	0	0	Q6I6G8	E3 ubiquitin-protein ligase HECW2 OS=Mus musculus OX=10090 GN=Hecw2 PE=1 SV=1	48	Master Protein	ALQRANsDTDLVT
FALSE	High	Phospho	S	4	99.5	LSTSPATR	1	0	0	Q9EPQ8	Transcription factor 20 OS=Mus musculus OX=10090 GN=Tcf20 PE=1 SV=3	603	Master Protein	APRLSTsPATRDE
FALSE	High	Phospho	S	1	100	SIVFHR	2	0	0	P62827	GTP-binding nuclear protein Ran OS=Mus musculus OX=10090 GN=Ran PE=1 SV=3	135	Master Protein	RKVKAKsIVFHRK
FALSE	High	Phospho	S	7	100	APSQPPSPTEER	2	1	1	Q8BX17	Gem-associated protein 5 OS=Mus musculus OX=10090 GN=Gemin5 PE=1 SV=2	1414	Master Protein	APSQPPsPTEERN
FALSE	High	Phospho	S	7	100	GLATGDSPLGPMTHHGEEDWVYER	5	1	0	Q91XF0	Pyridoxine-5'-phosphate oxidase OS=Mus musculus OX=10090 GN=Pnpo PE=1 SV=1	241	Master Protein	GLATGDsPLGPMT
FALSE	High	Phospho	S	4	100	GNKSPSPPPDGSPAATPEIR	86	64	34	O08539	Myc box-dependent-interacting protein 1 OS=Mus musculus OX=10090 GN=Bin1 PE=1 SV=1	296	Master Protein	PEKGNKsPSPPPD
FALSE	High	Phospho	S	12	100	GNKSPSPPPDGSPAATPEIR	49	12	123	O08539	Myc box-dependent-interacting protein 1 OS=Mus musculus OX=10090 GN=Bin1 PE=1 SV=1	304	Master Protein	SPPPDGsPAATPE
FALSE	High	Phospho	S	12	100	VNHEPEPASGASPGATIPK	35	0	16	O08539	Myc box-dependent-interacting protein 1 OS=Mus musculus OX=10090 GN=Bin1 PE=1 SV=1	324	Master Protein	EPASGAsPGATIP
FALSE	High	Phospho	S	20	99.2	VNHEPEPASGASPGATIPKSPSQLR	5	1	1	O08539	Myc box-dependent-interacting protein 1 OS=Mus musculus OX=10090 GN=Bin1 PE=1 SV=1	332	Master Protein	GATIPKsPSQLRK
FALSE	High	Phospho	T	3	97	LSTTPSPTNSLHEDGVDDFRR	2	2	5	Q8BU11	TOX high mobility group box family member 4 OS=Mus musculus OX=10090 GN=Tox4 PE=1 SV=3	175	Master Protein	PEDRLStTPSPTN
FALSE	High	Phospho	S	6	97.8	LSTTPSPTNSLHEDGVDDFRR	5	1	3	Q8BU11	TOX high mobility group box family member 4 OS=Mus musculus OX=10090 GN=Tox4 PE=1 SV=3	178	Master Protein	RLSTTPsPTNSLH
FALSE	High	Phospho	S	6	100	GSDGASPPASPSIIPR	3	0	0	Q66L42	Mitogen-activated protein kinase kinase kinase 10 OS=Mus musculus OX=10090 GN=Map3k10 PE=1 SV=2	502	Master Protein	KGSDGAsPPASPS
FALSE	High	Phospho	S	6	100	GLPSKSLEDDNER	2	0	0	Q6PH08	ERC protein 2 OS=Mus musculus OX=10090 GN=Erc2 PE=1 SV=2	321	Master Protein	KGLPSKsLEDDNE
FALSE	High	Phospho	S	9	98	SQHSNHRPSPDQDDEEGIWA	1	0	1	Q6PH08	ERC protein 2 OS=Mus musculus OX=10090 GN=Erc2 PE=1 SV=2	946	Master Protein	HSNHRPsPDQDDE
FALSE	High	Phospho	S	7	100	AFSFPVSPER	2	0	5	Q0PHV7	Dapper homolog 3 OS=Mus musculus OX=10090 GN=Dact3 PE=1 SV=1	10	Master Protein	AFSFPVsPERGRL
FALSE	High	Phospho	S	15	100	AGGGRPSSPSPSVVSEKEKEELER	1	0	0	Q80TJ1	Calcium-dependent secretion activator 1 OS=Mus musculus OX=10090 GN=Cadps PE=1 SV=3	96	Master Protein	PSPSVVsEKEKEE
FALSE	High	Phospho	S	1	100	SLPEIDGLSK	7	0	0	Q80TJ1	Calcium-dependent secretion activator 1 OS=Mus musculus OX=10090 GN=Cadps PE=1 SV=3	219	Master Protein	IEKRVRsLPEIDG
FALSE	High	Phospho	S	12	100	GKVPVTYLELLS	14	0	0	Q8R3V5	Endophilin-B2 OS=Mus musculus OX=10090 GN=Sh3glb2 PE=1 SV=2	400	Master Protein	TYLELLs
FALSE	High	Phospho	S	6	100	AEPEKSEGAAEEQPEPAPAPEQEAAAPGPAAGGEAPK	10	0	24	Q91XV3	Brain acid soluble protein 1 OS=Mus musculus OX=10090 GN=Basp1 PE=1 SV=3	92	Master Protein	KAEPEKsEGAAEE
FALSE	High	Phospho	T	9	99.2	AGEASAESTGAADGAAPEEGEAK	1	2	0	Q91XV3	Brain acid soluble protein 1 OS=Mus musculus OX=10090 GN=Basp1 PE=1 SV=3	132	Master Protein	EASAEStGAADGA
FALSE	High	Phospho	S	8	100	SDAAPAASDSKPSSAEPAPSSK	16	7	31	Q91XV3	Brain acid soluble protein 1 OS=Mus musculus OX=10090 GN=Basp1 PE=1 SV=3	167	Master Protein	DAAPAAsDSKPSS
FALSE	High	Phospho	S	10	99.2	SDAAPAASDSKPSSAEPAPSSK	1	7	46	Q91XV3	Brain acid soluble protein 1 OS=Mus musculus OX=10090 GN=Basp1 PE=1 SV=3	169	Master Protein	APAASDsKPSSAE
FALSE	High	Phospho	Y	11	98.8	INKPPPVDALYLGSR	1	0	0	Q2LKU9	NACHT, LRR and PYD domains-containing protein 1a OS=Mus musculus OX=10090 GN=Nlrp1a PE=1 SV=1	1005	Master Protein	PPVDALyLGSRYI
FALSE	High	Phospho	S	3	100	TASFSESRADEVAPAKK	3	0	0	Q91V92	ATP-citrate synthase OS=Mus musculus OX=10090 GN=Acly PE=1 SV=1	455	Master Protein	APSRTAsFSESRA
FALSE	High	Phospho	S	3	100	ATSVGDQLEAPAR	4	0	0	P98200	Phospholipid-transporting ATPase IB OS=Mus musculus OX=10090 GN=Atp8a2 PE=1 SV=1	6	Master Protein	MSRATsVGDQLE
FALSE	High	Phospho	S	11	100	AFSIQGAPSDSGPLR	5	1	0	Q7TQF7	Amphiphysin OS=Mus musculus OX=10090 GN=Amph PE=1 SV=1	252	Master Protein	QGAPSDsGPLRIA
FALSE	High	Phospho	S	6	100	EVLASSQEALVVTER	3	2	0	O88273	Gremlin-2 OS=Mus musculus OX=10090 GN=Grem2 PE=1 SV=1	56	Master Protein	KEVLASsQEALVV
FALSE	High	Phospho	S	5	100	ECVGSPDPDLEPGEAN	1	0	0	Q8VD04	GRIP1-associated protein 1 OS=Mus musculus OX=10090 GN=Gripap1 PE=1 SV=1	795	Master Protein	SKECVGsPDPDLE
FALSE	High	Phospho	S	4	97.8	SLSSSPQAQPPRPAELSDEEVAELFQR	2	0	0	Q8VD04	GRIP1-associated protein 1 OS=Mus musculus OX=10090 GN=Gripap1 PE=1 SV=1	656	Master Protein	PARSLSsSPQAQP
FALSE	High	Phospho	S	13	100	KSHSSPSLNPDASPVTAK	19	1	25	Q2PFD7	PH and SEC7 domain-containing protein 3 OS=Mus musculus OX=10090 GN=Psd3 PE=1 SV=2	1009	Master Protein	SLNPDAsPVTAKV
FALSE	High	Phospho	S	2	99.7	KSHSSPSLNPDASPVTAK	4	32	9	Q2PFD7	PH and SEC7 domain-containing protein 3 OS=Mus musculus OX=10090 GN=Psd3 PE=1 SV=2	998	Master Protein	PVGLKKsHSSPSL
FALSE	High	Phospho	S	4	100	KSHSSPSLNPDASPVTAK	6	38	1	Q2PFD7	PH and SEC7 domain-containing protein 3 OS=Mus musculus OX=10090 GN=Psd3 PE=1 SV=2	1000	Master Protein	GLKKSHsSPSLNP
FALSE	High	Phospho	S	5	100	KSHSSPSLNPDASPVTAK	4	38	3	Q2PFD7	PH and SEC7 domain-containing protein 3 OS=Mus musculus OX=10090 GN=Psd3 PE=1 SV=2	1001	Master Protein	LKKSHSsPSLNPD
FALSE	High	Phospho	S	10	100	ALRPGDLPPSPDDVK	23	0	0	Q9R1R2	Tripartite motif-containing protein 3 OS=Mus musculus OX=10090 GN=Trim3 PE=1 SV=1	427	Master Protein	PGDLPPsPDDVKR
FALSE	High	Phospho	S	4	100	REDSPGPEVQPMDK	7	0	0	Q9R1R2	Tripartite motif-containing protein 3 OS=Mus musculus OX=10090 GN=Trim3 PE=1 SV=1	7	Master Protein	MAKREDsPGPEVQ
FALSE	High	Phospho	S	9	99.6	ALSAGLDYSPPSAPR	8	0	0	P54254	Ataxin-1 OS=Mus musculus OX=10090 GN=Atxn1 PE=1 SV=2	87	Master Protein	SAGLDYsPPSAPR
FALSE	High	Phospho	S	3	100	EASPSTLNDK	4	0	0	P54254	Ataxin-1 OS=Mus musculus OX=10090 GN=Atxn1 PE=1 SV=2	382	Master Protein	TTHREAsPSTLND
FALSE	High	Phospho	T	7	98.7	SRTSVQTEDDQLIAGQSAR	1	0	2	P26231	Catenin alpha-1 OS=Mus musculus OX=10090 GN=Ctnna1 PE=1 SV=1	658	Master Protein	SRTSVQtEDDQLI
FALSE	High	Phospho	S	8	100	TPEELDDSDFETEDFDVR	24	1	0	P26231	Catenin alpha-1 OS=Mus musculus OX=10090 GN=Ctnna1 PE=1 SV=1	641	Master Protein	PEELDDsDFETED
FALSE	High	Phospho	S	12	100	LNQSDSIEDPNSPAGRR	2	0	0	Q8BUK6	Protein Hook homolog 3 OS=Mus musculus OX=10090 GN=Hook3 PE=1 SV=2	238	Master Protein	SIEDPNsPAGRRH
FALSE	High	Phospho	S	8	99.6	LVPSDKLSPR	2	0	0	Q6A065	Centrosomal protein of 170 kDa OS=Mus musculus OX=10090 GN=Cep170 PE=1 SV=2	1188	Master Protein	VPSDKLsPRTRAN
FALSE	High	Phospho	S	11	100	KKEPAISSQNSPEAR	8	0	0	P10711	Transcription elongation factor A protein 1 OS=Mus musculus OX=10090 GN=Tcea1 PE=1 SV=2	100	Master Protein	AISSQNsPEAREE
FALSE	High	Phospho	S	4	100	KMPSIESDV	4	0	0	P35436	Glutamate receptor ionotropic, NMDA 2A OS=Mus musculus OX=10090 GN=Grin2a PE=1 SV=2	1459	Master Protein	VYKKMPsIESDV
FALSE	High	Phospho	S	8	100	LDSSPVLSPGNK	3	0	10	Q9JM52	Misshapen-like kinase 1 OS=Mus musculus OX=10090 GN=Mink1 PE=1 SV=3	750	Master Protein	DSSPVLsPGNKAK
FALSE	High	Phospho	S	4	100	LDSSPVLSPGNK	9	1	3	Q9JM52	Misshapen-like kinase 1 OS=Mus musculus OX=10090 GN=Mink1 PE=1 SV=3	746	Master Protein	STKLDSsPVLSPG
FALSE	High	Phospho	S	17	100	SDSVLPASHGHLPQAGSLER	3	0	0	Q9JM52	Misshapen-like kinase 1 OS=Mus musculus OX=10090 GN=Mink1 PE=1 SV=3	729	Master Protein	HLPQAGsLERNRN
FALSE	High	Phospho	S	4	100	RKPSVPDTASPADDSFVDPGER	7	0	0	Q99M51	Cytoplasmic protein NCK1 OS=Mus musculus OX=10090 GN=Nck1 PE=1 SV=1	85	Master Protein	KVKRKPsVPDTAS
FALSE	High	Phospho	S	3	99.6	SKSEEAHAEDSVMDHHFR	10	5	0	Q9CY58	Plasminogen activator inhibitor 1 RNA-binding protein OS=Mus musculus OX=10090 GN=Serbp1 PE=1 SV=2	329	Master Protein	VLHKSKsEEAHAE
FALSE	High	Phospho	S	3	100	KVSKQEEASGGPLAPK	3	0	0	P70460	Vasodilator-stimulated phosphoprotein OS=Mus musculus OX=10090 GN=Vasp PE=1 SV=4	235	Master Protein	AKLRKVsKQEEAS
FALSE	High	Phospho	T	4	100	EFITGDVEPTDAESAWHSENEEEDKLAGDMK	1	0	0	Q78ZA7	Nucleosome assembly protein 1-like 4 OS=Mus musculus OX=10090 GN=Nap1l4 PE=1 SV=1	111	Master Protein	KRREFItGDVEPT
FALSE	High	Phospho	T	14	100	LDNVSHTPSSYIETLPK	3	0	4	Q78ZA7	Nucleosome assembly protein 1-like 4 OS=Mus musculus OX=10090 GN=Nap1l4 PE=1 SV=1	58	Master Protein	PSSYIEtLPKAVK
FALSE	High	Phospho	S	11	99.6	NHFESSPLPTSPK	4	3	0	Q03717	Potassium voltage-gated channel subfamily B member 1 OS=Mus musculus OX=10090 GN=Kcnb1 PE=1 SV=2	804	Master Protein	SSPLPTsPKFLRP
FALSE	High	Phospho	S	6	100	RPDPDSDEDEDYER	9	0	0	Q8JZX4	Splicing factor 45 OS=Mus musculus OX=10090 GN=Rbm17 PE=1 SV=1	155	Master Protein	RRPDPDsDEDEDY
FALSE	High	Phospho	S	15	98.3	EAEAQAAMEANSEGSLTRPK	1	2	1	P63040	Complexin-1 OS=Mus musculus OX=10090 GN=Cplx1 PE=1 SV=1	93	Master Protein	EANSEGsLTRPKK
FALSE	High	Phospho	S	7	100	TLNMTTSPEEK	7	1	0	Q3THK7	GMP synthase [glutamine-hydrolyzing] OS=Mus musculus OX=10090 GN=Gmps PE=1 SV=2	332	Master Protein	TLNMTTsPEEKRK
FALSE	High	Phospho	S	4	100	SAVSPDLHITPIYEGR	3	0	0	Q68FH0	Plakophilin-4 OS=Mus musculus OX=10090 GN=Pkp4 PE=1 SV=1	405	Master Protein	ELRSAVsPDLHIT
FALSE	High	Phospho	S	3	100	SPSIDSIQKDPR	2	0	0	Q68FH0	Plakophilin-4 OS=Mus musculus OX=10090 GN=Pkp4 PE=1 SV=1	511	Master Protein	GATRSPsIDSIQK
FALSE	High	Phospho	S	3	100	VGSPLTLTDAQTR	3	0	0	Q68FH0	Plakophilin-4 OS=Mus musculus OX=10090 GN=Pkp4 PE=1 SV=1	313	Master Protein	TTTRVGsPLTLTD
FALSE	High	Phospho	T	12	99	TSLDSGHSDPPTPPPPLPLPGDEGGSPASGSR	2	1	0	Q80WT0	Junctophilin-4 OS=Mus musculus OX=10090 GN=Jph4 PE=2 SV=1	172	Master Protein	GHSDPPtPPPPLP
FALSE	High	Phospho	S	10	100	KVQVAPLQGSPPLSHDDR	3	0	0	Q9Z0U1	Tight junction protein ZO-2 OS=Mus musculus OX=10090 GN=Tjp2 PE=1 SV=2	107	Master Protein	VAPLQGsPPLSHD
FALSE	High	Phospho	S	1	100	SFSPEER	1	0	0	Q9Z0U1	Tight junction protein ZO-2 OS=Mus musculus OX=10090 GN=Tjp2 PE=1 SV=2	393	Master Protein	EIESNRsFSPEER
FALSE	High	Phospho	S	7	100	AENYDISPADR	2	0	0	Q02053	Ubiquitin-like modifier-activating enzyme 1 OS=Mus musculus OX=10090 GN=Uba1 PE=1 SV=1	876	Master Protein	AENYDIsPADRHK
FALSE	High	Phospho	S	5	100	ATLPSPDKLPGFK	8	0	0	Q02053	Ubiquitin-like modifier-activating enzyme 1 OS=Mus musculus OX=10090 GN=Uba1 PE=1 SV=1	835	Master Protein	LKATLPsPDKLPG
FALSE	High	Phospho	S	4	100	AAFSKDESKEPIVEVR	13	4	20	P13595	Neural cell adhesion molecule 1 OS=Mus musculus OX=10090 GN=Ncam1 PE=1 SV=3	770	Master Protein	EGKAAFsKDESKE
FALSE	High	Phospho	S	1	100	SPVLLPK	3	0	0	Q921C5	Protein bicaudal D homolog 2 OS=Mus musculus OX=10090 GN=Bicd2 PE=1 SV=1	578	Master Protein	EGRGRRsPVLLPK
FALSE	High	Phospho	S	4	100	SATSDLELR	4	0	0	Q62407	Striated muscle-specific serine/threonine-protein kinase OS=Mus musculus OX=10090 GN=Speg PE=1 SV=2	493	Master Protein	RQRSATsDLELRF
FALSE	High	Phospho	S	10	100	ALSSGGSITSPPLSPALPK	4	0	0	Q6Y7W8	GRB10-interacting GYF protein 2 OS=Mus musculus OX=10090 GN=Gigyf2 PE=1 SV=2	26	Master Protein	SGGSITsPPLSPA
FALSE	High	Phospho	S	10	100	ATAPQTQHVSPMR	9	0	0	P57776	Elongation factor 1-delta OS=Mus musculus OX=10090 GN=Eef1d PE=1 SV=3	133	Master Protein	PQTQHVsPMRQVE
FALSE	High	Phospho	S	6	100	NITGSSPVADFSAIK	2	1	0	P42567	Epidermal growth factor receptor substrate 15 OS=Mus musculus OX=10090 GN=Eps15 PE=1 SV=1	324	Master Protein	KNITGSsPVADFS
FALSE	High	Phospho	S	3	100	HVSDPGLPGK	4	0	0	Q9ER47	Potassium voltage-gated channel subfamily H member 7 OS=Mus musculus OX=10090 GN=Kcnh7 PE=1 SV=2	1188	Master Protein	GLHRHVsDPGLPG
FALSE	High	Phospho	S	9	99.7	TLAGDVKTSPPR	2	2	0	Q64362	AKT-interacting protein OS=Mus musculus OX=10090 GN=Aktip PE=1 SV=1	30	Master Protein	AGDVKTsPPRSAP
FALSE	High	Phospho	S	3	100	KASGPPVSELITK	3	0	0	P15864	Histone H1.2 OS=Mus musculus OX=10090 GN=H1-2 PE=1 SV=2	36	Master Protein	GVRRKAsGPPVSE
FALSE	High	Phospho	T	17	100	EEAGVPRGEGPAVPGDTPPPTPR	3	0	0	P60469	Liprin-alpha-3 OS=Mus musculus OX=10090 GN=Ppfia3 PE=1 SV=2	714	Master Protein	PAVPGDtPPPTPR
FALSE	High	Phospho	S	3	100	RGSALGPDEAGGELER	5	0	0	P60469	Liprin-alpha-3 OS=Mus musculus OX=10090 GN=Ppfia3 PE=1 SV=2	17	Master Protein	EDGRRGsALGPDE
FALSE	High	Phospho	S	1	100	SLPGSALELR	4	0	0	P60469	Liprin-alpha-3 OS=Mus musculus OX=10090 GN=Ppfia3 PE=1 SV=2	508	Master Protein	PSSYSRsLPGSAL
FALSE	High	Phospho	S	10	100	SKPVFSESLSD	4	0	4	Q9WVA2	Mitochondrial import inner membrane translocase subunit Tim8 A OS=Mus musculus OX=10090 GN=Timm8a1 PE=1 SV=1	96	Master Protein	VFSESLsD
FALSE	High	Phospho	T	10	99.1	SEPLVSGIRTPPVRR	1	1	3	Q8BYK5	Phosphatase and actin regulator 3 OS=Mus musculus OX=10090 GN=Phactr3 PE=1 SV=2	58	Master Protein	LVSGIRtPPVRRN
FALSE	High	Phospho	S	7	100	LFSSSSSPPPAKR	4	0	0	Q9ESN9	C-Jun-amino-terminal kinase-interacting protein 3 OS=Mus musculus OX=10090 GN=Mapk8ip3 PE=1 SV=1	586	Master Protein	LFSSSSsPPPAKR
FALSE	High	Phospho	S	4	100	AVDSSSEEIEVEVPVVDRR	2	1	3	Q5XG69	Soluble lamin-associated protein of 75 kDa OS=Mus musculus OX=10090 GN=Fam169a PE=1 SV=3	630	Master Protein	AEKAVDsSSEEIE
FALSE	High	Phospho	S	3	100	AGSDGDIMDSSTETPPISIK	21	0	0	Q3V3V9	Capping protein, Arp2/3 and myosin-I linker protein 2 OS=Mus musculus OX=10090 GN=Carmil2 PE=1 SV=2	1134	Master Protein	EIKKAGsDGDIMD
FALSE	High	Phospho	S	9	100	GPRPDLETSPGAAAR	2	11	0	Q3V3V9	Capping protein, Arp2/3 and myosin-I linker protein 2 OS=Mus musculus OX=10090 GN=Carmil2 PE=1 SV=2	1008	Master Protein	RPDLETsPGAAAR
FALSE	High	Phospho	S	9	100	ALVNGEPMSPEAGEK	12	0	0	Q5XJV6	Serine/threonine-protein kinase LMTK3 OS=Mus musculus OX=10090 GN=Lmtk3 PE=1 SV=1	962	Master Protein	VNGEPMsPEAGEK
FALSE	High	Phospho	S	6	100	ELETPSEEK	14	1	3	Q61361	Brevican core protein OS=Mus musculus OX=10090 GN=Bcan PE=1 SV=2	587	Master Protein	RELETPsEEKSGR
FALSE	High	Phospho	S	2	100	ASPPPQGPLPGPPGALHR	3	0	0	Q3U2S4	OTU domain-containing protein 5 OS=Mus musculus OX=10090 GN=Otud5 PE=1 SV=2	64	Master Protein	GARPRAsPPPQGP
FALSE	High	Phospho	S	8	100	EYEEEIHSLKER	3	0	0	F6SEU4	Ras/Rap GTPase-activating protein SynGAP OS=Mus musculus OX=10090 GN=Syngap1 PE=1 SV=2	1201	Master Protein	YEEEIHsLKERLH
FALSE	High	Phospho	S	3	98.6	LPSPTKEKPPPPPPGGGK	1	3	0	F6SEU4	Ras/Rap GTPase-activating protein SynGAP OS=Mus musculus OX=10090 GN=Syngap1 PE=1 SV=2	788	Master Protein	DMARLPsPTKEKP
FALSE	High	Phospho	S	9	100	SVEAAAELSAK	3	0	2	Q9D0J8	Parathymosin OS=Mus musculus OX=10090 GN=Ptms PE=1 SV=3	13	Master Protein	EAAAELsAKDLKE
FALSE	High	Phospho	S	5	100	KSLDSDESEDEDDDYQQK	6	1	3	Q3UHX2	28 kDa heat- and acid-stable phosphoprotein OS=Mus musculus OX=10090 GN=Pdap1 PE=1 SV=1	60	Master Protein	EKKSLDsDESEDE
FALSE	High	Phospho	S	1	100	SYEDLTELEDR	6	0	0	Q6PDG8	Vacuolar fusion protein MON1 homolog A OS=Mus musculus OX=10090 GN=Mon1a PE=1 SV=3	56	Master Protein	MFVHTRsYEDLTE
FALSE	High	Phospho	S	8	100	IAATILTSPDLR	3	0	0	P05202	Aspartate aminotransferase, mitochondrial OS=Mus musculus OX=10090 GN=Got2 PE=1 SV=1	333	Master Protein	AATILTsPDLRKQ
FALSE	High	Phospho	S	11	100	SDANTDLIGGSPK	4	0	10	P53986	Monocarboxylate transporter 1 OS=Mus musculus OX=10090 GN=Slc16a1 PE=1 SV=1	230	Master Protein	TDLIGGsPKGEKL
FALSE	High	Phospho	S	4	100	SKESLQEAGKSDANTDLIGGSPK	10	0	0	P53986	Monocarboxylate transporter 1 OS=Mus musculus OX=10090 GN=Slc16a1 PE=1 SV=1	213	Master Protein	KLKSKEsLQEAGK
FALSE	High	Phospho	S	3	100	GNSDGYIIPINK	1	0	0	Q8JZZ7	Adhesion G protein-coupled receptor L2 OS=Mus musculus OX=10090 GN=Adgrl2 PE=1 SV=3	1458	Master Protein	QISRGNsDGYIIP
FALSE	High	Phospho	S	6	100	AGDAPSEEKKGEGDAAPSEEK	2	0	9	P06837	Neuromodulin OS=Mus musculus OX=10090 GN=Gap43 PE=1 SV=1	110	Master Protein	KAGDAPsEEKKGE
FALSE	High	Phospho	S	5	100	EGDGSATTDAAPATSPK	41	7	293	P06837	Neuromodulin OS=Mus musculus OX=10090 GN=Gap43 PE=1 SV=1	86	Master Protein	KKEGDGsATTDAA
FALSE	High	Phospho	T	8	98.6	EGDGSATTDAAPATSPKAEEPSKAGDAPSEEK	5	0	86	P06837	Neuromodulin OS=Mus musculus OX=10090 GN=Gap43 PE=1 SV=1	89	Master Protein	GDGSATtDAAPAT
FALSE	High	Phospho	S	15	100	KGEGDAAPSEEKAGSAETESAAK	2	2	8	P06837	Neuromodulin OS=Mus musculus OX=10090 GN=Gap43 PE=1 SV=1	128	Master Protein	SEEKAGsAETESA
FALSE	High	Phospho	S	3	100	GWSPPPEVR	5	0	0	Q9QXG4	Acetyl-coenzyme A synthetase, cytoplasmic OS=Mus musculus OX=10090 GN=Acss2 PE=1 SV=2	30	Master Protein	GRVRGWsPPPEVR
FALSE	High	Phospho	S	3	100	KLSGDQITLPTTVDYSSVPK	3	0	0	Q9D0V7	Receptor-binding cancer antigen expressed on SiSo cells OS=Mus musculus OX=10090 GN=Ebag9 PE=1 SV=2	36	Master Protein	GRGRKLsGDQITL
FALSE	High	Phospho	S	4	100	ATISDEEIER	6	0	0	Q8BJF9	Charged multivesicular body protein 2b OS=Mus musculus OX=10090 GN=Chmp2b PE=1 SV=1	199	Master Protein	TSKATIsDEEIER
FALSE	High	Phospho	S	1	100	SLPSASTSK	3	0	0	Q8BJF9	Charged multivesicular body protein 2b OS=Mus musculus OX=10090 GN=Chmp2b PE=1 SV=1	187	Master Protein	APSAARsLPSAST
FALSE	High	Phospho	S	3	100	KSSVEGLEPAENK	5	1	0	P16254	Signal recognition particle 14 kDa protein OS=Mus musculus OX=10090 GN=Srp14 PE=1 SV=1	45	Master Protein	PIPRKSsVEGLEP
FALSE	High	Phospho	T	2	100	ETRTSSESIVSVPASSTSGSPSR	1	0	0	Q8BL65	Actin-binding LIM protein 2 OS=Mus musculus OX=10090 GN=Ablim2 PE=1 SV=1	276	Master Protein	EDKSKEtRTSSES
FALSE	High	Phospho	S	3	100	TSSPSSAGSVSLGHYTPTSR	4	2	0	Q8BL65	Actin-binding LIM protein 2 OS=Mus musculus OX=10090 GN=Ablim2 PE=1 SV=1	365	Master Protein	KQCRTSsPSSAGS
FALSE	High	Phospho	S	7	100	LTGPPPSFEGK	4	0	0	Q6NS65	Uracil nucleotide/cysteinyl leukotriene receptor OS=Mus musculus OX=10090 GN=Gpr17 PE=1 SV=1	323	Master Protein	LTGPPPsFEGKTN
FALSE	High	Phospho	S	3	99.3	ASSPPDRIDIFGR	2	5	1	Q3UL36	Arginine and glutamate-rich protein 1 OS=Mus musculus OX=10090 GN=Arglu1 PE=1 SV=2	75	Master Protein	ERERASsPPDRID
FALSE	High	Phospho	S	6	99.5	GSETGSETHESDLAPSDK	5	2	0	Q7TSC1	Protein PRRC2A OS=Mus musculus OX=10090 GN=Prrc2a PE=1 SV=1	1108	Master Protein	RGSETGsETHESD
FALSE	High	Phospho	S	3	100	GTSPGSELPPPK	21	8	1	Q7TSC1	Protein PRRC2A OS=Mus musculus OX=10090 GN=Prrc2a PE=1 SV=1	378	Master Protein	DGKKGTsPGSELP
FALSE	High	Phospho	S	1	100	SEGSEYEEIPK	7	5	0	Q7TSC1	Protein PRRC2A OS=Mus musculus OX=10090 GN=Prrc2a PE=1 SV=1	1087	Master Protein	TASETRsEGSEYE
FALSE	High	Phospho	S	3	97.1	TASEPPLAPPVSEEEDEEEEEEEDDNEPPPVIAPRPEHTK	4	0	4	Q61036	Serine/threonine-protein kinase PAK 3 OS=Mus musculus OX=10090 GN=Pak3 PE=1 SV=2	177	Master Protein	SNTKTAsEPPLAP
FALSE	High	Phospho	S	12	98.6	TASEPPLAPPVSEEEDEEEEEEEDDNEPPPVIAPRPEHTK	2	0	6	Q61036	Serine/threonine-protein kinase PAK 3 OS=Mus musculus OX=10090 GN=Pak3 PE=1 SV=2	186	Master Protein	PLAPPVsEEEDEE
FALSE	High	Phospho	S	10	100	AVVYRETDPSPEER	6	0	0	Q9Z2H5	Band 4.1-like protein 1 OS=Mus musculus OX=10090 GN=Epb41l1 PE=1 SV=2	868	Master Protein	YRETDPsPEERDK
FALSE	High	Phospho	S	15	100	GPSSQEDESGGLEDSPDR	1	0	0	Q9Z2H5	Band 4.1-like protein 1 OS=Mus musculus OX=10090 GN=Epb41l1 PE=1 SV=2	677	Master Protein	SGGLEDsPDRGAC
FALSE	High	Phospho	S	9	100	LPSSPASPSPK	16	0	0	Q9Z2H5	Band 4.1-like protein 1 OS=Mus musculus OX=10090 GN=Epb41l1 PE=1 SV=2	546	Master Protein	SSPASPsPKGTPE
FALSE	High	Phospho	S	7	100	LPSSPASPSPK	11	0	5	Q9Z2H5	Band 4.1-like protein 1 OS=Mus musculus OX=10090 GN=Epb41l1 PE=1 SV=2	544	Master Protein	LPSSPAsPSPKGT
FALSE	High	Phospho	S	3	100	LVSPEPPPK	6	0	0	Q9Z2H5	Band 4.1-like protein 1 OS=Mus musculus OX=10090 GN=Epb41l1 PE=1 SV=2	378	Master Protein	TFFRLVsPEPPPK
FALSE	High	Phospho	T	11	100	RSEAEEGEVRTPTK	2	0	0	Q9Z2H5	Band 4.1-like protein 1 OS=Mus musculus OX=10090 GN=Epb41l1 PE=1 SV=2	475	Master Protein	EEGEVRtPTKIKE
FALSE	High	Phospho	S	3	100	SLSPIIGK	3	0	0	Q9Z2H5	Band 4.1-like protein 1 OS=Mus musculus OX=10090 GN=Epb41l1 PE=1 SV=2	782	Master Protein	TEIRSLsPIIGKD
FALSE	High	Phospho	S	3	100	TLSMIEEEIR	5	0	0	O54931	A-kinase anchor protein 2 OS=Mus musculus OX=10090 GN=Akap2 PE=1 SV=3	740	Master Protein	RKQRTLsMIEEEI
FALSE	High	Phospho	S	3	100	KLSLPTDLKPDLDVK	7	0	0	Q8K400	Syntaxin-binding protein 5 OS=Mus musculus OX=10090 GN=Stxbp5 PE=1 SV=3	760	Master Protein	KMSRKLsLPTDLK
FALSE	High	Phospho	S	6	100	SSSVTSIDKESR	3	0	0	Q8K400	Syntaxin-binding protein 5 OS=Mus musculus OX=10090 GN=Stxbp5 PE=1 SV=3	786	Master Protein	RSSSVTsIDKESR
FALSE	High	Phospho	S	4	100	KSLSAPLHPEFEEVYR	1	0	0	Q8VDN4	Coiled-coil domain-containing protein 92 OS=Mus musculus OX=10090 GN=Ccdc92 PE=1 SV=1	194	Master Protein	RMKKSLsAPLHPE
FALSE	High	Phospho	T	4	96.4	DNLTLWTSDTQGDEAEAGEGGEN	4	11	20	P63101	14-3-3 protein zeta/delta OS=Mus musculus OX=10090 GN=Ywhaz PE=1 SV=1	226	Master Protein	LLRDNLtLWTSDT
FALSE	High	Phospho	S	4	100	VVSSIEQK	2	0	0	P63101	14-3-3 protein zeta/delta OS=Mus musculus OX=10090 GN=Ywhaz PE=1 SV=1	64	Master Protein	SWRVVSsIEQKTE
FALSE	High	Phospho	S	16	100	ESGSEQDLDGAGERASDLEEEENATR	2	0	0	Q0P678	Zinc finger CCCH domain-containing protein 18 OS=Mus musculus OX=10090 GN=Zc3h18 PE=1 SV=1	45	Master Protein	GAGERAsDLEEEE
FALSE	High	Phospho	S	8	99.8	LGVSVSPSR	5	2	2	Q0P678	Zinc finger CCCH domain-containing protein 18 OS=Mus musculus OX=10090 GN=Zc3h18 PE=1 SV=1	532	Master Protein	GVSVSPsRARRRR
FALSE	High	Phospho	S	3	100	SPSPTLGESLAPR	3	1	0	Q6PDH0	Pleckstrin homology-like domain family B member 1 OS=Mus musculus OX=10090 GN=Phldb1 PE=1 SV=1	522	Master Protein	RRTRSPsPTLGES
FALSE	High	Phospho	S	2	99.5	SSPPPLPAK	1	5	0	Q6PDH0	Pleckstrin homology-like domain family B member 1 OS=Mus musculus OX=10090 GN=Phldb1 PE=1 SV=1	951	Master Protein	AASPRSsPPPLPA
FALSE	High	Phospho	S	12	100	STETSDFENIESPLNER	3	0	0	Q8BY87	Ubiquitin carboxyl-terminal hydrolase 47 OS=Mus musculus OX=10090 GN=Usp47 PE=1 SV=2	911	Master Protein	DFENIEsPLNERG
FALSE	High	Phospho	S	7	99.7	VNASASSLK	3	1	0	Q61553	Fascin OS=Mus musculus OX=10090 GN=Fscn1 PE=1 SV=4	39	Master Protein	VNASASsLKKKQI
FALSE	High	Phospho	S	3	100	KSSFSNSADDIK	13	1	0	Q61686	Chromobox protein homolog 5 OS=Mus musculus OX=10090 GN=Cbx5 PE=1 SV=1	93	Master Protein	GNKRKSsFSNSAD
FALSE	High	Phospho	S	7	99.4	GAYVPSSPTR	2	2	1	Q80W47	WD repeat domain phosphoinositide-interacting protein 2 OS=Mus musculus OX=10090 GN=Wipi2 PE=1 SV=1	395	Master Protein	GAYVPSsPTRLGK
FALSE	High	Phospho	S	12	100	YFDSFGDLSSASAIMGNPK	3	0	5	P02089	Hemoglobin subunit beta-2 OS=Mus musculus OX=10090 GN=Hbb-b2 PE=1 SV=2	53	Master Protein	GDLSSAsAIMGNP
FALSE	High	Phospho	S	6	100	ESRQESDPEDDDVKKPALQSSVVATSK	4	0	0	O35691	Pinin OS=Mus musculus OX=10090 GN=Pnn PE=1 SV=4	100	Master Protein	RESRQEsDPEDDD
FALSE	High	Phospho	S	3	100	GFSDSGGGPPAK	7	0	0	O35691	Pinin OS=Mus musculus OX=10090 GN=Pnn PE=1 SV=4	66	Master Protein	LLRRGFsDSGGGP
FALSE	High	Phospho	S	14	100	EIHDVAGDGDSLGSPGPTR	4	0	0	Q80U49	Centrosomal protein of 170 kDa protein B OS=Mus musculus OX=10090 GN=Cep170b PE=1 SV=2	1341	Master Protein	DGDSLGsPGPTRS
FALSE	High	Phospho	S	10	100	SPLELGEKLSPLPGGPGAGDPR	4	0	0	Q61127	NGFI-A-binding protein 2 OS=Mus musculus OX=10090 GN=Nab2 PE=1 SV=2	171	Master Protein	ELGEKLsPLPGGP
FALSE	High	Phospho	S	7	100	KEESEESEDDMGFGLFD	19	1	18	P47955	60S acidic ribosomal protein P1 OS=Mus musculus OX=10090 GN=Rplp1 PE=1 SV=1	104	Master Protein	KEESEEsEDDMGF
FALSE	High	Phospho	S	4	100	KEESEESEDDMGFGLFD	29	1	8	P47955	60S acidic ribosomal protein P1 OS=Mus musculus OX=10090 GN=Rplp1 PE=1 SV=1	101	Master Protein	EAKKEEsEESEDD
FALSE	High	Phospho	T	7	98.7	SRTSVQTEDDQLIAGQSAR	1	0	2	Q61301	Catenin alpha-2 OS=Mus musculus OX=10090 GN=Ctnna2 PE=1 SV=3	657	Master Protein	SRTSVQtEDDQLI
FALSE	High	Phospho	S	9	100	TPEELEDDSDFEQEDYDVR	9	2	4	Q61301	Catenin alpha-2 OS=Mus musculus OX=10090 GN=Ctnna2 PE=1 SV=3	640	Master Protein	EELEDDsDFEQED
FALSE	High	Phospho	S	8	100	LATGEPASPHDSLGHSGLPPSPAK	3	0	0	P97445	Voltage-dependent P/Q-type calcium channel subunit alpha-1A OS=Mus musculus OX=10090 GN=Cacna1a PE=1 SV=2	1038	Master Protein	ATGEPAsPHDSLG
FALSE	High	Phospho	S	10	100	DLVQPDKPASPK	3	0	0	Q8BJ05	Zinc finger CCCH domain-containing protein 14 OS=Mus musculus OX=10090 GN=Zc3h14 PE=1 SV=1	515	Master Protein	QPDKPAsPKFIVT
FALSE	High	Phospho	S	4	99.4	TETSEDDLGDKAPKR	2	0	0	Q8VCD6	Receptor expression-enhancing protein 2 OS=Mus musculus OX=10090 GN=Reep2 PE=1 SV=2	210	Master Protein	DPRTETsEDDLGD
FALSE	High	Phospho	T	2	99	GTPRNGSPPPGAPASR	2	0	3	Q9EQN3	TSC22 domain family protein 4 OS=Mus musculus OX=10090 GN=Tsc22d4 PE=1 SV=2	57	Master Protein	DPGGRGtPRNGSP
FALSE	High	Phospho	S	3	100	NGSPPPGAPASR	5	0	2	Q9EQN3	TSC22 domain family protein 4 OS=Mus musculus OX=10090 GN=Tsc22d4 PE=1 SV=2	62	Master Protein	GTPRNGsPPPGAP
FALSE	High	Phospho	S	4	100	TLASPEQLEK	4	0	0	Q9Z2S7	TSC22 domain family protein 3 OS=Mus musculus OX=10090 GN=Tsc22d3 PE=1 SV=2	102	Master Protein	LLKTLAsPEQLEK
FALSE	High	Phospho	S	22	100	DMPHPLAGSSSEEAVGGDSTPSPDLLMAR	4	0	0	Q8CE50	Sorting nexin-30 OS=Mus musculus OX=10090 GN=Snx30 PE=1 SV=1	40	Master Protein	GGDSTPsPDLLMA
FALSE	High	Phospho	S	3	100	RDSVLAASR	3	0	0	P11881	Inositol 1,4,5-trisphosphate receptor type 1 OS=Mus musculus OX=10090 GN=Itpr1 PE=1 SV=2	1588	Master Protein	NAARRDsVLAASR
FALSE	High	Phospho	S	3	100	LKSEDELRPDVDEHTQK	1	0	0	O54916	RalBP1-associated Eps domain-containing protein 1 OS=Mus musculus OX=10090 GN=Reps1 PE=1 SV=2	708	Master Protein	VRRRLKsEDELRP
FALSE	High	Phospho	S	3	100	SLSTSGESLYHVLGLDK	23	2	1	P60904	DnaJ homolog subfamily C member 5 OS=Mus musculus OX=10090 GN=Dnajc5 PE=1 SV=1	10	Master Protein	QRQRSLsTSGESL
FALSE	High	Phospho	S	14	100	TLSNAEDYLDDEDSD	19	0	0	Q62422	Osteoclast-stimulating factor 1 OS=Mus musculus OX=10090 GN=Ostf1 PE=1 SV=2	214	Master Protein	YLDDEDsD
FALSE	High	Phospho	S	3	100	SVSDQFYR	1	0	0	P59325	Eukaryotic translation initiation factor 5 OS=Mus musculus OX=10090 GN=Eif5 PE=1 SV=1	10	Master Protein	NVNRSVsDQFYRY
FALSE	High	Phospho	S	2	100	ASPSIWER	3	0	0	Q8C8T7	Protein ELFN1 OS=Mus musculus OX=10090 GN=Elfn1 PE=2 SV=1	773	Master Protein	EYTCRAsPSIWER
FALSE	High	Phospho	S	11	100	AKESDLSDTLSPSKEK	3	0	0	Q3URD3	Sarcolemmal membrane-associated protein OS=Mus musculus OX=10090 GN=Slmap PE=1 SV=2	469	Master Protein	DLSDTLsPSKEKS
FALSE	High	Phospho	S	4	100	LGGSVELVDIGK	6	0	0	Q9D1A2	Cytosolic non-specific dipeptidase OS=Mus musculus OX=10090 GN=Cndp2 PE=1 SV=1	58	Master Protein	VQRLGGsVELVDI
FALSE	High	Phospho	S	14	100	LPSSSSEMGSQDGSPLR	2	1	0	Q99JP7	Glutathione hydrolase 7 OS=Mus musculus OX=10090 GN=Ggt7 PE=1 SV=2	83	Master Protein	MGSQDGsPLRETR
FALSE	High	Phospho	S	15	100	GAGDEVSELPAPARSPPR	8	1	0	Q66L44	Voltage-dependent calcium channel beta subunit-associated regulatory protein OS=Mus musculus OX=10090 GN=Cbarp PE=1 SV=4	520	Master Protein	LPAPARsPPRSPR
FALSE	High	Phospho	S	3	100	HASLDGASPYFK	5	0	0	Q66L44	Voltage-dependent calcium channel beta subunit-associated regulatory protein OS=Mus musculus OX=10090 GN=Cbarp PE=1 SV=4	290	Master Protein	RLRRHAsLDGASP
FALSE	High	Phospho	S	24	100	SGDSSGSGSGGGGAAPAFPPPPESPPALRPK	12	0	0	Q66L44	Voltage-dependent calcium channel beta subunit-associated regulatory protein OS=Mus musculus OX=10090 GN=Cbarp PE=1 SV=4	478	Master Protein	FPPPPEsPPALRP
FALSE	High	Phospho	S	12	100	DMPGGFLFDGLSDDEDDFHPSTR	5	0	0	Q91W67	Ubiquitin-like protein 7 OS=Mus musculus OX=10090 GN=Ubl7 PE=1 SV=2	230	Master Protein	FLFDGLsDDEDDF
FALSE	High	Phospho	S	3	100	RDSFDDRGPSLNPVLDYDHGSR	6	11	2	Q8K310	Matrin-3 OS=Mus musculus OX=10090 GN=Matr3 PE=1 SV=1	188	Master Protein	RHFRRDsFDDRGP
FALSE	High	Phospho	S	3	100	SYSPDGKESPSDK	1	0	0	Q8K310	Matrin-3 OS=Mus musculus OX=10090 GN=Matr3 PE=1 SV=1	598	Master Protein	SRKRSYsPDGKES
FALSE	High	Phospho	S	3	99.7	SGSPAPAEPVDPNR	5	0	0	Q80TT2	BAI1-associated protein 3 OS=Mus musculus OX=10090 GN=Baiap3 PE=1 SV=3	78	Master Protein	VLLRSGsPAPAEP
FALSE	High	Phospho	S	3	99.2	SGSPKLDPSEVYLK	2	0	0	Q9EQJ9	Membrane-associated guanylate kinase, WW and PDZ domain-containing protein 3 OS=Mus musculus OX=10090 GN=Magi3 PE=1 SV=2	702	Master Protein	SIIRSGsPKLDPS
FALSE	High	Phospho	S	12	100	TNQAILSQLYQSPNR	8	0	0	Q60899	ELAV-like protein 2 OS=Mus musculus OX=10090 GN=Elavl2 PE=1 SV=1	221	Master Protein	LSQLYQsPNRRYP
FALSE	High	Phospho	S	3	100	SKSPPKSPEEEGAVSS	1	0	0	Q62093	Serine/arginine-rich splicing factor 2 OS=Mus musculus OX=10090 GN=Srsf2 PE=1 SV=4	208	Master Protein	SRSRSKsPPKSPE
FALSE	High	Phospho	T	8	99.6	VDNLTYRTSPDTLR	3	33	6	Q62093	Serine/arginine-rich splicing factor 2 OS=Mus musculus OX=10090 GN=Srsf2 PE=1 SV=4	25	Master Protein	DNLTYRtSPDTLR
FALSE	High	Phospho	S	4	100	TLPSEDEEGEEDKEFYLR	1	0	0	Q6ZWR6	Nesprin-1 OS=Mus musculus OX=10090 GN=Syne1 PE=1 SV=2	8308	Master Protein	ASRTLPsEDEEGE
FALSE	High	Phospho	S	6	98.6	EIEDLSQSQSPESETDYPVSTDTR	3	3	0	Q9EPN1	Neurobeachin OS=Mus musculus OX=10090 GN=Nbea PE=1 SV=1	997	Master Protein	REIEDLsQSQSPE
FALSE	High	Phospho	S	11	100	TPLENVPGNLSPIKDPDR	13	0	0	Q9EPN1	Neurobeachin OS=Mus musculus OX=10090 GN=Nbea PE=1 SV=1	1519	Master Protein	NVPGNLsPIKDPD
FALSE	High	Phospho	S	4	100	GPPSPPAPVMHSPSR	14	0	0	Q9CSN1	SNW domain-containing protein 1 OS=Mus musculus OX=10090 GN=Snw1 PE=1 SV=3	224	Master Protein	IPRGPPsPPAPVM
FALSE	High	Phospho	S	12	100	GPPSPPAPVMHSPSR	4	0	10	Q9CSN1	SNW domain-containing protein 1 OS=Mus musculus OX=10090 GN=Snw1 PE=1 SV=3	232	Master Protein	PAPVMHsPSRKMT
FALSE	High	Phospho	S	17	100	AKTDHGAEIVYKSPVVSGDTSPR	23	3	48	P10637	Microtubule-associated protein tau OS=Mus musculus OX=10090 GN=Mapt PE=1 SV=3	692	Master Protein	YKSPVVsGDTSPR
FALSE	High	Phospho	S	21	100	AKTDHGAEIVYKSPVVSGDTSPR	9	40	25	P10637	Microtubule-associated protein tau OS=Mus musculus OX=10090 GN=Mapt PE=1 SV=3	696	Master Protein	VVSGDTsPRHLSN
FALSE	High	Phospho	S	17	98.5	ESPPQPPADDGAEEPGSETSDAK	1	0	0	P10637	Microtubule-associated protein tau OS=Mus musculus OX=10090 GN=Mapt PE=1 SV=3	50	Master Protein	GAEEPGsETSDAK
FALSE	High	Phospho	S	7	97	HLSNVSSTGSIDMVDSPQLATLADEVSASLAK	1	0	2	P10637	Microtubule-associated protein tau OS=Mus musculus OX=10090 GN=Mapt PE=1 SV=3	705	Master Protein	HLSNVSsTGSIDM
FALSE	High	Phospho	T	7	100	KVAVVRTPPK	3	0	0	P10637	Microtubule-associated protein tau OS=Mus musculus OX=10090 GN=Mapt PE=1 SV=3	523	Master Protein	KVAVVRtPPKSPS
FALSE	High	Phospho	S	3	100	IGSLDNITHVPGGGNK	21	0	12	P10637	Microtubule-associated protein tau OS=Mus musculus OX=10090 GN=Mapt PE=1 SV=3	648	Master Protein	VQSKIGsLDNITH
FALSE	High	Phospho	S	3	100	IGSTENLK	12	1	2	P10637	Microtubule-associated protein tau OS=Mus musculus OX=10090 GN=Mapt PE=1 SV=3	554	Master Protein	VRSKIGsTENLKH
FALSE	High	Phospho	S	8	100	IPAKTTPSPK	26	1	0	P10637	Microtubule-associated protein tau OS=Mus musculus OX=10090 GN=Mapt PE=1 SV=3	470	Master Protein	PAKTTPsPKTPPG
FALSE	High	Phospho	T	6	99	IPAKTTPSPKTPPGSGEPPK	4	11	0	P10637	Microtubule-associated protein tau OS=Mus musculus OX=10090 GN=Mapt PE=1 SV=3	468	Master Protein	RIPAKTtPSPKTP
FALSE	High	Phospho	S	4	100	SGYSSPGSPGTPGSR	32	6	88	P10637	Microtubule-associated protein tau OS=Mus musculus OX=10090 GN=Mapt PE=1 SV=3	490	Master Protein	GERSGYsSPGSPG
FALSE	High	Phospho	S	5	100	SGYSSPGSPGTPGSR	48	6	72	P10637	Microtubule-associated protein tau OS=Mus musculus OX=10090 GN=Mapt PE=1 SV=3	491	Master Protein	ERSGYSsPGSPGT
FALSE	High	Phospho	T	8	99.7	SPVVSGDTSPR	7	201	93	P10637	Microtubule-associated protein tau OS=Mus musculus OX=10090 GN=Mapt PE=1 SV=3	695	Master Protein	PVVSGDtSPRHLS
FALSE	High	Phospho	S	5	100	SRTPSLPTPPTREPK	29	12	5	P10637	Microtubule-associated protein tau OS=Mus musculus OX=10090 GN=Mapt PE=1 SV=3	506	Master Protein	SRSRTPsLPTPPT
FALSE	High	Phospho	T	3	100	SRTPSLPTPPTREPK	14	12	20	P10637	Microtubule-associated protein tau OS=Mus musculus OX=10090 GN=Mapt PE=1 SV=3	504	Master Protein	PGSRSRtPSLPTP
FALSE	High	Phospho	S	11	99.8	GILAADESTGSIAKR	17	6	23	P05064	Fructose-bisphosphate aldolase A OS=Mus musculus OX=10090 GN=Aldoa PE=1 SV=2	39	Master Protein	ADESTGsIAKRLQ
FALSE	High	Phospho	S	3	100	LQSIGTENTEENR	5	1	7	P05064	Fructose-bisphosphate aldolase A OS=Mus musculus OX=10090 GN=Aldoa PE=1 SV=2	46	Master Protein	IAKRLQsIGTENT
FALSE	High	Phospho	S	9	100	IDYIAGLDSR	3	0	0	P08030	Adenine phosphoribosyltransferase OS=Mus musculus OX=10090 GN=Aprt PE=1 SV=2	66	Master Protein	YIAGLDsRGFLFG
FALSE	High	Phospho	S	6	100	IGFGPSPFSLTEGLPK	2	0	1	P19246	Neurofilament heavy polypeptide OS=Mus musculus OX=10090 GN=Nefh PE=1 SV=3	416	Master Protein	RIGFGPsPFSLTE
FALSE	High	Phospho	S	1	100	SLEGEAAALR	3	0	0	P19246	Neurofilament heavy polypeptide OS=Mus musculus OX=10090 GN=Nefh PE=1 SV=3	122	Master Protein	LEAHNRsLEGEAA
FALSE	High	Phospho	S	7	100	SPAEAKSPAEAKSPAEAK	11	0	0	P19246	Neurofilament heavy polypeptide OS=Mus musculus OX=10090 GN=Nefh PE=1 SV=3	607	Master Protein	SPAEAKsPAEAKS
FALSE	High	Phospho	S	7	100	SPAEAKSPAEAKSPAEAK	11	0	0	P19246	Neurofilament heavy polypeptide OS=Mus musculus OX=10090 GN=Nefh PE=1 SV=3	625	Master Protein	SPAEAKsPAEAKS
FALSE	High	Phospho	S	7	100	SPAEAKSPAEAKSPAEAK	11	0	0	P19246	Neurofilament heavy polypeptide OS=Mus musculus OX=10090 GN=Nefh PE=1 SV=3	661	Master Protein	SPAEAKsPAEAKS
FALSE	High	Phospho	S	13	100	SPAEAKSPAEAKSPAEAK	6	0	5	P19246	Neurofilament heavy polypeptide OS=Mus musculus OX=10090 GN=Nefh PE=1 SV=3	613	Master Protein	SPAEAKsPAEAKS
FALSE	High	Phospho	S	13	100	SPAEAKSPAEAKSPAEAK	6	0	5	P19246	Neurofilament heavy polypeptide OS=Mus musculus OX=10090 GN=Nefh PE=1 SV=3	631	Master Protein	SPAEAKsPAEAKS
FALSE	High	Phospho	S	13	100	SPAEAKSPAEAKSPAEAK	6	0	5	P19246	Neurofilament heavy polypeptide OS=Mus musculus OX=10090 GN=Nefh PE=1 SV=3	667	Master Protein	SPAEAKsPAEAKS
FALSE	High	Phospho	S	1	100	SPAEAKSPAEAKSPAEAK	2	0	9	P19246	Neurofilament heavy polypeptide OS=Mus musculus OX=10090 GN=Nefh PE=1 SV=3	601	Master Protein	SPSEAKsPAEAKS
FALSE	High	Phospho	S	1	100	SPAEAKSPAEAKSPAEAK	2	0	9	P19246	Neurofilament heavy polypeptide OS=Mus musculus OX=10090 GN=Nefh PE=1 SV=3	619	Master Protein	SPAEAKsPAEAKS
FALSE	High	Phospho	S	1	100	SPAEAKSPAEAKSPAEAK	2	0	9	P19246	Neurofilament heavy polypeptide OS=Mus musculus OX=10090 GN=Nefh PE=1 SV=3	655	Master Protein	SPSEAKsPAEAKS
FALSE	High	Phospho	S	1	100	SPAEAKSPAEVK	69	1	23	P19246	Neurofilament heavy polypeptide OS=Mus musculus OX=10090 GN=Nefh PE=1 SV=3	691	Master Protein	SPAEPKsPAEAKS
FALSE	High	Phospho	S	1	100	SPAEAKSPAEVK	69	1	23	P19246	Neurofilament heavy polypeptide OS=Mus musculus OX=10090 GN=Nefh PE=1 SV=3	703	Master Protein	SPAEVKsPAEAKS
FALSE	High	Phospho	S	7	100	SPATVKSPGEAK	4	1	0	P19246	Neurofilament heavy polypeptide OS=Mus musculus OX=10090 GN=Nefh PE=1 SV=3	589	Master Protein	SPATVKsPGEAKS
FALSE	High	Phospho	S	7	100	SPATVKSPGEAK	4	1	0	P19246	Neurofilament heavy polypeptide OS=Mus musculus OX=10090 GN=Nefh PE=1 SV=3	643	Master Protein	SPATVKsPGEAKS
FALSE	High	Phospho	S	1	100	SPATVKSPGEAK	3	0	2	P19246	Neurofilament heavy polypeptide OS=Mus musculus OX=10090 GN=Nefh PE=1 SV=3	583	Master Protein	SPAEPKsPATVKS
FALSE	High	Phospho	S	1	100	SPATVKSPGEAK	3	0	2	P19246	Neurofilament heavy polypeptide OS=Mus musculus OX=10090 GN=Nefh PE=1 SV=3	637	Master Protein	SPAEAKsPATVKS
FALSE	High	Phospho	S	9	99.6	TSVSSVSASPSR	7	2	13	P19246	Neurofilament heavy polypeptide OS=Mus musculus OX=10090 GN=Nefh PE=1 SV=3	61	Master Protein	VSSVSAsPSRFRG
FALSE	High	Phospho	S	17	100	AAASVVSGPPVASDCASPGDSAR	3	0	0	Q6P9K8	Caskin-1 OS=Mus musculus OX=10090 GN=Caskin1 PE=1 SV=2	1363	Master Protein	VASDCAsPGDSAR
FALSE	High	Phospho	S	5	100	AQPGSPQALGGPHGPATAK	1	0	0	Q6P9K8	Caskin-1 OS=Mus musculus OX=10090 GN=Caskin1 PE=1 SV=2	791	Master Protein	TKAQPGsPQALGG
FALSE	High	Phospho	S	9	100	KVPLPGPGSPEVK	19	0	0	Q6P9K8	Caskin-1 OS=Mus musculus OX=10090 GN=Caskin1 PE=1 SV=2	1259	Master Protein	PLPGPGsPEVKRA
FALSE	High	Phospho	S	3	100	RASDLAGSVDTGSAGSVK	7	0	0	Q6P9K8	Caskin-1 OS=Mus musculus OX=10090 GN=Caskin1 PE=1 SV=2	989	Master Protein	AQRRRAsDLAGSV
FALSE	High	Phospho	S	10	100	SVSESSPGDSPVKPPEGSSGAAR	3	0	0	Q6P9K8	Caskin-1 OS=Mus musculus OX=10090 GN=Caskin1 PE=1 SV=2	432	Master Protein	ESSPGDsPVKPPE
FALSE	High	Phospho	S	3	100	SSSLGDLLR	9	0	0	Q8K124	Pleckstrin homology domain-containing family O member 2 OS=Mus musculus OX=10090 GN=Plekho2 PE=1 SV=1	395	Master Protein	FHPRSSsLGDLLR
FALSE	High	Phospho	S	3	100	ERSPPLTPK	3	0	0	Q8K3E5	Jouberin OS=Mus musculus OX=10090 GN=Ahi1 PE=1 SV=2	974	Master Protein	PKVKERsPPLTPK
FALSE	High	Phospho	T	4	100	AAATPESQEPQAK	7	1	0	P28667	MARCKS-related protein OS=Mus musculus OX=10090 GN=Marcksl1 PE=1 SV=2	148	Master Protein	EGKAAAtPESQEP
FALSE	High	Phospho	S	6	96	EGGGDSSASSPTEEEQEQGEMSACSDEGTAQEGK	1	0	2	P28667	MARCKS-related protein OS=Mus musculus OX=10090 GN=Marcksl1 PE=1 SV=2	116	Master Protein	KEGGGDsSASSPT
FALSE	High	Phospho	S	12	100	GDVTAEEAAGASPAK	12	0	4	P28667	MARCKS-related protein OS=Mus musculus OX=10090 GN=Marcksl1 PE=1 SV=2	22	Master Protein	EEAAGAsPAKANG
FALSE	High	Phospho	S	5	100	LSGLSFKR	9	0	0	P28667	MARCKS-related protein OS=Mus musculus OX=10090 GN=Marcksl1 PE=1 SV=2	104	Master Protein	FKLSGLsFKRNRK
FALSE	High	Phospho	S	19	98.8	KLEESASFESLSPSSRPDSPTR	2	0	1	Q61315	Adenomatous polyposis coli protein OS=Mus musculus OX=10090 GN=Apc PE=1 SV=1	2473	Master Protein	PSSRPDsPTRSQA
FALSE	High	Phospho	S	4	100	SELSPITR	3	0	0	Q61315	Adenomatous polyposis coli protein OS=Mus musculus OX=10090 GN=Apc PE=1 SV=1	2283	Master Protein	AGKSELsPITRQT
FALSE	High	Phospho	S	6	100	DWEDDSDEDMSNFDR	43	1	1	Q9R0Q7	Prostaglandin E synthase 3 OS=Mus musculus OX=10090 GN=Ptges3 PE=1 SV=1	113	Master Protein	KDWEDDsDEDMSN
FALSE	High	Phospho	T	9	100	ADEVLAEVTVSAQASAK	1	0	0	Q91XQ0	Dynein heavy chain 8, axonemal OS=Mus musculus OX=10090 GN=Dnah8 PE=1 SV=2	3351	Master Protein	EVLAEVtVSAQAS
FALSE	High	Phospho	S	11	100	ADEVLAEVTVSAQASAK	1	0	0	Q91XQ0	Dynein heavy chain 8, axonemal OS=Mus musculus OX=10090 GN=Dnah8 PE=1 SV=2	3353	Master Protein	LAEVTVsAQASAK
FALSE	High	Phospho	S	15	100	ADEVLAEVTVSAQASAK	1	0	0	Q91XQ0	Dynein heavy chain 8, axonemal OS=Mus musculus OX=10090 GN=Dnah8 PE=1 SV=2	3357	Master Protein	TVSAQAsAKVKNE
FALSE	High	Phospho	S	3	99.7	RSSLPNGEGLQLK	2	1	0	Q3UYC0	Protein phosphatase 1H OS=Mus musculus OX=10090 GN=Ppm1h PE=1 SV=1	123	Master Protein	NSKRRSsLPNGEG
FALSE	High	Phospho	S	6	99.2	ILGSASPEEEQEKPILDRPTR	8	1	0	Q6NXN1	SUZ domain-containing protein 1 OS=Mus musculus OX=10090 GN=Szrd1 PE=1 SV=1	107	Master Protein	RILGSAsPEEEQE
