# Supplementary material for: TiO2 Simultaneous Enrichment, On-Line Deglycosylation, and Sequential Analysis of Glyco- and Phosphopeptides
Source: Front Chem. 2021 Aug 11;9:703176. doi: 10.3389/fchem.2021.703176 (PMC8385670; doi:10.3389/fchem.2021.703176)
Supplement: Supplementary file 3 [file Table6.xlsx]

## Sheet: Sheet1
Checked	Confidence	Annotated Sequence	Modifications	Qvality PEP	Qvality q-value	# Protein Groups	# Proteins	# PSMs	Master Protein Accessions	Positions in Master Proteins	Modifications in Master Proteins	# Missed Cleavages	Theo. MH+ [Da]	Abundances (Grouped): Sample	Abundances (Grouped) CV [%]: Sample	Quan Info	Found in Sample: [S7] F7: Sample	Found in Sample: [S8] F8: Sample	Found in Sample: [S9] F9: Sample	Confidence (by Search Engine): Sequest HT	Percolator q-Value (by Search Engine): Sequest HT	Percolator PEP (by Search Engine): Sequest HT	XCorr (by Search Engine): Sequest HT	Top Apex RT [min]
FALSE	High	[R].NNFTDFTDVR.[M]	1xAsn->Asp [N2(99.8)]	0.000372813	0.00018442	1	1	8	Q9CPS6	Q9CPS6 [104-113]		0	1229.54	100	9.91		High	High	High	High	4.738e-05	1.004e-05	2.97	89.26
FALSE	High	[K].NMTVEQLLTGSPTSPTVEPEKPTR.[E]	1xOxidation [M2(100)]; 1xPhospho [T/S]; 1xAsn->Asp [N1(100)]	0.000912887	0.00018442	1	1	2	Q6ZPJ3	Q6ZPJ3 [823-846]		0	2709.27	100	15.08		High	Peak Found	High	High	4.738e-05	3.323e-05	2.51	86.33
FALSE	High	[R].NSSPRSPTNSSEIFTPAHEENVR.[F]	1xPhospho [S/T]; 1xAsn->Asp [N1(100)]	1.22545e-09	0.00018442	1	1	28	Q3UGS4	Q3UGS4 [16-38]		1	2637.16	100	14.81		High	High	High	High	4.738e-05	4.662e-13	6.16	57.57
FALSE	High	[R].NSSGSSESSLPNLAR.[S]	1xAsn->Asp [N1(100)]	1.97521e-07	0.00018442	1	1	8	Q3UHJ0	Q3UHJ0 [934-948]		0	1506.7	100	8.13		High	Peak Found	High	High	4.738e-05	4.193e-10	4.2	64.63
FALSE	High	[R].NSSYVHGGVDASGKPQEAVYGQNDIHHK.[V]	1xAsn->Asp [N1(100)]	3.64236e-06	0.00018442	1	1	4	P97379	P97379 [37-64]		0	2995.39	100	52.85		High	High	High	High	4.738e-05	2.069e-08	4.05	32.76
FALSE	High	[K].NGSSGDGIAHTEGILNR.[N]	1xAsn->Asp [N1(100)]	1.00259e-06	0.00018442	1	1	2	Q7TME0	Q7TME0 [363-379]		0	1698.8	100	24.88		High	Peak Found	High	High	4.738e-05	3.682e-09	3.71	58.19
FALSE	High	[K].NETLGGTCLNVGCIPSK.[A]	2xCarbamidomethyl [C8; C13]; 1xAsn->Asp [N1(100)]	0.000102024	0.00018442	1	1	4	O08749	O08749 [73-89]		0	1820.85	100	23.14		High	High	High	High	4.738e-05	1.779e-06	2.37	92.71
FALSE	High	[K].RGGNNNGSEPSDVIIPLR.[T]	1xAsn->Asp [N6(99.4)]	3.39045e-06	0.00018442	1	1	9	P52800	P52800 [280-297]		1	1895.96	100	53.1		High	High	High	High	4.738e-05	1.872e-08	3.84	70.28
FALSE	High	[K].NVIIWGNHSSTQYPDVNHAK.[V]	1xAsn->Asp [N7(100)]	0.00203074	0.00018442	1	1	1	P14152	P14152 [180-199]		0	2281.1	100	56.55		Peak Found	High	Peak Found	High	4.738e-05	9.726e-05	2.91	63.32
FALSE	High	[K].NYTDVYDKNNLLTNK.[T]	1xAsn->Asp [N1(100)]	1.44326e-06	0.00018442	1	1	6	Q9R111	Q9R111 [260-274]		1	1815.88	100	34.26		High	High	High	High	4.738e-05	5.982e-09	3.93	62.96
FALSE	High	[R].NDSIVTPSPPQAR.[V]	1xPhospho [S8(100)]; 1xAsn->Asp [N1(100)]	0.00443253	0.00018442	1	1	6	Q6PCP5	Q6PCP5 [144-156]	Q6PCP5 1xPhospho [S151(100)]	0	1462.66	100	60.43		High	High	High	High	4.738e-05	0.0002761	2.93	84.58
FALSE	High	[R].LQESPKLSQANGTR.[D]	1xPhospho [S4(100)]; 1xAsn->Asp [N11(100)]	0.000805337	0.00018442	1	1	7	Q80Y17	Q80Y17 [961-974]	Q80Y17 1xPhospho [S964(100)]	1	1609.76	100	56.74		High	Peak Found	High	High	4.738e-05	2.821e-05	2.46	29.02
FALSE	High	[K].IGGDAATTVNNNTPDFGFGGQK.[R]	1xAsn->Asp [N]	0.000124993	0.00018442	1	1	17	Q3U0V1	Q3U0V1 [89-110]		0	2182	100	25.11		High	High	High	High	4.738e-05	2.327e-06	3.58	85.02
FALSE	High	[K].LGSTAPQVLNTSSPAQQAENEAK.[A]	1xAsn->Asp [N10(100)]	1.14386e-08	0.00018442	1	1	10	Q9CZ44	Q9CZ44 [260-282]		0	2342.15	100	12.5		High	High	High	High	4.738e-05	9.282e-12	5.47	67.48
FALSE	High	[-].MKGETPVNSTMSIGQAR.[K]	2xOxidation [M1(100); M11(100)]; 1xPhospho [T5(100)]; 1xAsn->Asp [N8(100)]	0.00502247	0.00018442	1	1	3	P63216	P63216 [1-17]	P63216 1xPhospho [T5(100)]	1	1919.82			No Quan Values	High	High	High	High	4.738e-05	0.0003269	2.19
FALSE	High	[K].NASLASSNNDLQVAEEQYQR.[L]	1xAsn->Asp [N]	1.73125e-05	0.00018442	1	1	5	P55937	P55937 [491-510]		0	2238.03	100	42.91		High	High	High	High	4.738e-05	1.66e-07	4.09	72.41
FALSE	High	[K].NAVITVPAYFNDSQR.[Q]	1xAsn->Asp [N11(100)]	3.2219e-05	0.00018442	1	1	14	P38647	P38647 [188-202]		0	1695.83	100	28.13		High	High	High	High	4.738e-05	3.817e-07	3.61	96.83
FALSE	High	[K].LVQDVANNTNEEAGDGTTTATVLAR.[S]	1xAsn->Asp [N7(99.6)]	8.79522e-09	0.00018442	1	1	46	P63038	P63038 [97-121]		0	2561.23	100	52.07		High	High	High	High	4.738e-05	6.485e-12	4.05	77.28
FALSE	High	[K].TVETRDGQVINETSQHHDDLE.[-]	1xAsn->Asp [N11(100)]	0.00119415	0.00018442	1	1	3	P20152	P20152 [446-466]		1	2424.09	100	18.19		High	High	High	High	4.738e-05	4.78e-05	3.02	47.82
FALSE	High	[K].VDNSSLTGESEPQTR.[S]	1xAsn->Asp [N3(100)]	2.06525e-06	0.00018442	3	4	4	Q8VDN2; Q6PIC6; Q6PIE5	Q8VDN2 [213-227]; Q6PIC6 [203-217]; Q6PIE5 [211-225]		0	1620.73	100	27.19	Shared	High	High	High	High	4.738e-05	9.684e-09	3.67	35.3
FALSE	High	[K].TEDISSNSSQQDTDFENVTK.[H]	1xAsn->Asp [N7(100)]	0.00359875	0.00018442	1	1	2	E9Q6J5	E9Q6J5 [1130-1149]		0	2245.96	100	32.17		High	Peak Found	High	High	4.738e-05	0.0002096	2.95	58.12
FALSE	High	[K].TPIIEEEQNNSANTQKHPSR.[K]	1xAsn->Asp [N9(100)]	1.25508e-09	0.00018442	1	1	16	Q4KMM3	Q4KMM3 [44-63]		1	2294.1	100	34.53		High	High	High	High	4.738e-05	4.808e-13	5.1	16.88
FALSE	High	[K].TPIIEEEQNNSANTQK.[H]	1xAsn->Asp [N9(99.6)]	0.000110921	0.00018442	1	1	5	Q4KMM3	Q4KMM3 [44-59]		0	1816.86	100	3.34		High	High	High	High	4.738e-05	1.983e-06	2.59	38.36
FALSE	High	[R].TNTMNGSKSPVISRPK.[S]	1xOxidation [M4(100)]; 1xPhospho [S9(100)]; 1xAsn->Asp [N5(100)]	2.41219e-06	0.00018442	1	1	14	Q03173	Q03173 [732-747]	Q03173 1xPhospho [S740(100)]	1	1813.85	100	51.31		High	High	High	High	4.738e-05	1.187e-08	4.7	16.13
FALSE	High	[R].TNTMNGSKSPVISRPK.[S]	1xPhospho [S9(100)]; 1xAsn->Asp [N5(100)]	0.00123032	0.00018442	1	1	6	Q03173	Q03173 [732-747]	Q03173 1xPhospho [S740(100)]	1	1797.86	100	53.65		High	Peak Found	High	High	4.738e-05	4.983e-05	3.1	19.93
FALSE	High	[R].VFDKEGNGTVMGAEIR.[H]	1xOxidation [M11(100)]; 1xAsn->Asp [N7(100)]	0.00345178	0.00018442	1	3	6	Q60605	Q60605 [95-110]		1	1739.83	100	31.37		High	High	High	High	4.738e-05	0.0001987	2.29	45.9
FALSE	High	[K].VNNSSLIGLGYTQTLKPGIK.[L]	1xAsn->Asp [N3(99.6)]	1.61669e-06	0.00018442	1	1	3	Q60932	Q60932 [250-269]		0	2104.16	100	83		High	High	High	High	4.738e-05	6.956e-09	3.32	88.17
FALSE	High	[R].SKSPASTSSVNGTPGSQLSTPR.[S]	1xPhospho [S3(99.3)]; 1xAsn->Asp [N11(100)]	2.54649e-08	0.00018442	1	1	14	Q9JLM8	Q9JLM8 [305-326]	Q9JLM8 1xPhospho [S307(99.3)]	1	2227.02	100	43.22		High	High	High	High	4.738e-05	2.7e-11	5.47	42.31
FALSE	High	[R].SKSPADSGNDQDANGTSSSQLSTPK.[S]	1xAsn->Asp [N14(100)]	1.56045e-08	0.00018442	1	1	5	O88809	O88809 [304-328]		1	2480.1	100	16.13		High	High	High	High	4.738e-05	1.397e-11	4.44	23.94
FALSE	High	[K].SLENETLNKEEDCHSPTSKPPKPDQPLK.[V]	1xCarbamidomethyl [C13]; 1xPhospho [S15(99.5)]; 1xAsn->Asp [N]	4.06695e-05	0.00018442	1	1	16	Q8BGD9	Q8BGD9 [445-472]	Q8BGD9 1xPhospho [S459(99.5)]	1	3299.51	100	35.89		High	High	High	High	4.738e-05	5.186e-07	4.84	42.88
FALSE	High	[R].RSKSPASTSSVNGTPGSQLSTPR.[S]	1xPhospho [S/T]; 1xAsn->Asp [N12(100)]	1.59238e-05	0.00018442	1	1	2	Q9JLM8	Q9JLM8 [304-326]		2	2383.12	100	33.8		High	Peak Found	High	High	4.738e-05	1.482e-07	3.76	28.31
FALSE	High	[R].SEPSDHSTQSPQQPSNGSLR.[S]	1xAsn->Asp [N16(100)]	2.78395e-06	0.00018442	1	1	6	P39447	P39447 [320-339]		0	2139.95	100	51.89		High	High	High	High	4.738e-05	1.434e-08	4.07	21.15
FALSE	High	[R].SASTESGFHNHTDTAEGDVLAAAR.[D]	1xPhospho [S3(100)]; 1xAsn->Asp [N10(100)]	1.28487e-07	0.00018442	1	1	8	B2RUJ5	B2RUJ5 [82-105]	B2RUJ5 1xPhospho [S84(100)]	0	2525.06	100	9.82		High	High	High	High	4.738e-05	2.348e-10	5.58	61.86
FALSE	High	[K].STSAPQMSPGSSDNQSSSPQPAQQK.[L]	1xOxidation [M7(100)]; 1xAsn->Asp [N14(100)]	2.12785e-06	0.00018442	1	1	13	Q80X50	Q80X50 [480-504]		0	2549.11	100	86.2		High	High	High	High	4.738e-05	1.003e-08	3.77	22.98
FALSE	High	[R].STPSHGSVSSLNSTGSLSPK.[H]	1xPhospho [S18(99.2)]; 1xAsn->Asp [N12(100)]	9.41445e-06	0.00018442	1	1	5	Q60902	Q60902 [238-257]	Q60902 1xPhospho [S255(99.2)]	0	2010.9	100	36.29		High	High	High	High	4.738e-05	7.358e-08	5.27	44.23
FALSE	High	[K].SSKGSPTGSSPNNASELSLASLTEK.[I]	1xPhospho [S/T]; 1xAsn->Asp [N]	0.00187924	0.00018442	1	1	17	Q5SXY1	Q5SXY1 [351-375]		1	2530.16	100	32.73		High	Peak Found	High	High	4.738e-05	8.769e-05	2.73	79.59
FALSE	High	[K].SSPATTVTSPNSTPAK.[T]	1xPhospho [S9(99.5)]; 1xAsn->Asp [N11(100)]	1.41763e-06	0.00018442	1	1	10	Q61548	Q61548 [305-320]	Q61548 1xPhospho [S313(99.5)]	0	1626.73	100	64.92		High	Peak Found	High	High	4.738e-05	5.832e-09	3.88	38.01
FALSE	High	[R].TCLLNETGDEPFQYKN.[-]	1xCarbamidomethyl [C2]; 1xAsn->Asp [N5(100)]	0.00145404	0.00018442	1	1	9	P15105	P15105 [358-373]		1	1929.85	100	16.32		High	High	High	High	4.738e-05	6.235e-05	1.86	86.44
FALSE	High	[K].SVQLTWTPGDDNNSPITK.[F]	1xAsn->Asp [N12(99.7)]	2.37695e-07	0.00018442	1	1	25	Q810U4	Q810U4 [656-673]		0	1973.95	100	26.76		High	High	High	High	4.738e-05	5.347e-10	3.95	90.05
FALSE	High	[R].SVTSNQSDGTQESCESPDVLDR.[H]	1xCarbamidomethyl [C14]; 1xAsn->Asp [N5(100)]	1.43927e-07	0.00018442	1	1	4	Q9QYF9	Q9QYF9 [346-367]		0	2412.01			Not Reliable	High	High	High	High	4.738e-05	2.727e-10	4.03
FALSE	High	[R].FDLYDVDSKSPNLSK.[H]	1xPhospho [S10(99.5)]; 1xAsn->Asp [N12(100)]	1.23173e-05	0.00018442	1	1	1	Q9DC53	Q9DC53 [108-122]	Q9DC53 1xPhospho [S117(99.5)]	1	1808.8	100	40.76		High	Peak Found	Peak Found	High	4.738e-05	1.052e-07	3.7	87.43
FALSE	High	[R].ARPSQLPEQSSSAQQNGSVSDISPVQAAK.[K]	1xPhospho [S23(100)]; 1xAsn->Asp [N16(100)]	7.78671e-12	0.00018442	1	1	12	P28740	P28740 [117-145]	P28740 1xPhospho [S139(100)]	0	3048.43	100	27.37		High	High	High	High	4.738e-05	5.352e-16	7.67	61.88
FALSE	High	[R].ARPSQLPEQSSSAQQNGSVSDISPVQAAKK.[E]	1xAsn->Asp [N16(100)]	4.41324e-10	0.00018442	1	1	10	P28740	P28740 [117-146]		1	3096.56	100	59.68		High	High	High	High	4.738e-05	1.191e-13	5.02	45.9
FALSE	High	[R].ARPSQLPEQSSSAQQNGSVSDISPVQAAKK.[E]	1xPhospho [S23(100)]; 1xAsn->Asp [N16(100)]	3.6689e-12	0.00018442	1	1	12	P28740	P28740 [117-146]	P28740 1xPhospho [S139(100)]	1	3176.52	100	5.48		High	High	High	High	4.738e-05	1.97e-16	8.99	49.17
FALSE	High	[R].ARPSQLPEQSSSAQQNGSVSDISPVQAAK.[K]	1xAsn->Asp [N16(100)]	3.46579e-11	0.00018442	1	1	7	P28740	P28740 [117-145]		0	2968.46	100	29.76		High	High	High	High	4.738e-05	3.954e-15	6.79	57.91
FALSE	High	[R].DVATSPISPTENNTTPPDALTR.[N]	1xPhospho [S/T]; 2xAsn->Asp [N12(100); N13(100)]	0.000929381	0.00018442	1	1	9	O88643	O88643 [216-237]		0	2379.06	100	30.14		High	High	High	High	4.738e-05	3.403e-05	3.39	109.02
FALSE	High	[R].DVATSPISPTENNTTPPDALTR.[N]	1xPhospho [S8(99.5)]; 1xAsn->Asp [N13(99.5)]	2.66997e-06	0.00018442	1	1	84	O88643	O88643 [216-237]	O88643 1xPhospho [S223(99.5)]	0	2378.08	100	55.67		High	High	High	High	4.738e-05	1.36e-08	4.05	104.6
FALSE	High	[R].DVATSPISPTENNTTPPDALTR.[N]	1xAsn->Asp [N13(99.6)]	1.0086e-06	0.00018442	1	1	23	O88643	O88643 [216-237]		0	2298.11	100	15.96		High	High	High	High	4.738e-05	3.704e-09	3.54	90.87
FALSE	High	[K].DTNGSQFFITTVK.[T]	1xAsn->Asp [N3(100)]	7.34595e-05	0.00018442	1	1	7	P24369	P24369 [146-158]		0	1458.71	100	57.72		High	High	High	High	4.738e-05	1.145e-06	2.47	100.96
FALSE	High	[K].DYNASASTISPPSSMEEDKFSK.[S]	1xOxidation [M15(100)]; 1xAsn->Asp [N3(100)]	0.0122272	0.00018442	1	1	3	P14873	P14873 [1195-1216]		1	2408.04			No Quan Values	High	High	High	High	4.738e-05	0.001084	2.97
FALSE	High	[K].DNFTLIPEGTNGTEER.[M]	1xAsn->Asp [N11(100)]	1.10618e-05	0.00018442	1	1	37	O08553	O08553 [346-361]		0	1793.82	100	13.73		High	High	High	High	4.738e-05	9.137e-08	3.28	99.18
FALSE	High	[R].EPAPLNGSAAELPATK.[E]	1xPhospho [S8(100)]; 1xAsn->Asp [N6(100)]	2.49219e-05	0.00018442	1	1	9	Q9Z0P4	Q9Z0P4 [338-353]	Q9Z0P4 1xPhospho [S345(100)]	0	1646.77	100	20.03		High	High	High	High	4.738e-05	2.689e-07	3.28	83.03
FALSE	High	[R].EQFGNNPFSSLAGNSDNSSSQPLR.[T]	1xAsn->Asp [N]	2.75851e-05	0.00018442	1	1	6	Q99NB8	Q99NB8 [294-317]		0	2554.14	100	30.08		High	High	High	High	4.738e-05	3.102e-07	3.11	103.67
FALSE	High	[R].DGQVINETSQHHDDLE.[-]	1xAsn->Asp [N6(100)]	3.28015e-05	0.00018442	1	1	4	P20152	P20152 [451-466]		0	1837.78	100	28.28		High	High	High	High	4.738e-05	3.902e-07	3.01	44.08
FALSE	High	[R].KQEEFDIANNGSSQANK.[L]	1xAsn->Asp [N10(99.8)]	1.15022e-06	0.00018442	1	1	12	Q64514	Q64514 [152-168]		1	1880.86	100	36.39		High	High	High	High	4.738e-05	4.393e-09	4.99	28.09
FALSE	High	[K].ALASETNGTDSNGSNSSNIQ.[-]	2xAsn->Asp [N7(100); N12(100)]	6.1832e-09	0.00018442	1	1	44	P63328	P63328 [502-521]		0	1968.83	100	12		High	High	High	High	4.738e-05	4.059e-12	5.73	47.31
FALSE	High	[K].ALASETNGTDSNGSNSSNIQ.[-]	1xAsn->Asp [N12(100)]	5.63286e-06	0.00018442	1	1	25	P63328	P63328 [502-521]		0	1967.84	100	3.94		High	High	High	High	4.738e-05	3.706e-08	4.31	45.9
FALSE	High	[K].AIAHYEQSADYYKGEESNSSANK.[C]	1xAsn->Asp [N18(100)]	9.68131e-11	0.00018442	1	2	9	P28663	P28663 [141-163]		1	2563.12	100	11.09		High	High	High	High	4.738e-05	1.567e-14	5.86	30.98
FALSE	High	[K].ALASETNGTDSNGSNSSNIQ.[-]	3xAsn->Asp [N7(100); N12(100); N15(100)]	0.000393397	0.00018442	1	1	14	P63328	P63328 [502-521]		0	1969.81	100	49.62		High	High	High	High	4.738e-05	1.082e-05	2.54	61.07
FALSE	High	[R].AADSQNSGEGNTSAAESSFSQEVAR.[E]	1xAsn->Asp [N11(100)]	5.1667e-07	0.00018442	1	1	8	F6ZDS4	F6ZDS4 [2099-2123]		0	2501.07	100	23.6		High	High	High	High	4.738e-05	1.514e-09	4.99	56.82
FALSE	High	[K].HEYQANGPEDLNR.[T]	1xAsn->Asp [N6(100)]	7.30221e-05	0.00018442	1	1	8	Q9R0P5	Q9R0P5 [133-145]		0	1543.68	100	21.46		High	High	High	High	4.738e-05	1.133e-06	4.13	26.2
FALSE	High	[R].GNNTTSLLSQSVAK.[G]	1xAsn->Asp [N]	0.000169496	0.00018442	1	1	1	Q9DB77	Q9DB77 [302-315]		0	1420.73	100	67.9		Peak Found	High	Peak Found	High	4.738e-05	3.495e-06	2.88	64.46
FALSE	High	[R].GNWEQPQNQNQTQHK.[Q]	1xAsn->Asp [N]	0.00713183	0.00018442	1	1	1	Q80X50	Q80X50 [12-26]		0	1837.82	100	65.49		Peak Found	Peak Found	High	High	4.738e-05	0.0005252	2.2	16
FALSE	High	[K].GQCANGTCLCQEGYAGEDCSQRR.[C]	4xCarbamidomethyl [C3; C8; C10; C19]; 1xAsn->Asp [N5(100)]	6.32711e-05	0.00018442	1	1	3	Q8BYI9	Q8BYI9 [274-296]		1	2678.04	100			High	High	High	High	4.738e-05	9.358e-07	3.65	35.56
FALSE	High	[R].GQTTGKGPPQSPVFEGVYNNSR.[M]	1xPhospho [S11(100)]; 1xAsn->Asp [N]	2.49219e-05	0.00018442	1	1	8	Q7TQH0	Q7TQH0 [99-120]	Q7TQH0 1xPhospho [S109(100)]	1	2401.08	100	28.92		High	Peak Found	High	High	4.738e-05	2.702e-07	3.37	67
FALSE	High	[K].HTGPGILSMANAGPNTNGSQFFICTAK.[T]	1xCarbamidomethyl [C24]; 1xOxidation [M9(100)]; 1xAsn->Asp [N17(100)]	2.85371e-10	0.00018442	1	1	8	P17742	P17742 [92-118]		0	2808.31	100	37.15		High	High	High	High	4.738e-05	6.616e-14	5.65	89.9
FALSE	High	[R].GGPPGQFHDNANGGQNGTVQEIMIPAGK.[A]	1xOxidation [M23(100)]; 1xAsn->Asp [N]	0.0312391	0.00095643	1	1	2	Q3U0V1	Q3U0V1 [218-245]		0	2808.3	100	35.52		Peak Found	High	Peak Found	High	0.0002271	0.003868	1.53	69.91
FALSE	High	[R].DAVSNTTNQLESK.[Q]	1xAsn->Asp [N5(99.7)]	0.0314208	0.00095643	1	1	1	Q61595	Q61595 [434-446]		0	1407.66	100	21.32		High	Peak Found	Peak Found	High	0.0002271	0.003908	2.05	36.14
FALSE	High	[R].QENNSLFSQALKDQEAK.[V]	1xPhospho [S8(99.3)]; 1xAsn->Asp [N]	0.0642311	0.00233842	1	1	1	Q9DA73	Q9DA73 [155-171]	Q9DA73 1xPhospho [S162(99.3)]	1	2030.91	100	61.44		Peak Found	Peak Found	High	High	0.0005392	0.01041	2.56	19.85
FALSE	High	[R].SQVNGNNGTLIVEEK.[S]	1xAsn->Asp [N7(98.8)]	0.106826	0.00474666	1	1	3	Q8C3F2	Q8C3F2 [1026-1040]		0	1602.8	100	24.64		High	Peak Found	High	High	0.001211	0.02139	1.41	61.49
FALSE	High	[R].GGPPGQFHDNANGGQNGTVQEIMIPAGK.[A]	1xAsn->Asp [N]	0.155788	0.00629296	1	1	1	Q3U0V1	Q3U0V1 [218-245]		0	2792.31	100	41.77		High	Peak Found	Peak Found	High	0.002056	0.03658	1.55	76.06
FALSE	High	[K].NQVAMNPTNTVFDAK.[R]	1xOxidation [M5(100)]; 1xAsn->Asp [N1(100)]	2.93769e-06	0.00018442	1	1	9	P63017	P63017 [57-71]		0	1666.77	100	4.52		High	High	High	High	4.738e-05	1.545e-08	4.11	73.16
FALSE	High	[K].NQVAMNPTNTVFDAKR.[L]	1xOxidation [M5(100)]; 1xAsn->Asp [N1(100)]	4.85368e-08	0.00018442	1	1	7	P63017	P63017 [57-72]		1	1822.88	100	69.72		High	High	High	High	4.738e-05	6.369e-11	4.34	54.7
FALSE	High	[K].NQVAMNPTNTVFDAK.[R]	1xAsn->Asp [N1(100)]	2.06525e-06	0.00018442	1	1	4	P63017	P63017 [57-71]		0	1650.78	100	24.93		High	High	High	High	4.738e-05	9.644e-09	3.16	86.69
FALSE	High	[R].NNENPTLLGVLNGK.[K]	1xAsn->Asp [N12(100)]	1.15341e-05	0.00018442	1	1	8	Q8K4X7	Q8K4X7 [234-247]		0	1483.78	100	14.41		High	High	High	High	4.738e-05	9.616e-08	2.57	84.08
FALSE	High	[K].NSSYAHGGLDSNGKPADAVYGQK.[E]	2xAsn->Asp [N1(100); N12(100)]	3.09992e-06	0.00018442	1	1	5	P97855	P97855 [37-59]		0	2338.06	100	17.11		High	High	High	High	4.738e-05	1.666e-08	4.56	46.32
FALSE	High	[K].NNSAIDSGINLTTDTSK.[S]	1xAsn->Asp [N2(99.8)]	1.01507e-08	0.00018442	1	1	13	Q9R0K7	Q9R0K7 [1164-1180]		0	1751.83	100	22.88		High	High	High	High	4.738e-05	7.915e-12	4.66	83.19
FALSE	High	[K].NSSYAHGGLDSNGKPADAVYGQK.[E]	1xAsn->Asp [N12(100)]	4.09313e-07	0.00018442	1	1	8	P97855	P97855 [37-59]		0	2337.07	100	9.8		High	High	High	High	4.738e-05	1.105e-09	4.46	33.21
FALSE	High	[K].NGASPNEVSSNGTTPLAIAK.[R]	2xAsn->Asp [N1(99.7); N11(100)]	5.22878e-07	0.00018442	1	1	3	Q02357	Q02357 [752-771]		0	1929.94	100	8.34		High	High	High	High	4.738e-05	1.531e-09	3.46	86.83
FALSE	High	[R].NLHQSNFSLSGAQIDDNNPRR.[T]	2xAsn->Asp [N1(100); N6(100)]	0.0109929	0.00018442	1	1	5	P97427	P97427 [533-553]		1	2385.12	100			High	High	High	High	4.738e-05	0.0009357	2.72	55.05
FALSE	High	[R].NLHQSNFSLSGAQIDDNNPRR.[T]	1xAsn->Asp [N1(99.6)]	3.73042e-06	0.00018442	1	1	15	P97427	P97427 [533-553]		1	2384.13	100	76.83		High	High	High	High	4.738e-05	2.129e-08	3.58	55.16
FALSE	High	[R].NLHQSNFSLSGAQIDDNNPR.[R]	2xAsn->Asp [N1(100); N6(100)]	3.37171e-08	0.00018442	1	1	16	P97427	P97427 [533-552]		0	2229.02	100	22.99		High	High	High	High	4.738e-05	3.919e-11	4.22	74.72
FALSE	High	[R].NLHQSNFSLSGAQIDDNNPR.[R]	1xAsn->Asp [N1(100)]	1.02815e-12	0.00018442	1	1	53	P97427	P97427 [533-552]		0	2228.03	100	21.95		High	High	High	High	4.738e-05	3.579e-17	6.24	69.49
FALSE	High	[R].NLTSSSLNDISDKPEKDQLK.[N]	1xPhospho [S/T]; 1xAsn->Asp [N8(100)]	2.70205e-06	0.00018442	1	1	8	O88343	O88343 [252-271]		1	2313.09	100	42.43		High	High	High	High	4.738e-05	1.381e-08	3.53	57.74
FALSE	High	[K].QADVADQQTTELPAENGETENQSPASEEEKEAK.[S]	1xAsn->Asp [N16(99.2)]	2.67853e-07	0.00018442	1	1	8	P18608	P18608 [62-94]		1	3574.58	100	42.31		High	High	High	High	4.738e-05	6.297e-10	4.42	52.53
FALSE	High	[K].NVTELNEPLSNEER.[N]	1xAsn->Asp [N11(100)]	2.00449e-06	0.00018442	1	1	3	P61982	P61982 [29-42]		0	1644.77	100	85.51		High	High	Peak Found	High	4.738e-05	9.295e-09	3.19	70.05
FALSE	High	[R].IISANGCKVDNSSLTGESEPQTR.[S]	1xCarbamidomethyl [C7]; 1xAsn->Asp [N5(100)]	2.48744e-10	0.00018442	1	1	10	Q8VDN2	Q8VDN2 [205-227]		1	2464.16	100	32.17		High	High	High	High	4.738e-05	5.527e-14	5.7	52.82
FALSE	High	[K].IGGDAATTVNNNTPDFGFGGQKR.[Q]	3xAsn->Asp [N10(100); N11(100); N12(100)]	0.00629553	0.00018442	1	1	1	Q3U0V1	Q3U0V1 [89-111]		1	2340.07	100	25.59		Peak Found	High	Peak Found	High	4.738e-05	0.0004442	1.91	74.68
FALSE	High	[K].IGGDAATTVNNNTPDFGFGGQKR.[Q]	2xAsn->Asp [N10(100); N11(99.6)]	2.01092e-07	0.00018442	1	1	2	Q3U0V1	Q3U0V1 [89-111]		1	2339.09	100	27.61		High	High	Peak Found	High	4.738e-05	4.275e-10	3.94	74.91
FALSE	High	[K].IGGDAATTVNNNTPDFGFGGQKR.[Q]	1xAsn->Asp [N10(99.7)]	6.53025e-13	0.00018442	1	1	32	Q3U0V1	Q3U0V1 [89-111]		1	2338.11	100	37.59		High	High	High	High	4.738e-05	1.955e-17	7.54	71.93
FALSE	High	[K].IGSLDNITHVPGGGNKK.[I]	1xAsn->Asp [N15(100)]	2.74208e-05	0.00018442	1	1	5	P10637	P10637 [646-662]		1	1707.9	100	59.63		High	High	High	High	4.738e-05	3.07e-07	4.12	41.08
FALSE	High	[K].IGSLDNITHVPGGGNK.[K]	1xPhospho [S3(100)]; 1xAsn->Asp [N15(100)]	4.72185e-05	0.00018442	1	1	3	P10637	P10637 [646-661]	P10637 1xPhospho [S648(100)]	0	1659.77	100	40.47		High	Peak Found	High	High	4.738e-05	6.334e-07	3.32	73.23
FALSE	High	[K].IGSLDNITHVPGGGNK.[K]	1xAsn->Asp [N15(100)]	2.62255e-06	0.00018442	1	1	4	P10637	P10637 [646-661]		0	1579.81	100	69.07		High	High	High	High	4.738e-05	1.326e-08	3.27	57.15
FALSE	High	[K].IGSLDNITHVPGGGNKK.[I]	1xPhospho [S3(100)]; 1xAsn->Asp [N15(100)]	9.78465e-05	0.00018442	1	1	2	P10637	P10637 [646-662]	P10637 1xPhospho [S648(100)]	1	1787.87	100	41.03		High	Peak Found	High	High	4.738e-05	1.68e-06	4.04	55.52
FALSE	High	[K].LYPIANGNNQSPIDIK.[T]	1xAsn->Asp [N6(99.8)]	9.38841e-07	0.00018442	1	1	54	P13634	P13634 [20-35]		0	1757.91	100	40.63		High	High	High	High	4.738e-05	3.348e-09	3.89	89.35
FALSE	High	[K].LYPIANGNNQSPIDIK.[T]	2xAsn->Asp [N6(100); N8(99.8)]	2.68596e-06	0.00018442	1	1	37	P13634	P13634 [20-35]		0	1758.89	100	21.64		High	High	High	High	4.738e-05	1.369e-08	3.29	98.71
FALSE	High	[K].IVSNASCTTNCLAPLAK.[V]	2xCarbamidomethyl [C7; C11]; 1xAsn->Asp [N10(100)]	5.98211e-08	0.00018442	1	1	7	P16858	P16858 [144-160]		0	1820.89	100	73.96		High	High	High	High	4.738e-05	8.464e-11	3.59	65.56
FALSE	High	[K].LVQDVANNTNEEAGDGTTTATVLAR.[S]	2xAsn->Asp [N10(100); N]	5.87335e-06	0.00018442	1	1	9	P63038	P63038 [97-121]		0	2562.22	100			High	High	High	High	4.738e-05	3.9e-08	4.31	79.36
FALSE	High	[K].TVTNAVVTVPAYFNDSQR.[Q]	1xAsn->Asp [N4(100)]	0.00362024	0.00018442	1	1	12	P63017	P63017 [138-155]		0	1982.98	100	50.44		High	High	High	High	4.738e-05	0.0002111	1.8	97.59
FALSE	High	[RK].VEIIANDQGNR.[IT]	1xAsn->Asp [N6(100)]	0.000338844	0.00018442	4	6	18	P20029; Q61696; P63017; P17156	P20029 [51-61]; Q61696 [26-36]; P63017 [26-36]; P17156 [27-37]		0	1229.61	100	33.16	Shared	High	High	High	High	4.738e-05	8.865e-06	2.8	40.91
FALSE	High	[K].VYVGNLGNNGNKTELER.[A]	1xPhospho [Y2(100)]; 2xAsn->Asp [N9(99.7); N]	0.000839701	0.00018442	1	1	3	P84104	P84104 [12-28]	P84104 1xPhospho [Y13(100)]	1	1958.89	100	22.76		High	High	High	High	4.738e-05	2.982e-05	2.69	80.01
FALSE	High	[K].VYVGNLGNNGNKTELER.[A]	3xAsn->Asp [N5(100); N11(100); N]	8.43148e-07	0.00018442	1	1	4	P84104	P84104 [12-28]		1	1879.9	100	7.42		High	High	Peak Found	High	4.738e-05	2.918e-09	3.73	63.44
FALSE	High	[K].VYVGNLGNNGNKTELER.[A]	2xAsn->Asp [N5(100); N9(100)]	1.14753e-09	0.00018442	1	1	39	P84104	P84104 [12-28]		1	1878.92	100	34.87		High	High	High	High	4.738e-05	4.266e-13	4.82	57.53
FALSE	High	[K].VYVGNLGNNGNKTELER.[A]	1xAsn->Asp [N9(100)]	1.80672e-09	0.00018442	1	1	139	P84104	P84104 [12-28]		1	1877.94	100	10.41		High	High	High	High	4.738e-05	7.856e-13	5.09	49.02
FALSE	High	[K].VYVGNLGNNGNK.[T]	1xAsn->Asp [N]	5.25775e-05	0.00018442	1	1	21	P84104	P84104 [12-23]		0	1249.62	100	29.28		High	High	High	High	4.738e-05	7.347e-07	2.73	37.22
FALSE	High	[K].SLENETLNKEEDCHSPTSKPPKPDQPLK.[V]	1xCarbamidomethyl [C13]; 1xPhospho [S15(97)]; 2xAsn->Asp [N4(100); N8(100)]	0.0221504	0.00018442	1	1	3	Q8BGD9	Q8BGD9 [445-472]	Q8BGD9 1xPhospho [S459(97)]	1	3300.5	100	91.83		High	High	High	High	4.738e-05	0.002425	3.07	40.45
FALSE	High	[K].TAPFDSRFPNQNQTK.[N]	1xAsn->Asp [N]	0.00251697	0.00018442	1	1	9	P56391	P56391 [14-28]		1	1751.83	100	83.61		High	High	High	High	4.738e-05	0.0001293	2.22	50.04
FALSE	High	[R].FQGNANDPDQNGNNTQSPPSR.[D]	1xAsn->Asp [N11(100)]	6.29769e-11	0.00018442	1	1	30	B9EJA2	B9EJA2 [449-469]		0	2258.97	100	44.71		High	High	High	High	4.738e-05	8.776e-15	6.53	25.31
FALSE	High	[R].FQGNANDPDQNGNNTQSPPSR.[D]	2xAsn->Asp [N11(100); N13(99.6)]	3.91467e-08	0.00018442	1	1	32	B9EJA2	B9EJA2 [449-469]		0	2259.95	100	45.74		High	High	High	High	4.738e-05	4.79e-11	4.47	28.15
FALSE	High	[R].FQGNANDPDQNGNNTQSPPSR.[D]	3xAsn->Asp [N11(99.8); N]	0.00173902	0.00018442	1	1	5	B9EJA2	B9EJA2 [449-469]		0	2260.93			No Quan Values	High	High	High	High	4.738e-05	7.887e-05	2.2
FALSE	High	[R].FRFQGNANDPDQNGNNTQSPPSR.[D]	1xAsn->Asp [N13(100)]	5.7128e-16	0.00018442	1	1	16	B9EJA2	B9EJA2 [447-469]		1	2562.14	100	5.61		High	High	High	High	4.738e-05	1.582e-21	8.34	37.06
FALSE	High	[K].AVGKDNFTLIPEGTNGTEER.[M]	1xAsn->Asp [N15(100)]	3.2711e-06	0.00018442	1	1	20	O08553	O08553 [342-361]		1	2149.04	100	56.81		High	High	High	High	4.738e-05	1.786e-08	4.07	74.37
FALSE	High	[K].AVGKDNFTLIPEGTNGTEER.[M]	2xAsn->Asp [N6(100); N15(100)]	0.000649596	0.00018442	1	1	2	O08553	O08553 [342-361]		1	2150.02	100	27.88		High	Peak Found	High	High	4.738e-05	2.115e-05	2.62	81.8
FALSE	High	[R].FRFQGNANDPDQNGNNTQSPPSR.[D]	3xAsn->Asp [N8(99.4); N13(100); N15(99.4)]	0.000398123	0.00018442	1	1	6	B9EJA2	B9EJA2 [447-469]		1	2564.1			No Quan Values	High	High	High	High	4.738e-05	1.095e-05	2.85
FALSE	High	[K].FNISNGGPAPEAITDK.[I]	1xAsn->Asp [N5(100)]	3.04487e-06	0.00018442	1	1	4	Q9D0F9	Q9D0F9 [131-146]		0	1631.79	100	38.24		High	High	High	High	4.738e-05	1.625e-08	3.9	76.3
FALSE	High	[K].GKQADVADQQTTELPAENGETENQSPASEEEKEAK.[S]	1xAsn->Asp [N18(100)]	7.66637e-09	0.00018442	1	1	7	P18608	P18608 [60-94]		2	3759.7	100	24.16		High	High	High	High	4.738e-05	5.41e-12	5.62	41.22
FALSE	High	[R].GGPPGQFHDNANGGQNGTVQEIMIPAGK.[A]	2xAsn->Asp [N12(99.5); N16(100)]	2.5454e-06	0.00018442	1	1	4	Q3U0V1	Q3U0V1 [218-245]		0	2793.29	100	66.22		High	High	High	High	4.738e-05	1.274e-08	3.97	81.34
FALSE	High	[R].GGPPGQFHDNANGGQNGTVQEIMIPAGK.[A]	3xAsn->Asp [N10(100); N12(100); N16(100)]	0.000854873	0.00018442	1	1	7	Q3U0V1	Q3U0V1 [218-245]		0	2794.27			No Quan Values	High	High	High	High	4.738e-05	3.05e-05	1.71
FALSE	High	[R].GGPPGQFHDNANGGQNGTVQEIMIPAGK.[A]	1xOxidation [M23(100)]; 3xAsn->Asp [N10(100); N12(100); N16(100)]	0.00440623	0.00018442	1	1	4	Q3U0V1	Q3U0V1 [218-245]		0	2810.27	100	43.67		High	High	High	High	4.738e-05	0.0002749	2.44	77.41
FALSE	High	[R].GGPPGQFHDNANGGQNGTVQEIMIPAGK.[A]	1xOxidation [M23(100)]; 2xAsn->Asp [N12(99.3); N16(100)]	1.0975e-10	0.00018442	1	1	21	Q3U0V1	Q3U0V1 [218-245]		0	2809.28	100	13.51		High	High	High	High	4.738e-05	1.843e-14	5.72	74.87
FALSE	High	[K].GADDAADADTAIINAEGGQNNSEEK.[K]	1xAsn->Asp [N14(100)]	1.60192e-05	0.00018442	1	1	5	Q8R5M8	Q8R5M8 [427-451]		0	2477.05			No Quan Values	High	High	High	High	4.738e-05	1.494e-07	4.13
FALSE	High	[K].GADDAADADTAIINAEGGQNNSEEKK.[E]	1xAsn->Asp [N21(99.6)]	9.85633e-11	0.00018442	1	1	17	Q8R5M8	Q8R5M8 [427-452]		1	2605.15	100	22.05		High	High	High	High	4.738e-05	1.603e-14	6.65	59.5
FALSE	High	[K].DICIGNQSNPCVPNNKNPR.[A]	2xCarbamidomethyl [C3; C11]; 1xAsn->Asp [N14(100)]	2.16632e-06	0.00018442	1	1	7	Q01097	Q01097 [1443-1461]		1	2198.01	100	9.28		High	High	High	High	4.738e-05	1.032e-08	3.48	48.14
FALSE	High	[K].DNFTAIPEGTNGVEER.[M]	1xAsn->Asp [N11(100)]	5.2747e-06	0.00018442	1	1	10	Q62188	Q62188 [346-361]		0	1749.79	100	10.64		High	High	High	High	4.738e-05	3.371e-08	3.6	79.93
FALSE	High	[K].DNFTLIPEGVNGIEER.[M]	1xAsn->Asp [N11(100)]	0.00123032	0.00018442	2	2	2	P97427; O35098	P97427 [346-361]; O35098 [346-361]		0	1803.88	100	22.55	Shared	High	Peak Found	High	High	4.738e-05	4.967e-05	2.19	117.29
FALSE	High	[K].DAVQQDGFNSLNTAHTTENHGTGNHSAQ.[-]	1xAsn->Asp [N24(99.4)]	2.24632e-08	0.00018442	1	1	30	P48453	P48453 [498-525]		0	2952.27	100	9.54		High	High	High	High	4.738e-05	2.288e-11	4.69	41.05
FALSE	High	[K].DAVQQDGFNSLNTAHTTENHGTGNHSAQ.[-]	2xAsn->Asp [N19(100); N24(100)]	2.28792e-10	0.00018442	1	1	27	P48453	P48453 [498-525]		0	2953.26	100	9.45		High	High	High	High	4.738e-05	4.94e-14	7.68	45.97
FALSE	High	[K].DAVQQDGFNSLNTAHTTENHGTGNHSAQ.[-]	3xAsn->Asp [N9(100); N19(100); N24(100)]	2.10841e-05	0.00018442	1	1	9	P48453	P48453 [498-525]		0	2954.24	100	37.34		High	High	High	High	4.738e-05	2.157e-07	2.91	50.98
FALSE	High	[K].ALAAGGYDVEKNNSR.[I]	1xAsn->Asp [N]	0.00349315	0.00018442	1	1	1	P43276	P43276 [65-79]		1	1565.76	100	22.18		High	Peak Found	Peak Found	High	4.738e-05	0.0002018	2.09	28.72
FALSE	High	[K].AIEENNNFSK.[M]	1xAsn->Asp [N6(99.8)]	0.000593951	0.00018442	2	2	102	P54227; P55821	P54227 [86-95]; P55821 [120-129]		0	1166.53	100	27.74	Shared	High	High	High	High	4.738e-05	1.871e-05	2.03	22.48
FALSE	High	[K].ALEENNNFSR.[L]	1xAsn->Asp [N5(99.8)]	0.00117998	0.00018442	1	1	10	O70166	O70166 [121-130]		0	1194.54	100	7.8		High	High	High	High	4.738e-05	4.684e-05	1.99	28.15
FALSE	High	[K].ADEAQADGKEHPGAEDASEEQNSQSSMENSVNSSEK.[A]	1xOxidation [M27(100)]; 2xAsn->Asp [N29(100); N32(100)]	0.000377292	0.00018442	1	1	3	Q9CXE2	Q9CXE2 [132-167]		1	3810.53	100			High	High	High	High	4.738e-05	1.019e-05	5.35	16.13
FALSE	High	[K].HGEVCPAGWKPGSDTIKPDVNK.[S]	1xCarbamidomethyl [C5]; 1xAsn->Asp [N21(100)]	9.25126e-08	0.00018442	1	1	5	P35700	P35700 [169-190]		0	2393.16	100			High	High	High	High	4.738e-05	1.512e-10	4.18	41.61
FALSE	High	[R].GRGGPPGQFHDNANGGQNGTVQEIMIPAGK.[A]	1xOxidation [M25(100)]; 1xAsn->Asp [N14(100)]	7.61396e-05	0.00018442	1	1	7	Q3U0V1	Q3U0V1 [216-245]		1	3021.42	100	85.24		High	High	High	High	4.738e-05	1.2e-06	3.93	56.73
FALSE	High	[R].GQTTGKGPPQSPVFEGVYNNSR.[M]	1xAsn->Asp [N20(99.7)]	1.6764e-08	0.00018442	1	1	8	Q7TQH0	Q7TQH0 [99-120]		1	2321.12	100	41.28		High	High	High	High	4.738e-05	1.545e-11	4.44	55.77
FALSE	High	[K].AIGKDNFTAIPEGTNGVEER.[M]	1xAsn->Asp [N15(100)]	3.69631e-05	0.00018442	1	1	5	Q62188	Q62188 [342-361]		1	2119.03	100	51.38		High	High	High	High	4.738e-05	4.554e-07	3.6	67.71
FALSE	High	[R].ANRTEENVSDGSPNAGTVEQTPK.[K]	1xPhospho [S12(100)]; 1xAsn->Asp [N14(100)]	2.43335e-05	0.00018442	1	1	3	P46414	P46414 [167-189]	P46414 1xPhospho [S178(100)]	1	2482.07			No Quan Values	High	High	High	High	4.738e-05	2.617e-07	4.51
FALSE	High	[K].HTGPGILSMANAGPNTNGSQFFICTAK.[T]	1xCarbamidomethyl [C24]; 1xOxidation [M9(100)]; 2xAsn->Asp [N15(100); N17(100)]	4.7391e-08	0.00018442	1	1	8	P17742	P17742 [92-118]		0	2809.29	100	56.98		High	High	High	High	4.738e-05	6.192e-11	5.07	97.34
FALSE	High	[K].HTGPGILSMANAGPNTNGSQFFICTAK.[T]	1xCarbamidomethyl [C24]; 1xOxidation [M9(100)]; 3xAsn->Asp [N11(100); N15(100); N17(100)]	0.00248714	0.00018442	1	1	4	P17742	P17742 [92-118]		0	2810.28			No Quan Values	High	High	High	High	4.738e-05	0.0001274	2.57
FALSE	High	[R].NTQINNSWGQEER.[S]	1xAsn->Asp [N6(99.5)]	0.184539	0.00831131	1	1	3	O08573	O08573 [278-290]		0	1576.7	100	16.74		High	High	High	High	0.002672	0.04687	1.73	39.73
FALSE	High	[R].FRFQGNANDPDQNGNNTQSPPSR.[D]	2xAsn->Asp [N13(100); N15(99.6)]	6.0734e-09	0.00018442	1	1	23	B9EJA2	B9EJA2 [447-469]		1	2563.12	100	16.74		High	High	High	High	4.738e-05	3.972e-12	5.48	40.55
