# Supplementary material for: TiO2 Simultaneous Enrichment, On-Line Deglycosylation, and Sequential Analysis of Glyco- and Phosphopeptides
Source: Front Chem. 2021 Aug 11;9:703176. doi: 10.3389/fchem.2021.703176 (PMC8385670; doi:10.3389/fchem.2021.703176)
Supplement: Supplementary file 5 [file Table4.xlsx]

## Sheet: Sheet2
Checked	Confidence	Annotated Sequence	Modifications	Qvality PEP	Qvality q-value	# Protein Groups	# Proteins	# PSMs	Master Protein Accessions	Positions in Master Proteins	Modifications in Master Proteins	# Missed Cleavages	Theo. MH+ [Da]	Abundances (Grouped): Sample	Abundances (Grouped) CV [%]: Sample	Quan Info	Found in Sample: [S22] F22: Sample, 16H PP	Found in Sample: [S23] F23: Sample, 16H PP	Found in Sample: [S24] F24: Sample, 16H PP	Confidence (by Search Engine): Sequest HT	Percolator q-Value (by Search Engine): Sequest HT	Percolator PEP (by Search Engine): Sequest HT	XCorr (by Search Engine): Sequest HT	Top Apex RT [min]
FALSE	High	[R].SGLFPR.[L]	1xPhospho [S1(100)]	0.176623	0.00644627	1	1	3	Q5SVL6	Q5SVL6 [545-550]	Q5SVL6 1xPhospho [S545(100)]	0	756.344	100	8.72		High	High	High	High	0.001309	0.03184	1.51	63.31
FALSE	High	[R].SNITSLS.[-]	1xPhospho [S/T]; 1xAsn->Asp [N2(100)]	0.167345	0.00644627	2	2	1	Q62188; O35098	Q62188 [564-570]; O35098 [566-572]		0	802.323	100	11.18	Shared	Peak Found	Peak Found	High	High	0.001309	0.02914	2.56	75.23
FALSE	High	[R].SPGLPIR.[S]	1xPhospho [S1(100)]	0.115731	0.00354232	1	1	2	Q640R3	Q640R3 [352-358]	Q640R3 1xPhospho [S352(100)]	0	819.412	100	16.61		High	High	Peak Found	High	0.000669	0.01602	2.57	57.66
FALSE	High	[R].INVSVSK.[N]	1xPhospho [S6(100)]; 1xAsn->Asp [N2(100)]	0.166591	0.00644627	1	1	5	Q8BXR5	Q8BXR5 [1063-1069]	Q8BXR5 1xPhospho [S1068(100)]	0	827.391	100	5.88		High	High	High	High	0.001309	0.0289	1.98	38.93
FALSE	High	[K].TPPVVIK.[S]	1xPhospho [T1(100)]	0.047103	0.000658968	1	1	3	Q9D5V6	Q9D5V6 [262-268]	Q9D5V6 1xPhospho [T262(100)]	0	833.453	100	17.13		High	High	High	High	0.0001281	0.003943	1.99	50.14
FALSE	High	[R].SPVLLPK.[G]	1xPhospho [S1(100)]	0.113576	0.00354232	1	1	3	Q921C5	Q921C5 [578-584]	Q921C5 1xPhospho [S578(100)]	0	833.453	100	14.71		High	High	High	High	0.000669	0.01565	2.1	62.24
FALSE	High	[K].SASPGLPK.[G]	1xPhospho [S3(100)]	0.0714141	0.00156543	1	1	3	Q9EQU5	Q9EQU5 [28-35]	Q9EQU5 1xPhospho [S30(100)]	0	836.391	100	14.08		High	High	High	High	0.0003002	0.007544	2.07	27.88
FALSE	High	[K].SIVFHR.[K]	1xPhospho [S1(100)]	0.202641	0.00825215	1	1	2	P62827	P62827 [135-140]	P62827 1xPhospho [S135(100)]	0	838.397	100	10.61		High	Not Found	Peak Found	High	0.001844	0.04001	1.56	28.53
FALSE	High	[R].LSTSPVR.[L]	1xPhospho [S4(100)]	0.157056	0.0062392	1	1	3	Q9WV92	Q9WV92 [598-604]	Q9WV92 1xPhospho [S601(100)]	0	839.402	100	3.68		High	High	High	High	0.001224	0.02631	2.08	24.54
FALSE	High	[K].FSLAATR.[S]	1xPhospho [S2(100)]	0.193918	0.00747606	1	1	3	Q9JKK7	Q9JKK7 [231-237]	Q9JKK7 1xPhospho [S232(100)]	0	845.392	100	11.45		High	High	High	High	0.001705	0.03712	1.7	58.54
FALSE	High	[R].LPPSPTR.[C]	1xPhospho [S4(99.8)]	0.0878789	0.00274164	1	1	6	Q6KAU4	Q6KAU4 [304-310]	Q6KAU4 1xPhospho [S307(99.8)]	0	847.407	100	28.86		High	High	High	High	0.000523	0.01037	1.82	24.11
FALSE	High	[R].SGSIIGSR.[Y]	1xPhospho [S]	0.122994	0.0043801	1	1	3	Q8BL97	Q8BL97 [210-217]		0	856.392	100	6.33		High	High	High	High	0.0008263	0.01765	2.49	32.21
FALSE	High	[R].TFSATVR.[A]	1xPhospho [S3(100)]	0.161396	0.0062392	1	1	9	Q9CR86	Q9CR86 [51-57]	Q9CR86 1xPhospho [S53(100)]	0	861.387	100	9.14		High	High	High	High	0.00127	0.02751	1.98	39.25
FALSE	High	[K].ALPQTPR.[A]	1xPhospho [T5(100)]	0.188837	0.00747606	1	1	2	Q8BTI8	Q8BTI8 [1444-1450]	Q8BTI8 1xPhospho [T1448(100)]	0	862.418	100	44.38		High	High	Peak Found	High	0.001705	0.0355	1.41	24.03
FALSE	High	[R].SLPNLSR.[T]	1xPhospho [S1(100)]; 1xAsn->Asp [N4(100)]	0.119033	0.00382372	1	1	2	Q8CI08	Q8CI08 [414-420]	Q8CI08 1xPhospho [S414(100)]	0	867.397	100	4.27		High	Peak Found	High	High	0.0007214	0.01684	1.65	62.66
FALSE	High	[R].VTPNLSR.[A]	1xPhospho [T2(100)]; 1xAsn->Asp [N4(100)]	0.199114	0.00799462	1	1	1	Q8VEF1	Q8VEF1 [278-284]	Q8VEF1 1xPhospho [T279(100)]	0	867.397	100	4.27		Peak Found	High	Peak Found	High	0.001798	0.03866	1.27	62.66
FALSE	High	[R].GSPLPTPK.[G]	1xPhospho [S2(100)]	0.119592	0.00382372	1	1	1	Q69Z98	Q69Z98 [439-446]	Q69Z98 1xPhospho [S440(100)]	0	876.423	100	10.5		Peak Found	High	Peak Found	High	0.0007214	0.01695	1.69	35.44
FALSE	High	[R].VASLSPAR.[T]	1xPhospho [S5(100)]	0.0231275	0.000658968	1	1	7	Q8CC35	Q8CC35 [761-768]	Q8CC35 1xPhospho [S765(100)]	0	880.429	100	12.31		High	High	High	High	0.0001281	0.00134	2.99	28.32
FALSE	High	[R].SLSPIIGK.[D]	1xPhospho [S3(100)]	0.179011	0.00726139	1	1	3	Q9Z2H5	Q9Z2H5 [780-787]	Q9Z2H5 1xPhospho [S782(100)]	0	894.47	100	9.15		High	High	High	High	0.001411	0.03255	1.3	71.33
FALSE	High	[R].AASALLLR.[S]	1xPhospho [S3(100)]	0.0377034	0.000658968	1	1	13	Q9D7P6	Q9D7P6 [13-20]	Q9D7P6 1xPhospho [S15(100)]	0	894.481	100	13.99		High	High	High	High	0.0001281	0.002805	2.1	76.5
FALSE	High	[R].LSTSPATR.[D]	1xPhospho [S4(99.5)]	0.173482	0.00644627	1	1	1	Q9EPQ8	Q9EPQ8 [600-607]	Q9EPQ8 1xPhospho [S603(99.5)]	0	912.419	100	24.92		Peak Found	High	Peak Found	High	0.001309	0.03085	1.69	19.4
FALSE	High	[R].YVLTSPR.[S]	1xPhospho [S5(99.7)]	0.0680272	0.00125751	1	1	3	Q3UHB8	Q3UHB8 [86-92]	Q3UHB8 1xPhospho [S90(99.7)]	0	915.434	100	19.2		High	High	High	High	0.0002419	0.00699	2.11	44.44
FALSE	High	[R].SSSPVGLAK.[W]	1xPhospho [S3(100)]	0.0883012	0.00274164	1	1	3	Q9EST3	Q9EST3 [947-955]	Q9EST3 1xPhospho [S949(100)]	0	925.439	100	13.59		High	High	High	High	0.000523	0.0105	1.39	28.75
FALSE	High	[R].SSPVESLK.[K]	1xPhospho [S]	0.0930728	0.00302074	1	1	3	Q9EST3	Q9EST3 [76-83]		0	926.423	100	15.54		High	High	Peak Found	High	0.0005758	0.01136	1.81	29.61
FALSE	High	[R].LSEEIEK.[K]	1xPhospho [S2(100)]	0.177416	0.00700342	1	1	1	Q99KW3	Q99KW3 [1672-1678]	Q99KW3 1xPhospho [S1673(100)]	0	927.407	100	3.42		Peak Found	High	Not Found	High	0.001361	0.03195	3.21	91.89
FALSE	High	[R].ASSLDLNK.[V]	1xPhospho [S3(100)]	0.130064	0.00464293	1	1	3	Q80XA6	Q80XA6 [352-359]	Q80XA6 1xPhospho [S354(100)]	0	927.418	100	6.65		High	High	High	High	0.0008744	0.01935	1.51	33.06
FALSE	High	[R].SFSPEER.[R]	1xPhospho [S1(100)]	0.193063	0.00747606	1	1	1	Q9Z0U1	Q9Z0U1 [393-399]	Q9Z0U1 1xPhospho [S393(100)]	0	931.356	100	7.43		High	Peak Found	Peak Found	High	0.001705	0.0368	1.32	29.11
FALSE	High	[R].SGSIIGSR.[Y]	2xPhospho [S1(100); S3(100)]	0.17039	0.00644627	1	1	2	Q8BL97	Q8BL97 [210-217]	Q8BL97 2xPhospho [S210(100); S212(100)]	0	936.359	100	34.45		High	Peak Found	High	High	0.001309	0.03005	1.86	55.27
FALSE	High	[K].IPSSPDLK.[K]	1xPhospho [S4(100)]	0.10632	0.00354232	1	1	4	P63141	P63141 [438-445]	P63141 1xPhospho [S441(100)]	0	936.444	100	9.11		High	High	High	High	0.000669	0.01409	2.08	42.66
FALSE	High	[R].SDSLSPPR.[H]	1xPhospho [S5(100)]	0.0318408	0.000658968	1	1	5	Q3UH68	Q3UH68 [188-195]	Q3UH68 1xPhospho [S192(100)]	0	938.398	100	12.7		High	High	High	High	0.0001281	0.002172	2.36	35.4
FALSE	High	[K].IGSTENLK.[H]	1xPhospho [S3(100)]	0.0204024	0.000658968	1	1	3	P10637	P10637 [552-559]	P10637 1xPhospho [S554(100)]	0	941.434	100	19.73		High	High	High	High	0.0001281	0.001107	2.21	29.69
FALSE	High	[K].ITASSSFR.[S]	1xPhospho [S5(99.5)]	0.0215601	0.000658968	1	1	10	Q62419	Q62419 [283-290]	Q62419 1xPhospho [S287(99.5)]	0	948.419	100	14.05		High	High	High	High	0.0001281	0.001202	2.26	30.76
FALSE	High	[R].LHSFPLR.[A]	1xPhospho [S3(100)]	0.192212	0.00747606	1	1	1	Q9CW07	Q9CW07 [154-160]	Q9CW07 1xPhospho [S156(100)]	0	949.466	100	4.81		Not Found	High	Peak Found	High	0.001705	0.0366	1.76	42.79
FALSE	High	[R].GDILSPIR.[E]	1xPhospho [S5(100)]	0.134355	0.00517499	1	1	2	Q63870	Q63870 [1172-1179]	Q63870 1xPhospho [S1176(100)]	0	950.471	100	7.33		Peak Found	High	High	High	0.0009724	0.0204	1.7	117.25
FALSE	High	[R].APVISGVTK.[A]	1xPhospho [S/T]	0.0131034	0.000373025	1	1	3	Q7TQD2	Q7TQD2 [147-155]		0	951.491	100	12.43		High	High	High	High	7.673e-05	0.0005666	2.47	51.16
FALSE	High	[R].SGYFDER.[Y]	1xPhospho [S1(100)]	0.0887253	0.00274164	1	1	6	P30275	P30275 [152-158]	P30275 1xPhospho [S152(100)]	0	953.34	100	1.69		High	High	High	High	0.000523	0.01058	1.85	31.02
FALSE	High	[R].SVDISPTR.[L]	1xPhospho [S5(100)]	0.142009	0.00517499	1	1	3	Q8BIE6	Q8BIE6 [675-682]	Q8BIE6 1xPhospho [S679(100)]	0	954.429	100	30.2		High	High	High	High	0.0009724	0.02235	2.16	35.1
FALSE	High	[K].VNASASSLK.[K]	1xPhospho [S7(99.7)]; 1xAsn->Asp [N2(100)]	0.0116095	0.000373025	1	1	4	Q61553	Q61553 [33-41]	Q61553 1xPhospho [S39(99.7)]	0	957.429	100	18.1		High	High	High	High	7.673e-05	0.0004714	3.42	25.01
FALSE	High	[R].SLPSASTSK.[A]	1xPhospho [S1(100)]	0.0735225	0.00184082	1	1	3	Q8BJF9	Q8BJF9 [187-195]	Q8BJF9 1xPhospho [S187(100)]	0	957.429	100	16.33		High	High	High	High	0.0003515	0.007849	1.76	22.82
FALSE	High	[K].STLSMSPR.[Q]	1xPhospho [S6(100)]	0.14598	0.00544897	1	1	2	Q9ERT9	Q9ERT9 [62-69]	Q9ERT9 1xPhospho [S67(100)]	0	958.406			No Quan Values	High	Not Found	High	High	0.001024	0.02323	2.05
FALSE	High	[K].VLSPPHTK.[A]	1xPhospho [S3(100)]	0.0614061	0.000945247	1	1	3	Q8BH48	Q8BH48 [144-151]	Q8BH48 1xPhospho [S146(100)]	0	958.476	100	13.07		High	High	High	High	0.0001825	0.00594	2.38	21.76
FALSE	High	[R].TLSIDKGF.[-]	1xPhospho [S3(100)]	0.132501	0.00464293	1	1	4	P12382	P12382 [773-780]	P12382 1xPhospho [S775(100)]	1	960.444	100	13.54		High	High	High	High	0.0008744	0.0199	2.04	81.54
FALSE	High	[K].IGPLGLSPK.[K]	1xPhospho [S7(100)]	0.0388421	0.000658968	1	1	2	P35979	P35979 [32-40]	P35979 1xPhospho [S38(100)]	0	961.512	100	28.2		Peak Found	High	High	High	0.0001281	0.002931	2.4	81.75
FALSE	High	[K].LTVENSPK.[Q]	1xPhospho [S6(100)]	0.0348239	0.000658968	1	1	4	Q9CQJ6	Q9CQJ6 [68-75]	Q9CQJ6 1xPhospho [S73(100)]	0	967.45	100	16.91		High	High	High	High	0.0001281	0.002483	2.38	22.32
FALSE	High	[R].VVSSIEQK.[T]	1xPhospho [S4(100)]	0.0478049	0.000658968	1	1	2	P63101	P63101 [61-68]	P63101 1xPhospho [S64(100)]	0	969.465	100	7.76		High	Peak Found	High	High	0.0001281	0.004057	2.39	23.4
FALSE	High	[K].SFSQPGLR.[S]	1xPhospho [S3(100)]	0.154925	0.00598407	1	1	2	Q60949	Q60949 [229-236]	Q60949 1xPhospho [S231(100)]	0	971.435	100	15.06		High	High	Peak Found	High	0.001175	0.02568	1.96	51.13
FALSE	High	[R].TASPPPPPK.[R]	1xPhospho [S3(100)]	0.181536	0.00955112	1	1	2	Q52KI8	Q52KI8 [633-641]	Q52KI8 1xPhospho [S635(100)]	0	971.46	100	38.06		Peak Found	Peak Found	High	High	0.003354	0.06102	1.65	21.79
FALSE	High	[R].SSPPPLPAK.[A]	1xPhospho [S2(99.5)]	0.0703816	0.00156543	1	1	6	Q6PDH0	Q6PDH0 [950-958]	Q6PDH0 1xPhospho [S951(99.5)]	0	973.475	100	15.09		High	High	High	High	0.0003002	0.007374	2.18	38.72
FALSE	High	[K].KFSLAATR.[S]	1xPhospho [S3(100)]	0.0209208	0.000658968	1	1	4	Q9JKK7	Q9JKK7 [230-237]	Q9JKK7 1xPhospho [S232(100)]	1	973.487	100	8.79		High	High	High	High	0.0001281	0.001145	2.61	30.75
FALSE	High	[K].GGFSDADVK.[M]	1xPhospho [S4(100)]	0.0833569	0.00184082	1	1	3	Q569Z6	Q569Z6 [376-384]	Q569Z6 1xPhospho [S379(100)]	0	975.382	100	15.88		High	High	High	High	0.0003515	0.009551	1.9	39.97
FALSE	High	[R].MTPPLPAR.[V]	1xOxidation [M1(100)]; 1xPhospho [T2(100)]	0.185512	0.00747606	1	1	3	P03995	P03995 [39-46]	P03995 1xPhospho [T40(100)]	0	978.448	100	8.76		High	High	High	High	0.001705	0.03439	1.74	44.55
FALSE	High	[R].AAILKASPK.[K]	1xPhospho [S7(100)]	0.0086615	0.000373025	1	1	3	Q9CR57	Q9CR57 [133-141]	Q9CR57 1xPhospho [S139(100)]	1	978.538	100	11.66		High	High	High	High	7.673e-05	0.0003043	3.55	21.03
FALSE	High	[K].ATVTPSPVK.[G]	1xPhospho [S6(100)]	0.012334	0.000373025	1	1	5	Q80XU3	Q80XU3 [176-184]	Q80XU3 1xPhospho [S181(100)]	0	979.486	100	9.26		High	High	High	High	7.673e-05	0.0005149	2.98	29.02
FALSE	High	[R].SRSPLAIR.[R]	1xPhospho [S3(100)]	0.0944152	0.00302074	1	1	3	Q8BTI8	Q8BTI8 [1996-2003]	Q8BTI8 1xPhospho [S1998(100)]	1	979.508	100	8.65		High	High	High	High	0.0005758	0.01165	2.52	22.27
FALSE	High	[K].TIAPALVSK.[K]	1xPhospho [S8(100)]	0.04528	0.000658968	1	1	3	P17182	P17182 [72-80]	P17182 1xPhospho [S79(100)]	0	979.522	100	13.12		High	High	High	High	0.0001281	0.00372	2.08	61.29
FALSE	High	[R].TGSPELAAR.[A]	1xPhospho [S3(100)]	0.0136426	0.000373025	1	1	3	E9PZ19	E9PZ19 [1213-1221]	E9PZ19 1xPhospho [S1215(100)]	0	981.44	100	12.45		High	High	High	High	7.673e-05	0.0006009	2.84	28.59
FALSE	High	[K].LGVSVSPSR.[A]	1xPhospho [S8(99.8)]	0.0100792	0.000373025	1	1	7	Q0P678	Q0P678 [525-533]	Q0P678 1xPhospho [S532(99.8)]	0	981.476	100	12.24		High	High	High	High	7.673e-05	0.0003806	3.4	47.43
FALSE	High	[K].VISPSEDR.[K]	1xPhospho [S3(100)]	0.0829568	0.00184082	1	1	6	P20444	P20444 [317-324]	P20444 1xPhospho [S319(100)]	0	982.424	100	22.32		High	High	High	High	0.0003515	0.009476	2.25	23.59
FALSE	High	[K].SELSPITR.[Q]	1xPhospho [S4(100)]	0.132501	0.00464293	1	1	3	Q61315	Q61315 [2280-2287]	Q61315 1xPhospho [S2283(100)]	0	982.461	100	19.8		High	High	High	High	0.0008744	0.01996	1.89	52.3
FALSE	High	[K].AVSSPTVSR.[L]	1xPhospho [S3(100)]	0.00992761	0.000373025	1	1	9	Q7TQD2	Q7TQD2 [156-164]	Q7TQD2 1xPhospho [S158(100)]	0	983.456	100	13.61		High	High	High	High	7.673e-05	0.0003725	2.02	23.64
FALSE	High	[R].LSESVVNR.[M]	1xPhospho [S4(100)]	0.0562264	0.000945247	1	1	3	Q91VN4	Q91VN4 [30-37]	Q91VN4 1xPhospho [S33(100)]	0	983.456	100	5.99		High	High	High	High	0.0001825	0.005199	2.69	35.72
FALSE	High	[R].VISSIEQK.[TS]	1xPhospho [S]	0.137498	0.00517499	4	5	2	P68510; P68254; P61982; Q9CQV8	P68510 [62-69]; P68254 [61-68]; P61982 [62-69]; Q9CQV8 [63-70]		0	983.481	100	13.71	Shared	Peak Found	Peak Found	High	High	0.0009724	0.02117	1.67	32.9
FALSE	High	[R].VQSPPHLK.[S]	1xPhospho [S3(100)]	0.199114	0.00799462	1	1	1	Q80VW5	Q80VW5 [694-701]	Q80VW5 1xPhospho [S696(100)]	0	985.487	100	18.69		Peak Found	High	Not Found	High	0.001798	0.03877	1.71	19.57
FALSE	High	[K].YMSFTDK.[S]	1xOxidation [M2(100)]; 1xPhospho [S3(100)]	0.0626177	0.000945247	1	1	4	O88643	O88643 [142-148]	O88643 1xPhospho [S144(100)]	0	987.353	100	44.82		High	High	High	High	0.0001825	0.00614	1.9	30.05
FALSE	High	[R].GGTPSAFDR.[I]	1xPhospho [T3(100)]	0.08704	0.00274164	1	3	4	P12382	P12382 [302-310]	P12382 1xPhospho [T304(100)]	0	987.393	100	9.36		High	High	High	High	0.000523	0.01028	1.99	33.61
FALSE	High	[K].LSGLSFKR.[N]	1xPhospho [S5(100)]	0.0908748	0.00302074	1	1	9	P28667	P28667 [100-107]	P28667 1xPhospho [S104(100)]	1	987.502	100	7.79		High	High	High	High	0.0005758	0.01095	2.13	44.85
FALSE	High	[R].LSSPVLHR.[L]	1xPhospho [S3(100)]	0.0072198	0.000373025	1	1	23	Q9QXS6	Q9QXS6 [140-147]	Q9QXS6 1xPhospho [S142(100)]	0	988.498	100	5.9		High	High	High	High	7.673e-05	0.00023	2.43	24.38
FALSE	High	[K].TSSLPGYGK.[N]	1xPhospho [S3(100)]	0.0256909	0.000658968	1	1	2	Q8K4G5	Q8K4G5 [736-744]	Q8K4G5 1xPhospho [S738(100)]	0	989.434	100	13.45		Peak Found	High	High	High	0.0001281	0.001567	2.11	37.27
FALSE	High	[R].LSVDYGKK.[S]	1xPhospho [S2(100)]	0.0753243	0.00184082	1	5	4	P68369	P68369 [157-164]	P68369 1xPhospho [S158(100)]	1	989.47	100	22.32		High	High	High	High	0.0003515	0.008155	1.4	25.69
FALSE	High	[R].SEFGSLDR.[H]	1xPhospho [S5(100)]	0.151429	0.00571169	1	1	3	Q8BI84	Q8BI84 [1729-1736]	Q8BI84 1xPhospho [S1733(100)]	0	990.393	100	11.63		High	High	High	High	0.001125	0.02475	2.05	52.57
FALSE	High	[R].GLSLEHQK.[S]	1xPhospho [S3(100)]	0.0422533	0.000658968	1	1	1	Q6P9S0	Q6P9S0 [417-424]	Q6P9S0 1xPhospho [S419(100)]	0	991.461	100	19.11		Not Found	High	Peak Found	High	0.0001281	0.003358	2.01	19.38
FALSE	High	[K].LSGFSFKK.[S]	1xPhospho [S5(100)]	0.134726	0.00621493	1	1	1	P26645	P26645 [159-166]	P26645 1xPhospho [S163(100)]	1	993.481	100	42.24		Not Found	Peak Found	High	High	0.002075	0.0397	2.02	46.97
FALSE	High	[K].LASPELER.[L]	1xPhospho [S3(100)]	0.0307495	0.000658968	1	2	3	P15066	P15066 [98-105]	P15066 1xPhospho [S100(100)]	0	994.461	100	12.77		High	High	High	High	0.0001281	0.002057	2.76	45.02
FALSE	High	[K].EVSPEVVR.[S]	1xPhospho [S3(100)]	0.0990208	0.00354232	1	1	5	E9Q784	E9Q784 [196-203]	E9Q784 1xPhospho [S198(100)]	0	994.461	100	7.32		High	High	High	High	0.000669	0.01257	1.65	40.15
FALSE	High	[R].DLESLSPR.[E]	1xPhospho [S6(100)]	0.0895794	0.00274164	1	1	3	Q3TY60	Q3TY60 [292-299]	Q3TY60 1xPhospho [S297(100)]	0	996.44	100	2.23		High	High	High	High	0.000523	0.01075	2.02	66.58
FALSE	High	[K].NISGSVTLK.[I]	1xPhospho [S3(100)]; 1xAsn->Asp [N1(100)]	0.0362357	0.000658968	1	1	3	Q9JLB0	Q9JLB0 [195-203]	Q9JLB0 1xPhospho [S197(100)]	0	999.476	100	6.58		High	High	High	High	0.0001281	0.002653	1.66	65.67
FALSE	High	[R].SLDESTLR.[K]	1xPhospho [S1(100)]	0.024683	0.000658968	1	1	4	Q80WQ4	Q80WQ4 [253-260]	Q80WQ4 1xPhospho [S253(100)]	0	1000.43	100	19.62		High	High	High	High	0.0001281	0.001471	2.47	45.89
FALSE	High	[R].VPSPTPVPK.[E]	1xPhospho [S3(100)]	0.0179946	0.000658968	1	1	3	Q8BTI8	Q8BTI8 [2533-2541]	Q8BTI8 1xPhospho [S2535(100)]	0	1001.51	100	28.44		High	High	High	High	0.0001281	0.0009115	2.62	41.97
FALSE	High	[K].AAAAPTPPAR.[G]	1xPhospho [T6(100)]	0.0116095	0.000373025	1	1	3	Q80WV7	Q80WV7 [347-356]	Q80WV7 1xPhospho [T352(100)]	0	1002.48	100	17.58		High	High	High	High	7.673e-05	0.0004733	2.77	25.03
FALSE	High	[K].ITSFEEAK.[G]	1xPhospho [S3(100)]	0.0596306	0.000945247	1	1	3	P63328	P63328 [467-474]	P63328 1xPhospho [S469(100)]	0	1004.43	100	3.39		High	High	High	High	0.0001825	0.00567	1.84	40.77
FALSE	High	[R].SDSLLSFR.[F]	1xPhospho [S3(100)]	0.148003	0.00571169	1	1	3	Q91W92	Q91W92 [205-212]	Q91W92 1xPhospho [S207(100)]	0	1004.44	100	4.19		High	High	High	High	0.001125	0.02384	1.42	87.96
FALSE	High	[K].LLSPTHEK.[H]	1xPhospho [S3(99.4)]	0.175833	0.00644627	1	1	1	P52479	P52479 [539-546]	P52479 1xPhospho [S541(99.4)]	0	1004.48	100	25.32		Peak Found	High	Peak Found	High	0.001309	0.03163	1.21	20.05
FALSE	High	[R].SPGSPQLSR.[A]	1xPhospho [S4(99.3)]	0.0900093	0.00302074	1	1	4	Q8JZP2	Q8JZP2 [480-488]	Q8JZP2 1xPhospho [S483(99.3)]	0	1008.45	100	15.95		High	High	High	High	0.000523	0.01077	1.74	23.7
FALSE	High	[K].GPSSVEDIK.[A]	1xPhospho [S4(100)]	0.0707242	0.00156543	1	1	1	Q61937	Q61937 [238-246]	Q61937 1xPhospho [S241(100)]	0	1011.44	100	17.94		Peak Found	High	Peak Found	High	0.0003002	0.007421	2.26	32.77
FALSE	High	[R].ASVSDLSPR.[E]	1xPhospho [S7(100)]	0.00399195	0.000373025	1	1	11	Q569Z6	Q569Z6 [237-245]	Q569Z6 1xPhospho [S243(100)]	0	1011.45	100	5.03		High	High	High	High	7.673e-05	9.446e-05	3.25	36.87
FALSE	High	[K].SIELESVR.[G]	1xPhospho [S1(100)]	0.0260792	0.000658968	1	1	3	P08553	P08553 [326-333]	P08553 1xPhospho [S326(100)]	0	1012.47	100	5.54		High	High	High	High	0.0001281	0.001598	2.54	65.11
FALSE	High	[R].SLAELFEK.[A]	1xPhospho [S1(100)]	0.0926293	0.00302074	1	1	1	Q9D061	Q9D061 [41-48]	Q9D061 1xPhospho [S41(100)]	0	1016.47	100	29.42		Peak Found	Peak Found	High	High	0.0005758	0.01127	1.59	98.39
FALSE	High	[R].SRTPLLPR.[K]	1xPhospho [S1(100)]	0.188837	0.00747606	1	1	3	Q8BTI8	Q8BTI8 [1984-1991]	Q8BTI8 1xPhospho [S1984(100)]	1	1019.54	100	10.55		High	High	High	High	0.001705	0.03542	1.9	33.47
FALSE	High	[K].AGPTSLPLGK.[L]	1xPhospho [S5(100)]	0.00888319	0.000373025	1	1	3	Q80YN3	Q80YN3 [410-419]	Q80YN3 1xPhospho [S414(100)]	0	1020.51	100	3.21		High	High	High	High	7.673e-05	0.0003144	2.44	69.03
FALSE	High	[R].SGVAVPTSPK.[G]	1xPhospho [S8(100)]	0.00563386	0.000373025	1	1	4	Q61823	Q61823 [87-96]	Q61823 1xPhospho [S94(100)]	0	1022.49	100	12.14		High	High	High	High	7.673e-05	0.0001585	2.92	37.94
FALSE	High	[K].LPAKLSVSK.[S]	1xPhospho [S]	0.0309032	0.000658968	1	1	6	O54724	O54724 [164-172]		1	1022.56	100	17.69		High	High	High	High	0.0001281	0.002072	2.49	31.14
FALSE	High	[R].TQSLSALPK.[E]	1xPhospho [S3(100)]	0.0214522	0.000658968	1	1	5	Q924A2	Q924A2 [1078-1086]	Q924A2 1xPhospho [S1080(100)]	0	1024.51	100	4.59		High	High	High	High	0.0001281	0.001194	2.1	52.7
FALSE	High	[R].ASPSIWER.[L]	1xPhospho [S2(100)]	0.104326	0.00354232	1	1	3	Q8C8T7	Q8C8T7 [772-779]	Q8C8T7 1xPhospho [S773(100)]	0	1025.45	100	19.67		High	High	High	High	0.000669	0.01366	1.28	61.31
FALSE	High	[R].SSSLGDLLR.[E]	1xPhospho [S3(100)]	0.0174599	0.000658968	1	1	9	Q8K124	Q8K124 [393-401]	Q8K124 1xPhospho [S395(100)]	0	1027.48	100	5.18		High	High	High	High	0.0001281	0.0008757	2.02	89.72
FALSE	High	[R].TPSPFEDR.[T]	1xPhospho [S3(100)]	0.142664	0.00517499	1	1	4	Q80TE7	Q80TE7 [848-855]	Q80TE7 1xPhospho [S850(100)]	0	1028.41	100	7.11		High	High	High	High	0.0009724	0.02249	1.47	43.36
FALSE	High	[R].SSSFSLPAR.[A]	1xPhospho [S3(100)]	0.0545954	0.000945247	1	1	3	Q8BGR5	Q8BGR5 [166-174]	Q8BGR5 1xPhospho [S168(100)]	0	1031.46	100	1.05		High	High	High	High	0.0001825	0.004967	2.35	63.11
FALSE	High	[R].TAQVPSPPR.[G]	1xPhospho [S6(100)]	0.04528	0.000658968	1	1	10	Q9JIX8	Q9JIX8 [998-1006]	Q9JIX8 1xPhospho [S1003(100)]	0	1032.49	100	9.13		High	High	High	High	0.0001281	0.003716	2.73	38.21
FALSE	High	[K].SSSLPSYGR.[T]	1xPhospho [S3(100)]	0.0492392	0.000945247	1	1	10	Q9WV69	Q9WV69 [287-295]	Q9WV69 1xPhospho [S289(100)]	0	1033.44	100	16.59		High	High	High	High	0.0001825	0.004222	2.06	39.84
FALSE	High	[R].VQNSPPVGR.[K]	1xPhospho [S4(100)]	0.039229	0.000658968	1	1	3	Q9JJG0	Q9JJG0 [416-424]	Q9JJG0 1xPhospho [S419(100)]	0	1033.48	100	3.83		High	High	High	High	0.0001281	0.002984	2.14	21.42
FALSE	High	[K].ALTASPPAAR.[R]	1xPhospho [S5(100)]	0.0343084	0.000658968	1	1	7	D3YZU1	D3YZU1 [1438-1447]	D3YZU1 1xPhospho [S1442(100)]	0	1034.5	100	12.94		High	High	High	High	0.0001281	0.002431	2.27	37.66
FALSE	High	[R].LVSPEPPPK.[G]	1xPhospho [S3(100)]	0.0201986	0.000658968	1	1	2	Q9Z2H5	Q9Z2H5 [376-384]	Q9Z2H5 1xPhospho [S378(100)]	0	1043.52	100	6.79		High	Peak Found	High	High	0.0001281	0.001089	2.27	40.73
FALSE	High	[R].GFSEEQLR.[Q]	1xPhospho [S3(100)]	0.119033	0.00382372	1	1	3	Q9R1Q8	Q9R1Q8 [161-168]	Q9R1Q8 1xPhospho [S163(100)]	0	1045.44	100	7.76		High	High	High	High	0.0007214	0.01677	2.43	52.81
FALSE	High	[R].GIITDSFGR.[H]	1xPhospho [S6(100)]	0.0321595	0.000658968	1	1	1	Q8K2Y9	Q8K2Y9 [388-396]	Q8K2Y9 1xPhospho [S393(100)]	0	1045.47			No Quan Values	Not Found	High	Not Found	High	0.0001281	0.002203	2.1
FALSE	High	[K].TPPGSGEPPK.[S]	1xPhospho [T1(100)]	0.0375168	0.000658968	1	1	6	P10637	P10637 [473-482]	P10637 1xPhospho [T473(100)]	0	1046.46	100	24.18		High	High	High	High	0.0001281	0.002795	2.08	18.08
FALSE	High	[R].RAASALLLR.[S]	1xPhospho [S4(100)]	0.00939097	0.000373025	1	1	2	Q9D7P6	Q9D7P6 [12-20]	Q9D7P6 1xPhospho [S15(100)]	1	1050.58	100	13.99		Peak Found	High	Peak Found	High	7.673e-05	0.0003439	1.86	48.3
FALSE	High	[R].TASPPPPPK.[R]	2xPhospho [T1(100); S3(100)]	0.0062659	0.000373025	1	1	5	Q52KI8	Q52KI8 [633-641]	Q52KI8 2xPhospho [T633(100); S635(100)]	0	1051.43	100	10.08		High	High	High	High	7.673e-05	0.0001868	2.59	37.14
FALSE	High	[R].AISLEGEPR.[K]	1xPhospho [S3(100)]	0.0133031	0.000373025	1	1	10	Q91XM9	Q91XM9 [412-420]	Q91XM9 1xPhospho [S414(100)]	0	1051.48	100	6.62		High	High	High	High	7.673e-05	0.0005786	2.2	55.61
FALSE	High	[R].IDISPSALR.[K]	1xPhospho [S4(100)]	0.0112632	0.000373025	1	1	11	Q8K019	Q8K019 [653-661]	Q8K019 1xPhospho [S656(100)]	0	1051.52	100	3.42		High	High	High	High	7.673e-05	0.0004513	2.67	83.12
FALSE	High	[K].IESPKLER.[T]	1xPhospho [S3(100)]	0.0173723	0.000658968	1	1	12	Q61699	Q61699 [808-815]	Q61699 1xPhospho [S810(100)]	1	1051.52	100	9.06		High	High	High	High	0.0001281	0.0008679	2.25	23.23
FALSE	High	[R].LSPSPTSQR.[S]	1xPhospho [S4(100)]	0.0939657	0.00302074	1	1	3	P48678	P48678 [389-397]	P48678 1xPhospho [S392(100)]	0	1052.48	100	12.54		High	High	High	High	0.0005758	0.01154	1.58	20.87
FALSE	High	[R].GSDELTVPR.[Y]	1xPhospho [S2(100)]	0.0735225	0.00184082	1	1	3	Q9QWI6	Q9QWI6 [1053-1061]	Q9QWI6 1xPhospho [S1054(100)]	0	1053.46	100	21.87		High	High	High	High	0.0003515	0.00787	2.7	54.94
FALSE	High	[R].RDSVLAASR.[D]	1xPhospho [S3(100)]	0.000679552	0.000373025	1	1	3	P11881	P11881 [1586-1594]	P11881 1xPhospho [S1588(100)]	1	1054.5	100	51.17		High	High	High	High	7.673e-05	6.674e-06	2.85	17.36
FALSE	High	[R].MDLPGSPSR.[Q]	1xOxidation [M1(100)]; 1xPhospho [S6(99.4)]	0.182237	0.00747606	1	1	2	Q6PCN3	Q6PCN3 [479-487]	Q6PCN3 1xPhospho [S484(99.4)]	0	1055.42	100	7.35		High	High	Peak Found	High	0.001616	0.03358	2.37	33.04
FALSE	High	[K].IRTSPTFR.[R]	1xPhospho [T6(99.7)]	0.124148	0.0043801	1	1	3	P62751	P62751 [40-47]	P62751 1xPhospho [T45(99.7)]	1	1057.52	100	10.66		High	Peak Found	High	High	0.0008263	0.01791	2.26	23.82
FALSE	High	[R].SRSPLAIR.[R]	2xPhospho [S1(100); S3(100)]	0.0939657	0.00302074	1	1	7	Q8BTI8	Q8BTI8 [1996-2003]	Q8BTI8 2xPhospho [S1996(100); S1998(100)]	1	1059.47	100	26.33		High	High	High	High	0.0005758	0.01153	2.64	43.03
FALSE	High	[R].VSGSPSSGFR.[S]	1xPhospho [S4(100)]	0.00250386	0.000373025	1	1	15	P08553	P08553 [27-36]	P08553 1xPhospho [S30(100)]	0	1060.45	100	7.93		High	High	High	High	7.673e-05	4.689e-05	2.9	30.03
FALSE	High	[R].ICSFEEAK.[G]	1xCarbamidomethyl [C2]; 1xPhospho [S3(100)]	0.0138505	0.000373025	1	1	5	P48453	P48453 [477-484]	P48453 1xPhospho [S479(100)]	0	1063.42	100	17.63		High	High	High	High	7.673e-05	0.0006148	2.64	40.36
FALSE	High	[K].IPSSPDLKK.[S]	1xPhospho [S4(100)]	0.00305141	0.000373025	1	1	7	P63141	P63141 [438-446]	P63141 1xPhospho [S441(100)]	1	1064.54	100	8.9		High	High	High	High	7.673e-05	6.343e-05	2.93	22.47
FALSE	High	[K].SDISPLTPR.[E]	1xPhospho [S4(100)]	0.086958	0.0033643	1	1	5	P14873	P14873 [1778-1786]	P14873 1xPhospho [S1781(100)]	0	1065.5	100	44.27		High	High	High	High	0.00118	0.0213	2.13	62.55
FALSE	High	[K].SLSTEVEPK.[E]	1xPhospho [S3(100)]	0.0644783	0.000945247	1	1	3	Q6ZPJ0	Q6ZPJ0 [193-201]	Q6ZPJ0 1xPhospho [S195(100)]	0	1069.48	100	15.75		High	High	High	High	0.0001825	0.006426	1.38	45.63
FALSE	High	[R].SATSDLELR.[F]	1xPhospho [S4(100)]	0.152819	0.00571169	1	1	4	Q62407	Q62407 [490-498]	Q62407 1xPhospho [S493(100)]	0	1071.47	100	6.03		High	High	High	High	0.001125	0.02507	1.13	60.6
FALSE	High	[R].ASSLNFLNK.[S]	1xPhospho [S3(100)]	0.128263	0.00464293	1	1	4	O88448	O88448 [573-581]	O88448 1xPhospho [S575(100)]	0	1073.5	100	5.81		High	High	High	High	0.0008744	0.01888	1.99	75.12
FALSE	High	[R].KLSSAMSAAK.[A]	1xPhospho [S3(100)]	0.000143006	0.000373025	1	1	3	P14152	P14152 [239-248]	P14152 1xPhospho [S241(100)]	1	1073.51	100	3.49		High	High	High	High	7.673e-05	6.465e-07	3.48	17.01
FALSE	High	[R].ASSLNFLNK.[S]	1xPhospho [S3(100)]; 1xAsn->Asp [N8(99.5)]	0.045057	0.000658968	1	1	8	O88448	O88448 [573-581]	O88448 1xPhospho [S575(100)]	0	1074.49	100	8.19		High	High	High	High	0.0001281	0.003707	1.74	80.13
FALSE	High	[R].ASSLNFLNK.[S]	1xPhospho [S3(100)]; 2xAsn->Asp [N5(100); N8(100)]	0.0380793	0.000658968	1	1	3	O88448	O88448 [573-581]	O88448 1xPhospho [S575(100)]	0	1075.47	100	18.68		High	High	High	High	0.0001281	0.00286	1.89	87.81
FALSE	High	[K].SDSNASFLR.[A]	1xPhospho [S6(100)]	0.0670412	0.00125751	1	1	4	Q8C8R3	Q8C8R3 [29-37]	Q8C8R3 1xPhospho [S34(100)]	0	1076.44	100	5.14		High	High	High	High	0.0002419	0.00684	1.42	51.95
FALSE	High	[K].SDSNASFLR.[A]	1xPhospho [S6(100)]; 1xAsn->Asp [N4(100)]	0.181425	0.00726139	1	1	2	Q8C8R3	Q8C8R3 [29-37]	Q8C8R3 1xPhospho [S34(100)]	0	1077.42	100	3.07		High	Peak Found	High	High	0.001564	0.03325	1.68	60.67
FALSE	High	[K].TIVMGASFR.[N]	1xOxidation [M4(100)]; 1xPhospho [S7(100)]	0.0439579	0.000658968	1	1	6	Q93092	Q93092 [231-239]	Q93092 1xPhospho [S237(100)]	0	1077.48	100	11.49		High	High	High	High	0.0001281	0.00356	2.08	58.58
FALSE	High	[R].RTSPPVSVR.[D]	1xPhospho [S3(99.6)]	0.00435112	0.000373025	1	1	5	Q80U23	Q80U23 [18-26]	Q80U23 1xPhospho [S20(99.6)]	1	1078.54	100	16.84		High	High	Peak Found	High	7.673e-05	0.0001076	3.33	18.74
FALSE	High	[R].AASPSPQSVR.[R]	1xPhospho [S3(100)]	0.114111	0.00354232	1	1	4	Q52KI8	Q52KI8 [777-786]	Q52KI8 1xPhospho [S779(100)]	0	1079.49	100	10.78		High	High	High	High	0.000669	0.01574	1.63	19.51
FALSE	High	[R].VSPENLVDK.[S]	1xPhospho [S2(100)]	0.181425	0.00726139	1	1	2	Q60974	Q60974 [2133-2141]	Q60974 1xPhospho [S2134(100)]	0	1080.5	100	8.81		Peak Found	High	High	High	0.001564	0.03328	1.65	57.58
FALSE	High	[R].AISAPTSPTR.[L]	1xPhospho [T/S]	0.0224424	0.000658968	1	1	5	Q8BGV8	Q8BGV8 [53-62]		0	1080.51	100	7.26		High	High	High	High	0.0001281	0.001276	2.51	31.4
FALSE	High	[R].VVVDALSGLK.[G]	1xPhospho [S7(100)]	0.0813744	0.00184082	1	1	3	P30275	P30275 [191-200]	P30275 1xPhospho [S197(100)]	0	1080.57	100	13.31		High	High	High	High	0.0003515	0.009211	2.02	87.17
FALSE	High	[R].SVSDQFYR.[Y]	1xPhospho [S3(100)]	0.0853846	0.00214492	1	1	1	P59325	P59325 [8-15]	P59325 1xPhospho [S10(100)]	0	1081.44	100	20.97		Peak Found	High	Peak Found	High	0.0004094	0.009937	1.48	55.31
FALSE	High	[K].SHSLDSLSR.[R]	1xPhospho [S3(100)]	0.0551339	0.000945247	1	1	3	Q3UHB8	Q3UHB8 [229-237]	Q3UHB8 1xPhospho [S231(100)]	0	1081.47	100			High	High	High	High	0.0001825	0.005044	2.41	22.83
FALSE	High	[K].SIGSPESTPK.[N]	1xPhospho [S4(100)]	0.0805938	0.00184082	1	1	1	Q8CH77	Q8CH77 [759-768]	Q8CH77 1xPhospho [S762(100)]	0	1082.48	100	21.46		Peak Found	High	Peak Found	High	0.0003515	0.009079	1.85	25.56
FALSE	High	[R].HNPVFGVMS.[-]	1xOxidation [M8(100)]; 1xPhospho [S9(100)]	0.0686921	0.00125751	1	2	3	Q641P0	Q641P0 [410-418]	Q641P0 1xPhospho [S418(100)]	0	1083.43	100	41.8		High	High	High	High	0.0002419	0.007107	3.15	68.42
FALSE	High	[R].LVSFSASHR.[L]	1xPhospho [S3(100)]	0.0710684	0.00156543	1	1	3	Q9R1Z7	Q9R1Z7 [16-24]	Q9R1Z7 1xPhospho [S18(100)]	0	1083.5	100	7.39		High	High	High	High	0.0003002	0.00745	1.45	36.08
FALSE	High	[R].SGLSLEELR.[I]	1xPhospho [S4(100)]	0.0475698	0.000658968	1	1	3	Q60575	Q60575 [1054-1062]	Q60575 1xPhospho [S1057(100)]	0	1083.51	100	12.14		High	High	High	High	0.0001281	0.004006	2.88	83.5
FALSE	High	[K].SSQIGAVVSR.[Q]	1xPhospho [S]	0.0255628	0.000658968	1	1	5	Q91XF0	Q91XF0 [164-173]		0	1083.52	100	16.67		High	High	High	High	0.0001281	0.001554	2.59	43.25
FALSE	High	[R].GISPIVFDR.[S]	1xPhospho [S3(100)]	0.0478049	0.000658968	1	1	3	E9Q5K9	E9Q5K9 [307-315]	E9Q5K9 1xPhospho [S309(100)]	0	1083.52	100	10.03		High	High	High	High	0.0001281	0.00403	2.8	95.87
FALSE	High	[R].IGFPSTSPAK.[A]	1xPhospho [S7(99.7)]	0.00968	0.000373025	1	1	12	Q9Z0H8	Q9Z0H8 [289-298]	Q9Z0H8 1xPhospho [S295(99.7)]	0	1084.51	100	9.09		High	High	High	High	7.673e-05	0.0003575	2.66	62.48
FALSE	High	[R].RSSLVITTK.[LI]	1xPhospho [S/T]	0.0638523	0.000945247	1	2	3	P63143	P63143 [144-152]		1	1084.58	100	10.16		High	High	High	High	0.0001825	0.006312	2.55	23.91
FALSE	High	[R].SPSWEPFR.[D]	1xPhospho [S3(100)]	0.0930728	0.00302074	1	1	3	P14602	P14602 [13-20]	P14602 1xPhospho [S15(100)]	0	1085.45	100	10.16		High	High	High	High	0.0005758	0.01136	2.37	85.06
FALSE	High	[R].RQSLGGFLK.[G]	1xPhospho [S3(100)]	0.00337706	0.000373025	1	1	9	Q80YN3	Q80YN3 [599-607]	Q80YN3 1xPhospho [S601(100)]	1	1085.55	100	8.45		High	High	High	High	7.673e-05	7.364e-05	3.89	52.55
FALSE	High	[R].QETVECLK.[K]	1xCarbamidomethyl [C6]; 1xPhospho [T3(100)]	0.190518	0.00747606	1	1	3	P28652	P28652 [285-292]	P28652 1xPhospho [T287(100)]	0	1086.45	100	4.31		High	High	High	High	0.001705	0.03614	2.01	31.89
FALSE	High	[R].HVSDPGLPGK.[-]	1xPhospho [S3(100)]	0.00506539	0.000373025	1	1	4	Q9ER47	Q9ER47 [1186-1195]	Q9ER47 1xPhospho [S1188(100)]	0	1086.5	100	18.02		High	High	High	High	7.673e-05	0.0001356	3.69	24.11
FALSE	High	[K].SLSLESTDR.[G]	1xPhospho [S3(100)]	0.0292539	0.000658968	1	1	4	Q3UU96	Q3UU96 [1706-1714]	Q3UU96 1xPhospho [S1708(100)]	0	1087.47	100	32.12		High	High	High	High	0.0001281	0.001913	2.29	47.84
FALSE	High	[R].AAPALTPPDR.[L]	1xPhospho [T6(100)]	0.0297861	0.0010051	1	1	3	P63318	P63318 [650-659]	P63318 1xPhospho [T655(100)]	0	1088.51	100	36.99		High	High	High	High	0.0003969	0.00477	2.44	50.34
FALSE	High	[R].SVVSFDKVK.[E]	1xPhospho [S4(100)]	0.0282495	0.000658968	1	1	7	D3YXK2	D3YXK2 [623-631]	D3YXK2 1xPhospho [S626(100)]	1	1088.54	100	6.76		High	High	High	High	0.0001281	0.001811	2.26	49.2
FALSE	High	[R].IPRPLSPTK.[L]	1xPhospho [S6(100)]	0.155632	0.00598407	1	1	1	Q8CG79	Q8CG79 [692-700]	Q8CG79 1xPhospho [S697(100)]	0	1088.59	100	12.79		Peak Found	High	Peak Found	High	0.001175	0.02578	2.4	29.81
FALSE	High	[R].TYSLTTPAR.[Q]	1xPhospho [S3(100)]	0.0602169	0.000945247	1	1	4	P81122	P81122 [571-579]	P81122 1xPhospho [S573(100)]	0	1089.5	100	3.37		High	High	High	High	0.0001825	0.005784	2.44	52.96
FALSE	High	[R].KLSSAMSAAK.[A]	1xOxidation [M6(100)]; 1xPhospho [S3(100)]	0.203531	0.00825215	1	1	3	P14152	P14152 [239-248]	P14152 1xPhospho [S241(100)]	1	1089.5	100	23.65		High	High	Peak Found	High	0.001844	0.04033	2.3	13.73
FALSE	High	[R].SSPQLDPLR.[K]	1xPhospho [S]	0.0328063	0.000658968	1	1	6	Q8K2F8	Q8K2F8 [182-190]		0	1092.51	100	3.68		High	High	High	High	0.0001281	0.002267	2.41	69.13
FALSE	High	[R].DYDDMSPR.[R]	1xOxidation [M5(100)]; 1xPhospho [S6(100)]	0.139416	0.00517499	1	1	2	P61979	P61979 [279-286]	P61979 1xPhospho [S284(100)]	0	1094.35	100	26.17		Peak Found	High	High	High	0.0009724	0.02169	1.84	29.29
FALSE	High	[R].SLEGEAAALR.[Q]	1xPhospho [S1(100)]	0.00397177	0.000373025	1	1	3	P19246	P19246 [122-131]	P19246 1xPhospho [S122(100)]	0	1096.5	100	5.28		High	High	High	High	7.673e-05	9.381e-05	2.96	63.15
FALSE	High	[R].RYSPPIQR.[R]	1xPhospho [S3(100)]	0.0573398	0.000945247	1	1	2	Q52KI8	Q52KI8 [614-621]	Q52KI8 1xPhospho [S616(100)]	1	1096.53	100	22.37		Peak Found	Peak Found	High	High	0.0001825	0.00537	2.68	22.97
FALSE	High	[R].TTSISPALAR.[K]	1xPhospho [S5(100)]	0.00848812	0.000373025	1	1	3	P83510	P83510 [647-656]	P83510 1xPhospho [S651(100)]	0	1096.54	100	17.15		High	High	High	High	7.673e-05	0.0002954	2.82	53.51
FALSE	High	[R].GIMESPIVR.[S]	1xOxidation [M3(100)]; 1xPhospho [S5(100)]	0.0512167	0.000945247	1	1	2	Q9WV34	Q9WV34 [38-46]	Q9WV34 1xPhospho [S42(100)]	0	1097.51	100	27.76		Peak Found	High	High	High	0.0001825	0.004484	2.14	51
FALSE	High	[R].GATDTSPLTR.[R]	1xPhospho [S6(100)]	0.0110381	0.000373025	1	1	1	Q9QXL1	Q9QXL1 [1212-1221]	Q9QXL1 1xPhospho [S1217(100)]	0	1098.48	100	30.31		Peak Found	High	Peak Found	High	7.673e-05	0.0004376	2.13	32.66
FALSE	High	[R].TLPSSSSPSR.[A]	1xPhospho [S/T]	0.103343	0.00354232	1	1	6	Q91X58	Q91X58 [167-176]		0	1098.48	100	14.79		High	High	High	High	0.000669	0.01347	2.04	20.16
FALSE	High	[K].GLSATVTGGQK.[G]	1xPhospho [S3(100)]	0.019797	0.000658968	1	1	1	P60202	P60202 [112-122]	P60202 1xPhospho [S114(100)]	0	1098.52	100	18.63		Not Found	High	Peak Found	High	0.0001281	0.001053	2.02	43.4
FALSE	High	[R].KISPPSYAR.[R]	1xPhospho [S3(100)]	0.0623127	0.000945247	1	1	6	Q8CFC7	Q8CFC7 [283-291]	Q8CFC7 1xPhospho [S285(100)]	1	1098.53	100	18.81		High	High	High	High	0.0001825	0.006095	2.2	28.59
FALSE	High	[K].KMPSIESDV.[-]	1xOxidation [M2(100)]; 1xPhospho [S4(100)]	0.124728	0.0043801	1	1	4	P35436	P35436 [1456-1464]	P35436 1xPhospho [S1459(100)]	1	1101.45	100	12.39		High	High	High	High	0.0008263	0.01816	3.33	42.38
FALSE	High	[R].LSGPGGSGSFR.[S]	1xPhospho [S9(99.8)]	7.61967e-05	0.000373025	1	1	16	P46660	P46660 [29-39]	P46660 1xPhospho [S37(99.8)]	0	1101.47	100	10.3		High	High	High	High	7.673e-05	2.505e-07	3.41	40.06
FALSE	High	[R].APSPAPAVSPK.[R]	1xPhospho [S9(100)]	0.000363959	0.000373025	1	1	3	Q5U4C3	Q5U4C3 [674-684]	Q5U4C3 1xPhospho [S682(100)]	0	1101.53	100	13.99		High	High	High	High	7.673e-05	2.613e-06	3.55	33.81
FALSE	High	[R].SPGGPGPLTLK.[E]	1xPhospho [S1(100)]	0.00241652	0.000373025	1	1	3	Q62523	Q62523 [336-346]	Q62523 1xPhospho [S336(100)]	0	1103.55	100	7.04		High	High	High	High	7.673e-05	4.45e-05	2.79	68.82
FALSE	High	[R].GWSPPPEVR.[R]	1xPhospho [S3(100)]	0.0567805	0.000945247	1	1	5	Q9QXG4	Q9QXG4 [28-36]	Q9QXG4 1xPhospho [S30(100)]	0	1104.49	100	23.76		High	High	High	High	0.0001825	0.005288	2.16	70.51
FALSE	High	[K].ERSPPLTPK.[E]	1xPhospho [S3(100)]	0.161396	0.0062392	1	1	3	Q8K3E5	Q8K3E5 [972-980]	Q8K3E5 1xPhospho [S974(100)]	1	1104.54	100	10		High	High	High	High	0.00127	0.0274	2.5	19.84
FALSE	High	[K].SIPHITSDR.[L]	1xPhospho [S1(100)]	0.0232436	0.000658968	1	1	15	P97427	P97427 [8-16]	P97427 1xPhospho [S8(100)]	0	1105.5	100	7.4		High	High	High	High	0.0001281	0.00135	2.09	35.07
FALSE	High	[R].SCSSPVFSR.[V]	1xCarbamidomethyl [C2]; 1xPhospho [S4(100)]	0.0207119	0.000658968	1	1	9	Q9Z140	Q9Z140 [65-73]	Q9Z140 1xPhospho [S68(100)]	0	1106.43	100	9.13		High	High	High	High	0.0001281	0.001127	2.38	35.87
FALSE	High	[K].VIYDFIEK.[T]	1xPhospho [Y3(100)]	0.0227824	0.000658968	1	1	3	Q91YD9	Q91YD9 [251-258]	Q91YD9 1xPhospho [Y253(100)]	0	1106.52	100	12.64		High	High	High	High	0.0001281	0.001308	2.08	83.78
FALSE	High	[RK].GAKSDPSIVR.[L]	1xPhospho [S4(100)]	0.0227824	0.000658968	2	3	3	P84075; P62748	P84075 [172-181]; P62748 [172-181]	P84075 1xPhospho [S175(100)]; P62748 1xPhospho [S175(100)]	1	1109.54	100	4.13	Shared	High	High	High	High	0.0001281	0.001309	2.7	16.88
FALSE	High	[K].KLGVSVSPSR.[A]	1xPhospho [S]	0.199114	0.00799462	1	1	2	Q0P678	Q0P678 [524-533]		1	1109.57	100	21.31		Peak Found	High	Peak Found	High	0.001798	0.03869	2.08	27.56
FALSE	High	[R].LIVENLSSR.[CV]	1xPhospho [S]	0.0426733	0.000658968	1	3	4	Q3TWW8	Q3TWW8 [112-120]		0	1110.56	100	14.64		Peak Found	High	High	High	0.0001281	0.003404	3	70.59
FALSE	High	[K].STEDLSPQR.[S]	1xPhospho [S6(100)]	0.0321595	0.000658968	1	1	3	Q80TH2	Q80TH2 [849-857]	Q80TH2 1xPhospho [S854(100)]	0	1112.46	100	46.88		Not Found	High	High	High	0.0001281	0.002208	2.47	24.23
FALSE	High	[K].DASLEELQK.[R]	1xPhospho [S3(100)]	0.00968	0.000373025	1	1	8	O70166	O70166 [79-87]	O70166 1xPhospho [S81(100)]	0	1112.49	100	11.08		High	High	High	High	7.673e-05	0.0003586	3.36	58.97
FALSE	High	[K].GAYVPSSPTR.[L]	1xPhospho [S7(99.4)]	0.0365973	0.000658968	1	1	5	Q80W47	Q80W47 [389-398]	Q80W47 1xPhospho [S395(99.4)]	0	1114.49	100	15.42		High	High	High	High	0.0001281	0.002678	2.5	34.89
FALSE	High	[K].ALTPPADPPR.[Y]	1xPhospho [T3(100)]	0.0193061	0.000658968	1	1	7	Q3TJD7	Q3TJD7 [94-103]	Q3TJD7 1xPhospho [T96(100)]	0	1114.53	100	6.93		High	High	High	High	0.0001281	0.001019	2.48	57.04
FALSE	High	[R].IDISPSTFR.[K]	1xPhospho [S4(100)]	0.0162725	0.000373025	1	1	11	Q569Z6	Q569Z6 [676-684]	Q569Z6 1xPhospho [S679(100)]	0	1115.51	100	1.87		High	High	High	High	7.673e-05	0.0007861	2.33	86.12
FALSE	High	[R].ADDTFEALR.[I]	1xPhospho [T4(100)]	0.173482	0.00644627	1	1	1	P62869	P62869 [81-89]	P62869 1xPhospho [T84(100)]	0	1117.46	100	10.92		Peak Found	Peak Found	High	High	0.001309	0.0308	1.9	69.19
FALSE	High	[R].SLSYSPVER.[R]	1xPhospho [S5(100)]	0.039229	0.000658968	1	1	3	Q8BTI8	Q8BTI8 [2644-2652]	Q8BTI8 1xPhospho [S2648(100)]	0	1117.49	100	10.36		High	High	High	High	0.0001281	0.002994	2.38	51.72
FALSE	High	[R].EDSGTFSLGK.[M]	1xPhospho [S3(100)]	0.117371	0.00382372	1	1	3	Q9WTX2	Q9WTX2 [16-25]	Q9WTX2 1xPhospho [S18(100)]	0	1120.46	100	20.51		High	High	High	High	0.0007214	0.01644	1.33	65.81
FALSE	High	[R].SLPGSALELR.[Y]	1xPhospho [S1(100)]	0.00672603	0.000373025	1	1	4	P60469	P60469 [508-517]	P60469 1xPhospho [S508(100)]	0	1122.56	100	13.58		High	High	High	High	7.673e-05	0.0002075	2.28	88.09
FALSE	High	[K].EVQSPEQVK.[S]	1xPhospho [S4(100)]	0.162129	0.0062392	1	1	3	Q8K019	Q8K019 [491-499]	Q8K019 1xPhospho [S494(100)]	0	1123.5	100	10.52		High	High	High	High	0.00127	0.02754	2.06	20.59
FALSE	High	[R].VSNGSPSLER.[M]	1xPhospho [S5(100)]	0.00245357	0.000373025	1	1	7	P46414	P46414 [6-15]	P46414 1xPhospho [S10(100)]	0	1125.49	100	4.51		High	High	High	High	7.673e-05	4.55e-05	3.29	23.79
FALSE	High	[R].MSGFIYQGK.[L]	1xOxidation [M1(100)]; 1xPhospho [S2(100)]	0.00679446	0.000373025	1	1	3	Q9ES28	Q9ES28 [496-504]	Q9ES28 1xPhospho [S497(100)]	0	1126.46	100	33.84		High	High	High	High	7.673e-05	0.0002104	3.44	56.36
FALSE	High	[R].VSNGSPSLER.[M]	1xPhospho [S5(100)]; 1xAsn->Asp [N3(100)]	0.000907557	0.000373025	1	1	16	P46414	P46414 [6-15]	P46414 1xPhospho [S10(100)]	0	1126.48	100	4.32		High	High	High	High	7.673e-05	1.025e-05	3.03	31.25
FALSE	High	[R].QPTPPFFGR.[D]	1xPhospho [T3(100)]	0.165092	0.0062392	1	1	3	Q8C2Q3	Q8C2Q3 [204-212]	Q8C2Q3 1xPhospho [T206(100)]	0	1126.51	100	21.97		High	High	High	High	0.00127	0.02838	1.93	85.98
FALSE	High	[R].DTGILDSIGR.[F]	1xPhospho [S7(100)]	0.00127513	0.000373025	1	1	2	P04370	P04370 [166-175]	P04370 1xPhospho [S172(100)]	0	1126.51	100	24.12		High	High	Peak Found	High	7.673e-05	1.71e-05	2.97	91.24
FALSE	High	[R].TASPPPPPKR.[R]	1xPhospho [S3(100)]	0.00285676	0.000373025	1	1	26	Q52KI8	Q52KI8 [633-642]	Q52KI8 1xPhospho [S635(100)]	1	1127.56	100	29.07		High	High	High	High	7.673e-05	5.718e-05	3	15.91
FALSE	High	[R].SLDESTLRK.[Q]	1xPhospho [S1(100)]	0.00718337	0.000373025	1	1	6	Q80WQ4	Q80WQ4 [253-261]	Q80WQ4 1xPhospho [S253(100)]	1	1128.53	100	6.55		High	High	High	High	7.673e-05	0.0002283	2.21	25.3
FALSE	High	[R].YRSPYSGPK.[F]	1xPhospho [S3(99.3)]	0.0809832	0.00184082	1	1	1	Q8VH51	Q8VH51 [95-103]	Q8VH51 1xPhospho [S97(99.3)]	1	1134.5	100	8.65		High	Not Found	Peak Found	High	0.0003515	0.00918	2.04	15.95
FALSE	High	[R].AVSPTEPTPR.[S]	1xPhospho [S3(100)]	0.126484	0.0043801	1	1	1	Q8C0M0	Q8C0M0 [562-571]	Q8C0M0 1xPhospho [S564(100)]	0	1134.52	100	9.56		High	Peak Found	Peak Found	High	0.0008263	0.01852	1.33	30.43
FALSE	High	[K].SLSPPQSQSK.[L]	1xPhospho [S3(100)]	0.00733022	0.000373025	1	1	6	Q8BKX1	Q8BKX1 [324-333]	Q8BKX1 1xPhospho [S326(100)]	0	1138.51	100	21.6		High	High	High	High	7.673e-05	0.0002359	2.37	25.13
FALSE	High	[R].LQSEPESIR.[K]	1xPhospho [S3(100)]	0.0480411	0.000658968	1	1	5	O08585	O08585 [102-110]	O08585 1xPhospho [S104(100)]	0	1138.51	100	6.96		High	High	High	High	0.0001281	0.004064	2.78	36.23
FALSE	High	[R].SLPEIDGLSK.[E]	1xPhospho [S1(100)]	0.0271431	0.000658968	1	2	4	Q80TJ1	Q80TJ1 [219-228]	Q80TJ1 1xPhospho [S219(100)]	0	1138.54	100	10.11		High	High	High	High	0.0001281	0.001701	2.15	89.62
FALSE	High	[R].ITSDRLLIK.[G]	1xPhospho [S3(100)]	0.067697	0.00125751	3	3	3	O08553; Q62188; O35098	O08553 [12-20]; Q62188 [12-20]; O35098 [12-20]	O08553 1xPhospho [S14(100)]; Q62188 1xPhospho [S14(100)]; O35098 1xPhospho [S14(100)]	1	1138.62	100	15.79	Shared	High	High	High	High	0.0002419	0.006919	2.62	49.29
FALSE	High	[R].AGGDLSLSPSR.[S]	1xPhospho [S8(100)]	0.000124686	0.000373025	1	1	3	Q68EF6	Q68EF6 [503-513]	Q68EF6 1xPhospho [S510(100)]	0	1139.51	100	9.63		High	High	High	High	7.673e-05	5.24e-07	4.25	54.32
FALSE	High	[R].STPTPELTSK.[K]	1xPhospho [T4(100)]	0.0141325	0.000373025	1	1	6	Q8VD37	Q8VD37 [179-188]	Q8VD37 1xPhospho [T182(100)]	0	1140.52	100	0.98		High	High	High	High	7.673e-05	0.0006347	2.22	34.33
FALSE	High	[R].ELETPSEEK.[S]	1xPhospho [S6(100)]	0.0223302	0.000658968	1	1	4	Q61361	Q61361 [582-590]	Q61361 1xPhospho [S587(100)]	0	1141.47	100	2.97		High	High	High	High	0.0001281	0.001268	2.57	27.68
FALSE	High	[R].HLSAEDFSR.[V]	1xPhospho [S3(100)]	0.00403262	0.000373025	1	1	14	Q9WV69	Q9WV69 [370-378]	Q9WV69 1xPhospho [S372(100)]	0	1141.47	100	14.12		High	High	High	High	7.673e-05	9.642e-05	3.01	35.4
FALSE	High	[R].EASPSTLNDK.[S]	1xPhospho [S3(100)]	0.0670412	0.00125751	1	1	4	P54254	P54254 [380-389]	P54254 1xPhospho [S382(100)]	0	1141.48	100	20.5		High	High	High	High	0.0002419	0.006835	1.9	22.9
FALSE	High	[K].GTENSFPSPK.[A]	1xPhospho [S8(100)]	0.00216136	0.000373025	1	1	3	Q9ERR1	Q9ERR1 [224-233]	Q9ERR1 1xPhospho [S231(100)]	0	1143.47	100	15.38		High	High	High	High	7.673e-05	3.777e-05	3.6	36.39
FALSE	High	[K].IPSSPDLKK.[S]	2xPhospho [S3(100); S4(100)]	0.0315252	0.000658968	1	1	4	P63141	P63141 [438-446]	P63141 2xPhospho [S440(100); S441(100)]	1	1144.51	100	13.4		High	Peak Found	High	High	0.0001281	0.00214	2.62	37.94
FALSE	High	[R].SAESLLESTK.[L]	1xPhospho [S1(100)]	0.00101993	0.000373025	1	1	3	Q62417	Q62417 [722-731]	Q62417 1xPhospho [S722(100)]	0	1144.51	100	6.3		High	High	High	High	7.673e-05	1.222e-05	2.78	61.59
FALSE	High	[K].SDISPLTPR.[E]	2xPhospho [S4(100); T7(100)]	0.0313686	0.000658968	1	1	10	P14873	P14873 [1778-1786]	P14873 2xPhospho [S1781(100); T1784(100)]	0	1145.46	100	1.62		High	High	High	High	0.0001281	0.002118	2.99	78.91
FALSE	High	[K].SLGSADELFK.[H]	1xPhospho [S4(100)]	0.0110381	0.000373025	1	1	3	Q8BL66	Q8BL66 [49-58]	Q8BL66 1xPhospho [S52(100)]	0	1146.51	100	9.48		High	High	High	High	7.673e-05	0.0004355	2.76	91.91
FALSE	High	[R].TPSLPTPPTR.[E]	1xPhospho [T6(100)]	0.0087054	0.000373025	1	1	13	P10637	P10637 [504-513]	P10637 1xPhospho [T509(100)]	0	1146.56	100	6.1		High	High	High	High	7.673e-05	0.0003069	2.66	68.58
FALSE	High	[R].SLDEIHPTR.[R]	1xPhospho [S1(100)]	0.0172851	0.000658968	1	1	3	Q99NE5	Q99NE5 [812-820]	Q99NE5 1xPhospho [S812(100)]	0	1147.51	100	18.11		High	High	High	High	0.0001281	0.0008608	2.52	33.3
FALSE	High	[R].LPSSPASPSPK.[G]	1xPhospho [S9(100)]	0.00157804	0.000373025	1	1	5	Q9Z2H5	Q9Z2H5 [538-548]	Q9Z2H5 1xPhospho [S546(100)]	0	1147.54	100	18.7		High	High	High	High	7.673e-05	2.359e-05	3.48	35.44
FALSE	High	[R].GSPSGLAPILR.[R]	1xPhospho [S2(100)]	0.00774965	0.000373025	1	1	5	P16283	P16283 [295-305]	P16283 1xPhospho [S296(100)]	0	1147.59	100	2.04		High	High	High	High	7.673e-05	0.0002562	2.75	86.52
FALSE	High	[K].VGSLTPPSSPK.[T]	1xPhospho [T5(99.6)]	0.0199899	0.0010051	1	1	5	Q3UHJ0	Q3UHJ0 [614-624]	Q3UHJ0 1xPhospho [T618(99.6)]	0	1149.56	100	47.18		High	High	High	High	0.0002776	0.002751	2.15	48.26
FALSE	High	[R].IYQYIQSR.[F]	1xPhospho [Y4(100)]	0.0298434	0.000658968	1	2	4	Q9Z188	Q9Z188 [270-277]	Q9Z188 1xPhospho [Y273(100)]	0	1150.53	100	24.67		High	High	High	High	0.0001281	0.001965	1.89	42.2
FALSE	High	[R].AGSPQLDDIR.[V]	1xPhospho [S3(100)]	0.0584744	0.000945247	1	1	3	Q8CHW4	Q8CHW4 [538-547]	Q8CHW4 1xPhospho [S540(100)]	0	1151.51	100	10.51		High	High	High	High	0.0001825	0.005498	2.51	55.76
FALSE	High	[R].LKLSPSPSSR.[VI]	1xPhospho [S4(99.4)]	0.082162	0.00184082	1	2	3	P14733	P14733 [389-398]	P14733 1xPhospho [S392(99.4)]	1	1151.58	100	31		High	High	High	High	0.0003515	0.009355	1.9	27.18
FALSE	High	[R].QPSEEEIIK.[L]	1xPhospho [S3(100)]	0.0602169	0.000945247	1	1	4	Q62048	Q62048 [114-122]	Q62048 1xPhospho [S116(100)]	0	1152.52	100	13.35		High	High	High	High	0.0001825	0.005792	1.25	49.76
FALSE	High	[R].EKSLDLPDR.[Q]	1xPhospho [S3(100)]	0.053797	0.000945247	1	1	3	Q8BJ42	Q8BJ42 [1010-1018]	Q8BJ42 1xPhospho [S1012(100)]	1	1152.53	100	8.11		High	High	High	High	0.0001825	0.004839	2.27	38.11
FALSE	High	[R].SLSVPVDLSR.[W]	1xPhospho [S3(100)]	0.0714141	0.00156543	1	1	3	Q8BXQ8	Q8BXQ8 [120-129]	Q8BXQ8 1xPhospho [S122(100)]	0	1152.57	100	10.42		High	High	High	High	0.0003002	0.007493	1.75	92.57
FALSE	High	[R].SSSLDALGPAR.[K]	1xPhospho [S3(100)]	0.00349905	0.000373025	1	1	3	Q8C3W1	Q8C3W1 [174-184]	Q8C3W1 1xPhospho [S176(100)]	0	1153.52	100	3.81		High	High	High	High	7.673e-05	7.765e-05	2.52	60.94
FALSE	High	[R].SLQQLAEER.[S]	1xPhospho [S1(100)]	0.0267392	0.000658968	1	1	3	P16546	P16546 [1217-1225]	P16546 1xPhospho [S1217(100)]	0	1153.52	100	4.51		High	High	High	High	0.0001281	0.00167	2.41	55.04
FALSE	High	[R].IQEAGTEVVK.[A]	1xPhospho [T6(100)]	0.03865	0.000658968	1	1	3	P08249	P08249 [230-239]	P08249 1xPhospho [T235(100)]	0	1153.55	100	17.52		High	High	High	High	0.0001281	0.002923	1.68	34.54
FALSE	High	[K].DLSLEEIQK.[K]	1xPhospho [S3(100)]	0.0157936	0.0010051	1	2	4	P54227	P54227 [44-52]	P54227 1xPhospho [S46(100)]	0	1154.53	100	45.83		High	High	High	High	0.0002776	0.001998	2.34	84.09
FALSE	High	[K].VELSEEELK.[A]	1xPhospho [S4(100)]	0.102367	0.00354232	1	1	30	P23475	P23475 [555-563]	P23475 1xPhospho [S558(100)]	0	1155.52	100	7.1		High	High	High	High	0.000669	0.01327	1.38	91.87
FALSE	High	[K].SVEAAAELSAK.[D]	1xPhospho [S9(100)]	0.054864	0.000945247	1	1	3	Q9D0J8	Q9D0J8 [5-15]	Q9D0J8 1xPhospho [S13(100)]	0	1155.53	100	5.08		High	High	High	High	0.0001825	0.005005	2.14	42.75
FALSE	High	[R].QLSSGVSEIR.[Q]	1xPhospho [S3(99.3)]	0.0222186	0.000658968	1	1	2	P14602	P14602 [84-93]	P14602 1xPhospho [S86(99.3)]	0	1155.54	100	7.64		Not Found	High	High	High	0.0001281	0.00126	1.53	52.03
FALSE	High	[R].GFSDSGGGPPAK.[Q]	1xPhospho [S3(100)]	0.0011175	0.000373025	1	1	3	O35691	O35691 [64-75]	O35691 1xPhospho [S66(100)]	0	1156.47	100	20.72		High	High	High	High	7.673e-05	1.399e-05	3.02	32.25
FALSE	High	[R].DYEGPAISPK.[V]	1xPhospho [S8(100)]	0.0117272	0.000373025	1	1	5	Q61771	Q61771 [674-683]	Q61771 1xPhospho [S681(100)]	0	1156.49	100	23.4		High	High	High	High	7.673e-05	0.0004803	2.77	63.98
FALSE	High	[R].SKIGSTENLK.[H]	1xPhospho [S5(99.5)]	0.0328063	0.000658968	1	1	4	P10637	P10637 [550-559]	P10637 1xPhospho [S554(99.5)]	1	1156.56	100	9.2		High	High	High	High	0.0001281	0.002282	2.1	16.67
FALSE	High	[K].RVPSPTPVPK.[E]	1xPhospho [S4(100)]	0.0175479	0.000658968	1	1	12	Q8BTI8	Q8BTI8 [2532-2541]	Q8BTI8 1xPhospho [S2535(100)]	1	1157.61	100	22.5		High	High	High	High	0.0001281	0.0008763	2.53	24.85
FALSE	High	[R].GRLSPVPVPR.[A]	1xPhospho [S4(100)]	0.00288588	0.000373025	1	1	6	Q64012	Q64012 [132-141]	Q64012 1xPhospho [S135(100)]	1	1157.62	100	16.6		High	High	High	High	7.673e-05	5.817e-05	2.9	45.41
FALSE	High	[R].AISAPTSPTR.[L]	2xPhospho [S3(100); T/S]	0.0895794	0.00274164	1	1	1	Q8BGV8	Q8BGV8 [53-62]	Q8BGV8 2xPhospho [S55(100); T/S]	0	1160.47	100	19.82		High	Peak Found	Peak Found	High	0.000523	0.01073	2.46	53.07
FALSE	High	[R].RSDSLLSFR.[F]	1xPhospho [S4(100)]	0.0502185	0.000945247	1	1	4	Q91W92	Q91W92 [204-212]	Q91W92 1xPhospho [S207(100)]	1	1160.55	100	2.18		High	High	High	High	0.0001825	0.004348	2.19	61.41
FALSE	High	[R].APQSPTLAPAK.[V]	1xPhospho [S4(99.4)]	0.176623	0.00644627	1	1	4	P97792	P97792 [329-339]	P97792 1xPhospho [S332(99.4)]	0	1160.57	100	5.57		High	High	High	High	0.001309	0.03187	2.19	35.96
FALSE	High	[R].FFSGDRGAPK.[R]	1xPhospho [S3(100)]	0.012972	0.000373025	1	1	4	P04370	P04370 [176-185]	P04370 1xPhospho [S178(100)]	1	1161.51	100	9.24		High	High	High	High	7.673e-05	0.000557	2.74	36.73
FALSE	High	[K].YLSFTPPEK.[D]	1xPhospho [S3(99.7)]	0.0125221	0.000373025	1	1	4	Q8CIN4	Q8CIN4 [139-147]	Q8CIN4 1xPhospho [S141(99.7)]	0	1161.52	100	25.21		High	High	High	High	7.673e-05	0.0005303	2.88	83.74
FALSE	High	[K].ADSYEKLEK.[L]	1xPhospho [S3(100)]	0.0351717	0.000658968	1	1	2	O35495	O35495 [132-140]	O35495 1xPhospho [S134(100)]	1	1162.5	100	16.79		High	Peak Found	High	High	0.0001281	0.002521	2.16	21.03
FALSE	High	[K].ATVTPSPVKGK.[A]	1xPhospho [S6(100)]	0.00105682	0.000373025	1	1	4	Q80XU3	Q80XU3 [176-186]	Q80XU3 1xPhospho [S181(100)]	1	1164.6	100	15.37		High	High	High	High	7.673e-05	1.29e-05	3.7	16.8
FALSE	High	[R].SPSPQFAPQK.[L]	1xPhospho [S3(100)]	0.00275713	0.000373025	1	1	4	A2ALU4	A2ALU4 [1041-1050]	A2ALU4 1xPhospho [S1043(100)]	0	1166.52	100	12.22		High	High	High	High	7.673e-05	5.442e-05	2.89	40.33
FALSE	High	[R].HSISMPVMR.[N]	2xOxidation [M5(100); M8(100)]; 1xPhospho [S4(100)]	0.119592	0.00382372	1	1	1	Q9CYZ2	Q9CYZ2 [165-173]	Q9CYZ2 1xPhospho [S168(100)]	0	1169.48	100	33.39		Peak Found	High	Peak Found	High	0.0007214	0.01692	2.43	16.92
FALSE	High	[R].DIVTPYKTR.[N]	1xPhospho [T8(100)]	0.182237	0.00747606	1	1	4	P14719	P14719 [368-376]	P14719 1xPhospho [T375(100)]	1	1172.57	100	37.58		High	High	Peak Found	High	0.001564	0.03338	2.27	65.86
FALSE	High	[K].KVAVVRTPPK.[S]	1xPhospho [T7(100)]	0.0253083	0.000658968	1	1	3	P10637	P10637 [517-526]	P10637 1xPhospho [T523(100)]	2	1174.67	100	28.21		High	High	High	High	0.0001281	0.001531	3.6	15.71
FALSE	High	[R].ALALVPGTPTR.[T]	1xPhospho [T8(99.7)]	0.00422081	0.000373025	1	1	5	Q9QYR6	Q9QYR6 [2175-2185]	Q9QYR6 1xPhospho [T2182(99.7)]	0	1175.62	100	8.84		High	High	High	High	7.673e-05	0.0001027	3.35	79.59
FALSE	High	[K].ATADDELSFK.[R]	1xPhospho [S8(100)]	0.0019136	0.000373025	1	1	3	Q60631	Q60631 [11-20]	Q60631 1xPhospho [S18(100)]	0	1176.48	100	4.76		High	High	High	High	7.673e-05	3.153e-05	3.17	63.37
FALSE	High	[R].SFGNPFEGSR.[R]	1xPhospho [S1(100)]	0.00272931	0.000373025	1	1	6	Q8C078	Q8C078 [495-504]	Q8C078 1xPhospho [S495(100)]	0	1177.47	100	16.79		High	High	High	High	7.673e-05	5.341e-05	2.75	81.22
FALSE	High	[R].SRSGSIIGSR.[Y]	2xPhospho [S1(100); S3(100)]	0.0105478	0.000373025	1	1	15	Q8BL97	Q8BL97 [208-217]	Q8BL97 2xPhospho [S208(100); S210(100)]	1	1179.49	100	35.52		High	High	High	High	7.673e-05	0.0004067	1.3	32.19
FALSE	High	[R].IDISPSALRK.[H]	1xPhospho [S4(100)]	0.010763	0.000373025	1	1	3	Q8K019	Q8K019 [653-662]	Q8K019 1xPhospho [S656(100)]	1	1179.61	100	4.36		High	High	High	High	7.673e-05	0.0004206	2.18	59.67
FALSE	High	[R].SLSAPGNLLTK.[K]	1xPhospho [S3(100)]	0.174263	0.00644627	1	1	2	Q8C078	Q8C078 [509-519]	Q8C078 1xPhospho [S511(100)]	0	1180.6	100	13.98		Peak Found	High	High	High	0.001309	0.031	1.73	81.89
FALSE	High	[R].APSPAPAVSPK.[R]	2xPhospho [S3(100); S9(100)]	0.00322643	0.000373025	1	1	4	Q5U4C3	Q5U4C3 [674-684]	Q5U4C3 2xPhospho [S676(100); S682(100)]	0	1181.5	100	10.56		High	High	High	High	7.673e-05	6.859e-05	3.43	52.52
FALSE	High	[K].SPVVSGDTSPR.[H]	1xPhospho [T/S]	0.00363367	0.000625776	1	1	23	P10637	P10637 [688-698]		0	1181.52	100	56.33		High	High	High	High	0.0001759	0.0002659	3.27	27.12
FALSE	High	[R].IEEELGSKAK.[F]	1xPhospho [S7(100)]	0.00212872	0.000373025	1	1	3	P17182	P17182 [413-422]	P17182 1xPhospho [S419(100)]	1	1183.56	100	8.24		High	High	High	High	7.673e-05	3.677e-05	3.11	18.7
FALSE	High	[R].GSDSEDEVLR.[L]	1xPhospho [S4(100)]	0.0966926	0.0033109	1	1	3	Q5XJE5	Q5XJE5 [277-286]	Q5XJE5 1xPhospho [S280(100)]	0	1186.46	100	13.39		High	High	High	High	0.0006297	0.0121	1.63	43.09
FALSE	High	[R].EAPGSPPLSPR.[G]	1xPhospho [S5(100)]	0.0371464	0.000658968	1	1	3	Q67FY2	Q67FY2 [17-27]	Q67FY2 1xPhospho [S21(100)]	0	1187.55	100	4.13		High	High	High	High	0.0001281	0.002738	1.85	52.58
FALSE	High	[R].RYSPSPPPK.[R]	2xPhospho [S3(100); S5(100)]	0.00469472	0.000373025	1	1	19	Q52KI8	Q52KI8 [622-630]	Q52KI8 2xPhospho [S624(100); S626(100)]	1	1188.49	100	20.45		High	High	High	High	7.673e-05	0.0001211	3.34	21.57
FALSE	High	[R].NGSPPPGAPASR.[F]	1xPhospho [S3(100)]; 1xAsn->Asp [N1(100)]	0.147326	0.00544897	1	1	2	Q9EQN3	Q9EQN3 [60-71]	Q9EQN3 1xPhospho [S62(100)]	0	1188.5	100	10.35		Peak Found	High	High	High	0.001024	0.02365	1.32	30.17
FALSE	High	[K].SPELPEPSVR.[M]	1xPhospho [S1(100)]	0.047103	0.000658968	1	1	3	Q52KI8	Q52KI8 [220-229]	Q52KI8 1xPhospho [S220(100)]	0	1190.55	100	7.27		High	High	High	High	0.0001281	0.003956	2.57	68.39
FALSE	High	[R].SPTPGKGPVDR.[T]	1xPhospho [S1(100)]	0.00642652	0.000373025	1	1	4	Q9QYR6	Q9QYR6 [2603-2613]	Q9QYR6 1xPhospho [S2603(100)]	1	1190.56	100	2.37		High	High	High	High	7.673e-05	0.0001936	3.2	16.14
FALSE	High	[K].SSSVSPSASFR.[G]	1xPhospho [S5(100)]	0.0364161	0.000658968	1	1	1	Q62441	Q62441 [204-214]	Q62441 1xPhospho [S208(100)]	0	1191.5	100	11.96		High	Peak Found	Peak Found	High	0.0001281	0.002656	2.02	42.88
FALSE	High	[R].LVPSDKLSPR.[T]	1xPhospho [S8(99.6)]	0.0576215	0.000945247	1	1	2	Q6A065	Q6A065 [1181-1190]	Q6A065 1xPhospho [S1188(99.6)]	1	1191.61	100	3.96		Peak Found	High	High	High	0.0001825	0.00538	1.63	35.05
FALSE	High	[K].SELPSSAPGGGGV.[-]	1xPhospho [S6(100)]	0.00901891	0.000373025	1	1	4	P59648	P59648 [68-80]	P59648 1xPhospho [S73(100)]	0	1194.5	100	9.28		High	High	Peak Found	High	7.673e-05	0.0003226	2.23	79.31
FALSE	High	[K].SESGYGFNVR.[G]	1xPhospho [S3(100)]	0.0062659	0.000373025	1	1	6	Q3UHD6	Q3UHD6 [47-56]	Q3UHD6 1xPhospho [S49(100)]	0	1195.48	100	17.27		High	High	High	High	7.673e-05	0.0001866	2.83	62.75
FALSE	High	[R].QASPTEVVER.[L]	1xPhospho [S3(100)]	0.0367795	0.000658968	1	1	2	Q80U58	Q80U58 [179-188]	Q80U58 1xPhospho [S181(100)]	0	1195.54	100	17.87		Peak Found	High	High	High	0.0001281	0.002714	2.62	39.62
FALSE	High	[K].TLASPEQLEK.[F]	1xPhospho [S4(100)]	0.00744232	0.000373025	1	1	4	Q9Z2S7	Q9Z2S7 [99-108]	Q9Z2S7 1xPhospho [S102(100)]	0	1195.56	100	7.37		High	High	High	High	7.673e-05	0.0002419	2.65	56.65
FALSE	High	[R].LATTVSAPDLK.[S]	1xPhospho [S6(100)]	0.000540777	0.000373025	1	1	6	P27546	P27546 [896-906]	P27546 1xPhospho [S901(100)]	0	1195.6	100	2.37		High	High	High	High	7.673e-05	4.738e-06	3.9	70.34
FALSE	High	[R].SLSYSPVER.[R]	2xPhospho [S3(100); S5(100)]	0.0137116	0.000373025	1	1	7	Q8BTI8	Q8BTI8 [2644-2652]	Q8BTI8 2xPhospho [S2646(100); S2648(100)]	0	1197.46	100	18.29		High	High	High	High	7.673e-05	0.0006077	2.7	75.29
FALSE	High	[R].SHSPLPAPPSK.[A]	1xPhospho [S3(100)]	0.000390768	0.000373025	1	1	7	Q3TWW8	Q3TWW8 [301-311]	Q3TWW8 1xPhospho [S303(100)]	0	1197.57	100	30.21		High	High	High	High	7.673e-05	2.911e-06	4.02	24.07
FALSE	High	[R].HDTPDPSPPR.[KR]	1xPhospho [S7(100)]	0.0184526	0.000658968	1	1	6	Q8R149	Q8R149 [142-151]; [168-177]; [181-190]; [220-229]	Q8R149 1xPhospho [S148(100)]; 1xPhospho [S174(100)]; 1xPhospho [S187(100)]; 1xPhospho [S226(100)]	0	1198.49	100	9.68		High	High	High	High	0.0001281	0.0009521	2.66	19.92
FALSE	High	[R].LLGSGSPSSSAR.[L]	1xPhospho [S6(100)]	0.000155107	0.000373025	1	1	3	P15331	P15331 [52-63]	P15331 1xPhospho [S57(100)]	0	1198.55	100	5.77		High	High	High	High	7.673e-05	7.275e-07	3.36	34.65
FALSE	High	[R].SQSVVEAGTLK.[H]	1xPhospho [S3(100)]	0.0117866	0.000373025	1	1	1	Q9D4C9	Q9D4C9 [327-337]	Q9D4C9 1xPhospho [S329(100)]	0	1198.57	100	15.51		High	Peak Found	Peak Found	High	7.673e-05	0.0004832	2.6	44.36
FALSE	High	[R].IPAKTTPSPK.[T]	2xPhospho [S8(100); T]	0.00682893	0.000373025	1	1	12	P10637	P10637 [463-472]	P10637 2xPhospho [S470(100); T]	1	1199.55	100	19.52		High	High	High	High	7.673e-05	0.0002128	3.13	18.7
FALSE	High	[R].QETVDCLKK.[F]	1xCarbamidomethyl [C6]; 1xPhospho [T3(100)]	0.00707515	0.000373025	1	2	7	P11798	P11798 [284-292]	P11798 1xPhospho [T286(100)]	1	1200.53	100	19.84		High	High	High	High	7.673e-05	0.0002232	2.54	17.86
FALSE	High	[R].CLSPDDSTVK.[M]	1xCarbamidomethyl [C1]; 1xPhospho [S3(100)]	0.0149377	0.000373025	1	1	3	Q9QYR6	Q9QYR6 [979-988]	Q9QYR6 1xPhospho [S981(100)]	0	1201.48			No Quan Values	High	High	High	High	7.673e-05	0.0006883	2.37
FALSE	High	[R].RGFSEEQLR.[Q]	1xPhospho [S4(100)]	0.0239527	0.000658968	1	1	3	Q9R1Q8	Q9R1Q8 [160-168]	Q9R1Q8 1xPhospho [S163(100)]	1	1201.54	100	6.92		High	High	High	High	0.0001281	0.001408	3.28	29.77
FALSE	High	[R].SNSLPHPAGGGK.[A]	1xPhospho [S3(100)]	0.0833569	0.00184082	1	1	3	Q08274	Q08274 [485-496]	Q08274 1xPhospho [S487(100)]	0	1201.54	100	23.43		Peak Found	High	High	High	0.0003515	0.00959	2.09	16.99
FALSE	High	[K].IDYIAGLDSR.[G]	1xPhospho [S9(100)]	0.00725642	0.000373025	1	1	3	P08030	P08030 [58-67]	P08030 1xPhospho [S66(100)]	0	1202.55	100	13.88		High	High	High	High	7.673e-05	0.0002321	3.11	89.71
FALSE	High	[K].VPAPFSPPPSK.[S]	1xPhospho [S6(99.6)]	0.186338	0.00747606	1	1	1	A2A7S8	A2A7S8 [605-615]	A2A7S8 1xPhospho [S610(99.6)]	0	1203.58	100	4.12		High	Peak Found	Peak Found	High	0.001705	0.03466	1.55	71.39
FALSE	High	[R].TVSDNSLSSSK.[E]	1xPhospho [S3(100)]	0.00432912	0.000373025	1	1	8	Q80TY0	Q80TY0 [294-304]	Q80TY0 1xPhospho [S296(100)]	0	1204.51	100	22.8		High	High	High	High	7.673e-05	0.0001071	2.43	22.41
FALSE	High	[R].SPTSPVPVPVM.[-]	1xOxidation [M11(100)]; 1xPhospho [S/T]	0.211687	0.00984329	1	1	2	P63318	P63318 [687-697]		0	1206.55	100	6.74		High	Peak Found	Peak Found	High	0.002134	0.04279	2.01	114.81
FALSE	High	[R].LLSPVAAASAAR.[Q]	1xPhospho [S3(100)]	0.000916817	0.000373025	1	1	3	Q6WQJ1	Q6WQJ1 [742-753]	Q6WQJ1 1xPhospho [S744(100)]	0	1206.62	100	12.96		High	High	High	High	7.673e-05	1.046e-05	3.13	82.3
FALSE	High	[R].TASPPPPPKR.[R]	2xPhospho [T1(100); S3(100)]	0.00549299	0.000373025	1	1	5	Q52KI8	Q52KI8 [633-642]	Q52KI8 2xPhospho [T633(100); S635(100)]	1	1207.53	100	16.64		High	High	High	High	7.673e-05	0.0001532	2.2	20.38
FALSE	High	[R].RIDISPSALR.[K]	1xPhospho [S5(100)]	0.00203371	0.000373025	1	1	10	Q8K019	Q8K019 [652-661]	Q8K019 1xPhospho [S656(100)]	1	1207.62	100	5.65		High	High	High	High	7.673e-05	3.445e-05	3.33	63.16
FALSE	High	[R].LTGPPPSFEGK.[T]	1xPhospho [S7(100)]	0.0294002	0.000658968	1	1	4	Q6NS65	Q6NS65 [317-327]	Q6NS65 1xPhospho [S323(100)]	0	1209.56	100	1.82		Not Found	High	High	High	0.0001281	0.001928	2.66	56.96
FALSE	High	[R].RGSDELTVPR.[Y]	1xPhospho [S3(100)]	0.000115543	0.000373025	1	1	11	Q9QWI6	Q9QWI6 [1052-1061]	Q9QWI6 1xPhospho [S1054(100)]	1	1209.56	100	6.87		High	High	High	High	7.673e-05	4.665e-07	3.8	33
FALSE	High	[R].SLSEPEELAR.[C]	1xPhospho [S3(100)]	0.00987759	0.000373025	1	1	3	E9PV82	E9PV82 [117-126]	E9PV82 1xPhospho [S119(100)]	0	1210.54	100	10.3		High	High	High	High	7.673e-05	0.0003699	2.27	66.79
FALSE	High	[K].GPSSVEDIKAK.[M]	1xPhospho [S4(100)]	0.0192094	0.000658968	1	1	2	Q61937	Q61937 [238-248]	Q61937 1xPhospho [S241(100)]	1	1210.57	100	18.49		High	Peak Found	High	High	0.0001281	0.001012	2.34	21.6
FALSE	High	[R].GYSFTTTAER.[E]	1xPhospho [T7(99.7)]	0.00291529	0.000373025	1	2	4	P60710	P60710 [197-206]	P60710 1xPhospho [T203(99.7)]	0	1212.49	100	19.16		High	High	High	High	7.673e-05	5.934e-05	3.45	50.46
FALSE	High	[R].SQEIEELER.[F]	1xPhospho [S1(100)]	0.0233603	0.000658968	1	1	3	Q6PEE2	Q6PEE2 [18-26]	Q6PEE2 1xPhospho [S18(100)]	0	1212.51	100	5.52		High	High	High	High	0.0001281	0.001358	2.68	57.13
FALSE	High	[R].TISNPEVVMK.[R]	1xOxidation [M9(100)]; 1xPhospho [S3(100)]	0.0038528	0.000373025	1	1	1	Q9QZQ1	Q9QZQ1 [214-223]	Q9QZQ1 1xPhospho [S216(100)]	0	1213.55	100	18.05		Peak Found	High	Peak Found	High	7.673e-05	8.97e-05	2.57	45.25
FALSE	High	[R].TSSVVTLEVAK.[Q]	1xPhospho [S3(100)]	0.00181893	0.000373025	1	1	4	Q9QZQ1	Q9QZQ1 [1081-1091]	Q9QZQ1 1xPhospho [S1083(100)]	0	1213.61	100	1.72		High	High	High	High	7.673e-05	2.922e-05	2.69	71.15
FALSE	High	[K].EFSPSFQHR.[E]	1xPhospho [S3(100)]	0.0614061	0.000945247	1	1	3	Q9ET77	Q9ET77 [418-426]	Q9ET77 1xPhospho [S420(100)]	0	1214.5	100	10.58		High	High	High	High	0.0001825	0.005932	2.35	41.8
FALSE	High	[R].SNSTETLSPAK.[S]	1xPhospho [S3(100)]	0.00514295	0.000373025	1	1	3	Q9R1V6	Q9R1V6 [853-863]	Q9R1V6 1xPhospho [S855(100)]	0	1214.53	100	11.64		High	High	High	High	7.673e-05	0.000139	2.89	27.41
FALSE	High	[K].AISPTSATSSGR.[T]	1xPhospho [S3(100)]	0.000589517	0.000373025	1	1	5	Q99104	Q99104 [598-609]	Q99104 1xPhospho [S600(100)]	0	1214.54	100	12.4		High	High	High	High	7.673e-05	5.369e-06	3.11	28.68
FALSE	High	[R].QETVECLKK.[F]	1xCarbamidomethyl [C6]; 1xPhospho [T3(100)]	0.0545954	0.000945247	1	1	3	P28652	P28652 [285-293]	P28652 1xPhospho [T287(100)]	1	1214.55	100	14.99		High	High	High	High	0.0001825	0.004973	2.12	17.05
FALSE	High	[K].LNKTDEEISS.[-]	1xPhospho [S10(99.8)]	0.0464112	0.000658968	1	1	6	O08599	O08599 [585-594]	O08599 1xPhospho [S594(99.8)]	1	1215.51	100	12.18		High	High	High	High	0.0001281	0.003863	3.92	24.24
FALSE	High	[R].SNSTETLSPAK.[S]	1xPhospho [S3(100)]; 1xAsn->Asp [N2(100)]	0.00802891	0.000373025	1	1	1	Q9R1V6	Q9R1V6 [853-863]	Q9R1V6 1xPhospho [S855(100)]	0	1215.51	100	30.44		Peak Found	High	Peak Found	High	7.673e-05	0.0002699	2.53	33.23
FALSE	High	[K].LNKTDEEISS.[-]	1xPhospho [S/T]; 1xAsn->Asp [N2(100)]	0.131277	0.00464293	1	1	1	O08599	O08599 [585-594]		1	1216.5	100	9.05		High	Peak Found	Peak Found	High	0.0008744	0.01961	3.15	32.23
FALSE	High	[R].AFSFPVSPER.[G]	1xPhospho [S7(100)]	0.0138505	0.000373025	1	1	7	Q0PHV7	Q0PHV7 [4-13]	Q0PHV7 1xPhospho [S10(100)]	0	1216.54	100	8.23		High	High	High	High	7.673e-05	0.0006132	2.86	90.69
FALSE	High	[R].APQTSSPPPVR.[R]	1xPhospho [S6(99.6)]	0.00239213	0.000373025	1	1	8	Q52KI8	Q52KI8 [709-719]	Q52KI8 1xPhospho [S714(99.6)]	0	1216.57	100	4.41		High	High	High	High	7.673e-05	4.388e-05	3.25	26.1
FALSE	High	[R].ASPVPGPGTPTR.[T]	1xPhospho [T11(100)]	0.0651101	0.000945247	1	1	2	Q8BHL3	Q8BHL3 [128-139]	Q8BHL3 1xPhospho [T138(100)]	0	1216.57			No Quan Values	Not Found	High	Not Found	High	0.0001825	0.006526	1.51
FALSE	High	[R].GNVVPSPLPTR.[R]	1xPhospho [S6(100)]	0.0874585	0.00274164	1	1	2	Q9CR86	Q9CR86 [37-47]	Q9CR86 1xPhospho [S42(100)]	0	1216.61	100	17.72		Peak Found	High	High	High	0.000523	0.01031	1.94	73.09
FALSE	High	[R].SQGEEVDFAR.[A]	1xPhospho [S1(100)]	0.0119663	0.000373025	1	1	8	Q9CWS0	Q9CWS0 [33-42]	Q9CWS0 1xPhospho [S33(100)]	0	1217.48	100	6.1		High	High	High	High	7.673e-05	0.000495	2.02	54.67
FALSE	High	[R].APPDSPTTPVR.[S]	1xPhospho [S5(98.9)]	0.0837588	0.00184082	1	1	3	Q6PCN3	Q6PCN3 [437-447]	Q6PCN3 1xPhospho [S441(98.9)]	0	1217.56	100	19.28		High	High	High	High	0.0003515	0.009614	1.4	38.97
FALSE	High	[R].TAQVPSPPRGK.[I]	1xPhospho [S6(100)]	0.0410173	0.000658968	1	1	5	Q9JIX8	Q9JIX8 [998-1008]	Q9JIX8 1xPhospho [S1003(100)]	1	1217.6	100	8.01		High	High	High	High	0.0001281	0.003206	2.37	21.09
FALSE	High	[R].EPSLHEIGEK.[Q]	1xPhospho [S3(100)]	0.0341382	0.000658968	1	1	21	P61329	P61329 [210-219]	P61329 1xPhospho [S212(100)]	0	1218.54	100	3.88		High	High	High	High	0.0001281	0.002411	2.35	37.81
FALSE	High	[R].LKATVTPSPVK.[G]	1xPhospho [S8(99.7)]	0.0095344	0.000373025	1	1	8	Q80XU3	Q80XU3 [174-184]	Q80XU3 1xPhospho [S181(99.7)]	1	1220.67	100	22.05		High	High	High	High	7.673e-05	0.0003509	2.73	30.11
FALSE	High	[K].GILRTPDTIR.[R]	1xPhospho [T5(99.4)]	0.102367	0.00354232	1	1	1	Q68FD5	Q68FD5 [390-399]	Q68FD5 1xPhospho [T394(99.4)]	1	1221.64	100	28.25		Peak Found	High	Peak Found	High	0.000669	0.01325	1.77	50.22
FALSE	High	[R].GLGPPSPPAPPR.[G]	1xPhospho [S6(100)]	0.199114	0.00799462	1	1	2	Q61235	Q61235 [70-81]	Q61235 1xPhospho [S75(100)]	0	1222.6	100	11.47		High	High	Peak Found	High	0.001798	0.03883	1.22	72.12
FALSE	High	[R].LPSSPASPSPK.[G]	2xPhospho [S7(100); S9(100)]	0.0169408	0.000373025	1	1	6	Q9Z2H5	Q9Z2H5 [538-548]	Q9Z2H5 2xPhospho [S544(100); S546(100)]	0	1227.51	100	9.52		High	High	High	High	7.673e-05	0.0008351	3.31	53.55
FALSE	High	[R].SSSPVTELTAR.[S]	1xPhospho [S3(100)]	0.00519532	0.000373025	1	1	11	Q8BTI8	Q8BTI8 [1066-1076]	Q8BTI8 1xPhospho [S1068(100)]	0	1227.56	100	2.92		High	High	High	High	7.673e-05	0.0001409	2.28	56.96
FALSE	High	[R].SLSPGGAALGYR.[D]	1xPhospho [S3(100)]	0.00111184	0.000373025	1	1	3	Q0VBL3	Q0VBL3 [291-302]	Q0VBL3 1xPhospho [S293(100)]	0	1228.57	100	27.72		High	High	High	High	7.673e-05	1.395e-05	2.8	71.99
FALSE	High	[K].VGSLTPPSSPK.[T]	2xPhospho [T5(100); S9(99.7)]	0.000501128	0.000373025	1	1	17	Q3UHJ0	Q3UHJ0 [614-624]	Q3UHJ0 2xPhospho [T618(100); S622(99.7)]	0	1229.52	100	1.91		High	High	High	High	7.673e-05	4.222e-06	3.88	67.99
FALSE	High	[R].GVAPADSPDAPR.[R]	1xPhospho [S7(100)]	0.00563386	0.000373025	1	1	4	Q6ZPS6	Q6ZPS6 [732-743]	Q6ZPS6 1xPhospho [S738(100)]	0	1232.53	100	14.92		High	High	High	High	7.673e-05	0.0001593	3.02	32.83
FALSE	High	[K].MSISEGTVSDK.[S]	1xPhospho [S9(100)]	0.0390351	0.000658968	1	1	2	P14873	P14873 [1515-1525]	P14873 1xPhospho [S1523(100)]	0	1233.51	100	15.55		High	Peak Found	High	High	0.0001281	0.002973	2.99	45.94
FALSE	High	[R].DSTYSQLSPR.[H]	1xPhospho [S8(100)]	0.0136426	0.000373025	1	1	1	Q68FM6	Q68FM6 [743-752]	Q68FM6 1xPhospho [S750(100)]	0	1233.51	100	20.55		Peak Found	Peak Found	High	High	7.673e-05	0.0006	2.77	51.13
FALSE	High	[R].SSSTEPPPPVR.[Q]	1xPhospho [S/T]	0.0590498	0.000945247	1	1	3	Q8BTV2	Q8BTV2 [46-56]		0	1233.55	100	5.8		High	High	Peak Found	High	0.0001825	0.005615	1.66	33.37
FALSE	High	[R].SPTKSSLDYR.[R]	1xPhospho [S1(99.6)]	0.0829568	0.00184082	1	1	5	Q8C2Q3	Q8C2Q3 [627-636]	Q8C2Q3 1xPhospho [S627(99.6)]	1	1233.55	100	22.88		High	High	High	High	0.0003515	0.009508	1.72	19.89
FALSE	High	[K].DGLPRTPSRR.[S]	1xPhospho [T6(100)]	0.14598	0.00544897	1	1	3	Q8BTI8	Q8BTI8 [1385-1394]	Q8BTI8 1xPhospho [T1390(100)]	2	1234.61	100	25.7		High	High	High	High	0.001024	0.0233	2.6	16.08
FALSE	High	[R].RRTSPPVSVR.[D]	1xPhospho [S4(100)]	0.0349974	0.000658968	1	1	3	Q80U23	Q80U23 [17-26]	Q80U23 1xPhospho [S20(100)]	2	1234.64	100	6.55		High	High	High	High	0.0001281	0.002505	3.62	15.43
FALSE	High	[R].GGLSDGEGPPGGR.[G]	1xPhospho [S4(100)]	0.000577667	0.000373025	1	1	8	Q9JIS5	Q9JIS5 [124-136]	Q9JIS5 1xPhospho [S127(100)]	0	1235.51	100	4.16		High	High	High	High	7.673e-05	5.208e-06	3.68	36.05
FALSE	High	[R].SASADNLILPR.[W]	1xPhospho [S3(100)]	0.000328819	0.000373025	1	1	12	Q8BGU5	Q8BGU5 [324-334]	Q8BGU5 1xPhospho [S326(100)]	0	1236.6	100	2.07		High	High	High	High	7.673e-05	2.243e-06	3.82	83.62
FALSE	High	[R].DISPEEIDLK.[N]	1xPhospho [S3(100)]	0.00819297	0.000373025	1	1	6	Q62417	Q62417 [343-352]	Q62417 1xPhospho [S345(100)]	0	1238.56	100	11.4		High	High	High	High	7.673e-05	0.0002788	2.33	92.6
FALSE	High	[R].HGLLLPASPVR.[M]	1xPhospho [S8(100)]	0.0026745	0.000373025	1	1	3	Q9DB52	Q9DB52 [66-76]	Q9DB52 1xPhospho [S73(100)]	0	1239.66	100	16.66		High	High	High	High	7.673e-05	5.192e-05	3.93	70.51
FALSE	High	[R].SSTPSDINSPR.[H]	1xPhospho [S5(99.2)]	0.213535	0.00984329	1	1	1	Q69ZS8	Q69ZS8 [335-345]	Q69ZS8 1xPhospho [S339(99.2)]	0	1240.52	100	4.62		Peak Found	High	Peak Found	High	0.002134	0.04351	1.43	23.92
FALSE	High	[K].STGVQTSPDLR.[K]	1xPhospho [S7(100)]	0.0125221	0.000373025	1	1	2	Q3USH1	Q3USH1 [102-112]	Q3USH1 1xPhospho [S108(100)]	0	1240.56			Not Reliable	Not Found	High	Not Found	High	7.673e-05	0.0005303	2.64
FALSE	High	[R].SAPPSPPPPGTR.[H]	1xPhospho [S5(100)]	0.0809832	0.00184082	1	1	3	Q3U1Z5	Q3U1Z5 [34-45]	Q3U1Z5 1xPhospho [S38(100)]	0	1240.57	100	4.58		High	High	High	High	0.0003515	0.00913	1.5	30.41
FALSE	High	[R].KDASLEELQK.[R]	1xPhospho [S4(100)]	0.00132124	0.000373025	1	1	4	O70166	O70166 [78-87]	O70166 1xPhospho [S81(100)]	1	1240.58	100	11.11		High	High	High	High	7.673e-05	1.807e-05	3.77	28.1
FALSE	High	[R].ETISAIDTSPK.[E]	1xPhospho [T/S]	0.00844532	0.000373025	1	1	7	Q3UH99	Q3UH99 [239-249]		0	1241.57	100	25.15		Peak Found	High	High	High	7.673e-05	0.0002929	2.76	57.81
FALSE	High	[K].VDSPTVTTTLK.[N]	1xPhospho [S3(100)]	0.000779369	0.000373025	1	1	3	O88447	O88447 [457-467]	O88447 1xPhospho [S459(100)]	0	1241.6	100	23.22		High	High	High	High	7.673e-05	8.199e-06	2.7	56.29
FALSE	High	[K].ATISDEEIER.[Q]	1xPhospho [S4(100)]	0.0137116	0.000373025	1	1	6	Q8BJF9	Q8BJF9 [196-205]	Q8BJF9 1xPhospho [S199(100)]	0	1242.52	100	1.51		High	High	High	High	7.673e-05	0.0006061	3.23	48.67
FALSE	High	[K].SFDHLISDTK.[A]	1xPhospho [S1(100)]	0.0468713	0.000658968	1	1	3	Q04690	Q04690 [2545-2554]	Q04690 1xPhospho [S2545(100)]	0	1242.54	100	5.73		High	High	High	High	0.0001281	0.003917	2.44	64.59
FALSE	High	[R].TVSASSTGDLPK.[T]	1xPhospho [S6(98.9)]	0.0782943	0.00184082	1	1	4	O54781	O54781 [485-496]	O54781 1xPhospho [S490(98.9)]	0	1242.56	100	11.1		High	Peak Found	High	High	0.0003515	0.008647	1.68	38.95
FALSE	High	[R].STPLPGPPGSPR.[S]	1xPhospho [S10(100)]	0.000642648	0.000373025	1	1	4	Q5RJI5	Q5RJI5 [499-510]	Q5RJI5 1xPhospho [S508(100)]	0	1242.59	100	4.87		High	High	High	High	7.673e-05	6.139e-06	2.76	58.62
FALSE	High	[R].SFLSEPSSPGR.[S]	1xPhospho [S8(99.6)]	0.051723	0.000945247	1	1	3	A2AIV2	A2AIV2 [1571-1581]	A2AIV2 1xPhospho [S1578(99.6)]	0	1243.54	100	9.14		High	Peak Found	High	High	0.0001825	0.004555	2.44	63.6
FALSE	High	[K].DLPDGHAVSPR.[N]	1xPhospho [S9(100)]	0.190518	0.00747606	1	1	3	Q80VC9	Q80VC9 [326-336]	Q80VC9 1xPhospho [S334(100)]	0	1243.55	100	15.28		High	High	Peak Found	High	0.001705	0.0361	1.73	39.41
FALSE	High	[R].IDISPSTFRK.[H]	1xPhospho [S4(100)]	0.0102849	0.000373025	1	1	7	Q569Z6	Q569Z6 [676-685]	Q569Z6 1xPhospho [S679(100)]	1	1243.61	100	6.43		High	High	High	High	7.673e-05	0.0003932	2.09	62.42
FALSE	High	[R].TSVSSVSASPSR.[F]	1xPhospho [S9(99.6)]	0.000639394	0.000373025	1	1	22	P19246	P19246 [53-64]	P19246 1xPhospho [S61(99.6)]	0	1244.55	100	5.5		High	High	High	High	7.673e-05	6.058e-06	3.75	29.57
FALSE	High	[K].LSLSTNCIEK.[I]	1xCarbamidomethyl [C7]; 1xPhospho [S4(99.7)]	0.00306692	0.000373025	1	1	3	Q05A62	Q05A62 [53-62]	Q05A62 1xPhospho [S56(99.7)]	0	1244.56	100	11.49		High	High	High	High	7.673e-05	6.376e-05	3.06	66.8
FALSE	High	[K].ATVTPSPVKGK.[A]	2xPhospho [T4(100); S6(100)]	0.115731	0.00354232	1	1	2	Q80XU3	Q80XU3 [176-186]	Q80XU3 2xPhospho [T179(100); S181(100)]	1	1244.57	100	7.65		High	Peak Found	High	High	0.000669	0.01608	2.02	26.84
FALSE	High	[K].GTSPGSELPPPK.[T]	1xPhospho [S3(100)]	0.00139709	0.000373025	1	1	12	Q7TSC1	Q7TSC1 [376-387]	Q7TSC1 1xPhospho [S378(100)]	0	1246.57	100	4.74		High	High	High	High	7.673e-05	1.959e-05	2.45	43.17
FALSE	High	[R].AAVSPPSERPR.[L]	1xPhospho [S4(100)]	0.138774	0.00517499	1	1	2	P59644	P59644 [66-76]	P59644 1xPhospho [S69(100)]	0	1246.59	100	14.69		Peak Found	High	Peak Found	High	0.0009724	0.02149	1.51	20.65
FALSE	High	[R].SESPPPLSEPK.[Q]	1xPhospho [S3(100)]	0.00366238	0.000373025	1	1	11	Q8K2F0	Q8K2F0 [260-270]	Q8K2F0 1xPhospho [S262(100)]	0	1247.56	100	1.38		High	High	High	High	7.673e-05	8.308e-05	2.18	47.38
FALSE	High	[R].ASAPATPLSPTR.[L]	1xPhospho [T/S]	0.0917482	0.00302074	1	1	4	P14733	P14733 [16-27]		0	1248.6	100	12.77		High	High	High	High	0.0005758	0.0111	1.72	47.64
FALSE	High	[K].MSISEGTVSDK.[S]	1xOxidation [M1(100)]; 1xPhospho [S9(100)]	0.00171149	0.000373025	1	1	15	P14873	P14873 [1515-1525]	P14873 1xPhospho [S1523(100)]	0	1249.5	100	9.02		High	High	High	High	7.673e-05	2.659e-05	3.12	27.31
FALSE	High	[R].TYSDEASQLR.[A]	1xPhospho [S3(100)]	0.0227824	0.000658968	1	1	1	Q8R361	Q8R361 [305-314]	Q8R361 1xPhospho [S307(100)]	0	1249.51	100	25.71		Peak Found	Peak Found	High	High	0.0001281	0.001303	1.86	48.32
FALSE	High	[K].SSFSNSADDIK.[S]	1xPhospho [S]	0.00840273	0.000373025	1	1	8	Q61686	Q61686 [92-102]		0	1250.49	100	22.09		High	High	High	High	7.673e-05	0.0002892	2.05	40.05
FALSE	High	[K].SPATVKSPGEAK.[S]	1xPhospho [T/S]	0.0360562	0.000658968	1	1	2	P19246	P19246 [583-594]; [637-648]	P19246 1xPhospho [S589(99.5)]; 1xPhospho [S643(99.5)]	1	1251.6	100	38.62		Peak Found	High	High	High	0.0001281	0.002622	2.8	13.08
FALSE	High	[R].SSPSSPSPTLGR.[Q]	1xPhospho [S7(99.6)]	0.0172851	0.000658968	1	1	2	B1AZA5	B1AZA5 [323-334]	B1AZA5 1xPhospho [S329(99.6)]	0	1252.56	100	12.78		High	Peak Found	Peak Found	High	0.0001281	0.0008572	2.68	36.58
FALSE	High	[R].VGLQSPSVETR.[E]	1xPhospho [S5(100)]	0.0253083	0.000658968	1	1	4	Q80TT8	Q80TT8 [1771-1781]	Q80TT8 1xPhospho [S1775(100)]	0	1252.59	100	23.99		High	High	High	High	0.0001281	0.001526	1.98	53.29
FALSE	High	[K].LISGPLSPMSR.[A]	1xOxidation [M9(100)]; 1xPhospho [S]	0.00642652	0.000373025	1	1	3	Q7TSC1	Q7TSC1 [1211-1221]		0	1253.6	100	15.77		High	High	High	High	7.673e-05	0.0001944	2.95	68.7
FALSE	High	[K].DGVANVSIEDR.[V]	1xPhospho [S7(100)]	0.00251659	0.000373025	1	1	3	P08228	P08228 [93-103]	P08228 1xPhospho [S99(100)]	0	1254.54	100	7.3		High	High	High	High	7.673e-05	4.744e-05	3.62	69.32
FALSE	High	[K].DGVANVSIEDR.[V]	1xPhospho [S7(100)]; 1xAsn->Asp [N5(100)]	0.00491374	0.000373025	1	1	2	P08228	P08228 [93-103]	P08228 1xPhospho [S99(100)]	0	1255.52	100	30.13		High	High	Peak Found	High	7.673e-05	0.0001295	2.9	73.25
FALSE	High	[K].TLVLVSPGDMK.[K]	1xOxidation [M10(100)]; 1xPhospho [S6(100)]	0.0040944	0.000373025	1	1	1	Q6PCN3	Q6PCN3 [829-839]	Q6PCN3 1xPhospho [S834(100)]	0	1255.6			No Quan Values	Not Found	Not Found	High	High	7.673e-05	9.862e-05	2.9
FALSE	High	[K].GITSENEAEVK.[Q]	1xPhospho [S4(100)]	0.00566246	0.000373025	1	1	3	P56695	P56695 [155-165]	P56695 1xPhospho [S158(100)]	0	1256.54	100	5.94		High	High	High	High	7.673e-05	0.0001597	2.15	37.06
FALSE	High	[K].TSPSSSPASLSR.[C]	1xPhospho [S2(99.3)]	0.0576215	0.000945247	1	1	4	P49586	P49586 [342-353]	P49586 1xPhospho [S343(99.3)]	0	1256.55	100	57.85		Peak Found	High	High	High	0.0001825	0.005408	1.68	32.27
FALSE	High	[K].EQKLSTDDLK.[T]	1xPhospho [S/T]	0.16584	0.0062392	1	1	3	Q56A07	Q56A07 [188-197]		1	1256.58	100	37.79		High	High	High	High	0.00127	0.02872	1.76	26.98
FALSE	High	[K].VPLPGPGSPEVK.[R]	1xPhospho [S8(100)]	0.00381394	0.000373025	1	1	4	Q6P9K8	Q6P9K8 [1252-1263]	Q6P9K8 1xPhospho [S1259(100)]	0	1256.63	100	2.23		High	High	High	High	7.673e-05	8.821e-05	3.05	71.15
FALSE	High	[R].EQSESLSELR.[Q]	1xPhospho [S5(100)]	0.0240729	0.000658968	1	1	3	Q6NZL0	Q6NZL0 [635-644]	Q6NZL0 1xPhospho [S639(100)]	0	1257.54	100	20.92		High	High	High	High	0.0001281	0.001416	2.36	53.27
FALSE	High	[R].KPSDEEFAVR.[K]	1xPhospho [S3(100)]	0.0647935	0.000945247	1	1	5	Q9ES28	Q9ES28 [671-680]	Q9ES28 1xPhospho [S673(100)]	0	1257.55	100	13.99		High	High	High	High	0.0001825	0.006469	2.33	32.72
FALSE	High	[R].GSPTRPNPPVR.[N]	1xPhospho [S2(100)]	0.00430724	0.000373025	1	1	10	Q62188	Q62188 [521-531]	Q62188 1xPhospho [S522(100)]	0	1257.61	100	11.18		High	High	High	High	7.673e-05	0.0001066	3.54	18.05
FALSE	High	[R].GSPTRPNPPVR.[N]	1xPhospho [S2(100)]; 1xAsn->Asp [N7(100)]	0.0052217	0.000373025	1	1	1	Q62188	Q62188 [521-531]	Q62188 1xPhospho [S522(100)]	0	1258.59	100	27.75		Peak Found	Peak Found	High	High	7.673e-05	0.000142	2.81	22.24
FALSE	High	[R].ASGQSFEVILK.[S]	1xPhospho [S2(100)]	0.0121488	0.000373025	1	1	6	O70166	O70166 [49-59]	O70166 1xPhospho [S50(100)]	0	1258.61	100	18.55		High	High	High	High	7.673e-05	0.0005044	2.29	91.3
FALSE	High	[K].LGDSLQDLYR.[A]	1xPhospho [S4(100)]	0.00297503	0.000373025	1	1	6	Q80YA9	Q80YA9 [903-912]	Q80YA9 1xPhospho [S906(100)]	0	1259.57	100	26.6		High	High	High	High	7.673e-05	6.095e-05	3.61	91.29
FALSE	High	[K].EGVLYVGSKTK.[E]	1xPhospho [S/T/Y]	0.00811053	0.000373025	1	1	3	O55042	O55042 [35-45]		1	1260.62	100	18.72		High	High	High	High	7.673e-05	0.0002758	2.66	36.56
FALSE	High	[K].SPVVSGDTSPR.[H]	2xPhospho [S5(100); T8(99.7)]	0.000155897	0.000373025	1	1	28	P10637	P10637 [688-698]	P10637 2xPhospho [S692(100); T695(99.7)]	0	1261.49	100	12.7		High	High	High	High	7.673e-05	7.318e-07	4.01	46.68
FALSE	High	[K].SSSLSIPHEPK.[E]	1xPhospho [S3(100)]	0.0106012	0.000373025	1	1	4	Q4ACU6	Q4ACU6 [1611-1621]	Q4ACU6 1xPhospho [S1613(100)]	0	1261.58	100	8.98		High	High	High	High	7.673e-05	0.0004127	2.25	40.18
FALSE	High	[K].SSSPEPVTHLK.[W]	1xPhospho [S3(100)]	0.0288192	0.000658968	1	1	3	Q5FWK3	Q5FWK3 [49-59]	Q5FWK3 1xPhospho [S51(100)]	0	1261.58	100	26.33		High	High	High	High	0.0001281	0.001871	1.86	23.45
FALSE	High	[R].VSDQNSPVLPK.[K]	1xPhospho [S6(100)]	0.000508818	0.000373025	1	1	6	B1AY13	B1AY13 [2039-2049]	B1AY13 1xPhospho [S2044(100)]	0	1263.6	100	3.88		High	High	High	High	7.673e-05	4.331e-06	3.74	43.49
FALSE	High	[K].DGSPDAPATPEK.[E]	1xPhospho [S3(100)]	0.00557708	0.000373025	1	1	3	P20357	P20357 [1350-1361]	P20357 1xPhospho [S1352(100)]	0	1264.51	100	22.99		High	High	High	High	7.673e-05	0.0001564	2.98	31.9
FALSE	High	[K].INFDSNSAYR.[Q]	1xPhospho [S5(100)]	0.00144761	0.000373025	1	1	4	Q9Z2I9	Q9Z2I9 [275-284]	Q9Z2I9 1xPhospho [S279(100)]	0	1266.52	100	17.8		High	High	High	High	7.673e-05	2.068e-05	2.59	59.6
FALSE	High	[R].LQSEPESIRK.[W]	1xPhospho [S3(100)]	0.00920307	0.000373025	1	1	10	O08585	O08585 [102-111]	O08585 1xPhospho [S104(100)]	1	1266.61	100	5.97		High	High	High	High	7.673e-05	0.0003314	2.63	18.77
FALSE	High	[R].LGGSVELVDIGK.[Q]	1xPhospho [S4(100)]	0.000244949	0.000373025	1	1	6	Q9D1A2	Q9D1A2 [55-66]	Q9D1A2 1xPhospho [S58(100)]	0	1266.63	100	10.12		High	High	High	High	7.673e-05	1.445e-06	4.03	97.58
FALSE	High	[R].DSLESSPVEPK.[M]	1xPhospho [S6(99.6)]	0.00530166	0.000373025	1	1	11	Q8C8R3	Q8C8R3 [2426-2436]	Q8C8R3 1xPhospho [S2431(99.6)]	0	1267.55	100	6.07		High	High	High	High	7.673e-05	0.0001453	3.18	50.06
FALSE	High	[R].LASVSADAEVAR.[R]	1xPhospho [S3(100)]	0.000527224	0.000373025	1	1	5	P20357	P20357 [821-832]	P20357 1xPhospho [S823(100)]	0	1268.59	100	29.15		High	High	High	High	7.673e-05	4.544e-06	3.09	59.2
FALSE	High	[K].DASLEELQKR.[L]	1xPhospho [S3(100)]	0.0110381	0.000373025	1	1	10	O70166	O70166 [79-88]	O70166 1xPhospho [S81(100)]	1	1268.59	100	7.22		High	High	High	High	7.673e-05	0.0004372	2.79	41.36
FALSE	High	[R].IGSDPLAYEPK.[A]	1xPhospho [S3(100)]	0.00016569	0.000373025	1	1	4	Q61165	Q61165 [705-715]	Q61165 1xPhospho [S707(100)]	0	1269.58	100	21.66		High	High	High	High	7.673e-05	8.007e-07	4.39	81.82
FALSE	High	[R].IASDEEIQGTK.[D]	1xPhospho [S3(100)]	0.000884815	0.000373025	1	1	2	Q9ET54	Q9ET54 [899-909]	Q9ET54 1xPhospho [S901(100)]	0	1270.56	100	15.52		High	Peak Found	High	High	7.673e-05	9.891e-06	2.75	39.91
FALSE	High	[R].SADVSPTTEGVK.[R]	1xPhospho [S5(99.3)]	0.176193	0.00955112	1	1	2	Q9ESN6	Q9ESN6 [424-435]	Q9ESN6 1xPhospho [S428(99.3)]	0	1270.56	100	51.79		Peak Found	High	High	High	0.00327	0.05846	2.09	32.62
FALSE	High	[K].VDGPRSPSYGR.[S]	1xPhospho [S6(100)]	0.0312127	0.000658968	1	1	4	Q6PDM2	Q6PDM2 [194-204]	Q6PDM2 1xPhospho [S199(100)]	1	1270.56	100	20.46		High	High	High	High	0.0001281	0.002103	2.64	18.65
FALSE	High	[R].SNSSEALLVDR.[A]	1xPhospho [S3(99.1)]	0.138774	0.00517499	1	1	1	A2AEV7	A2AEV7 [355-365]	A2AEV7 1xPhospho [S357(99.1)]	0	1270.57	100	11.93		High	Peak Found	Not Found	High	0.0009724	0.02145	1.3	64.68
FALSE	High	[R].LGLGTLSSSLSR.[A]	1xPhospho [S/T]	0.00577833	0.000373025	1	1	2	Q6ZPE2	Q6ZPE2 [1133-1144]		0	1270.64	100	14.46		Peak Found	High	High	High	7.673e-05	0.0001645	3.26	88.6
FALSE	High	[R].ALLSPEDYQR.[F]	1xPhospho [S4(100)]	0.03297	0.000658968	1	1	1	Q9WUB0	Q9WUB0 [341-350]	Q9WUB0 1xPhospho [S344(100)]	0	1271.57			No Quan Values	Not Found	High	Not Found	High	0.0001281	0.002288	2.39
FALSE	High	[R].RIDISPSTFR.[K]	1xPhospho [S5(100)]	0.00874951	0.000373025	1	1	7	Q569Z6	Q569Z6 [675-684]	Q569Z6 1xPhospho [S679(100)]	1	1271.61	100	7.1		High	High	High	High	7.673e-05	0.0003069	3.15	66.29
FALSE	High	[R].MSDEFEGSFK.[G]	1xOxidation [M1(100)]; 1xPhospho [S2(100)]	0.00381394	0.000373025	1	1	3	Q61337	Q61337 [154-163]	Q61337 1xPhospho [S155(100)]	0	1272.45	100	15.27		High	High	High	High	7.673e-05	8.864e-05	2.48	63.68
FALSE	High	[K].AQSPLLPEPLK.[N]	1xPhospho [S3(100)]	0.000679552	0.000373025	1	1	9	Q7TSJ2	Q7TSJ2 [685-695]	Q7TSJ2 1xPhospho [S687(100)]	0	1272.66	100	12.99		High	High	High	High	7.673e-05	6.682e-06	3.22	89.81
FALSE	High	[K].SKPVFSESLSD.[-]	1xPhospho [S10(100)]	0.000179712	0.000373025	1	1	6	Q9WVA2	Q9WVA2 [87-97]	Q9WVA2 1xPhospho [S96(100)]	0	1275.55	100	10.51		High	High	High	High	7.673e-05	9.106e-07	3.34	69.12
FALSE	High	[R].GPAGEASASPPVR.[R]	1xPhospho [S7(99.6)]	0.000799402	0.000373025	1	1	10	Q61235	Q61235 [82-94]	Q61235 1xPhospho [S88(99.6)]	0	1275.57	100	9.61		High	High	High	High	7.673e-05	8.513e-06	3.51	34.65
FALSE	High	[R].NDSWGSFDLR.[A]	1xPhospho [S3(100)]	0.0166033	0.000373025	1	1	3	Q5F2E7	Q5F2E7 [647-656]	Q5F2E7 1xPhospho [S649(100)]	0	1276.5	100	25.93		High	High	High	High	7.673e-05	0.0008103	2.52	102.32
FALSE	High	[K].SGGTMPSIFGVK.[N]	1xOxidation [M5(100)]; 1xPhospho [S1(100)]	0.00138299	0.000373025	1	1	7	Q8CCJ4	Q8CCJ4 [71-82]	Q8CCJ4 1xPhospho [S71(100)]	0	1276.56	100	8.36		High	High	High	High	7.673e-05	1.937e-05	3.35	80.65
FALSE	High	[R].NDSWGSFDLR.[A]	1xPhospho [S3(100)]; 1xAsn->Asp [N1(100)]	0.0654282	0.000945247	1	1	3	Q5F2E7	Q5F2E7 [647-656]	Q5F2E7 1xPhospho [S649(100)]	0	1277.48	100	8.19		High	High	High	High	0.0001825	0.006566	2.53	116.94
FALSE	High	[R].HDTPDPSPPR.[KR]	2xPhospho [T3(100); S7(100)]	0.0294002	0.000658968	1	1	10	Q8R149	Q8R149 [142-151]; [168-177]; [181-190]; [220-229]	Q8R149 2xPhospho [T144(100); S148(100)]; 2xPhospho [T170(100); S174(100)]; 2xPhospho [T183(100); S187(100)]; 2xPhospho [T222(100); S226(100)]	0	1278.46	100	27.04		High	High	High	High	0.0001281	0.001928	3.4	28.32
FALSE	High	[R].SYSSTLTDLGR.[S]	1xPhospho [S3(99.3)]	0.00888319	0.000373025	1	1	3	Q3UTJ2	Q3UTJ2 [921-931]	Q3UTJ2 1xPhospho [S923(99.3)]	0	1279.56	100	6.51		High	High	High	High	7.673e-05	0.0003163	1.75	80.83
FALSE	High	[K].LDPPPSPHANR.[K]	1xPhospho [S6(100)]	0.0338004	0.000658968	1	1	3	Q8BXK8	Q8BXK8 [516-526]	Q8BXK8 1xPhospho [S521(100)]	0	1280.58	100	14.43		High	Peak Found	High	High	0.0001281	0.002387	2.15	22.4
FALSE	High	[R].AVGGAPSPPPPVR.[R]	1xPhospho [S7(100)]	0.0373312	0.000658968	1	1	2	Q8BHL3	Q8BHL3 [658-670]	Q8BHL3 1xPhospho [S664(100)]	0	1281.64	100	11.79		High	High	Peak Found	High	0.0001281	0.002766	1.37	56.85
FALSE	High	[K].KDLSLEEIQK.[K]	1xPhospho [S4(100)]	6.98958e-05	0.000373025	2	2	4	P54227; P55821	P54227 [43-52]; P55821 [77-86]	P54227 1xPhospho [S46(100)]; P55821 1xPhospho [S80(100)]	1	1282.63	100	11.49	Shared	High	Peak Found	High	High	7.673e-05	2.211e-07	2.75	49.47
FALSE	High	[K].DLSLEEIQKK.[L]	1xPhospho [S3(100)]	0.0188214	0.0010051	1	2	4	P54227	P54227 [44-53]	P54227 1xPhospho [S46(100)]	1	1282.63	100	56.64		High	High	High	High	0.0002776	0.00253	1.84	61.92
FALSE	High	[R].TLIPSPPPRPK.[N]	1xPhospho [S5(100)]	0.0112632	0.000373025	1	1	12	Q8BMI3	Q8BMI3 [155-165]	Q8BMI3 1xPhospho [S159(100)]	0	1282.69	100	8.43		High	High	High	High	7.673e-05	0.0004507	2.57	56.12
FALSE	High	[R].IGFPSTSPAKAK.[K]	1xPhospho [T/S]	0.0027155	0.000373025	1	1	3	Q9Z0H8	Q9Z0H8 [289-300]		1	1283.64	100	16.74		High	High	High	High	7.673e-05	5.327e-05	2.4	40.59
FALSE	High	[R].RTASPPPPPKR.[R]	1xPhospho [T/S]	0.0131697	0.000373025	1	1	10	Q52KI8	Q52KI8 [632-642]		2	1283.66	100	16.27		High	High	High	High	7.673e-05	0.0005699	1.36	13.19
FALSE	High	[R].SLSLGDKEISR.[S]	1xPhospho [S3(100)]	0.109893	0.00354232	1	1	1	Q5SV85	Q5SV85 [1065-1075]	Q5SV85 1xPhospho [S1067(100)]	1	1284.62	100	4.73		High	Not Found	Peak Found	High	0.000669	0.01483	1.72	48.63
FALSE	High	[R].AAYFGVYDTAK.[G]	1xPhospho [Y3(100)]	0.00924969	0.000373025	1	1	1	P48962	P48962 [189-199]	P48962 1xPhospho [Y191(100)]	0	1285.55	100	26.15		High	Peak Found	Peak Found	High	7.673e-05	0.0003354	2.19	74.62
FALSE	High	[R].SFSDVLPESPK.[S]	1xPhospho [S3(100)]	0.00645913	0.000373025	1	1	3	Q3V0G7	Q3V0G7 [447-457]	Q3V0G7 1xPhospho [S449(100)]	0	1285.57	100	15.05		High	High	High	High	7.673e-05	0.0001949	3.22	94.44
FALSE	High	[K].EQNSPIYISR.[VI]	1xPhospho [S4(100)]	0.0849754	0.00214492	1	3	1	O88951	O88951 [112-121]	O88951 1xPhospho [S115(100)]	0	1286.58			No Quan Values	Not Found	High	Not Found	High	0.0003515	0.009856	2.2
FALSE	High	[R].SPLPPILGSPTK.[A]	1xPhospho [S9(99.6)]	0.00718337	0.000373025	1	1	2	O70405	O70405 [614-625]	O70405 1xPhospho [S622(99.6)]	0	1286.68	100	2.02		High	High	Peak Found	High	7.673e-05	0.0002289	2.55	98.76
FALSE	High	[K].LASDDRPSPPR.[G]	1xPhospho [S8(100)]	0.00399195	0.000373025	1	1	11	Q99KG3	Q99KG3 [716-726]	Q99KG3 1xPhospho [S723(100)]	0	1290.58	100	8.1		High	High	High	High	7.673e-05	9.476e-05	1.34	22.68
FALSE	High	[R].ARGPGGSPSGLQK.[R]	1xPhospho [S7(99.2)]	0.0670412	0.00125751	1	1	1	Q91VC7	Q91VC7 [20-32]	Q91VC7 1xPhospho [S26(99.2)]	1	1291.62			No Quan Values	Not Found	Not Found	High	High	0.0002419	0.006835	2.34
FALSE	High	[R].VQSSPNLLAAGR.[E]	1xPhospho [S3(100)]	0.00132796	0.000373025	1	1	2	Q3UTJ2	Q3UTJ2 [25-36]	Q3UTJ2 1xPhospho [S27(100)]	0	1292.64	100	10.49		Peak Found	High	High	High	7.673e-05	1.825e-05	2.58	66.77
FALSE	High	[K].LDSSPVLSPGNK.[A]	1xPhospho [S8(100)]	0.000215751	0.000373025	1	1	7	Q9JM52	Q9JM52 [743-754]	Q9JM52 1xPhospho [S750(100)]	0	1293.61	100	14.19		High	High	High	High	7.673e-05	1.189e-06	3.36	56.69
FALSE	High	[K].SPAEAKSPAEVK.[S]	1xPhospho [S7(100)]	6.75523e-05	0.000625776	1	1	4	P19246	P19246 [667-678]; [691-702]; [703-714]	P19246 1xPhospho [S673(100)]; 1xPhospho [S697(100)]; 1xPhospho [S709(100)]	1	1293.61	100	48.56		High	High	High	High	0.0001759	1.14e-06	4.69	15.68
FALSE	High	[R].SYIETETESR.[E]	1xPhospho [S1(100)]	0.00230869	0.000373025	1	1	6	Q8C8R3	Q8C8R3 [3362-3371]	Q8C8R3 1xPhospho [S3362(100)]	0	1294.52	100	11.78		High	High	High	High	7.673e-05	4.175e-05	3.08	40.47
FALSE	High	[R].RDPSLEEIQK.[K]	1xPhospho [S4(100)]	0.0116095	0.000373025	1	1	3	P63042	P63042 [87-96]	P63042 1xPhospho [S90(100)]	1	1294.6	100	7.75		High	High	High	High	7.673e-05	0.0004701	3.18	33.34
FALSE	High	[R].MQFSFEGPEK.[V]	1xOxidation [M1(100)]; 1xPhospho [S4(100)]	0.0110381	0.000373025	1	1	4	Q8R0S2	Q8R0S2 [176-185]	Q8R0S2 1xPhospho [S179(100)]	0	1295.5	100	18.04		High	High	High	High	7.673e-05	0.0004367	2.71	70.26
FALSE	High	[K].AQIITEKTSPK.[T]	1xPhospho [T/S]	0.0192094	0.000658968	1	1	5	Q99P72	Q99P72 [481-491]		1	1295.66	100	24.75		High	High	High	High	0.0001281	0.001012	2.45	19.87
FALSE	High	[K].DVSDERLSPAK.[S]	1xPhospho [S8(100)]	0.0813744	0.00184082	1	1	1	P14873	P14873 [1240-1250]	P14873 1xPhospho [S1247(100)]	1	1296.58	100	2.99		Peak Found	High	Peak Found	High	0.0003515	0.009233	1.86	32.89
FALSE	High	[K].SPVDSSVLEGVK.[E]	1xPhospho [S1(100)]	0.00453112	0.000373025	1	1	5	Q8C437	Q8C437 [388-399]	Q8C437 1xPhospho [S388(100)]	0	1296.61	100	14.46		High	High	High	High	7.673e-05	0.000115	2.21	77.7
FALSE	High	[R].LVTSDPEINTK.[K]	1xPhospho [S4(100)]	0.0190174	0.000658968	1	1	5	O35685	O35685 [258-268]	O35685 1xPhospho [S261(100)]	0	1296.61	100	11.8		High	High	High	High	0.0001281	0.0009931	2.11	55.52
FALSE	High	[R].RSTPTPELTSK.[K]	1xPhospho [T3(100)]	0.00557708	0.000373025	1	1	8	Q8VD37	Q8VD37 [178-188]	Q8VD37 1xPhospho [T180(100)]	1	1296.62	100	23.92		High	High	High	High	7.673e-05	0.000157	2.42	19.85
FALSE	High	[K].TLVSPNKTETK.[K]	1xPhospho [S4(99.5)]	0.0866234	0.00274164	1	1	2	Q80YN3	Q80YN3 [293-303]	Q80YN3 1xPhospho [S296(99.5)]	1	1297.64	100	13.58		Peak Found	High	High	High	0.000523	0.01015	1.76	18.4
FALSE	High	[R].DQKLSELDDR.[A]	1xPhospho [S5(100)]	0.0390351	0.000658968	1	3	2	P63024	P63024 [44-53]	P63024 1xPhospho [S48(100)]	1	1298.56	100	8.91		High	Not Found	High	High	0.0001281	0.002956	2.32	41.75
FALSE	High	[R].RPGPPLSPEIR.[S]	1xPhospho [S7(100)]	0.0106549	0.000373025	1	1	2	Q8K327	Q8K327 [410-420]	Q8K327 1xPhospho [S416(100)]	0	1298.66	100	26.44		High	High	Peak Found	High	7.673e-05	0.0004131	3.66	49.73
FALSE	High	[K].APSWDAGAPPPR.[E]	1xPhospho [S3(100)]	0.000223557	0.000373025	1	1	3	Q3UNH4	Q3UNH4 [712-723]	Q3UNH4 1xPhospho [S714(100)]	0	1301.57	100	24.49		High	High	Peak Found	High	7.673e-05	1.255e-06	2.7	62.69
FALSE	High	[K].SFEEKVENLK.[S]	1xPhospho [S1(100)]	0.00992761	0.000373025	1	1	5	Q62393	Q62393 [175-184]	Q62393 1xPhospho [S175(100)]	1	1302.6	100	14.95		High	High	Peak Found	High	7.673e-05	0.0003715	2.73	45.28
FALSE	High	[K].TASFGGITVLTR.[G]	1xPhospho [S3(100)]	0.000748355	0.000373025	1	1	6	Q9DCB4	Q9DCB4 [379-390]	Q9DCB4 1xPhospho [S381(100)]	0	1302.65	100	16.87		High	High	High	High	7.673e-05	7.693e-06	2.66	105.39
FALSE	High	[R].SSPPASPTIIPR.[L]	1xPhospho [S1(99.1)]	0.0338004	0.000658968	1	1	3	Q3U1V8	Q3U1V8 [540-551]	Q3U1V8 1xPhospho [S540(99.1)]	0	1302.65	100	13.79		High	High	High	High	0.0001281	0.002376	1.67	74.56
FALSE	High	[R].SLMSSPEDLTK.[D]	1xOxidation [M3(100)]; 1xPhospho [S5(100)]	0.0040737	0.000373025	1	1	12	P14873	P14873 [825-835]	P14873 1xPhospho [S829(100)]	0	1303.55	100	7.27		High	High	High	High	7.673e-05	9.752e-05	1.71	54.59
FALSE	High	[K].SPSSSTGSIASSR.[K]	1xPhospho [S5(99.4)]	0.000549075	0.000373025	1	1	5	Q9R1V6	Q9R1V6 [864-876]	Q9R1V6 1xPhospho [S868(99.4)]	0	1303.55	100	7.85		High	High	High	High	7.673e-05	4.845e-06	2.84	21.85
FALSE	High	[R].SLDEIHPTRR.[S]	1xPhospho [S1(100)]	0.03865	0.000658968	1	1	2	Q99NE5	Q99NE5 [812-821]	Q99NE5 1xPhospho [S812(100)]	1	1303.62	100	17.15		High	High	Peak Found	High	0.0001281	0.002929	2.5	19.82
FALSE	High	[R].SKSVENFFLR.[S]	1xPhospho [S3(100)]	0.0200975	0.000658968	1	1	5	Q8R1B0	Q8R1B0 [46-55]	Q8R1B0 1xPhospho [S48(100)]	1	1306.62	100	23.9		High	High	High	High	0.0001281	0.001078	2.43	72.55
FALSE	High	[R].RLSPSASPPR.[R]	3xPhospho [S3(100); S5(100); S7(100)]	0.134979	0.00517499	1	1	7	Q52KI8	Q52KI8 [385-394]	Q52KI8 3xPhospho [S387(100); S389(100); S391(100)]	1	1307.49	100	82.66		High	High	High	High	0.0009724	0.02055	2.37	44.75
FALSE	High	[R].SNEVISPEILK.[M]	1xPhospho [S6(100)]	0.0509654	0.000945247	1	1	2	Q6NS60	Q6NS60 [540-550]	Q6NS60 1xPhospho [S545(100)]	0	1308.64	100	14.26		High	High	Peak Found	High	0.0001825	0.004452	2.26	89.44
FALSE	High	[K].FLRASEEHLK.[Q]	1xPhospho [S5(100)]	0.17039	0.00644627	1	1	1	Q01768	Q01768 [40-49]	Q01768 1xPhospho [S44(100)]	1	1309.63	100	30.88		High	Peak Found	Peak Found	High	0.001309	0.03006	1.84	25.16
FALSE	High	[R].AVAGDASESALLK.[C]	1xPhospho [S7(100)]	8.43405e-05	0.000373025	1	1	3	Q8VDN2	Q8VDN2 [446-458]	Q8VDN2 1xPhospho [S452(100)]	0	1311.62	100	2.34		High	High	High	High	7.673e-05	2.926e-07	3.1	65.99
FALSE	High	[R].RGFSDSGGGPPAK.[Q]	1xPhospho [S4(100)]	0.00095481	0.000373025	1	1	4	O35691	O35691 [63-75]	O35691 1xPhospho [S66(100)]	1	1312.57	100	10.3		High	High	High	High	7.673e-05	1.111e-05	3.01	18.04
FALSE	High	[R].APSPPMSQVFR.[T]	1xOxidation [M6(100)]; 1xPhospho [S3(100)]	0.0206082	0.000658968	1	1	3	Q9EST3	Q9EST3 [561-571]	Q9EST3 1xPhospho [S563(100)]	0	1312.58	100	30.9		Peak Found	High	High	High	0.0001281	0.001121	1.62	62.1
FALSE	High	[K].SIFREESPLR.[I]	1xPhospho [S7(100)]	0.0775416	0.00184082	1	1	4	Q8K019	Q8K019 [523-532]	Q8K019 1xPhospho [S529(100)]	1	1313.62	100	6.7		High	High	High	High	0.0003515	0.008582	2.8	52.19
FALSE	High	[K].AISGPLPAPASPR.[L]	1xPhospho [S3(100)]	0.00080347	0.000373025	1	1	3	P0C7L0	P0C7L0 [151-163]	P0C7L0 1xPhospho [S153(100)]	0	1313.66	100	18.7		High	High	High	High	7.673e-05	8.578e-06	2.85	76.18
FALSE	High	[K].ETEITPEDGED.[-]	1xPhospho [T5(100)]	0.0319998	0.000658968	1	1	5	Q9WV92	Q9WV92 [919-929]	Q9WV92 1xPhospho [T923(100)]	0	1314.46	100	11.3		High	High	High	High	0.0001281	0.00219	2.85	62.91
FALSE	High	[R].AASALLLRSPR.[L]	2xPhospho [S3(100); S9(100)]	0.0249313	0.000658968	1	1	3	Q9D7P6	Q9D7P6 [13-23]	Q9D7P6 2xPhospho [S15(100); S21(100)]	1	1314.63	100	7.83		High	High	High	High	0.0001281	0.001503	2.55	75.4
FALSE	High	[R].TLSMIEEEIR.[A]	1xOxidation [M4(100)]; 1xPhospho [S3(100)]	0.0211318	0.000658968	1	1	5	O54931	O54931 [738-747]	O54931 1xPhospho [S740(100)]	0	1316.58	100	8.56		High	High	High	High	0.0001281	0.001168	2.31	96.91
FALSE	High	[K].ASSFSGISILTR.[G]	1xPhospho [S3(100)]	0.00190391	0.000373025	1	1	3	Q80TM6	Q80TM6 [379-390]	Q80TM6 1xPhospho [S381(100)]	0	1318.64	100	9.85		High	High	High	High	7.673e-05	3.127e-05	3.25	107.3
FALSE	High	[R].AFSDPFVEAEK.[S]	1xPhospho [S3(100)]	0.00259434	0.000373025	1	1	3	Q61316	Q61316 [74-84]	Q61316 1xPhospho [S76(100)]	0	1319.56	100	6.6		High	High	High	High	7.673e-05	4.952e-05	3.16	96.2
FALSE	High	[R].SAPPSPPPPGTR.[H]	2xPhospho [S1(100); S5(100)]	0.101401	0.00354232	1	1	1	Q3U1Z5	Q3U1Z5 [34-45]	Q3U1Z5 2xPhospho [S34(100); S38(100)]	0	1320.54	100	13.57		Peak Found	Peak Found	High	High	0.000669	0.01299	1.6	49.17
FALSE	High	[R].SLSPSHLTEDR.[Q]	1xPhospho [S3(100)]	0.00488891	0.000373025	1	1	5	E9Q784	E9Q784 [951-961]	E9Q784 1xPhospho [S953(100)]	0	1321.58	100	0.42		High	High	High	High	7.673e-05	0.0001282	2.62	38.57
FALSE	High	[K].TLAGDVKTSPPR.[S]	1xPhospho [S9(99.7)]	0.000984334	0.000373025	1	1	4	Q64362	Q64362 [22-33]	Q64362 1xPhospho [S30(99.7)]	1	1321.65	100	11.83		High	High	High	High	7.673e-05	1.16e-05	3.73	32.31
FALSE	High	[R].LRLSPSPTSQR.[S]	1xPhospho [S4(100)]	0.0103369	0.000373025	1	1	3	P48678	P48678 [387-397]	P48678 1xPhospho [S390(100)]	1	1321.66	100	10.62		High	High	High	High	7.673e-05	0.0003953	2.43	33.25
FALSE	High	[K].NLSPGAVESDVR.[G]	1xPhospho [S3(100)]; 1xAsn->Asp [N1(100)]	0.00806962	0.000373025	1	1	2	Q8CIE6	Q8CIE6 [171-182]	Q8CIE6 1xPhospho [S173(100)]	0	1324.58	100	20.07		High	High	Peak Found	High	7.673e-05	0.0002722	1.67	82.01
FALSE	High	[R].GNSLPCVLEQK.[I]	1xCarbamidomethyl [C6]; 1xPhospho [S3(100)]	0.0153959	0.000373025	1	1	3	Q9WV69	Q9WV69 [331-341]	Q9WV69 1xPhospho [S333(100)]	0	1324.6	100	18.03		High	High	High	High	7.673e-05	0.0007242	2.66	76.85
FALSE	High	[R].GGSLGLGGGGGMGPR.[E]	1xOxidation [M12(100)]; 1xPhospho [S3(100)]	0.0215601	0.000658968	1	1	1	O35393	O35393 [272-286]	O35393 1xPhospho [S274(100)]	0	1325.57			No Quan Values	Not Found	High	Not Found	High	0.0001281	0.001201	2.08
FALSE	High	[K].LFEVGGSPANTR.[Y]	1xPhospho [S7(100)]	0.0138505	0.000373025	2	2	1	P63328; P48453	P63328 [101-112]; P48453 [110-121]	P63328 1xPhospho [S107(100)]; P48453 1xPhospho [S116(100)]	0	1327.6	100	6.48	Shared	Peak Found	High	Peak Found	High	7.673e-05	0.0006146	2.26	71.59
FALSE	High	[K].ISKFSPIEEAK.[D]	1xPhospho [S5(100)]	0.000396765	0.000373025	1	1	3	O88737	O88737 [3378-3388]	O88737 1xPhospho [S3382(100)]	1	1328.65	100	10.46		High	High	High	High	7.673e-05	2.981e-06	2.92	44.74
FALSE	High	[R].SFGNPFEPQAR.[R]	1xPhospho [S1(100)]	0.00586677	0.000373025	1	1	3	Q8VBY2	Q8VBY2 [458-468]	Q8VBY2 1xPhospho [S458(100)]	0	1329.56	100	22.97		High	High	High	High	7.673e-05	0.0001691	2.93	88.66
FALSE	High	[R].ANSDIISLNFR.[S]	1xPhospho [S3(100)]	0.00439544	0.000373025	1	1	2	Q8C739	Q8C739 [295-305]	Q8C739 1xPhospho [S297(100)]	0	1329.62	100	13.51		High	High	Peak Found	High	7.673e-05	0.0001092	3.24	108.67
FALSE	High	[R].AENYDISPADR.[H]	1xPhospho [S7(100)]	0.014788	0.000373025	1	1	2	Q02053	Q02053 [870-880]	Q02053 1xPhospho [S876(100)]	0	1330.53	100	34.2		Peak Found	High	High	High	7.673e-05	0.0006795	2.93	48.12
FALSE	High	[K].SPATVKSPGEAK.[S]	2xPhospho [S1(100); S7(100)]	0.067697	0.00125751	1	1	3	P19246	P19246 [583-594]; [637-648]	P19246 2xPhospho [S583(100); S589(100)]; 2xPhospho [S637(100); S643(100)]	1	1331.56	100	13.57		High	High	High	High	0.0002419	0.00691	1.77	18.21
FALSE	High	[R].TSSLSSDSSNLR.[S]	1xPhospho [S3(100)]	0.00302063	0.000373025	1	1	4	Q9CRD4	Q9CRD4 [115-126]	Q9CRD4 1xPhospho [S117(100)]	0	1333.56	100	3.85		High	High	High	High	7.673e-05	6.231e-05	2.13	33.06
FALSE	High	[R].KNSPGNGSALGPR.[L]	1xPhospho [S3(100)]; 1xAsn->Asp [N6(100)]	0.0219969	0.000658968	1	1	3	P83510	P83510 [657-669]	P83510 1xPhospho [S659(100)]	1	1335.61	100	47.16		High	High	Peak Found	High	0.0001281	0.001234	1.93	18.25
FALSE	High	[K].YEISPEAYER.[R]	1xPhospho [S4(100)]	0.0111501	0.000373025	1	1	3	Q9D1E6	Q9D1E6 [107-116]	Q9D1E6 1xPhospho [S110(100)]	0	1336.55	100	31.32		High	High	High	High	7.673e-05	0.0004427	2.88	71.94
FALSE	High	[R].SISPSPSAILER.[R]	1xPhospho [S3(100)]	0.00519532	0.000373025	1	1	3	A2AQ25	A2AQ25 [359-370]	A2AQ25 1xPhospho [S361(100)]	0	1336.65	100	20.81		High	High	High	High	7.673e-05	0.0001405	2.05	86.71
FALSE	High	[R].VFAMSPEEFGK.[L]	1xOxidation [M4(100)]; 1xPhospho [S5(100)]	0.000421687	0.000373025	1	1	4	Q9WV69	Q9WV69 [379-389]	Q9WV69 1xPhospho [S383(100)]	0	1337.55	100	8.3		High	High	High	High	7.673e-05	3.261e-06	3.71	72.6
FALSE	High	[R].NLSSEEVARPR.[R]	1xPhospho [S3(100)]	0.0412208	0.000658968	1	1	4	Q8VD37	Q8VD37 [167-177]	Q8VD37 1xPhospho [S169(100)]	0	1337.62	100	16.57		High	High	High	High	0.0001281	0.003213	1.89	26.86
FALSE	High	[R].NLSSEEVARPR.[R]	1xPhospho [S3(100)]; 1xAsn->Asp [N1(100)]	0.0062977	0.000373025	1	1	9	Q8VD37	Q8VD37 [167-177]	Q8VD37 1xPhospho [S169(100)]	0	1338.6	100	8.61		High	High	High	High	7.673e-05	0.0001877	1.74	36.69
FALSE	High	[K].SGVSITIDDPVR.[T]	1xPhospho [S1(100)]	0.0148627	0.000373025	1	1	2	Q9JIX8	Q9JIX8 [986-997]	Q9JIX8 1xPhospho [S986(100)]	0	1338.63			No Quan Values	High	High	Not Found	High	7.673e-05	0.0006832	3.17
FALSE	High	[K].SAVRPSPSPER.[S]	2xPhospho [S6(100); S8(100)]	0.0524915	0.000945247	1	1	7	Q8BTI8	Q8BTI8 [344-354]	Q8BTI8 2xPhospho [S349(100); S351(100)]	0	1342.56	100	14.14		High	High	High	High	0.0001825	0.00466	2.48	20.86
FALSE	High	[K].KLNKTDEEISS.[-]	1xPhospho [S11(99.8)]	0.012272	0.000373025	1	1	8	O08599	O08599 [584-594]	O08599 1xPhospho [S594(99.8)]	2	1343.61	100	11.79		High	High	High	High	7.673e-05	0.0005125	4.14	16.64
FALSE	High	[K].LDQPVSAPPSPR.[D]	1xPhospho [S10(100)]	0.000371425	0.000373025	1	1	12	D3YZP9	D3YZP9 [228-239]	D3YZP9 1xPhospho [S237(100)]	0	1343.64	100	12.58		High	High	High	High	7.673e-05	2.688e-06	3.26	54.99
FALSE	High	[K].KLNKTDEEISS.[-]	1xPhospho [S11(99.8)]; 1xAsn->Asp [N3(100)]	0.0219969	0.000658968	1	1	5	O08599	O08599 [584-594]	O08599 1xPhospho [S594(99.8)]	2	1344.59	100	16.78		High	High	High	High	0.0001281	0.001239	4.23	20.74
FALSE	High	[K].RRSPPEDAIPK.[S]	1xPhospho [S3(100)]	0.000610841	0.000373025	1	1	4	Q8VE37	Q8VE37 [9-19]	Q8VE37 1xPhospho [S11(100)]	2	1345.66	100	21.81		High	High	High	High	7.673e-05	5.67e-06	4.78	16.56
FALSE	High	[K].TLNMTTSPEEK.[R]	1xOxidation [M4(100)]; 1xPhospho [S7(99.5)]	0.00230869	0.000373025	1	1	6	Q3THK7	Q3THK7 [326-336]	Q3THK7 1xPhospho [S332(99.5)]	0	1346.55	100	3.79		High	High	High	High	7.673e-05	4.166e-05	3.4	21.02
FALSE	High	[R].SEGSEYEEIPK.[R]	1xPhospho [S1(100)]	0.00136209	0.000373025	1	1	4	Q7TSC1	Q7TSC1 [1087-1097]	Q7TSC1 1xPhospho [S1087(100)]	0	1347.54	100	26.86		High	High	High	High	7.673e-05	1.893e-05	3.04	57.53
FALSE	High	[K].TLNMTTSPEEK.[R]	1xOxidation [M4(100)]; 1xPhospho [S7(100)]; 1xAsn->Asp [N3(100)]	0.0404126	0.000658968	1	1	2	Q3THK7	Q3THK7 [326-336]	Q3THK7 1xPhospho [S332(100)]	0	1347.54			No Quan Values	High	Not Found	High	High	0.0001281	0.003116	2.13
FALSE	High	[R].ASDPQSPPQVSR.[H]	1xPhospho [S6(100)]	0.0971541	0.0033109	1	1	2	Q5F2E8	Q5F2E8 [416-427]	Q5F2E8 1xPhospho [S421(100)]	0	1348.59	100	19.59		High	High	Peak Found	High	0.0006297	0.01218	1.76	30.83
FALSE	High	[K].SPPLLESPDASR.[E]	1xPhospho [S7(100)]	0.00733022	0.000373025	1	1	3	Q8BVL3	Q8BVL3 [415-426]	Q8BVL3 1xPhospho [S421(100)]	0	1348.61	100	9.56		High	High	Peak Found	High	7.673e-05	0.0002369	2.55	68.92
FALSE	High	[R].LAIQGPEDSPSR.[Q]	1xPhospho [S9(99.7)]	0.000107616	0.000373025	1	1	25	Q99KX1	Q99KX1 [229-240]	Q99KX1 1xPhospho [S237(99.7)]	0	1349.61	100	6.28		High	High	High	High	7.673e-05	4.197e-07	4.17	55.43
FALSE	High	[K].SPSPSPTSPGSLR.[K]	1xPhospho [S11(99.8)]	9.38298e-05	0.000373025	1	1	5	Q9JLM8	Q9JLM8 [330-342]	Q9JLM8 1xPhospho [S340(99.8)]	0	1349.61	100	10.73		High	High	High	High	7.673e-05	3.431e-07	3.43	46.15
FALSE	High	[R].SADVSPTTEGVK.[R]	2xPhospho [S1(100); S5(100)]	0.000841025	0.000373025	1	1	9	Q9ESN6	Q9ESN6 [424-435]	Q9ESN6 2xPhospho [S424(100); S428(100)]	0	1350.52	100	13.33		High	High	High	High	7.673e-05	9.147e-06	3.68	54.4
FALSE	High	[R].SRTPPSAPSQSR.[M]	1xPhospho [S1(99.5)]	0.0990208	0.00354232	1	1	1	Q8BTI8	Q8BTI8 [2360-2371]	Q8BTI8 1xPhospho [S2360(99.5)]	1	1350.62	100	51.02		Peak Found	Peak Found	High	High	0.000669	0.01256	2.26	15.14
FALSE	High	[R].IAATILTSPDLR.[K]	1xPhospho [S8(100)]	0.00015669	0.000373025	1	1	3	P05202	P05202 [326-337]	P05202 1xPhospho [S333(100)]	0	1350.7	100	9.31		High	High	High	High	7.673e-05	7.412e-07	4.11	96.4
FALSE	High	[R].SSASFSTTAVSAR.[Y]	1xPhospho [S4(100)]	0.00148481	0.000373025	1	1	9	O08599	O08599 [506-518]	O08599 1xPhospho [S509(100)]	0	1351.59	100	8.97		High	High	High	High	7.673e-05	2.154e-05	2.31	49.74
FALSE	High	[K].AILFLPLPVSSD.[-]	1xPhospho [S]	0.023833	0.000658968	1	1	4	P61148	P61148 [144-155]		0	1351.69	100	29.03		High	High	High	High	0.0001281	0.001398	2.94	122.57
FALSE	High	[K].TVPLVDSEGGSGR.[A]	1xPhospho [S11(100)]	0.0124591	0.000373025	1	1	3	Q8CCJ4	Q8CCJ4 [330-342]	Q8CCJ4 1xPhospho [S340(100)]	0	1353.6	100	11.01		High	High	High	High	7.673e-05	0.000525	2.49	62.89
FALSE	High	[K].SDANTDLIGGSPK.[G]	1xPhospho [S11(100)]	0.00124318	0.000373025	1	1	4	P53986	P53986 [220-232]	P53986 1xPhospho [S230(100)]	0	1354.59	100	11.51		High	High	High	High	7.673e-05	1.643e-05	2.2	57.82
FALSE	High	[R].KSDAGISSADAPR.[K]	1xPhospho [S2(100)]	1.31522e-05	0.000373025	1	1	8	Q9D1T0	Q9D1T0 [595-607]	Q9D1T0 1xPhospho [S596(100)]	1	1354.6	100	8.54		High	High	High	High	7.673e-05	1.801e-08	3.37	19.99
FALSE	High	[R].DVAGDASESALLK.[C]	1xPhospho [S7(100)]	4.38118e-05	0.000373025	1	1	5	Q6PIC6	Q6PIC6 [436-448]	Q6PIC6 1xPhospho [S442(100)]	0	1355.61	100	19.94		High	High	High	High	7.673e-05	1.091e-07	3.89	82.02
FALSE	High	[K].DGSKEPIVEMR.[T]	1xOxidation [M10(100)]; 1xPhospho [S3(100)]	0.0700406	0.00156543	1	1	3	O35136	O35136 [763-773]	O35136 1xPhospho [S765(100)]	1	1356.59	100	29.4		High	High	High	High	0.0003002	0.007289	1.74	29.25
FALSE	High	[K].SPNELVDDLFK.[G]	1xPhospho [S1(100)]	0.000884815	0.000373025	1	1	3	Q9CZ44	Q9CZ44 [114-124]	Q9CZ44 1xPhospho [S114(100)]	0	1356.61	100			High	High	High	High	7.673e-05	9.924e-06	4.2	118.76
FALSE	High	[R].SPVPSAFSDQSR.[S]	1xPhospho [S1(100)]	0.0887253	0.00274164	1	1	1	Q8BTI8	Q8BTI8 [2404-2415]	Q8BTI8 1xPhospho [S2404(100)]	0	1357.58	100	24.22		Peak Found	Peak Found	High	High	0.000523	0.01059	1.87	60.55
FALSE	High	[R].DTAGDASESALLK.[C]	1xPhospho [S7(99.5)]	0.000119724	0.000373025	1	1	5	Q6PIE5	Q6PIE5 [444-456]	Q6PIE5 1xPhospho [S450(99.5)]	0	1357.59	100	21.55		High	High	High	High	7.673e-05	4.956e-07	3.11	73.31
FALSE	High	[R].EFDELSPSAQR.[D]	1xPhospho [S8(100)]	0.000711317	0.000373025	1	1	5	O55143	O55143 [656-666]	O55143 1xPhospho [S663(100)]	0	1358.56	100	3.86		High	High	High	High	7.673e-05	7.126e-06	3.19	68.24
FALSE	High	[K].TSPAKQQAPPVR.[N]	1xPhospho [S2(99.7)]	0.000744566	0.000373025	1	1	2	O08553	O08553 [521-532]	O08553 1xPhospho [S522(99.7)]	1	1359.68	100	30.93		Peak Found	High	High	High	7.673e-05	7.635e-06	3.84	16.17
FALSE	High	[K].SPPLSPVGTTPVK.[L]	1xPhospho [S5(98.1)]	0.19824	0.00799462	1	1	2	Q922M7	Q922M7 [189-201]	Q922M7 1xPhospho [S193(98.1)]	0	1359.69	100	2.57		Peak Found	High	High	High	0.001798	0.0385	1.21	71.49
FALSE	High	[R].FEPESPGFESR.[S]	1xPhospho [S5(100)]	0.00669208	0.000373025	1	1	7	Q8R0T2	Q8R0T2 [82-92]	Q8R0T2 1xPhospho [S86(100)]	0	1361.54	100	0.85		High	High	High	High	7.673e-05	0.0002055	2.45	66.99
FALSE	High	[R].GEPNVSYICSR.[Y]	1xCarbamidomethyl [C9]; 1xPhospho [Y7(99.6)]	0.0060172	0.000373025	1	2	11	Q2NL51	Q2NL51 [273-283]	Q2NL51 1xPhospho [Y279(99.6)]	0	1361.56	100	11.26		High	High	High	High	7.673e-05	0.0001752	2.15	54.23
FALSE	High	[R].GEPNVSYICSR.[Y]	1xCarbamidomethyl [C9]; 1xPhospho [S6(99.7)]; 1xAsn->Asp [N4(100)]	0.00126225	0.000373025	1	2	9	Q2NL51	Q2NL51 [273-283]	Q2NL51 1xPhospho [S278(99.7)]	0	1362.54	100	6.27		High	High	High	High	7.673e-05	1.686e-05	2.48	59.96
FALSE	High	[R].SESPPAELPSLR.[R]	1xPhospho [S3(100)]	0.0473359	0.000658968	1	1	3	G5E870	G5E870 [310-321]	G5E870 1xPhospho [S312(100)]	0	1362.63	100	13.13		High	High	High	High	0.0001281	0.003979	1.8	83.1
FALSE	High	[R].RSPERPTGDLR.[E]	1xPhospho [S2(100)]	0.0738796	0.00184082	1	1	1	E9Q784	E9Q784 [76-86]	E9Q784 1xPhospho [S77(100)]	1	1363.65	100	15.96		Peak Found	Peak Found	High	High	0.0003515	0.007941	2.02	15.38
FALSE	High	[K].ASSFADMMGILK.[D]	1xOxidation [M8(99.1)]; 1xPhospho [S3(100)]	0.0545954	0.000945247	1	1	3	Q9CWE0	Q9CWE0 [233-244]	Q9CWE0 1xPhospho [S235(100)]	0	1366.58	100	19.9		High	High	High	High	0.0001825	0.004945	1.2	101.06
FALSE	High	[R].SLMSSPEDLTK.[D]	2xPhospho [S4(100); S5(100)]	0.0710684	0.00156543	1	1	4	P14873	P14873 [825-835]	P14873 2xPhospho [S828(100); S829(100)]	0	1367.52	100	30.07		High	High	High	High	0.0003002	0.007463	1.74	115.97
FALSE	High	[R].RVSGDGAQDLDR.[G]	1xPhospho [S3(100)]	0.059923	0.000945247	1	1	1	P81122	P81122 [554-565]	P81122 1xPhospho [S556(100)]	1	1368.59	100	28.61		High	Peak Found	Peak Found	High	0.0001825	0.005729	2.18	18.69
FALSE	High	[R].APSPAPRPPSRR.[D]	1xPhospho [S10(100)]	0.116275	0.00354232	1	1	8	Q3UNH4	Q3UNH4 [762-773]	Q3UNH4 1xPhospho [S771(100)]	1	1368.69	100	2.33		High	High	High	High	0.000669	0.01613	2.63	15.4
FALSE	High	[R].NHSLEEEFER.[A]	1xPhospho [S3(100)]	0.0201986	0.000658968	1	1	7	Q8C437	Q8C437 [200-209]	Q8C437 1xPhospho [S202(100)]	0	1369.54	100	17.17		High	High	High	High	0.0001281	0.001084	2.53	42.59
FALSE	High	[R].TSPYGVPGSPATR.[V]	1xPhospho [T/S/Y]	0.096233	0.0033109	1	1	4	O88703	O88703 [763-775]		0	1369.61	100	17.56		High	High	Peak Found	High	0.0006297	0.01195	1.67	55.89
FALSE	High	[R].NHSLEEEFER.[A]	1xPhospho [S3(100)]; 1xAsn->Asp [N1(100)]	0.0072198	0.000373025	1	1	15	Q8C437	Q8C437 [200-209]	Q8C437 1xPhospho [S202(100)]	0	1370.53	100	15.48		High	High	High	High	7.673e-05	0.00023	2.17	58.97
FALSE	High	[R].SFPSSHGLTTTR.[T]	1xPhospho [S1(100)]	0.187168	0.00747606	1	1	1	Q9QWI6	Q9QWI6 [1079-1090]	Q9QWI6 1xPhospho [S1079(100)]	0	1370.61			No Quan Values	Not Found	High	Not Found	High	0.001705	0.03497	1.01
FALSE	High	[K].SAPSSPTLDCEK.[M]	1xCarbamidomethyl [C10]; 1xPhospho [S5(100)]	0.00516907	0.000373025	1	1	7	Q9ERR1	Q9ERR1 [194-205]	Q9ERR1 1xPhospho [S198(100)]	0	1371.55	100	6.64		High	High	High	High	7.673e-05	0.0001397	2.06	34.41
FALSE	High	[R].HASLDGASPYFK.[V]	1xPhospho [S3(100)]	0.0245598	0.000658968	1	1	5	Q66L44	Q66L44 [288-299]	Q66L44 1xPhospho [S290(100)]	0	1372.59	100	20.6		High	High	High	High	0.0001281	0.001468	1.68	55.34
FALSE	High	[R].APQTSSPPPVRR.[G]	1xPhospho [S6(98.7)]	0.043311	0.000658968	1	1	3	Q52KI8	Q52KI8 [709-720]	Q52KI8 1xPhospho [S714(98.7)]	1	1372.67	100	5.27		High	High	High	High	0.0001281	0.003471	2.79	16.65
FALSE	High	[K].SPAEVKSPAEAK.[S]	2xPhospho [S1(100); S7(100)]	0.00131455	0.000373025	1	1	6	P19246	P19246 [697-708]	P19246 2xPhospho [S697(100); S703(100)]	1	1373.57	100	28.18		High	High	High	High	7.673e-05	1.792e-05	3.32	20.39
FALSE	High	[R].SRSPLLNDRR.[S]	2xPhospho [S1(100); S3(100)]	0.108861	0.00354232	1	1	1	Q61136	Q61136 [366-375]	Q61136 2xPhospho [S366(100); S368(100)]	2	1373.61	100	36.61		Peak Found	High	Peak Found	High	0.000669	0.01454	1.4	19.9
FALSE	High	[R].SESVEGFLSPSR.[C]	1xPhospho [S9(99.7)]	0.000282366	0.000373025	1	1	11	Q8C1B1	Q8C1B1 [1283-1294]	Q8C1B1 1xPhospho [S1291(99.7)]	0	1374.59	100	2.26		High	High	High	High	7.673e-05	1.786e-06	3.83	82.17
FALSE	High	[K].AYSSPSTTPEVR.[C]	1xPhospho [S4(100)]	0.00703945	0.000373025	1	1	3	Q8CBY1	Q8CBY1 [417-428]	Q8CBY1 1xPhospho [S420(100)]	0	1374.59	100	23.77		High	High	High	High	7.673e-05	0.0002217	2.57	39.3
FALSE	High	[R].DLVQPDKPASPK.[F]	1xPhospho [S10(100)]	0.00524822	0.000373025	1	1	3	Q8BJ05	Q8BJ05 [506-517]	Q8BJ05 1xPhospho [S515(100)]	0	1374.67	100	19.03		High	High	High	High	7.673e-05	0.0001434	3.36	37.34
FALSE	High	[K].KGTSPGSELPPPK.[T]	1xPhospho [S4(100)]	4.20679e-05	0.000373025	1	1	18	Q7TSC1	Q7TSC1 [375-387]	Q7TSC1 1xPhospho [S378(100)]	1	1374.67	100	11.89		High	High	High	High	7.673e-05	1.03e-07	3.57	23.34
FALSE	High	[R].APSQPPSPTEER.[N]	1xPhospho [S7(100)]	0.00790803	0.000373025	1	1	4	Q8BX17	Q8BX17 [1408-1419]	Q8BX17 1xPhospho [S1414(100)]	0	1375.59	100	5.84		High	High	High	High	7.673e-05	0.0002652	2.21	25.76
FALSE	High	[R].SSSVTSIDKESR.[E]	1xPhospho [S6(100)]	0.0602169	0.000945247	1	1	3	Q8K400	Q8K400 [781-792]	Q8K400 1xPhospho [S786(100)]	1	1375.61	100	7.7		High	High	High	High	0.0001825	0.005757	1.61	20
FALSE	High	[R].RSTPTPELTSK.[K]	2xPhospho [T3(100); T5(100)]	0.0243151	0.000658968	1	1	4	Q8VD37	Q8VD37 [178-188]	Q8VD37 2xPhospho [T180(100); T182(100)]	1	1376.59	100	4.49		High	High	High	High	0.0001281	0.001445	2.19	27.8
FALSE	High	[K].LTRPAASPAVGEK.[L]	1xPhospho [S7(100)]	0.0153186	0.000373025	1	1	5	Q8CFC7	Q8CFC7 [535-547]	Q8CFC7 1xPhospho [S541(100)]	0	1376.69	100	16.76		High	High	High	High	7.673e-05	0.0007139	2.87	22.77
FALSE	High	[R].KSSFSNSADDIK.[S]	1xPhospho [S3(100)]	7.15147e-06	0.000373025	1	1	2	Q61686	Q61686 [91-102]	Q61686 1xPhospho [S93(100)]	1	1378.59	100	4.43		Peak Found	High	High	High	7.673e-05	7.269e-09	5.08	20.66
FALSE	High	[K].SESPKEPEQLR.[K]	1xPhospho [S3(100)]	0.0816072	0.00296673	1	1	2	P49312	P49312 [4-14]	P49312 1xPhospho [S6(100)]	1	1379.62	100	65.01		Peak Found	High	High	High	0.001083	0.01944	2.11	21.84
FALSE	High	[K].DESKEPIVEVR.[T]	1xPhospho [S3(100)]	0.0057201	0.000373025	1	1	4	P13595	P13595 [772-782]	P13595 1xPhospho [S774(100)]	1	1380.64	100	19.39		High	High	High	High	7.673e-05	0.0001626	2.67	50.16
FALSE	High	[R].NSATFKSFEDR.[V]	1xPhospho [S7(100)]	0.00778895	0.000373025	1	1	3	Q9CYZ2	Q9CYZ2 [174-184]	Q9CYZ2 1xPhospho [S180(100)]	1	1381.58	100	20.82		High	High	High	High	7.673e-05	0.0002589	2.81	35.66
FALSE	High	[K].ASSFADMMGILK.[D]	2xOxidation [M7(100); M8(100)]; 1xPhospho [S3(100)]	0.00255517	0.000373025	1	1	3	Q9CWE0	Q9CWE0 [233-244]	Q9CWE0 1xPhospho [S235(100)]	0	1382.57	100	15.87		High	High	High	High	7.673e-05	4.842e-05	2.79	73.7
FALSE	High	[K].GEDVNRTLEGGR.[K]	1xPhospho [T7(100)]	0.000979351	0.000373025	1	1	5	P62774	P62774 [25-36]	P62774 1xPhospho [T31(100)]	1	1382.61	100	7.4		High	High	High	High	7.673e-05	1.15e-05	2.94	19.62
FALSE	High	[R].SLMSSPEDLTK.[D]	1xOxidation [M3(100)]; 2xPhospho [S4(100); S5(100)]	0.00349905	0.000373025	1	1	38	P14873	P14873 [825-835]	P14873 2xPhospho [S828(100); S829(100)]	0	1383.52	100	14.83		High	High	High	High	7.673e-05	7.755e-05	3.52	80.42
FALSE	High	[K].GEDVNRTLEGGR.[K]	1xPhospho [T7(100)]; 1xAsn->Asp [N5(100)]	0.0218869	0.000658968	1	1	2	P62774	P62774 [25-36]	P62774 1xPhospho [T31(100)]	1	1383.59	100	9.73		High	Peak Found	High	High	0.0001281	0.00123	1.92	23.41
FALSE	High	[K].SITADGESPPTTK.[I]	1xPhospho [S8(100)]	0.00245357	0.000373025	1	1	4	Q01815	Q01815 [808-820]	Q01815 1xPhospho [S815(100)]	0	1383.6			No Quan Values	High	High	High	High	7.673e-05	4.56e-05	2.52
FALSE	High	[R].RLPSSPASPSPK.[G]	2xPhospho [S8(100); S10(100)]	0.00549299	0.000373025	1	1	5	Q9Z2H5	Q9Z2H5 [537-548]	Q9Z2H5 2xPhospho [S544(100); S546(100)]	1	1383.61	100	17.92		High	High	High	High	7.673e-05	0.0001534	3.54	34.53
FALSE	High	[K].VLTPELYAELR.[A]	1xPhospho [T3(100)]	0.00424225	0.000373025	1	1	3	Q04447	Q04447 [33-43]	Q04447 1xPhospho [T35(100)]	0	1383.69	100	13.95		High	High	High	High	7.673e-05	0.0001037	2.72	117.89
FALSE	High	[K].KVPLPGPGSPEVK.[R]	1xPhospho [S9(100)]	8.34884e-05	0.000373025	1	1	12	Q6P9K8	Q6P9K8 [1251-1263]	Q6P9K8 1xPhospho [S1259(100)]	1	1384.72	100	6.33		High	High	High	High	7.673e-05	2.874e-07	2.68	52.29
FALSE	High	[K].MNEDGLTPEQR.[V]	1xOxidation [M1(100)]; 1xPhospho [T7(100)]	0.000580607	0.000373025	1	1	3	P62761	P62761 [140-150]	P62761 1xPhospho [T146(100)]	0	1385.54	100	12.45		High	High	High	High	7.673e-05	5.246e-06	3.41	31.97
FALSE	High	[R].SFDDPIVQTER.[I]	1xPhospho [S1(100)]	0.000884815	0.000373025	1	1	5	P48722	P48722 [74-84]	P48722 1xPhospho [S74(100)]	0	1386.59	100	17.94		High	High	High	High	7.673e-05	9.926e-06	3.22	83.01
FALSE	High	[R].SRTPSLPTPPTR.[E]	1xPhospho [S/T]	0.0767958	0.00184082	1	1	4	P10637	P10637 [502-513]		1	1389.69	100	11.42		High	High	High	High	0.0003515	0.008434	1.82	46.45
FALSE	High	[R].SLVSPDAPLVGVR.[T]	1xPhospho [S4(100)]	0.00297503	0.000373025	1	1	3	Q8VIM9	Q8VIM9 [316-328]	Q8VIM9 1xPhospho [S319(100)]	0	1389.71	100	30.82		High	High	High	High	7.673e-05	6.113e-05	2.64	107.29
FALSE	High	[R].RNSSPQPQTQAP.[-]	1xPhospho [S3(100)]	7.93553e-05	0.000373025	1	1	4	P12660	P12660 [109-120]	P12660 1xPhospho [S111(100)]	1	1390.61	100	12.93		High	High	High	High	7.673e-05	2.671e-07	3.91	21.29
FALSE	High	[R].SPPGPGVPRPPPR.[G]	1xPhospho [S1(100)]	0.0185455	0.000658968	1	1	12	Q8C996	Q8C996 [11-23]	Q8C996 1xPhospho [S11(100)]	0	1390.7	100	5.4		High	High	High	High	0.0001281	0.0009527	2.06	38.39
FALSE	High	[R].RNSSPQPQTQAP.[-]	1xPhospho [S3(100)]; 1xAsn->Asp [N2(100)]	0.0398165	0.000658968	1	1	4	P12660	P12660 [109-120]	P12660 1xPhospho [S111(100)]	1	1391.6	100	43.51		High	High	High	High	0.0001281	0.003052	3.19	26.49
FALSE	High	[R].SPSPTLGESLAPR.[K]	1xPhospho [S3(100)]	0.000139421	0.000373025	1	1	3	Q6PDH0	Q6PDH0 [520-532]	Q6PDH0 1xPhospho [S522(100)]	0	1391.66	100	17.23		High	High	High	High	7.673e-05	6.185e-07	3.38	76.41
FALSE	High	[R].APSPVVSPTELSK.[E]	1xPhospho [S7(99.7)]	0.000733314	0.000373025	1	1	3	Q80Z38	Q80Z38 [1332-1344]	Q80Z38 1xPhospho [S1338(99.7)]	0	1391.68	100	17.36		High	High	High	High	7.673e-05	7.466e-06	3.29	73.96
FALSE	High	[R].HGESAWNLENR.[F]	1xPhospho [S4(100)]	0.039229	0.000658968	1	1	1	Q9DBJ1	Q9DBJ1 [11-21]	Q9DBJ1 1xPhospho [S14(100)]	0	1392.57	100	43.73		Not Found	Peak Found	High	High	0.0001281	0.002998	1.7	43.66
FALSE	High	[R].GGLSPPGHSPGPPR.[T]	1xPhospho [S4(100)]	0.181425	0.00726139	1	1	1	O70507	O70507 [1008-1021]	O70507 1xPhospho [S1011(100)]	0	1392.64			No Quan Values	Not Found	Not Found	High	High	0.001513	0.03314	0.92
FALSE	High	[K].RSASADNLILPR.[W]	1xPhospho [S4(99.4)]	0.0614061	0.000945247	1	1	5	Q8BGU5	Q8BGU5 [323-334]	Q8BGU5 1xPhospho [S326(99.4)]	1	1392.7	100	9.69		High	High	High	High	0.0001825	0.005955	2.37	56.68
FALSE	High	[K].RFTPEEEMFK.[M]	1xPhospho [T3(100)]	0.00469472	0.000373025	1	1	3	Q8C8R3	Q8C8R3 [2540-2549]	Q8C8R3 1xPhospho [T2542(100)]	1	1393.59	100	15.62		High	High	High	High	7.673e-05	0.0001213	3.65	66.38
FALSE	High	[K].AEGEPQEESPLK.[S]	1xPhospho [S9(100)]	0.0654282	0.000945247	1	1	5	Q8K019	Q8K019 [169-180]	Q8K019 1xPhospho [S177(100)]	0	1393.59	100	9.11		High	High	High	High	0.0001825	0.006588	2.4	34.69
FALSE	High	[R].VRSLPEIDGLSK.[E]	1xPhospho [S3(100)]	0.000613949	0.000373025	1	2	3	Q80TJ1	Q80TJ1 [217-228]	Q80TJ1 1xPhospho [S219(100)]	1	1393.71	100	5.37		High	High	High	High	7.673e-05	5.736e-06	4.18	69.55
FALSE	High	[R].SFSMQDLTTIR.[G]	1xOxidation [M4(100)]; 1xPhospho [S3(100)]	0.0749606	0.00184082	1	1	2	Q8BGH4	Q8BGH4 [150-160]	Q8BGH4 1xPhospho [S152(100)]	0	1394.6	100	31.07		High	High	Peak Found	High	0.0003515	0.008115	1.74	79.82
FALSE	High	[R].ATSVGDQLEAPAR.[I]	1xPhospho [S3(100)]	0.00460053	0.000373025	1	1	4	P98200	P98200 [4-16]	P98200 1xPhospho [S6(100)]	0	1394.63	100	4.3		High	High	High	High	7.673e-05	0.0001173	2.27	56.08
FALSE	High	[K].VQSLEGEKLSPK.[S]	1xPhospho [S10(100)]	6.2827e-05	0.000373025	1	1	19	P14873	P14873 [1766-1777]	P14873 1xPhospho [S1775(100)]	1	1394.69	100	3.78		High	High	High	High	7.673e-05	1.886e-07	3.46	34.16
FALSE	High	[K].YEHDSDLSPPR.[K]	1xPhospho [S8(100)]	0.0976177	0.00354232	1	1	2	Q8R149	Q8R149 [337-347]	Q8R149 1xPhospho [S344(100)]	0	1395.56	100	9.78		Peak Found	High	High	High	0.0006297	0.01223	2.5	31.35
FALSE	High	[R].EGSPLKEESLAR.[E]	1xPhospho [S3(100)]	0.0140747	0.0010051	1	1	4	Q5EBJ4	Q5EBJ4 [209-220]	Q5EBJ4 1xPhospho [S211(100)]	1	1395.65	100	71.34		High	High	High	High	0.0002776	0.001696	1.94	37.8
FALSE	High	[K].ETPAASEAPSSAAK.[A]	1xPhospho [S/T]	0.00146238	0.000373025	1	1	7	Q91XV3	Q91XV3 [182-195]		0	1396.6	100	15.77		High	High	High	High	7.673e-05	2.1e-05	2.5	23.32
FALSE	High	[R].KDASLEELQKR.[L]	1xPhospho [S4(100)]	0.0037374	0.000373025	1	1	3	O70166	O70166 [78-88]	O70166 1xPhospho [S81(100)]	2	1396.68	100	22.59		High	High	High	High	7.673e-05	8.589e-05	3.08	20.07
FALSE	High	[R].VTSFSTPPTPER.[N]	1xPhospho [T9(100)]	0.0086615	0.000373025	1	1	1	Q3UE31	Q3UE31 [285-296]	Q3UE31 1xPhospho [T293(100)]	0	1398.63			Not Reliable	Not Found	High	Not Found	High	7.673e-05	0.0003023	3.29
FALSE	High	[K].GKVPVTYLELLS.[-]	1xPhospho [S12(100)]	0.000328819	0.000373025	1	1	3	Q8R3V5	Q8R3V5 [389-400]	Q8R3V5 1xPhospho [S400(100)]	1	1398.73	100	53.56		High	High	High	High	7.673e-05	2.241e-06	5.01	118.43
FALSE	High	[K].TGTGSPFAGNSPAR.[E]	1xPhospho [S5(100)]	0.0623127	0.000945247	1	1	3	Q6ZPZ3	Q6ZPZ3 [1266-1279]	Q6ZPZ3 1xPhospho [S1270(100)]	0	1399.6	100	14.98		Peak Found	Peak Found	High	High	0.0001825	0.006066	1.61	40.22
FALSE	High	[K].SGSKENVQETQI.[-]	1xPhospho [S/T]	0.0710684	0.00156543	1	1	2	P0C192	P0C192 [698-709]		1	1399.61	100	10.71		High	High	Peak Found	High	0.0003002	0.00747	2.68	33.79
FALSE	High	[R].RIDISPSTFRK.[H]	1xPhospho [S5(100)]	0.0240729	0.000658968	1	1	3	Q569Z6	Q569Z6 [675-685]	Q569Z6 1xPhospho [S679(100)]	2	1399.71	100	0.96		High	High	High	High	0.0001281	0.001421	2.22	45.94
FALSE	High	[R].LRLSPSPTSQR.[S]	2xPhospho [S4(100); S6(100)]	0.10733	0.00354232	1	1	5	P48678	P48678 [387-397]	P48678 2xPhospho [S390(100); S392(100)]	1	1401.63	100	8.63		High	High	High	High	0.000669	0.01427	1.58	48.53
FALSE	High	[K].GLSEDTTEETLK.[E]	1xPhospho [S3(100)]	0.000206115	0.000373025	1	1	9	P09405	P09405 [575-586]	P09405 1xPhospho [S577(100)]	0	1402.6	100	4.64		High	High	High	High	7.673e-05	1.114e-06	3.16	61.17
FALSE	High	[K].ASAAFSSVGSVITK.[K]	1xPhospho [S7(100)]	0.000862642	0.000373025	1	1	1	Q62393	Q62393 [149-162]	Q62393 1xPhospho [S155(100)]	0	1404.68	100			Not Found	Not Found	High	High	7.673e-05	9.489e-06	3.24	83.06
FALSE	High	[R].SAEALGPGALVSPR.[L]	1xPhospho [S1(100)]	1.45955e-06	0.000373025	1	1	7	Q69ZH9	Q69ZH9 [361-374]	Q69ZH9 1xPhospho [S361(100)]	0	1404.69	100	6.37		High	High	High	High	7.673e-05	6.676e-10	4.47	88.85
FALSE	High	[R].SPGTPAGEGSGSPPK.[W]	1xPhospho [T4(100)]	4.09111e-06	0.000373025	1	1	6	Q9QYC0	Q9QYC0 [355-369]	Q9QYC0 1xPhospho [T358(100)]	0	1405.6	100	7.3		High	High	High	High	7.673e-05	3.139e-09	3.97	19.46
FALSE	High	[R].LKATVTPSPVKGK.[A]	1xPhospho [S8(100)]	1.71704e-06	0.000373025	1	1	14	Q80XU3	Q80XU3 [174-186]	Q80XU3 1xPhospho [S181(100)]	2	1405.78	100	8.5		High	High	High	High	7.673e-05	8.537e-10	5.78	18.47
FALSE	High	[K].TPTPEPAEVETR.[K]	1xPhospho [T3(100)]	0.0040944	0.000373025	1	1	3	Q99J45	Q99J45 [431-442]	Q99J45 1xPhospho [T433(100)]	0	1406.62	100	9.11		High	High	High	High	7.673e-05	9.834e-05	2.65	46.12
FALSE	High	[R].IIYGGSVTGATCK.[E]	1xCarbamidomethyl [C12]; 1xPhospho [S6(99.4)]	0.0224424	0.000658968	1	1	3	P17751	P17751 [207-219]	P17751 1xPhospho [S212(99.4)]	0	1406.64	100	27.37		Peak Found	High	High	High	0.0001281	0.001281	2.27	59.79
FALSE	High	[R].KASGPPVSELITK.[A]	1xPhospho [S3(100)]	2.40657e-05	0.000373025	1	2	3	P15864	P15864 [34-46]	P15864 1xPhospho [S36(100)]	1	1406.73	100	15.7		High	High	High	High	7.673e-05	4.454e-08	4.57	56.85
FALSE	High	[K].AAATPESQEPQAK.[G]	1xPhospho [T4(100)]	3.26362e-05	0.000373025	1	1	8	P28667	P28667 [145-157]	P28667 1xPhospho [T148(100)]	0	1407.62	100	11.73		High	High	High	High	7.673e-05	7.07e-08	4.03	18.51
FALSE	High	[R].YTAGSASPTPTFK.[T]	1xPhospho [S7(99.5)]	0.00469472	0.000373025	1	1	1	A2AAE1	A2AAE1 [2597-2609]	A2AAE1 1xPhospho [S2603(99.5)]	0	1407.62			Not Reliable	Not Found	High	Not Found	High	7.673e-05	0.0001207	3.06
FALSE	High	[K].VDVRQEPSTLGK.[R]	1xPhospho [S/T]	0.173482	0.00644627	1	1	8	E9PVX6	E9PVX6 [1137-1148]; [1967-1978]		1	1408.68	100	5.74		High	High	High	High	0.001309	0.03077	2.97	48.61
FALSE	High	[R].VASVSLEGLNLAR.[V]	1xPhospho [S5(100)]	0.00241652	0.000373025	1	1	2	Q8BSS9	Q8BSS9 [685-697]	Q8BSS9 1xPhospho [S689(100)]	0	1408.72	100	23.71		Peak Found	High	High	High	7.673e-05	4.464e-05	2.73	102.71
FALSE	High	[K].RFTPEEEMFK.[M]	1xOxidation [M8(100)]; 1xPhospho [T3(100)]	0.00346375	0.000373025	1	1	12	Q8C8R3	Q8C8R3 [2540-2549]	Q8C8R3 1xPhospho [T2542(100)]	1	1409.58	100	13.48		High	High	High	High	7.673e-05	7.667e-05	2.76	45.65
FALSE	High	[K].SSPSKHQPPPIR.[N]	1xPhospho [S]	0.0221075	0.000658968	1	1	4	P97427	P97427 [521-532]		1	1410.69	100	15.8		Peak Found	High	High	High	0.0001281	0.001246	2.75	15.15
FALSE	High	[K].KKDLSLEEIQK.[K]	1xPhospho [S5(100)]	6.34682e-05	0.000373025	2	2	8	P54227; P55821	P54227 [42-52]; P55821 [76-86]	P54227 1xPhospho [S46(100)]; P55821 1xPhospho [S80(100)]	2	1410.72	100	16.91	Shared	High	High	High	High	7.673e-05	1.905e-07	4.33	30.35
FALSE	High	[K].LSMEDSKSPPPK.[A]	1xOxidation [M3(100)]; 1xPhospho [S8(99)]	0.0635415	0.000945247	1	1	2	Q9CSU0	Q9CSU0 [127-138]	Q9CSU0 1xPhospho [S134(99)]	1	1411.62			No Quan Values	High	High	Not Found	High	0.0001825	0.006279	1.67
FALSE	High	[K].GSVSEDELIAAIK.[E]	1xPhospho [S4(100)]	0.000111509	0.000373025	1	1	23	Q8K0T0	Q8K0T0 [349-361]	Q8K0T0 1xPhospho [S352(100)]	0	1411.67	100	5.87		High	High	High	High	7.673e-05	4.449e-07	3.07	103.91
FALSE	High	[R].RMSDEFEGSFK.[G]	1xPhospho [S3(100)]	0.0707242	0.00156543	1	1	3	Q61337	Q61337 [153-163]	Q61337 1xPhospho [S155(100)]	1	1412.56	100	25.24		High	High	High	High	0.0003002	0.007398	2.05	56.04
FALSE	High	[K].SAPTSPCDQELK.[E]	1xCarbamidomethyl [C7]; 1xPhospho [S5(100)]	0.00165177	0.000373025	1	1	4	P16054	P16054 [346-357]	P16054 1xPhospho [S350(100)]	0	1412.58	100	8.75		High	High	High	High	7.673e-05	2.527e-05	2.2	37.32
FALSE	High	[K].GILAADESTGSIAK.[R]	1xPhospho [S8(99.6)]	0.000126059	0.000625776	1	1	7	P05064	P05064 [29-42]	P05064 1xPhospho [S36(99.6)]	0	1412.67	100	22.72		High	Peak Found	High	High	0.0001759	2.664e-06	3.13	74.1
FALSE	High	[R].FASENDLPEWK.[E]	1xPhospho [S3(100)]	0.0926293	0.00302074	1	1	2	P34022	P34022 [58-68]	P34022 1xPhospho [S60(100)]	0	1415.59			No Quan Values	Not Found	High	High	High	0.0005758	0.01131	2.19
FALSE	High	[R].TASLTSAASIDGSR.[S]	1xPhospho [S3(100)]	0.000382372	0.000625776	1	1	5	Q9QYG0	Q9QYG0 [330-343]	Q9QYG0 1xPhospho [S332(100)]	0	1416.64	100	45.57		High	High	High	High	0.0001759	1.22e-05	3.17	64.35
FALSE	High	[R].SKSDTPYLAEAR.[I]	1xPhospho [S3(100)]	0.00291529	0.000373025	1	1	3	Q2M3X8	Q2M3X8 [65-76]	Q2M3X8 1xPhospho [S67(100)]	1	1417.64	100	21.43		High	Peak Found	High	High	7.673e-05	5.919e-05	2.69	35.12
FALSE	High	[R].EIKPSEKPVSPK.[S]	1xPhospho [S10(100)]	0.000226988	0.000373025	1	1	4	Q9ES28	Q9ES28 [219-230]	Q9ES28 1xPhospho [S228(100)]	0	1418.73	100	17.29		High	High	High	High	7.673e-05	1.284e-06	4.6	16.41
FALSE	High	[K].LGGSAVISLEGKPL.[-]	1xPhospho [S4(100)]	0.000636157	0.000373025	1	1	3	P18760	P18760 [153-166]	P18760 1xPhospho [S156(100)]	0	1420.74	100	46.88		High	High	High	High	7.673e-05	6.052e-06	3.16	108.41
FALSE	High	[K].TADSVSPLEPPTK.[D]	1xPhospho [S6(100)]	0.00204406	0.000373025	1	1	4	Q5SV85	Q5SV85 [571-583]	Q5SV85 1xPhospho [S576(100)]	0	1421.66	100	8.98		High	High	High	High	7.673e-05	3.477e-05	2.5	65.58
FALSE	High	[K].VTASPELAEAAAGR.[G]	1xPhospho [S4(100)]	0.000106528	0.000373025	1	1	5	Q6PDI6	Q6PDI6 [96-109]	Q6PDI6 1xPhospho [S99(100)]	0	1422.66	100	4.71		High	High	High	High	7.673e-05	4.13e-07	3.57	66.27
FALSE	High	[R].SPSIDSIQKDPR.[E]	1xPhospho [S3(100)]	0.0817673	0.00184082	2	2	2	O35927; Q68FH0	O35927 [529-540]; Q68FH0 [509-520]	O35927 1xPhospho [S531(100)]; Q68FH0 1xPhospho [S511(100)]	1	1422.66	100	10.16	Shared	High	High	Peak Found	High	0.0003515	0.009299	1.94	39.02
FALSE	High	[K].AVEALKEAGSIVR.[L]	1xPhospho [S10(100)]	0.00308251	0.000373025	1	2	1	Q91XM9	Q91XM9 [166-178]	Q91XM9 1xPhospho [S175(100)]	1	1422.74	100	4.34		High	Peak Found	Peak Found	High	7.673e-05	6.447e-05	3.01	59.55
FALSE	High	[K].KAPSPPPLGLPLR.[S]	1xPhospho [S4(100)]	0.0478049	0.000658968	1	1	2	A2ALU4	A2ALU4 [315-327]	A2ALU4 1xPhospho [S318(100)]	1	1422.79	100	19.46		Peak Found	High	High	High	0.0001281	0.004034	1.76	82.38
FALSE	High	[R].SDGSLDDGDGIHR.[A]	1xPhospho [S4(100)]	0.0210261	0.000658968	1	1	5	Q9QZI8	Q9QZI8 [361-373]	Q9QZI8 1xPhospho [S364(100)]	0	1423.55	100	14.21		High	High	High	High	0.0001281	0.001155	2.57	22.04
FALSE	High	[K].LDQPVSAPPSPR.[D]	2xPhospho [S6(100); S10(100)]	0.00911053	0.000373025	1	1	3	D3YZP9	D3YZP9 [228-239]	D3YZP9 2xPhospho [S233(100); S237(100)]	0	1423.6	100	5.1		High	High	High	High	7.673e-05	0.0003269	2.88	71.31
FALSE	High	[R].KAQIITEKTSPK.[T]	1xPhospho [S10(99.7)]	1.9944e-05	0.000373025	1	1	5	Q99P72	Q99P72 [480-491]	Q99P72 1xPhospho [S489(99.7)]	2	1423.76	100	36.09		High	High	High	High	7.673e-05	3.376e-08	4.23	15.27
FALSE	High	[R].SLDDLSAPPHHR.[S]	1xPhospho [S1(100)]	4.0599e-05	0.000373025	1	1	2	E9Q6B2	E9Q6B2 [247-258]	E9Q6B2 1xPhospho [S247(100)]	0	1424.63	100			High	Not Found	Not Found	High	7.673e-05	9.759e-08	2.76	29.09
FALSE	High	[R].DLSPTLLDNSAAK.[Q]	1xPhospho [S3(100)]	0.00595657	0.000373025	1	1	5	Q99LJ0	Q99LJ0 [486-498]	Q99LJ0 1xPhospho [S488(100)]	0	1424.67	100	4.06		High	High	High	High	7.673e-05	0.0001725	1.84	96.28
FALSE	High	[K].ELFDYSPPLHK.[S]	1xPhospho [S6(100)]	0.00134151	0.000373025	1	1	11	Q8K019	Q8K019 [505-515]	Q8K019 1xPhospho [S510(100)]	0	1425.65	100	18.95		High	High	High	High	7.673e-05	1.847e-05	2.76	86.09
FALSE	High	[K].TVTPASSAKTSPAK.[Q]	1xPhospho [S11(99.6)]	0.00355439	0.000625776	1	1	4	O08553	O08553 [512-525]	O08553 1xPhospho [S522(99.6)]	1	1425.7	100	34.51		High	High	Peak Found	High	0.0001759	0.0002582	3.14	15.37
FALSE	High	[R].SGDETPGSEAPGDK.[A]	1xPhospho [S1(100)]	8.22264e-05	0.000373025	1	1	6	Q00PI9	Q00PI9 [159-172]	Q00PI9 1xPhospho [S159(100)]	0	1426.54	100	20.14		High	High	High	High	7.673e-05	2.807e-07	3.7	24.59
FALSE	High	[R].SADVSPTTEGVKR.[R]	1xPhospho [S5(100)]	0.000589517	0.000373025	1	1	16	Q9ESN6	Q9ESN6 [424-436]	Q9ESN6 1xPhospho [S428(100)]	1	1426.66	100	8.01		High	High	High	High	7.673e-05	5.375e-06	3.36	20.47
FALSE	High	[K].AFLAELEQNSPK.[I]	1xPhospho [S10(100)]	0.000267029	0.000373025	1	1	5	Q9QXZ0	Q9QXZ0 [4474-4485]	Q9QXZ0 1xPhospho [S4483(100)]	0	1426.66	100	20.14		High	High	High	High	7.673e-05	1.647e-06	3.7	87.42
FALSE	High	[R].RMSDEFEGSFK.[G]	1xOxidation [M2(100)]; 1xPhospho [S3(100)]	4.43733e-06	0.000373025	1	1	17	Q61337	Q61337 [153-163]	Q61337 1xPhospho [S155(100)]	1	1428.55	100	3.83		High	High	High	High	7.673e-05	3.534e-09	4.9	39.62
FALSE	High	[R].RRSPSPYYSR.[YG]	2xPhospho [S3(100); S5(100)]	0.0137116	0.000373025	1	2	5	Q6PFR5	Q6PFR5 [257-266]	Q6PFR5 2xPhospho [S259(100); S261(100)]	2	1428.58	100	48.27		High	High	High	High	7.673e-05	0.0006077	3.1	15.9
FALSE	High	[K].GILAADESVGSMAK.[R]	1xPhospho [S11(100)]	1.33541e-05	0.000373025	1	1	7	P05063	P05063 [29-42]	P05063 1xPhospho [S39(100)]	0	1428.64	100	7.56		High	High	High	High	7.673e-05	1.849e-08	4.68	80.6
FALSE	High	[R].SVNFSLTPNEIK.[V]	1xPhospho [T7(100)]	0.00329253	0.000373025	1	1	1	P14873	P14873 [1271-1282]	P14873 1xPhospho [T1277(100)]	0	1428.68			No Quan Values	Not Found	High	Not Found	High	7.673e-05	7.111e-05	3.41
FALSE	High	[R].SVNFSLTPNEIK.[V]	1xPhospho [T7(100)]; 1xAsn->Asp [N3(100)]	0.00467099	0.000373025	1	1	1	P14873	P14873 [1271-1282]	P14873 1xPhospho [T1277(100)]	0	1429.66	100	26.36		High	Peak Found	Peak Found	High	7.673e-05	0.0001197	2.59	98.72
FALSE	High	[R].HRPSSPATPPPK.[T]	2xPhospho [S5(99.4); T8(100)]	0.012649	0.000373025	1	1	7	Q52KI8	Q52KI8 [397-408]	Q52KI8 2xPhospho [S401(99.4); T404(100)]	0	1431.62	100	45.15		High	High	High	High	7.673e-05	0.0005386	3.96	13.12
FALSE	High	[R].GPAGEASASPPVRR.[V]	1xPhospho [S]	0.199991	0.00799462	1	1	2	Q61235	Q61235 [82-95]		1	1431.67	100	31.75		Peak Found	High	Peak Found	High	0.001798	0.03916	2.41	20.59
FALSE	High	[K].YLATASTMDHAR.[H]	1xOxidation [M8(100)]; 1xPhospho [S/T/Y]	0.00767165	0.000373025	1	1	9	P04370	P04370 [146-157]		0	1432.59	100	55.88		High	High	High	High	7.673e-05	0.0002536	2.39	20.26
FALSE	High	[R].TASGSSVTSLEGTR.[S]	1xPhospho [S3(100)]	1.94441e-05	0.000373025	1	1	7	Q62433	Q62433 [328-341]	Q62433 1xPhospho [S330(100)]	0	1432.63	100	3.43		High	High	High	High	7.673e-05	3.238e-08	4.62	48.54
FALSE	High	[K].ALETIPITPIER.[N]	1xPhospho [T8(100)]	0.0654282	0.000945247	1	1	1	A2AAE1	A2AAE1 [3989-4000]	A2AAE1 1xPhospho [T3996(100)]	0	1432.74	100	10.84		High	Peak Found	Peak Found	High	0.0001825	0.006557	2.18	103.93
FALSE	High	[R].LEDEQPPTLSPK.[K]	1xPhospho [S10(99.4)]	0.0313686	0.000658968	1	1	3	Q08460	Q08460 [702-713]	Q08460 1xPhospho [S711(99.4)]	0	1433.66	100	7.88		High	High	High	High	0.0001281	0.002116	2.2	64.42
FALSE	High	[R].HDTPDPSPPRR.[V]	2xPhospho [T3(100); S7(100)]	0.0394239	0.000658968	1	1	2	Q8R149	Q8R149 [181-191]; [220-230]	Q8R149 2xPhospho [T183(100); S187(100)]; 2xPhospho [T222(100); S226(100)]	1	1434.56	100	26.53		High	Peak Found	High	High	0.0001281	0.003003	3.35	16.9
FALSE	High	[K].VNGDASPAAAEPGAK.[E]	1xPhospho [S6(100)]	0.000642648	0.000373025	1	1	3	P26645	P26645 [41-55]	P26645 1xPhospho [S46(100)]	0	1434.63	100	19.24		High	High	High	High	7.673e-05	6.13e-06	3.12	26.72
FALSE	High	[K].VQISPDSGGLPER.[S]	1xPhospho [S4(100)]	0.000521898	0.000373025	1	1	4	Q3U0V1	Q3U0V1 [179-191]	Q3U0V1 1xPhospho [S182(100)]	0	1434.66	100	3.22		High	High	High	High	7.673e-05	4.488e-06	3.51	68.2
FALSE	High	[R].EKSLDLPDRQR.[Q]	1xPhospho [S3(100)]	0.0895794	0.00274164	1	1	1	Q8BJ42	Q8BJ42 [1010-1020]	Q8BJ42 1xPhospho [S1012(100)]	2	1436.69	100	77.39		Not Found	High	Peak Found	High	0.000523	0.01069	1.54	24.21
FALSE	High	[K].AVSTVVVTTAPSPK.[Q]	1xPhospho [S12(100)]	7.97593e-05	0.000373025	1	1	5	Q6PIJ4	Q6PIJ4 [1277-1290]	Q6PIJ4 1xPhospho [S1288(100)]	0	1436.74	100	19		High	High	High	High	7.673e-05	2.682e-07	3.17	65.01
FALSE	High	[R].VGSPLTLTDAQTR.[V]	1xPhospho [S3(100)]	0.00300535	0.000373025	1	1	3	Q68FH0	Q68FH0 [311-323]	Q68FH0 1xPhospho [S313(100)]	0	1438.69	100	14.78		High	High	High	High	7.673e-05	6.211e-05	3.4	78.13
FALSE	High	[R].KDTPPPLVPPAAR.[E]	1xPhospho [T3(100)]	0.000140131	0.000373025	1	1	32	Q99J09	Q99J09 [3-15]	Q99J09 1xPhospho [T5(100)]	1	1438.75	100	8.09		High	High	High	High	7.673e-05	6.264e-07	3.03	54.01
FALSE	High	[R].SGAQASSTPLSPTR.[I]	1xPhospho [S11(99.6)]	0.000189071	0.000373025	1	1	3	P48678	P48678 [12-25]	P48678 1xPhospho [S22(99.6)]	0	1439.65	100	15.97		High	High	High	High	7.673e-05	9.761e-07	4.22	34.83
FALSE	High	[K].DRASPESLDLTR.[D]	1xPhospho [S4(100)]	0.142664	0.00517499	1	1	4	P48437	P48437 [508-519]	P48437 1xPhospho [S511(100)]	1	1439.65	100	13.42		High	High	High	High	0.0009724	0.02247	2.04	56.54
FALSE	High	[K].RPSLPEEEKMK.[L]	1xOxidation [M10(100)]; 1xPhospho [S3(100)]	0.197369	0.00799462	1	1	1	Q3UHD1	Q3UHD1 [1255-1265]	Q3UHD1 1xPhospho [S1257(100)]	1	1439.66			No Quan Values	Not Found	Not Found	High	High	0.001798	0.03823	2.44
FALSE	High	[K].SSPADLVTVTDQK.[V]	1xPhospho [S/T]	0.000791328	0.000373025	1	1	5	O55023	O55023 [37-49]		0	1440.66	100	13.29		Peak Found	High	High	High	7.673e-05	8.351e-06	2.98	76.53
FALSE	High	[R].LFSSSSSPPPAKR.[S]	1xPhospho [S7(100)]	0.120153	0.00411628	1	1	4	Q9ESN9	Q9ESN9 [580-592]	Q9ESN9 1xPhospho [S586(100)]	1	1440.69	100	21.7		High	High	Peak Found	High	0.0007214	0.01706	1.4	26.09
FALSE	High	[K].SPLAQMEEERR.[E]	1xOxidation [M6(100)]; 1xPhospho [S1(100)]	0.175047	0.00644627	1	1	1	O55131	O55131 [333-343]	O55131 1xPhospho [S333(100)]	1	1441.61	100	38.83		Peak Found	High	Peak Found	High	0.001309	0.03131	1.76	16.95
FALSE	High	[R].ELETPSEEKSGR.[T]	1xPhospho [S6(100)]	0.000755991	0.000373025	1	1	11	Q61361	Q61361 [582-593]	Q61361 1xPhospho [S587(100)]	1	1441.62	100	7.8		High	High	High	High	7.673e-05	7.786e-06	2.95	18.01
FALSE	High	[K].SEGSPVLPHEPSK.[V]	1xPhospho [S4(100)]	3.61244e-05	0.000373025	1	1	16	P83510	P83510 [737-749]	P83510 1xPhospho [S740(100)]	0	1443.65	100	1.63		High	High	High	High	7.673e-05	8.174e-08	4.61	35.23
FALSE	High	[R].SVSPQTLEAYIR.[W]	1xPhospho [S3(100)]	0.00393171	0.000373025	1	1	5	Q9QYY8	Q9QYY8 [593-604]	Q9QYY8 1xPhospho [S595(100)]	0	1443.69	100	21.35		High	High	High	High	7.673e-05	9.288e-05	2.13	105.15
FALSE	High	[K].GILAADESVGSMAK.[R]	1xOxidation [M12(100)]; 1xPhospho [S8(100)]	2.20756e-05	0.000373025	1	1	30	P05063	P05063 [29-42]	P05063 1xPhospho [S36(100)]	0	1444.64	100	6.83		High	High	High	High	7.673e-05	3.919e-08	4.49	65.13
FALSE	High	[K].ITSFEEAKGLDR.[I]	1xPhospho [S3(100)]	0.124728	0.0043801	1	1	2	P63328	P63328 [467-478]	P63328 1xPhospho [S469(100)]	1	1445.67	100	23.17		Peak Found	High	High	High	0.0008263	0.0181	1.07	54.33
FALSE	High	[K].EKSPELPEPSVR.[M]	1xPhospho [S3(100)]	0.0289851	0.0010051	1	1	3	Q52KI8	Q52KI8 [218-229]	Q52KI8 1xPhospho [S220(100)]	1	1447.68	100	47.32		High	High	High	High	0.0003969	0.004608	1.87	47.72
FALSE	High	[R].ARGPGGSPSGLQKR.[H]	1xPhospho [S7(100)]	0.0291083	0.000658968	1	1	4	Q91VC7	Q91VC7 [20-33]	Q91VC7 1xPhospho [S26(100)]	2	1447.72	100	27.69		High	High	Peak Found	High	0.0001281	0.00189	1.56	13.1
FALSE	High	[R].VISLSGEHSIIGR.[T]	1xPhospho [S5(100)]	0.000168233	0.000373025	1	1	9	P08228	P08228 [104-116]	P08228 1xPhospho [S108(100)]	0	1447.73	100	8.68		High	High	High	High	7.673e-05	8.214e-07	3.8	73.74
FALSE	High	[R].SYEDLTELEDR.[E]	1xPhospho [S1(100)]	0.0015542	0.000373025	1	1	6	Q6PDG8	Q6PDG8 [56-66]	Q6PDG8 1xPhospho [S56(100)]	0	1449.58	100	22.3		High	High	High	High	7.673e-05	2.294e-05	2.52	89.08
FALSE	High	[K].SGDGESTPVEHVR.[C]	1xPhospho [S/T]	0.00607843	0.000373025	1	1	6	Q7TMB8	Q7TMB8 [1228-1240]		0	1449.6	100	41.52		High	High	High	High	7.673e-05	0.0001788	2.59	18.84
FALSE	High	[R].AQSPTPSLPASWK.[Y]	1xPhospho [S3(100)]	0.000893843	0.000373025	1	1	3	Q91YE8	Q91YE8 [893-905]	Q91YE8 1xPhospho [S895(100)]	0	1449.68	100	53.84		High	High	High	High	7.673e-05	1.005e-05	2.99	80.7
FALSE	High	[R].RRDPSLEEIQK.[K]	1xPhospho [S5(100)]	0.0226685	0.000658968	1	1	1	P63042	P63042 [86-96]	P63042 1xPhospho [S90(100)]	2	1450.7	100	25.35		Peak Found	High	Peak Found	High	0.0001281	0.001295	2.95	20.07
FALSE	High	[K].ATLPSPDKLPGFK.[M]	1xPhospho [S5(100)]	0.00435112	0.000373025	1	1	8	Q02053	Q02053 [831-843]	Q02053 1xPhospho [S835(100)]	1	1450.73	100	6.08		High	High	High	High	7.673e-05	0.000108	1.94	82.24
FALSE	High	[K].SAPSSPTLDCEK.[M]	1xCarbamidomethyl [C10]; 2xPhospho [S1(100); S5(100)]	0.00424225	0.000373025	1	1	9	Q9ERR1	Q9ERR1 [194-205]	Q9ERR1 2xPhospho [S194(100); S198(100)]	0	1451.52	100	8.2		High	High	High	High	7.673e-05	0.0001039	1.7	57.46
FALSE	High	[K].LATPEDKQDIDK.[Q]	1xPhospho [T3(100)]	0.000206115	0.000373025	1	1	4	Q9Z2Q6	Q9Z2Q6 [11-22]	Q9Z2Q6 1xPhospho [T13(100)]	1	1452.66	100	12.89		High	High	High	High	7.673e-05	1.118e-06	3.44	26.58
FALSE	High	[R].GDVTAEEAAGASPAK.[A]	1xPhospho [S12(100)]	1.76131e-08	0.000373025	1	1	12	P28667	P28667 [11-25]	P28667 1xPhospho [S22(100)]	0	1453.62	100	3.42		High	High	High	High	7.673e-05	8.938e-13	6.62	33.72
FALSE	High	[R].TCSFGGFDLTNR.[S]	1xCarbamidomethyl [C2]; 1xPhospho [S3(100)]	0.000601609	0.000373025	1	1	3	P59808	P59808 [398-409]	P59808 1xPhospho [S400(100)]	0	1454.58	100	13.07		High	High	High	High	7.673e-05	5.541e-06	2.66	97.85
FALSE	High	[K].VESLEQEAANER.[Q]	1xPhospho [S3(100)]	0.00707515	0.000373025	1	1	2	P12023	P12023 [439-450]	P12023 1xPhospho [S441(100)]	0	1454.62	100	4.08		High	High	Peak Found	High	7.673e-05	0.0002239	2.86	48.49
FALSE	High	[R].SRSDIDVNAAAGAK.[A]	1xPhospho [S3(100)]	3.27229e-08	0.000373025	1	1	3	Q8BRT1	Q8BRT1 [374-387]	Q8BRT1 1xPhospho [S376(100)]	1	1454.66	100	7.19		High	High	High	High	7.673e-05	2.268e-12	5.28	27.99
FALSE	High	[R].TCSFGGFDLTNR.[S]	1xCarbamidomethyl [C2]; 1xPhospho [S3(100)]; 1xAsn->Asp [N11(100)]	0.00519532	0.000373025	1	1	3	P59808	P59808 [398-409]	P59808 1xPhospho [S400(100)]	0	1455.56	100	8.98		High	High	High	High	7.673e-05	0.000141	2.53	103.78
FALSE	High	[R].IVSAQSLAEDDVE.[-]	1xPhospho [S6(99.5)]	0.17039	0.00644627	1	1	2	Q9DCC8	Q9DCC8 [133-145]	Q9DCC8 1xPhospho [S138(99.5)]	0	1455.63	100	4.65		Peak Found	High	High	High	0.001309	0.02988	3.3	105.01
FALSE	High	[K].GKASPFEEDQNR.[D]	1xPhospho [S4(100)]	0.000118514	0.000373025	1	1	4	Q80U58	Q80U58 [133-144]	Q80U58 1xPhospho [S136(100)]	1	1457.61	100	16.79		High	High	High	High	7.673e-05	4.858e-07	3.28	18.65
FALSE	High	[R].DAPFFRESPVGR.[K]	1xPhospho [S8(100)]	0.127075	0.0043801	1	1	2	Q8K2H1	Q8K2H1 [140-151]	Q8K2H1 1xPhospho [S147(100)]	1	1457.66	100	13.31		High	Peak Found	High	High	0.0008263	0.01869	2.18	74.45
FALSE	High	[K].HSAILASPNPDEK.[T]	1xPhospho [S7(100)]	0.000493554	0.000373025	1	1	6	O35526	O35526 [58-70]	O35526 1xPhospho [S64(100)]	0	1458.66	100	9.84		High	High	High	High	7.673e-05	4.11e-06	4.08	36.38
FALSE	High	[R].NDSIVTPSPPQAR.[V]	1xPhospho [S8(100)]	0.00586677	0.000373025	1	1	5	Q6PCP5	Q6PCP5 [144-156]	Q6PCP5 1xPhospho [S151(100)]	0	1461.67	100	18.09		High	High	High	High	7.673e-05	0.0001693	3.24	65.59
FALSE	High	[R].NDSIVTPSPPQAR.[V]	1xPhospho [S8(100)]; 1xAsn->Asp [N1(100)]	0.000700567	0.000373025	1	1	7	Q6PCP5	Q6PCP5 [144-156]	Q6PCP5 1xPhospho [S151(100)]	0	1462.66	100	14.28		High	High	High	High	7.673e-05	6.946e-06	3.32	77.45
FALSE	High	[R].TLSDESIYSSQR.[E]	1xPhospho [S3(100)]	0.000916817	0.000373025	1	1	4	Q8C0T5	Q8C0T5 [1562-1573]	Q8C0T5 1xPhospho [S1564(100)]	0	1465.62	100	31.85		High	High	High	High	7.673e-05	1.045e-05	3.06	63.43
FALSE	High	[K].EVQSPEQVKSEK.[L]	1xPhospho [S4(100)]	0.00275713	0.000373025	1	1	2	Q8K019	Q8K019 [491-502]	Q8K019 1xPhospho [S494(100)]	1	1467.67	100	22.21		High	High	Peak Found	High	7.673e-05	5.425e-05	2.52	16.22
FALSE	High	[R].KSSVEGLEPAENK.[C]	1xPhospho [S3(100)]	3.22282e-08	0.000373025	1	1	3	P16254	P16254 [43-55]	P16254 1xPhospho [S45(100)]	1	1467.67	100	23.15		High	High	High	High	7.673e-05	2.203e-12	5.68	24.94
FALSE	High	[R].ASGQAFELILSPR.[S]	1xPhospho [S11(100)]	0.000162359	0.000373025	1	1	10	P54227	P54227 [15-27]	P54227 1xPhospho [S25(100)]	0	1468.72	100	36.13		High	High	High	High	7.673e-05	7.812e-07	4.21	112.73
FALSE	High	[R].RLSGGAVPSASMTR.[L]	1xPhospho [S3(100)]	0.0587614	0.000945247	1	1	3	Q8BTG7	Q8BTG7 [296-309]	Q8BTG7 1xPhospho [S298(100)]	1	1469.69	100	9.32		High	High	High	High	0.0001825	0.005559	1.77	38.52
FALSE	High	[R].LHSQDPLLSPER.[T]	1xPhospho [S9(100)]	0.120153	0.00411628	1	1	3	Q3UH99	Q3UH99 [426-437]	Q3UH99 1xPhospho [S434(100)]	0	1471.69	100	30.71		High	High	High	High	0.0007214	0.01707	2.33	50.32
FALSE	High	[R].SGYSSPGSPGTPGSR.[S]	1xPhospho [S8(98.9)]	0.0144663	0.0010051	1	1	2	P10637	P10637 [487-501]	P10637 1xPhospho [S494(98.9)]	0	1473.6	100	46.69		Peak Found	High	High	High	0.0002776	0.001766	2.64	29.92
FALSE	High	[R].SGSPAPAEPVDPNR.[G]	1xPhospho [S3(99.7)]	0.000549075	0.000373025	1	1	5	Q80TT2	Q80TT2 [76-89]	Q80TT2 1xPhospho [S78(99.7)]	0	1473.64	100	5.58		High	High	High	High	7.673e-05	4.827e-06	3.21	43.64
FALSE	High	[R].ANSDTDLVTSESR.[S]	1xPhospho [S3(100)]	0.000340714	0.000373025	1	1	4	Q6I6G8	Q6I6G8 [46-58]	Q6I6G8 1xPhospho [S48(100)]	0	1474.61	100	7.29		High	High	High	High	7.673e-05	2.375e-06	2.76	48
FALSE	High	[K].VQTTPPPTIQGQK.[V]	1xPhospho [T4(100)]	0.0097783	0.000373025	1	1	7	Q3UHJ0	Q3UHJ0 [601-613]	Q3UHJ0 1xPhospho [T604(100)]	0	1474.73	100	6.95		High	High	High	High	7.673e-05	0.0003642	2.38	41.34
FALSE	High	[R].DFTPVCTTELGR.[A]	1xCarbamidomethyl [C6]; 1xPhospho [T3(100)]	0.00270176	0.000373025	1	1	2	O08709	O08709 [42-53]	O08709 1xPhospho [T44(100)]	0	1475.62	100	24.24		Peak Found	High	High	High	7.673e-05	5.29e-05	2.58	93.15
FALSE	High	[K].TPPGSGEPPKSGER.[S]	1xPhospho [T1(100)]	0.00101477	0.000373025	1	1	5	P10637	P10637 [473-486]	P10637 1xPhospho [T473(100)]	1	1475.65	100	11.18		High	High	High	High	7.673e-05	1.212e-05	3.41	13.11
FALSE	High	[R].HTPPTIGGSLPYR.[R]	1xPhospho [S9(100)]	0.137498	0.00517499	1	1	5	P62484	P62484 [293-305]	P62484 1xPhospho [S301(100)]	0	1475.7	100	18.42		High	High	High	High	0.0009724	0.02116	1.98	61.29
FALSE	High	[R].SYSPDGKESPSDK.[K]	1xPhospho [S3(100)]	0.111458	0.00354232	1	1	1	Q8K310	Q8K310 [596-608]	Q8K310 1xPhospho [S598(100)]	1	1476.59			No Quan Values	Not Found	Not Found	High	High	0.000669	0.01514	1.47
FALSE	High	[K].SPSPSPTSPGSLRK.[Q]	1xPhospho [S11(99.7)]	0.000259018	0.000373025	1	1	6	Q9JLM8	Q9JLM8 [330-343]	Q9JLM8 1xPhospho [S340(99.7)]	1	1477.7	100	3.49		High	High	High	High	7.673e-05	1.567e-06	3.74	25.91
FALSE	High	[K].LALQYVPEPSPGK.[K]	1xPhospho [S10(100)]	0.0620091	0.000945247	1	1	1	Q99N50	Q99N50 [790-802]	Q99N50 1xPhospho [S799(100)]	0	1478.73	100	38.74		Not Found	High	Peak Found	High	0.0001825	0.006039	1.8	88.7
FALSE	High	[R].SQSLPTTLLSPVR.[V]	1xPhospho [S3(100)]	0.0052217	0.000373025	1	1	2	Q922B9	Q922B9 [736-748]	Q922B9 1xPhospho [S738(100)]	0	1478.76	100	24.12		Peak Found	High	High	High	7.673e-05	0.0001418	2.19	107.82
FALSE	High	[K].LTFDSSFSPNTGK.[K]	1xPhospho [S8(100)]	0.000223557	0.000373025	1	1	4	Q60932	Q60932 [110-122]	Q60932 1xPhospho [S117(100)]	0	1480.64	100	10.33		High	High	High	High	7.673e-05	1.262e-06	3.55	84.77
FALSE	High	[K].EEVKSPVKEEVK.[A]	1xPhospho [S5(100)]	0.0261308	0.0010051	1	1	7	P19246	P19246 [884-895]	P19246 1xPhospho [S888(100)]	2	1480.73	100	30.85		High	High	High	High	0.0003969	0.003983	4.1	16.38
FALSE	High	[R].EQDVVPFQESPK.[Y]	1xPhospho [S10(100)]	0.0112065	0.000373025	1	1	4	D3YZU1	D3YZU1 [404-415]	D3YZU1 1xPhospho [S413(100)]	0	1482.65	100	8.9		High	High	High	High	7.673e-05	0.0004479	2.92	79.13
FALSE	High	[K].ATQPSLTELTTLK.[I]	1xPhospho [S5(100)]	0.00532858	0.000373025	1	1	6	Q9D415	Q9D415 [385-397]	Q9D415 1xPhospho [S389(100)]	0	1482.75	100	21.46		High	High	High	High	7.673e-05	0.0001459	2.02	97.2
FALSE	High	[R].ILSDEQLLSTER.[L]	1xPhospho [S3(100)]	0.0406132	0.000658968	1	1	1	Q3UH99	Q3UH99 [414-425]	Q3UH99 1xPhospho [S416(100)]	0	1483.7	100	14.83		Peak Found	Peak Found	High	High	0.0001281	0.003141	1.76	101.64
FALSE	High	[R].SAEALGPGALVSPR.[L]	2xPhospho [S1(100); S12(100)]	0.000148179	0.000373025	1	1	5	Q69ZH9	Q69ZH9 [361-374]	Q69ZH9 2xPhospho [S361(100); S372(100)]	0	1484.65	100	5.94		High	High	High	High	7.673e-05	6.807e-07	4.46	111.36
FALSE	High	[R].SRSDIDVNAAASAK.[S]	1xPhospho [S3(99.7)]	1.15555e-06	0.000373025	1	1	6	Q80TV8	Q80TV8 [598-611]	Q80TV8 1xPhospho [S600(99.7)]	1	1484.67	100	6.71		High	High	High	High	7.673e-05	4.703e-10	3.98	28.43
FALSE	High	[K].KSPNELVDDLFK.[G]	1xPhospho [S2(100)]	0.143322	0.00517499	1	1	2	Q9CZ44	Q9CZ44 [113-124]	Q9CZ44 1xPhospho [S114(100)]	1	1484.7	100	17.8		High	High	Peak Found	High	0.0009724	0.0226	1.85	96.35
FALSE	High	[R].RLSGGAVPSASMTR.[L]	1xOxidation [M12(100)]; 1xPhospho [S3(100)]	0.000748355	0.000373025	1	1	4	Q8BTG7	Q8BTG7 [296-309]	Q8BTG7 1xPhospho [S298(100)]	1	1485.69	100	22.72		High	High	High	High	7.673e-05	7.691e-06	2.84	24.64
FALSE	High	[K].KLEDVKNSPTFK.[S]	1xPhospho [S8(99.6)]	0.012272	0.000373025	1	1	2	Q62393	Q62393 [163-174]	Q62393 1xPhospho [S170(99.6)]	2	1485.73	100	15.25		Peak Found	High	High	High	7.673e-05	0.0005142	2.75	23.75
FALSE	High	[R].LKATVTPSPVKGK.[A]	2xPhospho [S8(100); T]	0.0611067	0.000945247	1	1	3	Q80XU3	Q80XU3 [174-186]	Q80XU3 2xPhospho [S181(100); T]	2	1485.75	100	4.36		High	High	High	High	0.0001825	0.005923	2.87	27.91
FALSE	High	[K].TQVLSPDSLFTAK.[F]	1xPhospho [S5(100)]	0.00193311	0.000373025	1	1	3	Q9QZQ1	Q9QZQ1 [1715-1727]	Q9QZQ1 1xPhospho [S1719(100)]	0	1486.72	100	11.44		High	High	High	High	7.673e-05	3.194e-05	2.95	114.15
FALSE	High	[R].SSLPRPSSILPPR.[R]	1xPhospho [S2(99.5)]	0.0161908	0.000373025	1	1	1	P20357	P20357 [1544-1556]	P20357 1xPhospho [S1545(99.5)]	0	1486.78	100	16.4		Peak Found	High	Peak Found	High	7.673e-05	0.0007812	2.72	73.82
FALSE	High	[K].SSPFKVSPLSFGR.[K]	1xPhospho [S7(100)]	7.46649e-05	0.000373025	1	1	3	Q63918	Q63918 [287-299]	Q63918 1xPhospho [S293(100)]	1	1488.72	100	6.97		High	High	High	High	7.673e-05	2.44e-07	3.88	88.62
FALSE	High	[R].DSCSSPPSLNYGK.[A]	1xCarbamidomethyl [C3]; 1xPhospho [S5(100)]	0.000617074	0.000373025	1	1	5	A2ALU4	A2ALU4 [1161-1173]	A2ALU4 1xPhospho [S1165(100)]	0	1491.58	100	27		High	High	High	High	7.673e-05	5.77e-06	2.98	64.67
FALSE	High	[K].DSGSSSVFAESPGGK.[A]	1xPhospho [S11(100)]	9.14863e-07	0.000373025	1	1	4	Q9QWI6	Q9QWI6 [578-592]	Q9QWI6 1xPhospho [S588(100)]	0	1491.6	100	11.52		High	High	High	High	7.673e-05	3.315e-10	5.04	61.92
FALSE	High	[K].YEISPEAYERR.[Q]	1xPhospho [S4(100)]	0.0775416	0.00184082	1	1	2	Q9D1E6	Q9D1E6 [107-117]	Q9D1E6 1xPhospho [S110(100)]	1	1492.65	100	32.14		Peak Found	High	High	High	0.0003515	0.008567	2.56	54.71
FALSE	High	[K].FGKADSYEKLEK.[L]	1xPhospho [S6(100)]	0.0260792	0.000658968	1	1	3	O35495	O35495 [129-140]	O35495 1xPhospho [S134(100)]	2	1494.69	100	17.11		High	High	High	High	0.0001281	0.001603	3.24	29.33
FALSE	High	[K].SDDSNGIENNVPR.[Y]	1xPhospho [S4(100)]	0.00806962	0.000373025	1	1	2	P21995	P21995 [309-321]	P21995 1xPhospho [S312(100)]	0	1496.6	100	1.83		High	Peak Found	High	High	7.673e-05	0.0002728	2.55	50.89
FALSE	High	[R].TASLTSAASIDGSR.[S]	2xPhospho [S3(100); S9(100)]	0.00403262	0.000373025	1	1	7	Q9QYG0	Q9QYG0 [330-343]	Q9QYG0 2xPhospho [S332(100); S338(100)]	0	1496.6	100	10.64		High	High	High	High	7.673e-05	9.593e-05	3.96	78.61
FALSE	High	[K].SFEDLTDHPVTR.[S]	1xPhospho [S1(100)]	0.000527224	0.000373025	1	1	4	Q9Z0F8	Q9Z0F8 [794-805]	Q9Z0F8 1xPhospho [S794(100)]	0	1496.64	100	3.88		High	High	High	High	7.673e-05	4.568e-06	3.52	63.57
FALSE	High	[K].GVFPVSFVHILSD.[-]	1xPhospho [S12(100)]	0.000471512	0.000373025	1	1	2	Q9QWY8	Q9QWY8 [1135-1147]	Q9QWY8 1xPhospho [S1146(100)]	0	1496.72			No Quan Values	High	High	Not Found	High	7.673e-05	3.845e-06	3.84
FALSE	High	[R].VKVDGPRSPSYGR.[S]	1xPhospho [S8(100)]	0.00469472	0.000373025	1	1	24	Q6PDM2	Q6PDM2 [192-204]	Q6PDM2 1xPhospho [S199(100)]	2	1497.72	100	5.42		High	High	High	High	7.673e-05	0.0001209	3.54	17.73
FALSE	High	[R].KSAPSSPTLDCEK.[M]	1xCarbamidomethyl [C11]; 1xPhospho [S6(99.2)]	0.00381394	0.000373025	1	1	1	Q9ERR1	Q9ERR1 [193-205]	Q9ERR1 1xPhospho [S198(99.2)]	1	1499.64	100			Not Found	High	Not Found	High	7.673e-05	8.842e-05	3.25	18.07
FALSE	High	[K].GEATVSFDDPPSAK.[A]	1xPhospho [S6(98.9)]	0.08704	0.00274164	1	1	1	P56959	P56959 [328-341]	P56959 1xPhospho [S333(98.9)]	0	1500.63	100	10.21		Peak Found	Not Found	High	High	0.000523	0.01027	1.82	66.74
FALSE	High	[K].ESALSRASDESLR.[K]	1xPhospho [S8(100)]	0.0267392	0.000658968	1	1	4	Q80UP8	Q80UP8 [249-261]	Q80UP8 1xPhospho [S256(100)]	1	1500.67	100	3.97		High	High	High	High	0.0001281	0.001661	2.91	31.54
FALSE	High	[R].TPSLPTPPTREPK.[K]	1xPhospho [T6(100)]	0.000128164	0.000625776	1	1	6	P10637	P10637 [504-516]	P10637 1xPhospho [T509(100)]	1	1500.75	100	16.28		High	High	High	High	0.0001759	2.724e-06	3.79	50.9
FALSE	High	[R].GPSSPEPDFSVFR.[D]	1xPhospho [S4(100)]	0.0994926	0.00354232	1	1	1	Q9WTP5	Q9WTP5 [721-733]	Q9WTP5 1xPhospho [S724(100)]	0	1501.64	100	14.21		High	Peak Found	Peak Found	High	0.000669	0.01261	1.88	104.21
FALSE	High	[R].SLSRTPSPPPFR.[G]	2xPhospho [S7(99.7); S/T]	0.0660689	0.000945247	1	1	4	A2RTL5	A2RTL5 [157-168]	A2RTL5 2xPhospho [S163(99.7); S/T]	1	1501.66	100	21.56		High	High	High	High	0.0001825	0.006662	3.14	63.34
FALSE	High	[R].LPREPSNPDRLK.[G]	1xPhospho [S6(100)]	0.0809832	0.00184082	1	1	3	Q8BGD9	Q8BGD9 [126-137]	Q8BGD9 1xPhospho [S131(100)]	2	1501.75	100	9.85		High	High	High	High	0.0003515	0.009179	2.67	23.17
FALSE	High	[K].SPSLSPSPPSPIEK.[T]	1xPhospho [S10(100)]	0.00414779	0.000625776	1	1	2	P14873	P14873 [1251-1264]	P14873 1xPhospho [S1260(100)]	0	1502.71	100	36.17		High	High	Peak Found	High	0.0001759	0.0003185	3.74	72.09
FALSE	High	[R].SEGSEYEEIPKR.[R]	1xPhospho [S1(100)]	0.0175479	0.000658968	1	1	3	Q7TSC1	Q7TSC1 [1087-1098]	Q7TSC1 1xPhospho [S1087(100)]	1	1503.64	100	29.29		Peak Found	High	High	High	0.0001281	0.0008814	1.5	36.57
FALSE	High	[R].ATAPQTQHVSPMR.[Q]	1xPhospho [S10(100)]	0.00751799	0.000373025	1	1	3	P57776	P57776 [124-136]	P57776 1xPhospho [S133(100)]	0	1503.68	100	77.7		High	High	Peak Found	High	7.673e-05	0.0002447	3.56	20.69
FALSE	High	[R].ICSFEEAKGLDR.[I]	1xCarbamidomethyl [C2]; 1xPhospho [S3(100)]	0.0017202	0.000373025	1	1	3	P48453	P48453 [477-488]	P48453 1xPhospho [S479(100)]	1	1504.65	100	7.54		High	High	High	High	7.673e-05	2.676e-05	2.64	53.78
FALSE	High	[R].HPPTPPDPSGGLPR.[G]	1xPhospho [T4(100)]	0.0466407	0.000658968	1	1	8	Q9WV18	Q9WV18 [926-939]	Q9WV18 1xPhospho [T929(100)]	0	1504.69	100	9.19		High	High	High	High	0.0001281	0.003896	1.33	51.01
FALSE	High	[R].SEYQPSDAPFER.[E]	1xPhospho [Y3(100)]	0.00511697	0.000373025	1	1	3	Q7TSJ2	Q7TSJ2 [139-150]	Q7TSJ2 1xPhospho [Y141(100)]	0	1505.59	100	11.22		High	High	High	High	7.673e-05	0.0001373	2.21	59.48
FALSE	High	[K].TVTPASSAKTSPAK.[Q]	2xPhospho [T3(100); S11(99.6)]	4.16429e-05	0.000373025	1	1	25	O08553	O08553 [512-525]	O08553 2xPhospho [T514(100); S522(99.6)]	1	1505.66	100	11.59		High	High	High	High	7.673e-05	1.011e-07	3.86	18.97
FALSE	High	[R].SADVSPTTEGVKR.[R]	2xPhospho [S1(100); S5(100)]	0.00164341	0.000373025	1	1	11	Q9ESN6	Q9ESN6 [424-436]	Q9ESN6 2xPhospho [S424(100); S428(100)]	1	1506.62	100	21.06		High	High	High	High	7.673e-05	2.5e-05	2.62	33.43
FALSE	High	[K].SESPKEPEQLRK.[L]	1xPhospho [S3(100)]	0.0330337	0.00134972	1	1	3	P49312	P49312 [4-15]	P49312 1xPhospho [S6(100)]	2	1507.72	100	36.01		High	High	High	High	0.0004769	0.005516	1.5	15.87
FALSE	High	[K].AEEDEILNRSPR.[N]	1xPhospho [S10(100)]	0.00042599	0.000373025	1	1	9	P35564	P35564 [573-584]	P35564 1xPhospho [S582(100)]	1	1508.67	100	4.16		High	High	High	High	7.673e-05	3.315e-06	3.38	41.01
FALSE	High	[K].AEEDEILNRSPR.[N]	1xPhospho [S10(100)]; 1xAsn->Asp [N8(100)]	0.000265677	0.000373025	1	1	4	P35564	P35564 [573-584]	P35564 1xPhospho [S582(100)]	1	1509.66	100	13.22		High	High	High	High	7.673e-05	1.626e-06	3.18	45.34
FALSE	High	[R].ASAAEGSEASPPSLR.[S]	1xPhospho [S10(100)]	9.03356e-08	0.000373025	1	1	12	Q8BNW9	Q8BNW9 [61-75]	Q8BNW9 1xPhospho [S70(100)]	0	1509.66	100	9.14		High	High	High	High	7.673e-05	1.034e-11	5.76	46.44
FALSE	High	[R].ASSPPDRIDIFGR.[T]	1xPhospho [S3(99.3)]	0.0313686	0.000658968	1	1	2	Q3UL36	Q3UL36 [73-85]	Q3UL36 1xPhospho [S75(99.3)]	1	1510.7	100	3.37		Peak Found	High	High	High	0.0001281	0.002115	1.95	79.74
FALSE	High	[R].ITSPLMEPSSIEK.[I]	1xPhospho [S3(100)]	0.00180973	0.000373025	1	1	3	Q9Z2U1	Q9Z2U1 [54-66]	Q9Z2U1 1xPhospho [S56(100)]	0	1511.71	100	26.92		High	High	High	High	7.673e-05	2.894e-05	2.96	81.55
FALSE	High	[R].TASGSSVTSLEGTR.[S]	2xPhospho [S3(100); S6(100)]	0.0895794	0.00274164	1	1	2	Q62433	Q62433 [328-341]	Q62433 2xPhospho [S330(100); S333(100)]	0	1512.6	100	18.65		High	Peak Found	High	High	0.000523	0.01073	1.63	71.55
FALSE	High	[K].GFGFGQGAGALVHSE.[-]	1xPhospho [S14(100)]	0.000645919	0.000373025	1	1	2	P97315	P97315 [179-193]	P97315 1xPhospho [S192(100)]	0	1513.65	100	42.93		Peak Found	High	High	High	7.673e-05	6.182e-06	3.27	96.32
FALSE	High	[R].IESTTGITTTTSPK.[T]	1xPhospho [T/S]	0.0913105	0.00302074	1	1	3	Q9ESK9	Q9ESK9 [655-668]		0	1516.71			No Quan Values	Not Found	High	Not Found	High	0.0005758	0.01107	1.04
FALSE	High	[K].SPVEEVKPKPEAK.[A]	1xPhospho [S1(100)]	2.29908e-05	0.000373025	1	1	12	P08553	P08553 [610-622]	P08553 1xPhospho [S610(100)]	0	1517.76	100	10.74		High	High	High	High	7.673e-05	4.165e-08	4.03	16.58
FALSE	High	[R].SESPPAELPSLRR.[S]	1xPhospho [S3(99.2)]	0.131277	0.00464293	1	1	2	G5E870	G5E870 [310-322]	G5E870 1xPhospho [S312(99.2)]	1	1518.73	100	10.04		High	Peak Found	High	High	0.0008744	0.01959	1.79	61.71
FALSE	High	[R].ATAPQTQHVSPMR.[Q]	1xOxidation [M12(100)]; 1xPhospho [S10(100)]	0.00262079	0.000373025	1	1	6	P57776	P57776 [124-136]	P57776 1xPhospho [S133(100)]	0	1519.67	100	100.83		High	High	High	High	7.673e-05	5.058e-05	4.95	16.1
FALSE	High	[K].ELSSEPRTPPAQK.[G]	1xPhospho [T8(100)]	0.000214659	0.000373025	1	1	22	Q9QYR6	Q9QYR6 [497-509]	Q9QYR6 1xPhospho [T504(100)]	1	1519.72	100	5.44		High	High	High	High	7.673e-05	1.188e-06	3.77	20.14
FALSE	High	[K].HSSSAPPPPPPGRR.[A]	1xPhospho [S]	0.000226988	0.000373025	1	1	15	Q6PEV3	Q6PEV3 [172-185]		1	1519.72	100	52.96		High	High	High	High	7.673e-05	1.286e-06	3.32	15.47
FALSE	High	[R].KESPPTPDQGAASR.[I]	1xPhospho [S3(100)]	0.0394239	0.000658968	1	1	4	Q8C015	Q8C015 [102-115]	Q8C015 1xPhospho [S104(100)]	1	1520.67	100	14.07		High	High	High	High	0.0001281	0.003009	2.45	17.21
FALSE	High	[K].ARSYIETETESR.[E]	1xPhospho [S3(100)]	5.24672e-06	0.000373025	1	1	9	Q8C8R3	Q8C8R3 [3360-3371]	Q8C8R3 1xPhospho [S3362(100)]	1	1521.66	100	12.24		High	High	High	High	7.673e-05	4.543e-09	5.04	23.48
FALSE	High	[K].KAEGEPQEESPLK.[S]	1xPhospho [S10(100)]	2.41278e-06	0.000373025	1	1	5	Q8K019	Q8K019 [168-180]	Q8K019 1xPhospho [S177(100)]	1	1521.68	100	11.18		High	High	High	High	7.673e-05	1.417e-09	4.48	19.14
FALSE	High	[K].AEDGAAPSPSSETPK.[K]	1xPhospho [S8(99.5)]	0.00101022	0.000625776	1	1	12	P26645	P26645 [131-145]	P26645 1xPhospho [S138(99.5)]	0	1523.63	100	38.06		High	High	High	High	0.0001759	4.586e-05	3.12	31.76
FALSE	High	[K].LLSKDDTSPPKDK.[G]	1xPhospho [S8(99.5)]	0.00786813	0.000373025	1	1	4	Q6DFV3	Q6DFV3 [1101-1113]	Q6DFV3 1xPhospho [S1108(99.5)]	2	1523.74	100	9.11		High	High	High	High	7.673e-05	0.0002619	2.73	16.81
FALSE	High	[K].SVNEILGLAESSPK.[E]	1xPhospho [S11(99.5)]	0.126484	0.0043801	1	1	20	Q8VDY9	Q8VDY9 [296-309]	Q8VDY9 1xPhospho [S306(99.5)]	0	1523.74	100	9.06		High	High	High	High	0.0008263	0.01856	2.86	27.84
FALSE	High	[R].DVFTKGYGFGLIK.[L]	1xPhospho [T4(100)]	0.0647935	0.000945247	1	1	1	Q60932	Q60932 [29-41]	Q60932 1xPhospho [T32(100)]	1	1524.75	100	39.54		Peak Found	High	Peak Found	High	0.0001825	0.006477	2.54	115.03
FALSE	High	[K].KGKVPVTYLELLS.[-]	1xPhospho [S13(100)]	5.50575e-05	0.000373025	1	1	11	Q8R3V5	Q8R3V5 [388-400]	Q8R3V5 1xPhospho [S400(100)]	2	1526.82	100	48.99		High	High	High	High	7.673e-05	1.537e-07	4.1	98.62
FALSE	High	[R].ITSPLMEPSSIEK.[I]	1xOxidation [M6(100)]; 1xPhospho [S3(100)]	0.00302063	0.000373025	1	1	4	Q9Z2U1	Q9Z2U1 [54-66]	Q9Z2U1 1xPhospho [S56(100)]	0	1527.7	100	8.74		High	High	High	High	7.673e-05	6.218e-05	2.27	69.74
FALSE	High	[R].THTSPPRAPSSPGR.[S]	1xPhospho [S4(99.2)]	0.00972903	0.000373025	1	1	11	Q640R3	Q640R3 [376-389]	Q640R3 1xPhospho [S379(99.2)]	1	1527.71	100	12.18		High	High	High	High	7.673e-05	0.0003622	2.96	15.47
FALSE	High	[R].KPSPEPEGEVGPPK.[I]	1xPhospho [S3(100)]	2.46228e-06	0.000373025	1	1	19	E9Q1P8	E9Q1P8 [341-354]	E9Q1P8 1xPhospho [S343(100)]	0	1527.71	100	4.99		High	High	High	High	7.673e-05	1.463e-09	4.4	28.6
FALSE	High	[R].DTASLSTTPSESPR.[A]	1xPhospho [S10(99.5)]	2.28743e-05	0.000373025	1	1	3	Q8BUV3	Q8BUV3 [259-272]	Q8BUV3 1xPhospho [S268(99.5)]	0	1528.65	100	5.37		High	High	High	High	7.673e-05	4.138e-08	4.29	53.12
FALSE	High	[R].EGSPIPHDPDLGSK.[L]	1xPhospho [S3(100)]	0.000168233	0.000373025	1	1	3	P42128	P42128 [429-442]	P42128 1xPhospho [S431(100)]	0	1528.67	100	6.57		High	High	High	High	7.673e-05	8.209e-07	3.19	52.03
FALSE	High	[R].LSARLSGPGGSGSFR.[S]	1xPhospho [S6(100)]	0.00236799	0.000373025	1	1	2	P46660	P46660 [25-39]	P46660 1xPhospho [S30(100)]	1	1528.73	100	17.28		High	High	Peak Found	High	7.673e-05	4.324e-05	3.56	49.77
FALSE	High	[R].EDYQEILDSPIK.[-]	1xPhospho [S9(100)]	0.000693491	0.000373025	1	1	3	D3YVE8	D3YVE8 [401-412]	D3YVE8 1xPhospho [S409(100)]	0	1529.68	100	16.49		High	High	High	High	7.673e-05	6.889e-06	3.4	99.84
FALSE	High	[K].DLLHPSPEEEKR.[K]	1xPhospho [S6(100)]	0.00790803	0.000373025	1	1	2	Q6ZWU9	Q6ZWU9 [6-17]	Q6ZWU9 1xPhospho [S11(100)]	1	1529.7	100	6.29		High	High	Peak Found	High	7.673e-05	0.0002639	2.76	39.23
FALSE	High	[R].ESESAPGDFSLSVK.[F]	1xPhospho [S2(99.4)]	0.00488891	0.000373025	1	1	5	Q60631	Q60631 [87-100]	Q60631 1xPhospho [S88(99.4)]	0	1532.65	100	15.24		High	High	High	High	7.673e-05	0.000128	2.85	86.78
FALSE	High	[R].DYLSDSELNQLR.[L]	1xPhospho [S4(100)]	0.0239527	0.000658968	1	1	3	O88737	O88737 [3019-3030]	O88737 1xPhospho [S3022(100)]	0	1532.66	100	31.65		High	High	High	High	0.0001281	0.001411	2.38	109.02
FALSE	High	[R].AGSISTLDSLDFAR.[Y]	1xPhospho [S3(100)]	0.000384862	0.000373025	1	1	3	Q148V7	Q148V7 [178-191]	Q148V7 1xPhospho [S180(100)]	0	1532.7	100	20.17		High	High	High	High	7.673e-05	2.844e-06	3.52	115.21
FALSE	High	[R].VRHDTPDPSPPR.[R]	2xPhospho [T5(100); S9(100)]	0.0514693	0.000945247	1	1	4	Q8R149	Q8R149 [218-229]	Q8R149 2xPhospho [T222(100); S226(100)]	1	1533.62	100	16.15		Peak Found	High	High	High	0.0001825	0.004532	2.88	16.99
FALSE	High	[R].TETPPPLASLNVSK.[L]	1xPhospho [T3(100)]	0.0121488	0.000373025	1	1	8	Q9D0R8	Q9D0R8 [73-86]	Q9D0R8 1xPhospho [T75(100)]	0	1533.76	100	45.53		High	High	High	High	7.673e-05	0.0005038	2.23	92.37
FALSE	High	[K].ESSPFINSTDTEK.[G]	1xPhospho [S3(100)]	0.00161858	0.000373025	1	1	3	Q91V14	Q91V14 [47-59]	Q91V14 1xPhospho [S49(100)]	0	1534.63	100	10.21		High	High	High	High	7.673e-05	2.444e-05	2.61	54.8
FALSE	High	[K].SQSIDEIDVGTYK.[V]	1xPhospho [S3(100)]	0.00300535	0.000373025	1	1	5	Q80TE7	Q80TE7 [947-959]	Q80TE7 1xPhospho [S949(100)]	0	1534.67	100	28.6		High	High	High	High	7.673e-05	6.172e-05	2.22	79.65
FALSE	High	[R].TETPPPLASLNVSK.[L]	1xPhospho [T3(100)]; 1xAsn->Asp [N11(100)]	0.0040944	0.000373025	1	1	8	Q9D0R8	Q9D0R8 [73-86]	Q9D0R8 1xPhospho [T75(100)]	0	1534.74	100	19.52		High	High	High	High	7.673e-05	9.862e-05	2.61	99
FALSE	High	[R].SSFPDSTEAFDPR.[K]	1xPhospho [S/T]	0.0146398	0.000373025	1	1	11	Q9WVQ1	Q9WVQ1 [725-737]		0	1535.6	100	5.68		High	High	High	High	7.673e-05	0.0006686	1.86	88.38
FALSE	High	[K].NSTLSEEDYIER.[R]	1xPhospho [S5(100)]	0.00165177	0.000373025	1	1	3	O55003	O55003 [84-95]	O55003 1xPhospho [S88(100)]	0	1535.63	100	46.11		High	High	High	High	7.673e-05	2.526e-05	3.36	70.49
FALSE	High	[K].NSTLSEEDYIER.[R]	1xPhospho [S5(100)]; 1xAsn->Asp [N1(100)]	0.0256909	0.000658968	1	1	2	O55003	O55003 [84-95]	O55003 1xPhospho [S88(100)]	0	1536.61	100	17.94		Peak Found	High	High	High	0.0001281	0.00157	2.79	82.33
FALSE	High	[K].LIDLESPTPESQK.[N]	1xPhospho [S6(99.3)]	0.101883	0.00354232	1	1	1	Q8C0T5	Q8C0T5 [1523-1535]	Q8C0T5 1xPhospho [S1528(99.3)]	0	1536.72	100	37.12		Peak Found	Not Found	High	High	0.000669	0.01317	2.18	78.29
FALSE	High	[R].SFSLPADPILQAAK.[L]	1xPhospho [S3(100)]	0.00676016	0.000373025	1	1	3	Q9CW07	Q9CW07 [79-92]	Q9CW07 1xPhospho [S81(100)]	0	1537.77	100	31.24		High	High	High	High	7.673e-05	0.0002085	2.78	118.58
FALSE	High	[K].LAEMYGGGESDKDA.[-]	1xOxidation [M4(100)]; 1xPhospho [S10(100)]	0.00179146	0.000373025	1	1	4	P70408	P70408 [775-788]	P70408 1xPhospho [S784(100)]	1	1538.57	100	46.28		High	High	High	High	7.673e-05	2.848e-05	3.51	35.27
FALSE	High	[R].AQRLSQETEALGR.[S]	1xPhospho [S5(100)]	0.0052217	0.000373025	1	1	4	Q02819	Q02819 [364-376]	Q02819 1xPhospho [S368(100)]	1	1538.73	100	15.71		High	High	High	High	7.673e-05	0.0001413	2.79	37.24
FALSE	High	[K].GLPSKSLEDDNER.[T]	1xPhospho [S6(100)]	0.0120268	0.000373025	1	1	2	Q6PH08	Q6PH08 [316-328]	Q6PH08 1xPhospho [S321(100)]	1	1539.67	100	8.63		High	Peak Found	High	High	7.673e-05	0.000496	1.94	30.81
FALSE	High	[R].SLPTTVPESPNYR.[N]	1xPhospho [S9(100)]	0.00342881	0.000373025	1	1	3	Q6ZQ58	Q6ZQ58 [743-755]	Q6ZQ58 1xPhospho [S751(100)]	0	1540.7	100	9.09		High	High	High	High	7.673e-05	7.525e-05	2.81	71.4
FALSE	High	[K].VALAAGSPTRPPPAR.[G]	1xPhospho [S7(100)]	0.00897344	0.000373025	1	1	9	A2AJA9	A2AJA9 [848-862]	A2AJA9 1xPhospho [S854(100)]	0	1540.8	100	16.38		High	High	High	High	7.673e-05	0.0003206	3.16	38.25
FALSE	High	[K].KVPLPGPGSPEVKR.[A]	1xPhospho [S9(100)]	0.00010177	0.000373025	1	1	7	Q6P9K8	Q6P9K8 [1251-1264]	Q6P9K8 1xPhospho [S1259(100)]	2	1540.82	100	9.52		High	High	High	High	7.673e-05	3.863e-07	4.19	36.45
FALSE	High	[K].SASTDLGTADVVLGR.[V]	1xPhospho [S3(100)]	3.99853e-05	0.000373025	1	1	3	Q80TM6	Q80TM6 [921-935]	Q80TM6 1xPhospho [S923(100)]	0	1541.72	100	8.12		High	High	High	High	7.673e-05	9.528e-08	5	97.23
FALSE	High	[R].SGLLNSTSDSDLVR.[Y]	1xPhospho [S8(99.5)]	0.00317773	0.000373025	1	1	3	O35219	O35219 [315-328]	O35219 1xPhospho [S322(99.5)]	0	1543.7	100	13.69		High	High	High	High	7.673e-05	6.743e-05	2.72	84.85
FALSE	High	[R].RSPPGPGVPRPPPR.[G]	1xPhospho [S2(100)]	0.110934	0.00354232	1	1	2	Q8C996	Q8C996 [10-23]	Q8C996 1xPhospho [S11(100)]	1	1546.8	100	8.91		Peak Found	High	Peak Found	High	0.000669	0.01498	1.74	24.5
FALSE	High	[R].RAPSPVVSPTELSK.[E]	1xPhospho [S8(100)]	0.000639394	0.000373025	1	1	4	Q80Z38	Q80Z38 [1331-1344]	Q80Z38 1xPhospho [S1338(100)]	1	1547.78	100	7.84		High	High	High	High	7.673e-05	6.102e-06	3.93	53.91
FALSE	High	[K].AGSSPTQGAQNEAPR.[L]	1xPhospho [S/T]	0.0620091	0.000945247	1	1	2	Q9EPQ8	Q9EPQ8 [585-599]		0	1550.66			No Quan Values	Not Found	High	Not Found	High	0.0001825	0.006049	1.09
FALSE	High	[K].AGAGSATLSMAYAGAR.[F]	1xOxidation [M10(100)]; 1xPhospho [S5(100)]	9.0095e-05	0.000373025	1	1	5	P08249	P08249 [242-257]	P08249 1xPhospho [S246(100)]	0	1550.67	100	24.64		High	High	High	High	7.673e-05	3.228e-07	4.1	58.58
FALSE	High	[K].DEILPTTPISEQK.[G]	1xPhospho [T7(100)]	0.0150131	0.000373025	1	1	5	P62908	P62908 [215-227]	P62908 1xPhospho [T221(100)]	0	1550.73	100	7.57		High	High	High	High	7.673e-05	0.0006961	2.87	93.6
FALSE	High	[K].YVISDEEEEEDD.[-]	1xPhospho [S4(100)]	0.197369	0.00799462	1	1	2	Q5XJE5	Q5XJE5 [656-667]	Q5XJE5 1xPhospho [S659(100)]	0	1551.53	100	19.01		Peak Found	High	High	High	0.001798	0.0381	2.6	88.98
FALSE	High	[K].SMEDLVNEFDEK.[L]	1xOxidation [M2(100)]; 1xPhospho [S1(100)]	9.10145e-05	0.000373025	1	1	12	Q8K0X8	Q8K0X8 [58-69]	Q8K0X8 1xPhospho [S58(100)]	0	1551.59	100	25.29		High	High	High	High	7.673e-05	3.285e-07	4.17	87.51
FALSE	High	[K].GRDYCSEEEDIT.[-]	1xCarbamidomethyl [C5]; 1xPhospho [S6(100)]	0.139416	0.00517499	1	1	3	Q8K207	Q8K207 [110-121]	Q8K207 1xPhospho [S115(100)]	1	1553.55	100	23.09		High	Peak Found	High	High	0.0009724	0.02172	2.95	50.42
FALSE	High	[R].SGYSSPGSPGTPGSR.[S]	2xPhospho [S4(100); S5(100)]	0.000195911	0.000373025	1	1	55	P10637	P10637 [487-501]	P10637 2xPhospho [S490(100); S491(100)]	0	1553.57	100	5.02		High	High	High	High	7.673e-05	1.034e-06	4.22	47.27
FALSE	High	[R].AAVVTSPPPTTAPHK.[E]	1xPhospho [S6(100)]	1.1294e-05	0.000373025	1	1	26	Q9QYC0	Q9QYC0 [7-21]	Q9QYC0 1xPhospho [S12(100)]	0	1553.77	100	8.53		High	High	High	High	7.673e-05	1.437e-08	3.92	34.02
FALSE	High	[K].SIFREESPLRIK.[M]	1xPhospho [S7(100)]	0.206221	0.00933469	1	1	2	Q8K019	Q8K019 [523-534]	Q8K019 1xPhospho [S529(100)]	2	1554.8	100	22.9		Peak Found	High	High	High	0.001944	0.04095	1.18	58.97
FALSE	High	[K].SQDSYPGSPSLSPR.[H]	1xPhospho [S/Y]	0.0930728	0.00302074	1	1	1	Q6VN19	Q6VN19 [358-371]		0	1557.66			No Quan Values	Not Found	High	Not Found	High	0.0005758	0.01135	2.36
FALSE	High	[R].APSWIDTGLSEMR.[L]	1xOxidation [M12(100)]; 1xPhospho [S3(100)]	0.00703945	0.000373025	1	1	1	P23927	P23927 [57-69]	P23927 1xPhospho [S59(100)]	0	1558.66	100	25.96		Peak Found	Peak Found	High	High	7.673e-05	0.0002215	1.96	96.24
FALSE	High	[R].SMSADEDLQEPSR.[R]	1xOxidation [M2(100)]; 1xPhospho [S3(100)]	6.77987e-05	0.000373025	1	1	3	P19426	P19426 [113-125]	P19426 1xPhospho [S115(100)]	0	1560.59	100	16.32		High	High	High	High	7.673e-05	2.104e-07	3.58	38.97
FALSE	High	[K].LPNSKQSPDEPLR.[S]	1xPhospho [S7(100)]	0.00665829	0.000373025	1	1	4	Q921F2	Q921F2 [177-189]	Q921F2 1xPhospho [S183(100)]	1	1560.74	100	18.73		Peak Found	High	High	High	7.673e-05	0.000204	1.86	29.81
FALSE	High	[K].GVDKPPSPSPIEMK.[K]	1xPhospho [S7(99.5)]	0.0060172	0.000373025	1	1	1	Q9QYE3	Q9QYE3 [80-93]	Q9QYE3 1xPhospho [S86(99.5)]	0	1561.73	100	2.33		Peak Found	High	Peak Found	High	7.673e-05	0.0001748	2.74	55.09
FALSE	High	[R].STSQGSINSPVYSR.[H]	1xPhospho [S/T/Y]	0.0697011	0.00156543	1	1	3	Q8K4G5	Q8K4G5 [494-507]		0	1562.68	100	25.11		Peak Found	High	Peak Found	High	0.0003002	0.007252	0.82	49.41
FALSE	High	[R].ISDSESEELPKPR.[V]	1xPhospho [S2(100)]	2.44981e-06	0.000373025	1	1	8	Q8C1D8	Q8C1D8 [182-194]	Q8C1D8 1xPhospho [S183(100)]	0	1566.7	100	22.07		High	High	High	High	7.673e-05	1.453e-09	3.88	42.88
FALSE	High	[R].GRPPAEKLSPNPPK.[L]	1xPhospho [S9(100)]	0.00714711	0.000373025	1	1	1	Q6DIC0	Q6DIC0 [1374-1387]	Q6DIC0 1xPhospho [S1382(100)]	1	1567.8	100	55.54		Peak Found	High	Peak Found	High	7.673e-05	0.0002268	2.2	17.94
FALSE	High	[K].IFVGGLSPDTPEEK.[I]	1xPhospho [S7(100)]	2.74618e-05	0.000373025	1	1	7	Q60668	Q60668 [184-197]	Q60668 1xPhospho [S190(100)]	0	1568.72	100	5.06		High	High	High	High	7.673e-05	5.446e-08	4.5	91.96
FALSE	High	[K].GILAADESTGSIAKR.[L]	1xPhospho [S8(99.3)]	0.0121351	0.0010051	1	1	2	P05064	P05064 [29-43]	P05064 1xPhospho [S36(99.3)]	1	1568.77	100	53.59		High	Peak Found	High	High	0.0002776	0.001382	2.68	54.08
FALSE	High	[K].SCKSELPSSAPGGGGV.[-]	1xCarbamidomethyl [C2]; 1xPhospho [S1(99.3)]	0.115189	0.00354232	1	1	1	P59648	P59648 [65-80]	P59648 1xPhospho [S65(99.3)]	1	1569.66	100	13.36		High	Peak Found	Peak Found	High	0.000669	0.01592	2.52	55.81
FALSE	High	[K].SLSSPTDNLELSAR.[S]	1xPhospho [S4(100)]	0.000330492	0.000373025	1	1	8	Q68FF6	Q68FF6 [368-381]	Q68FF6 1xPhospho [S371(100)]	0	1569.72	100	4.92		High	High	High	High	7.673e-05	2.269e-06	3.14	82.87
FALSE	High	[R].GLSLTETELEELR.[A]	1xPhospho [S3(100)]	0.000297071	0.000373025	1	1	4	Q3TVA9	Q3TVA9 [48-60]	Q3TVA9 1xPhospho [S50(100)]	0	1569.74	100	48.1		High	High	High	High	7.673e-05	1.926e-06	3.66	117.76
FALSE	High	[R].HVPSPLNLEEVQK.[K]	1xPhospho [S4(100)]	0.000771497	0.000373025	1	1	5	Q8VD37	Q8VD37 [368-380]	Q8VD37 1xPhospho [S371(100)]	0	1569.77	100	21.25		High	High	High	High	7.673e-05	8.055e-06	2.38	69.63
FALSE	High	[R].SLSPVAAPPLREPR.[A]	1xPhospho [S3(100)]	0.105319	0.00354232	1	1	1	Q6PHZ5	Q6PHZ5 [261-274]	Q6PHZ5 1xPhospho [S263(100)]	1	1569.81	100	26.54		High	Peak Found	Peak Found	High	0.000669	0.01385	2.33	68.57
FALSE	High	[R].LQSIGTENTEENR.[R]	1xPhospho [S3(100)]	0.000167381	0.000373025	1	1	4	P05064	P05064 [44-56]	P05064 1xPhospho [S46(100)]	0	1570.67	100	7.04		High	High	High	High	7.673e-05	8.181e-07	2.8	39.67
FALSE	High	[K].RDSETEVEELRK.[L]	1xPhospho [S/T]	0.120716	0.0043801	1	1	1	Q4KMM3	Q4KMM3 [486-497]		2	1570.71	100			High	Not Found	Not Found	High	0.0007764	0.01719	1.8	21.58
FALSE	High	[R].RQEPLRQPSPQR.[G]	1xPhospho [S9(100)]	0.203531	0.00825215	1	1	2	Q8BYM5	Q8BYM5 [714-725]	Q8BYM5 1xPhospho [S722(100)]	2	1571.78	100	28.72		Peak Found	High	High	High	0.001844	0.04013	1.79	15.46
FALSE	High	[K].SGYHDDSDEDLLE.[-]	1xPhospho [S7(100)]	0.167345	0.00644627	1	1	2	Q6PHU5	Q6PHU5 [813-825]	Q6PHU5 1xPhospho [S819(100)]	0	1574.55	100	16.88		Peak Found	High	High	High	0.001309	0.02904	3.17	75.41
FALSE	High	[K].IEDVGSDEEDDSGK.[D]	1xPhospho [S6(100)]	0.000275288	0.000373025	1	1	4	P11499	P11499 [250-263]	P11499 1xPhospho [S255(100)]	0	1574.57	100	8.4		High	High	High	High	7.673e-05	1.724e-06	2.77	36.24
FALSE	High	[R].GPRPDLETSPGAAAR.[A]	1xPhospho [S9(100)]	0.000560338	0.000373025	1	1	13	Q3V3V9	Q3V3V9 [1000-1014]	Q3V3V9 1xPhospho [S1008(100)]	0	1574.73	100	16.96		High	High	High	High	7.673e-05	4.994e-06	3.79	35.47
FALSE	High	[K].YGYTHLSTGDLLR.[A]	1xPhospho [S7(99.7)]	0.000173437	0.000373025	1	1	1	Q9R0Y5	Q9R0Y5 [32-44]	Q9R0Y5 1xPhospho [S38(99.7)]	0	1575.72	100	55.33		Peak Found	High	Peak Found	High	7.673e-05	8.622e-07	3.66	81.12
FALSE	High	[R].ILTGSSEPEAAPAPR.[R]	1xPhospho [S5(99.8)]	5.95682e-06	0.000373025	1	1	36	Q9QXV0	Q9QXV0 [200-214]	Q9QXV0 1xPhospho [S204(99.8)]	0	1575.74	100	6.17		High	High	High	High	7.673e-05	5.522e-09	4.36	64.21
FALSE	High	[K].KEKSPELPEPSVR.[M]	1xPhospho [S4(100)]	0.00141135	0.000373025	1	1	11	Q52KI8	Q52KI8 [217-229]	Q52KI8 1xPhospho [S220(100)]	2	1575.78	100	10.56		High	High	High	High	7.673e-05	1.996e-05	4.95	30.36
FALSE	High	[R].GSGTASDDEFENLR.[I]	1xPhospho [S6(100)]	0.000659168	0.000373025	1	1	8	Q7TMY8	Q7TMY8 [1902-1915]	Q7TMY8 1xPhospho [S1907(100)]	0	1577.61	100	13.03		High	High	High	High	7.673e-05	6.341e-06	2.96	68.45
FALSE	High	[R].VKVDGPRSPSYGR.[S]	2xPhospho [S8(100); S10(100)]	0.0230119	0.000658968	1	1	16	Q6PDM2	Q6PDM2 [192-204]	Q6PDM2 2xPhospho [S199(100); S201(100)]	2	1577.69	100	23.44		High	High	High	High	0.0001281	0.001328	2.89	25.13
FALSE	High	[K].GVDKPPSPSPIEMK.[K]	1xOxidation [M13(100)]; 1xPhospho [S7(100)]	0.000253811	0.000373025	1	1	8	Q9QYE3	Q9QYE3 [80-93]	Q9QYE3 1xPhospho [S86(100)]	0	1577.73	100	37.08		High	High	High	High	7.673e-05	1.523e-06	4.77	39.58
FALSE	High	[R].SKLSPVLDGVSELR.[H]	1xPhospho [S4(100)]	2.62352e-05	0.000373025	1	1	7	Q64336	Q64336 [81-94]	Q64336 1xPhospho [S84(100)]	1	1579.81	100	30.45		High	High	High	High	7.673e-05	5.087e-08	3.99	84.13
FALSE	High	[R].SETGSTISMSSLER.[R]	1xOxidation [M9(100)]; 1xPhospho [S11(99)]	0.131277	0.00464293	1	1	4	Q80ZF8	Q80ZF8 [1401-1414]	Q80ZF8 1xPhospho [S1411(99)]	0	1580.65			No Quan Values	Not Found	High	High	High	0.0008744	0.01965	2.1
FALSE	High	[R].TPSLPTPPTREPK.[K]	2xPhospho [S3(100); T6(100)]	0.114649	0.00354232	1	1	5	P10637	P10637 [504-516]	P10637 2xPhospho [S506(99.4); T509(100)]	1	1580.71	100	22.27		High	High	High	High	0.000669	0.01584	2.73	67.01
FALSE	High	[K].ALSAGLDYSPPSAPR.[S]	1xPhospho [S9(99.6)]	5.25982e-05	0.000373025	1	1	8	P54254	P54254 [79-93]	P54254 1xPhospho [S87(99.6)]	0	1581.73	100	20.8		High	High	High	High	7.673e-05	1.438e-07	2.85	85.33
FALSE	High	[K].SPSLSPSPPSPIEK.[T]	2xPhospho [S5(100); S10(100)]	4.49382e-05	0.000373025	1	1	17	P14873	P14873 [1251-1264]	P14873 2xPhospho [S1255(100); S1260(100)]	0	1582.68	100	8.91		High	High	High	High	7.673e-05	1.14e-07	5.26	88.9
FALSE	High	[K].AFSIQGAPSDSGPLR.[I]	1xPhospho [S11(100)]	0.000419551	0.000373025	1	1	6	Q7TQF7	Q7TQF7 [242-256]	Q7TQF7 1xPhospho [S252(100)]	0	1582.73	100	15.94		High	Peak Found	High	High	7.673e-05	3.236e-06	3.98	88.17
FALSE	High	[R].SNSVEKPVSSLLSR.[T]	1xPhospho [S3(100)]	3.09432e-06	0.000373025	1	1	6	P70429	P70429 [327-340]	P70429 1xPhospho [S329(100)]	0	1582.78	100	10.02		High	High	High	High	7.673e-05	2.065e-09	4.89	65.65
FALSE	High	[K].GILAADESVGSMAKR.[L]	1xPhospho [S]	0.00018247	0.000373025	1	1	7	P05063	P05063 [29-43]		1	1584.75	100	8.42		High	High	High	High	7.673e-05	9.307e-07	4.2	63.31
FALSE	High	[K].TVTPASSAKTSPAK.[Q]	3xPhospho [T3(100); S/T]	0.00802891	0.000373025	1	1	5	O08553	O08553 [512-525]	O08553 3xPhospho [T514(100); S/T]	1	1585.63	100	13.71		High	High	High	High	7.673e-05	0.0002702	3.12	29.12
FALSE	High	[R].NSSGSSESSLPNLAR.[S]	1xPhospho [S]	0.0935183	0.00302074	1	1	2	Q3UHJ0	Q3UHJ0 [934-948]		0	1585.69	100			Not Found	High	Not Found	High	0.0005758	0.01142	1.39	64.57
FALSE	High	[R].NSSGSSESSLPNLAR.[S]	1xPhospho [S3(100)]; 1xAsn->Asp [N1(100)]	2.63687e-05	0.000373025	1	1	6	Q3UHJ0	Q3UHJ0 [934-948]	Q3UHJ0 1xPhospho [S936(100)]	0	1586.67	100	10.94		High	High	High	High	7.673e-05	5.125e-08	3.91	78.01
FALSE	High	[K].TPSPPEPEPAGTAQK.[N]	1xPhospho [S3(100)]	0.00018247	0.000373025	1	1	10	Q80YN3	Q80YN3 [523-537]	Q80YN3 1xPhospho [S525(100)]	0	1586.71	100	0.75		High	High	High	High	7.673e-05	9.253e-07	2.86	45.21
FALSE	High	[R].GAKEEHGGLIRSPR.[H]	1xPhospho [S12(100)]	3.56702e-06	0.000373025	1	1	3	P26369	P26369 [68-81]	P26369 1xPhospho [S79(100)]	2	1586.78	100	15.89		High	High	High	High	7.673e-05	2.55e-09	4.52	15.04
FALSE	High	[R].NSSGSSESSLPNLAR.[S]	1xPhospho [S3(99.5)]; 2xAsn->Asp [N1(100); N12(100)]	0.000124055	0.000373025	1	1	4	Q3UHJ0	Q3UHJ0 [934-948]	Q3UHJ0 1xPhospho [S936(99.5)]	0	1587.65	100	14.76		High	High	High	High	7.673e-05	5.225e-07	3.89	83.8
FALSE	High	[K].NITGSSPVADFSAIK.[E]	1xPhospho [S6(100)]; 1xAsn->Asp [N1(100)]	0.000476324	0.000373025	1	1	3	P42567	P42567 [319-333]	P42567 1xPhospho [S324(100)]	0	1587.73	100	14.48		High	High	Peak Found	High	7.673e-05	3.9e-06	3.3	113.04
FALSE	High	[K].GSDGASPPASPSIIPR.[L]	1xPhospho [S6(100)]	0.0260792	0.000658968	1	1	1	Q66L42	Q66L42 [497-512]	Q66L42 1xPhospho [S502(100)]	0	1588.74			No Quan Values	Not Found	High	Not Found	High	0.0001281	0.0016	3.13
FALSE	High	[R].WLDESDAEMELR.[A]	1xOxidation [M9(100)]; 1xPhospho [S5(100)]	0.139416	0.00517499	1	1	1	Q8K2C9	Q8K2C9 [110-121]	Q8K2C9 1xPhospho [S114(100)]	0	1589.62	100	28.52		Peak Found	High	Peak Found	High	0.0009724	0.02166	1.38	96.37
FALSE	High	[R].ASAAEGSEASPPSLR.[S]	2xPhospho [S10(100); S13(100)]	0.00334299	0.000373025	1	1	9	Q8BNW9	Q8BNW9 [61-75]	Q8BNW9 2xPhospho [S70(100); S73(100)]	0	1589.62	100	21.83		High	High	High	High	7.673e-05	7.249e-05	4.02	63.55
FALSE	High	[R].VDHGAEIITQSPSR.[S]	1xPhospho [S11(100)]	2.37019e-05	0.000373025	1	1	11	P20357	P20357 [1773-1786]	P20357 1xPhospho [S1783(100)]	0	1589.73	100	4.68		High	High	High	High	7.673e-05	4.375e-08	5.3	39.22
FALSE	High	[R].RLEDEQPPTLSPK.[K]	1xPhospho [T/S]	0.00281363	0.000373025	1	1	7	Q08460	Q08460 [701-713]		1	1589.76	100	10.9		High	High	High	High	7.673e-05	5.61e-05	4.06	50.83
FALSE	High	[K].YDLDFKSPADPSR.[Y]	1xPhospho [S7(100)]	0.000217953	0.000373025	1	1	6	P17183	P17183 [257-269]	P17183 1xPhospho [S263(100)]	1	1590.68	100	25.75		High	High	High	High	7.673e-05	1.209e-06	3.78	72.72
FALSE	High	[R].SDVETATDSDTESR.[G]	1xPhospho [S9(99.2)]	0.00118166	0.000373025	1	1	2	Q8BJ42	Q8BJ42 [737-750]	Q8BJ42 1xPhospho [S745(99.2)]	0	1592.6	100	7.47		Peak Found	High	High	High	7.673e-05	1.53e-05	3.32	26.07
FALSE	High	[K].AAGARPLTSPESLSR.[D]	1xPhospho [T/S]	0.00204406	0.000373025	1	1	9	Q9Z1R2	Q9Z1R2 [1095-1109]		0	1592.78	100	1.1		High	High	High	High	7.673e-05	3.484e-05	2.81	42.71
FALSE	High	[K].YNLDASEEEDSNK.[K]	1xPhospho [S6(100)]	0.00181893	0.000373025	1	1	2	Q9R020	Q9R020 [183-195]	Q9R020 1xPhospho [S188(100)]	0	1593.6	100	28.11		Not Found	High	High	High	7.673e-05	2.925e-05	2.72	44.95
FALSE	High	[R].RGSPEEATEREPR.[R]	1xPhospho [S3(100)]	0.200871	0.00825215	1	1	2	O55017	O55017 [913-925]	O55017 1xPhospho [S915(100)]	2	1593.7	100	11.18		High	Peak Found	High	High	0.001798	0.03926	2.61	14.8
FALSE	High	[R].SLDSLDPAGLLTSPK.[F]	1xPhospho [T/S]	1.37328e-06	0.000373025	1	1	3	Q9D415	Q9D415 [425-439]		0	1593.78	100	5.55		High	High	High	High	7.673e-05	6.104e-10	5.1	118.68
FALSE	High	[K].GVVTNGLDVSPAEEK.[K]	1xPhospho [S10(100)]	1.43021e-06	0.000373025	1	1	21	P08553	P08553 [760-774]	P08553 1xPhospho [S769(100)]	0	1594.74	100	10.12		High	High	High	High	7.673e-05	6.517e-10	5.36	73.67
FALSE	High	[K].KEVQSPEQVKSEK.[L]	1xPhospho [S5(100)]	0.168101	0.00644627	1	1	2	Q8K019	Q8K019 [490-502]	Q8K019 1xPhospho [S494(100)]	2	1595.77	100	50.15		High	Peak Found	High	High	0.001309	0.02931	1.36	13.07
FALSE	High	[R].EDEISPPPPNPVVK.[G]	1xPhospho [S5(100)]	0.000473912	0.000373025	1	1	8	Q9DBC7	Q9DBC7 [79-92]	Q9DBC7 1xPhospho [S83(100)]	0	1597.75	100	5.23		High	High	High	High	7.673e-05	3.876e-06	3.9	78.45
FALSE	High	[R].FYYSSGSSSPTHAK.[S]	1xPhospho [S/Y/T]	1.61555e-06	0.000373025	1	1	23	Q60771	Q60771 [190-203]		0	1598.65	100	20.8		High	High	High	High	7.673e-05	7.769e-10	4.26	25.72
FALSE	High	[R].SIEVENDFLPVEK.[T]	1xPhospho [S1(100)]	0.00015669	0.000373025	1	1	4	Q8R550	Q8R550 [274-286]	Q8R550 1xPhospho [S274(100)]	0	1598.73	100	23.46		High	High	High	High	7.673e-05	7.404e-07	4.38	114.77
FALSE	High	[K].FDTTPNELVQLNK.[L]	1xPhospho [T4(100)]	0.00305141	0.000373025	1	1	3	Q4KMM3	Q4KMM3 [115-127]	Q4KMM3 1xPhospho [T118(100)]	0	1598.75	100	10.69		High	High	High	High	7.673e-05	6.355e-05	1.67	95.82
FALSE	High	[K].MHQVMSIEEVER.[I]	2xOxidation [M1(100); M5(100)]; 1xPhospho [S6(100)]	0.00583714	0.000373025	1	1	3	P0C0A3	P0C0A3 [114-125]	P0C0A3 1xPhospho [S119(100)]	0	1599.65	100	62.9		Peak Found	High	High	High	7.673e-05	0.0001682	2.51	34.8
FALSE	High	[R].SPDFTNENPLETR.[N]	1xPhospho [S1(100)]	7.09686e-05	0.000373025	1	1	10	Q8VDN2	Q8VDN2 [228-240]	Q8VDN2 1xPhospho [S228(100)]	0	1599.67	100	8.78		High	High	High	High	7.673e-05	2.25e-07	4.18	86.79
FALSE	High	[R].GTPRNGSPPPGAPASR.[F]	1xPhospho [T2(99)]; 1xAsn->Asp [N5(100)]	0.00763295	0.000373025	1	1	5	Q9EQN3	Q9EQN3 [56-71]	Q9EQN3 1xPhospho [T57(99)]	1	1599.73	100	18.08		High	High	High	High	7.673e-05	0.0002502	3.12	19.32
FALSE	High	[R].SGSPKLDPSEVYLK.[S]	1xPhospho [S3(99.2)]	0.00836035	0.000373025	1	1	2	Q9EQJ9	Q9EQJ9 [700-713]	Q9EQJ9 1xPhospho [S702(99.2)]	1	1599.77	100	18.15		Peak Found	High	Peak Found	High	7.673e-05	0.0002868	2.62	74.18
FALSE	High	[R].YDERPGPSPLPHR.[D]	1xPhospho [S8(100)]	2.45594e-05	0.000373025	1	1	8	Q62376	Q62376 [219-231]	Q62376 1xPhospho [S226(100)]	0	1600.73	100	20.32		High	High	High	High	7.673e-05	4.609e-08	4.65	30.01
FALSE	High	[K].GILAADESVGSMAKR.[L]	1xOxidation [M12(100)]; 1xPhospho [S11(99.3)]	6.91897e-05	0.000373025	1	1	5	P05063	P05063 [29-43]	P05063 1xPhospho [S39(99.3)]	1	1600.74	100	4.63		High	High	High	High	7.673e-05	2.176e-07	5.14	45.24
FALSE	High	[R].AMLDSGVYPPGSPSK.[-]	1xOxidation [M2(100)]; 1xPhospho [S12(99.2)]	0.000711317	0.000373025	1	1	4	Q9Z266	Q9Z266 [122-136]	Q9Z266 1xPhospho [S133(99.2)]	0	1601.69	100	30.09		High	High	High	High	7.673e-05	7.125e-06	3.15	65.12
FALSE	High	[R].SAPASPTHPGLMSPR.[S]	1xOxidation [M12(100)]; 1xPhospho [S5(100)]	0.20803	0.00933469	1	1	2	P42128	P42128 [402-416]	P42128 1xPhospho [S406(100)]	0	1601.71	100	23.87		High	Peak Found	High	High	0.002043	0.04153	1.94	31.78
FALSE	High	[R].SLDEDEPPPSPLAR.[Y]	1xPhospho [S1(100)]	0.000208218	0.000373025	1	1	6	Q8K070	Q8K070 [108-121]	Q8K070 1xPhospho [S108(100)]	0	1602.7	100	4.09		High	High	High	High	7.673e-05	1.127e-06	3.35	80.88
FALSE	High	[R].VASPANVGTLHTLSR.[Y]	1xPhospho [S3(100)]	1.71262e-05	0.000373025	1	1	4	Q3UMB5	Q3UMB5 [786-800]	Q3UMB5 1xPhospho [S788(100)]	0	1602.8	100	12.06		High	High	High	High	7.673e-05	2.681e-08	4.21	56.83
FALSE	High	[K].AEDGAAPSPSSETPK.[K]	2xPhospho [S8(99.6); S/T]	0.0700406	0.00156543	1	1	1	P26645	P26645 [131-145]	P26645 2xPhospho [S138(99.6); S/T]	0	1603.59	100	4.02		Not Found	Peak Found	High	High	0.0003002	0.007284	2	41.55
FALSE	High	[R].ALNAETPKSSPLPAK.[G]	1xPhospho [S/T]	0.151429	0.00571169	1	1	2	Q8K3A9	Q8K3A9 [183-197]		1	1603.81	100	10.62		High	Peak Found	Peak Found	High	0.001125	0.02472	1.29	36.17
FALSE	High	[K].VAVVRTPPKSPSASK.[S]	1xPhospho [T6(100)]	1.69108e-06	0.000373025	1	1	16	P10637	P10637 [518-532]	P10637 1xPhospho [T523(100)]	2	1603.86	100	14.47		High	High	High	High	7.673e-05	8.351e-10	5.58	18.89
FALSE	High	[R].VDSTTCLFPVEEK.[A]	1xCarbamidomethyl [C6]; 1xPhospho [S/T]	0.0107088	0.000373025	1	1	2	P47856	P47856 [257-269]		0	1604.69	100	8.87		High	High	Not Found	High	7.673e-05	0.0004173	2.32	99.36
FALSE	High	[R].STSATDTHHVELAR.[E]	1xPhospho [S/T]	0.00142574	0.000373025	1	1	8	O55028	O55028 [31-44]		0	1604.71	100	6.53		High	High	High	High	7.673e-05	2.029e-05	1.1	20.05
FALSE	High	[K].SAPETLTLPDPEKK.[A]	1xPhospho [S1(100)]	0.0048642	0.000373025	1	1	3	Q8K4R4	Q8K4R4 [299-312]	Q8K4R4 1xPhospho [S299(100)]	1	1605.78	100	35.04		High	High	High	High	7.673e-05	0.0001274	2.83	72
FALSE	High	[R].ASPGPGGLSGGESLLVK.[Q]	1xPhospho [S2(100)]	5.53377e-05	0.000373025	1	1	4	P58404	P58404 [222-238]	P58404 1xPhospho [S223(100)]	0	1605.79	100	11.33		High	High	High	High	7.673e-05	1.555e-07	3.97	89.79
FALSE	High	[R].DSLMPSDEASESSR.[Q]	1xOxidation [M4(100)]; 1xPhospho [S6(100)]	0.0212381	0.000658968	1	1	2	P54285	P54285 [398-411]	P54285 1xPhospho [S403(100)]	0	1606.59	100	9.77		Peak Found	High	Peak Found	High	0.0001281	0.001173	1.84	42.56
FALSE	High	[R].LGELYSVGESDKET.[-]	1xPhospho [S10(100)]	0.0115511	0.000373025	1	1	4	P97291	P97291 [786-799]	P97291 1xPhospho [S795(100)]	1	1606.69	100	24.86		High	High	High	High	7.673e-05	0.0004672	3.36	79.25
FALSE	High	[R].KASPEPPDSAESALK.[L]	1xPhospho [S3(100)]	1.93969e-08	0.000373025	1	1	17	Q8K3X4	Q8K3X4 [524-538]	Q8K3X4 1xPhospho [S526(100)]	1	1606.74	100	7.33		High	High	High	High	7.673e-05	1.034e-12	3.74	35.27
FALSE	High	[R].ELSLDDPEVEQVR.[G]	1xPhospho [S3(100)]	0.000586532	0.000373025	1	1	5	Q3THG9	Q3THG9 [172-184]	Q3THG9 1xPhospho [S174(100)]	0	1608.72	100	23.5		High	High	High	High	7.673e-05	5.33e-06	2.81	92.29
FALSE	High	[K].AEGEPQEESPLKSK.[S]	1xPhospho [S9(100)]	0.00344624	0.000373025	1	1	1	Q8K019	Q8K019 [169-182]	Q8K019 1xPhospho [S177(100)]	1	1608.72	100	9.08		Peak Found	High	Peak Found	High	7.673e-05	7.572e-05	3.64	21.41
FALSE	High	[K].LTFDSSFSPNTGKK.[N]	1xPhospho [S8(100)]	7.39105e-05	0.000373025	1	1	4	Q60932	Q60932 [110-123]	Q60932 1xPhospho [S117(100)]	1	1608.73	100	15.87		High	High	High	High	7.673e-05	2.401e-07	3.85	63.11
FALSE	High	[R].AASDPLLSSVSPAVSK.[A]	1xPhospho [S3(100)]	1.66969e-05	0.000373025	1	1	4	Q64092	Q64092 [543-558]	Q64092 1xPhospho [S545(100)]	0	1608.79	100	14		High	High	High	High	7.673e-05	2.584e-08	4.28	97.22
FALSE	High	[K].VLSPTAAKPSPFEGK.[T]	1xPhospho [S3(100)]	0.00309818	0.000373025	1	1	3	Q80W00	Q80W00 [311-325]	Q80W00 1xPhospho [S313(100)]	0	1608.8	100	15.25		High	High	High	High	7.673e-05	6.5e-05	1.66	59.27
FALSE	High	[R].GPPSPPAPVMHSPSR.[K]	1xOxidation [M10(100)]; 1xPhospho [S4(100)]	0.00506539	0.000373025	1	1	5	Q9CSN1	Q9CSN1 [221-235]	Q9CSN1 1xPhospho [S224(100)]	0	1609.72	100	40.17		High	High	High	High	7.673e-05	0.0001357	0.99	33.79
FALSE	High	[R].LQESPKLSQANGTR.[D]	1xPhospho [S4(100)]; 1xAsn->Asp [N11(100)]	0.0464112	0.000658968	1	1	3	Q80Y17	Q80Y17 [961-974]	Q80Y17 1xPhospho [S964(100)]	1	1609.76	100	12.94		High	Peak Found	High	High	0.0001281	0.003862	1.71	28.65
FALSE	High	[R].SNEKEQLQGLNDR.[F]	1xPhospho [S1(100)]	0.00362544	0.000373025	1	1	1	P08553	P08553 [97-109]	P08553 1xPhospho [S97(100)]	1	1610.72			No Quan Values	Not Found	Not Found	High	High	7.673e-05	8.206e-05	1.95
FALSE	High	[R].KKSPNELVDDLFK.[G]	1xPhospho [S3(100)]	2.98627e-06	0.000373025	1	1	20	Q9CZ44	Q9CZ44 [112-124]	Q9CZ44 1xPhospho [S114(100)]	2	1612.8	100	17.03		High	High	High	High	7.673e-05	1.963e-09	3.82	76.34
FALSE	High	[R].ATEEPSGTGSDELIK.[S]	1xPhospho [S10(99.7)]	2.49364e-05	0.000373025	1	1	11	O54724	O54724 [33-47]	O54724 1xPhospho [S42(99.7)]	0	1613.69	100	4.85		High	High	High	High	7.673e-05	4.697e-08	3.83	57.99
FALSE	High	[K].LGSSPTSSCNPTPTK.[H]	1xCarbamidomethyl [C9]; 1xPhospho [S4(100)]; 1xAsn->Asp [N10(100)]	0.00068998	0.000373025	1	1	3	Q5SXY1	Q5SXY1 [130-144]	Q5SXY1 1xPhospho [S133(100)]	0	1614.67	100	16.76		High	High	High	High	7.673e-05	6.812e-06	2.59	40.02
FALSE	High	[R].GSSTEDGPGVPPPSPR.[R]	1xPhospho [S14(100)]	0.00450822	0.000373025	1	1	15	D3YZU1	D3YZU1 [1515-1530]	D3YZU1 1xPhospho [S1528(100)]	0	1616.7	100	14.19		High	High	High	High	7.673e-05	0.0001137	2.28	45.74
FALSE	High	[R].KQSLEPDKADHIR.[A]	1xPhospho [S3(100)]	0.0048642	0.000373025	1	1	2	Q3TRR0	Q3TRR0 [412-424]	Q3TRR0 1xPhospho [S414(100)]	2	1616.78	100			High	Not Found	High	High	7.673e-05	0.0001273	2.76	16.06
FALSE	High	[K].TGNESGSNLSDSGSVK.[R]	1xPhospho [S10(100)]	7.67832e-06	0.000373025	1	1	5	Q9Z0H8	Q9Z0H8 [199-214]	Q9Z0H8 1xPhospho [S208(100)]	0	1618.66	100	16.49		High	High	High	High	7.673e-05	8.028e-09	4.46	23.05
FALSE	High	[R].AFSEDEALAQQDSK.[H]	1xPhospho [S3(100)]	0.000613949	0.000373025	1	1	7	P59281	P59281 [595-608]	P59281 1xPhospho [S597(100)]	0	1618.66	100	10.53		High	High	High	High	7.673e-05	5.739e-06	3.17	69.84
FALSE	High	[K].TGNESGSNLSDSGSVK.[R]	1xPhospho [S10(100)]; 1xAsn->Asp [N8(100)]	0.000815798	0.000373025	1	1	4	Q9Z0H8	Q9Z0H8 [199-214]	Q9Z0H8 1xPhospho [S208(100)]	0	1619.64	100	63.43		High	High	High	High	7.673e-05	8.773e-06	3.15	26.68
FALSE	High	[K].FLEESVSMSPEER.[A]	1xPhospho [S9(100)]	0.000330492	0.000373025	1	2	19	P58321	P58321 [125-137]	P58321 1xPhospho [S133(100)]	0	1619.67	100	10.23		High	High	High	High	7.673e-05	2.258e-06	3.69	70.27
FALSE	High	[R].KDSGSSSVFAESPGGK.[A]	1xPhospho [S3(100)]	4.37058e-08	0.000373025	1	1	8	Q9QWI6	Q9QWI6 [577-592]	Q9QWI6 1xPhospho [S579(100)]	1	1619.69	100	3.33		High	High	High	High	7.673e-05	3.476e-12	5.39	34.92
FALSE	High	[K].KPGNNEGSGAPSPLSK.[S]	1xPhospho [S12(100)]	0.000452747	0.000373025	1	1	11	Q61548	Q61548 [289-304]	Q61548 1xPhospho [S300(100)]	0	1619.74	100	10.88		High	High	High	High	7.673e-05	3.615e-06	2.76	17.67
FALSE	High	[R].AFHAALRNSPINTK.[N]	1xPhospho [S9(100)]	0.00129469	0.000373025	1	1	4	Q9D898	Q9D898 [56-69]	Q9D898 1xPhospho [S64(100)]	1	1619.81	100	25.46		High	High	High	High	7.673e-05	1.75e-05	3.52	27.51
FALSE	High	[R].SPDCTHDNPLETR.[N]	1xCarbamidomethyl [C4]; 1xPhospho [S1(100)]	0.000417427	0.000373025	1	1	3	Q6PIC6	Q6PIC6 [218-230]	Q6PIC6 1xPhospho [S218(100)]	0	1621.63			No Quan Values	High	High	High	High	7.673e-05	3.218e-06	2.8
FALSE	High	[R].AFHAALRNSPINTK.[N]	1xPhospho [S9(100)]; 2xAsn->Asp [N8(100); N12(100)]	0.025182	0.000658968	1	1	3	Q9D898	Q9D898 [56-69]	Q9D898 1xPhospho [S64(100)]	1	1621.77	100	21.85		High	High	High	High	0.0001281	0.00152	2.46	37.48
FALSE	High	[R].ALVNGEPMSPEAGEK.[V]	1xOxidation [M8(100)]; 1xPhospho [S9(100)]	0.00958269	0.000373025	1	1	1	Q5XJV6	Q5XJV6 [954-968]	Q5XJV6 1xPhospho [S962(100)]	0	1624.69	100	13.48		High	Peak Found	Peak Found	High	7.673e-05	0.0003522	2.46	46.74
FALSE	High	[K].RASGQAFELILSPR.[S]	1xPhospho [S3(100)]	1.91516e-07	0.000373025	1	1	8	P54227	P54227 [14-27]	P54227 1xPhospho [S16(100)]	1	1624.82	100	43.38		High	High	High	High	7.673e-05	3.186e-11	4.19	91.47
FALSE	High	[K].SSPATTVTSPNSTPAK.[T]	1xPhospho [S9(100)]	1.41212e-05	0.000373025	1	1	5	Q61548	Q61548 [305-320]	Q61548 1xPhospho [S313(100)]	0	1625.74	100	13.35		High	High	High	High	7.673e-05	2.004e-08	3.94	33.59
FALSE	High	[K].SSPATTVTSPNSTPAK.[T]	1xPhospho [S9(99.7)]; 1xAsn->Asp [N11(100)]	2.25302e-07	0.000373025	1	1	20	Q61548	Q61548 [305-320]	Q61548 1xPhospho [S313(99.7)]	0	1626.73	100	9.38		High	High	High	High	7.673e-05	4.057e-11	4.14	37.54
FALSE	High	[R].ANSLDNERCPDTR.[S]	1xCarbamidomethyl [C9]; 1xPhospho [S3(100)]	0.0584744	0.000945247	1	1	2	Q3V3Q7	Q3V3Q7 [422-434]	Q3V3Q7 1xPhospho [S424(100)]	1	1627.65			No Quan Values	Not Found	High	High	High	0.0001825	0.005501	2.4
FALSE	High	[K].ASAELDIKDVSDER.[L]	1xPhospho [S11(100)]	0.00901891	0.000373025	1	1	4	P14873	P14873 [1232-1245]	P14873 1xPhospho [S1242(100)]	1	1627.72	100	12.2		High	High	High	High	7.673e-05	0.000323	3.5	54.77
FALSE	High	[R].RAPSPVVSPTELSK.[E]	2xPhospho [S4(100); S8(100)]	0.000325497	0.000373025	1	1	6	Q80Z38	Q80Z38 [1331-1344]	Q80Z38 2xPhospho [S1334(100); S1338(100)]	1	1627.75	100	13.96		High	High	High	High	7.673e-05	2.209e-06	4.31	69.37
FALSE	High	[R].SESEEEVLLVSSSR.[H]	1xPhospho [S]	0.147326	0.00544897	1	1	2	Q9JI46	Q9JI46 [28-41]		0	1630.72	100	14.53		High	Peak Found	High	High	0.001024	0.02374	1.46	88.69
FALSE	High	[R].ASTIFLSKSQTDVR.[E]	1xPhospho [S9(99.4)]	0.00751799	0.000373025	1	1	4	Q8BGU5	Q8BGU5 [65-78]	Q8BGU5 1xPhospho [S73(99.4)]	1	1632.8	100	10.11		High	High	High	High	7.673e-05	0.0002449	2.96	57.82
FALSE	High	[K].MPLDLSPLATPIIR.[S]	1xOxidation [M1(100)]; 1xPhospho [S6(100)]	0.000665894	0.000373025	1	1	3	P16951	P16951 [89-102]	P16951 1xPhospho [S94(100)]	0	1632.84			No Quan Values	High	High	High	High	7.673e-05	6.461e-06	4.18
FALSE	High	[K].QSPISTPTSPGSLRK.[H]	1xPhospho [S/T]	0.193063	0.00747606	1	1	1	O88809	O88809 [331-345]		1	1635.81	100	20.36		Peak Found	High	Peak Found	High	0.001705	0.03687	1.62	15.65
FALSE	High	[K].ATSPLIEETPIGSIK.[D]	1xPhospho [S3(99.5)]	9.19434e-05	0.000373025	1	1	4	Q8C8R3	Q8C8R3 [1720-1734]	Q8C8R3 1xPhospho [S1722(99.5)]	0	1635.82	100	10.11		High	High	High	High	7.673e-05	3.325e-07	3.12	102.56
FALSE	High	[R].SNSSEASSGDFLDLK.[G]	1xPhospho [S3(100)]	4.1963e-06	0.000373025	1	1	5	P97825	P97825 [85-99]	P97825 1xPhospho [S87(100)]	0	1636.67	100	3.09		High	High	High	High	7.673e-05	3.252e-09	5.28	93.35
FALSE	High	[R].SNSSEASSGDFLDLK.[G]	1xPhospho [S3(100)]; 1xAsn->Asp [N2(100)]	2.29908e-05	0.000373025	1	1	5	P97825	P97825 [85-99]	P97825 1xPhospho [S87(100)]	0	1637.66	100	5.63		High	High	High	High	7.673e-05	4.161e-08	4.54	101.29
FALSE	High	[K].ANSWQLVETPEKR.[K]	1xPhospho [T9(100)]	0.00038682	0.000373025	1	1	1	B1AZP2	B1AZP2 [907-919]	B1AZP2 1xPhospho [T915(100)]	1	1637.77	100	29.87		Peak Found	High	Peak Found	High	7.673e-05	2.853e-06	3.25	57.67
FALSE	High	[R].GLAEDVTRTTPSRR.[E]	1xPhospho [T10(99.1)]	0.0841625	0.00184082	1	1	5	Q9Z0P4	Q9Z0P4 [257-270]	Q9Z0P4 1xPhospho [T266(99.1)]	2	1638.8	100	8.58		High	High	High	High	0.0003515	0.009747	2.79	25.96
FALSE	High	[K].VIRSADVSPTTEGVK.[R]	1xPhospho [S4(100)]	0.00311393	0.000373025	1	1	3	Q9ESN6	Q9ESN6 [421-435]	Q9ESN6 1xPhospho [S424(100)]	1	1638.81	100	17.62		High	High	High	High	7.673e-05	6.505e-05	2.58	39.13
FALSE	High	[R].GGSSGEELEDEEPVK.[K]	1xPhospho [S3(100)]	2.88921e-05	0.000373025	1	1	13	Q3UMU9	Q3UMU9 [364-378]	Q3UMU9 1xPhospho [S366(100)]	0	1641.65	100	6.35		High	High	High	High	7.673e-05	5.874e-08	4.44	54.64
FALSE	High	[K].EYEEEIHSLKER.[L]	1xPhospho [S8(100)]	0.0127129	0.000373025	1	1	3	F6SEU4	F6SEU4 [1194-1205]	F6SEU4 1xPhospho [S1201(100)]	1	1641.72	100	17.95		High	High	High	High	7.673e-05	0.0005391	3.5	33.58
FALSE	High	[K].GETPVNSTMSIGQAR.[K]	1xOxidation [M9(100)]; 1xPhospho [T3(100)]	0.00802891	0.000373025	1	1	2	P63216	P63216 [3-17]	P63216 1xPhospho [T5(100)]	0	1643.71	100	6.84		Not Found	High	High	High	7.673e-05	0.0002699	2.18	44.02
FALSE	High	[R].SASSGAEGDVSSEREP.[-]	1xPhospho [S11(99.8)]	8.47836e-09	0.000373025	1	1	41	Q9DD18	Q9DD18 [194-209]	Q9DD18 1xPhospho [S204(99.8)]	1	1644.64	100	1.94		High	High	High	High	7.673e-05	2.987e-13	5.83	31.17
FALSE	High	[K].GETPVNSTMSIGQAR.[K]	1xOxidation [M9(100)]; 1xPhospho [T3(100)]; 1xAsn->Asp [N6(100)]	0.0428849	0.000658968	1	1	5	P63216	P63216 [3-17]	P63216 1xPhospho [T5(100)]	0	1644.69	100	20.76		High	High	High	High	0.0001281	0.003432	1.92	47.36
FALSE	High	[R].KVELSESEEDKGSK.[M]	1xPhospho [S5(100)]	1.7301e-05	0.000373025	1	1	6	Q52KI8	Q52KI8 [457-470]	Q52KI8 1xPhospho [S461(100)]	2	1644.74	100	34.04		High	High	High	High	7.673e-05	2.722e-08	5.06	13.09
FALSE	High	[K].SFDQLTPEESKER.[L]	1xPhospho [S10(100)]	0.117923	0.00382372	1	1	1	O35887	O35887 [60-72]	O35887 1xPhospho [S69(100)]	1	1645.71			No Quan Values	Not Found	Not Found	High	High	0.0007214	0.01654	2.46
FALSE	High	[R].EPAPLNGSAAELPATK.[E]	1xPhospho [S8(100)]	0.024683	0.000658968	1	1	3	Q9Z0P4	Q9Z0P4 [338-353]	Q9Z0P4 1xPhospho [S345(100)]	0	1645.78	100	14.59		High	High	High	High	0.0001281	0.001477	2.35	82.12
FALSE	High	[R].ISDSESEELPKPR.[V]	2xPhospho [S2(100); S4(100)]	0.0150131	0.000373025	1	1	6	Q8C1D8	Q8C1D8 [182-194]	Q8C1D8 2xPhospho [S183(100); S185(100)]	0	1646.67	100	68.96		High	High	High	High	7.673e-05	0.0006948	2.89	59.12
FALSE	High	[R].EPAPLNGSAAELPATK.[E]	1xPhospho [S8(100)]; 1xAsn->Asp [N6(100)]	0.000260336	0.000373025	1	1	5	Q9Z0P4	Q9Z0P4 [338-353]	Q9Z0P4 1xPhospho [S345(100)]	0	1646.77	100	5.15		High	High	High	High	7.673e-05	1.578e-06	3.49	82.4
FALSE	High	[K].SRSPGTPAGEGSGSPPK.[W]	1xPhospho [S3(99.5)]	0.00055187	0.000373025	1	1	1	Q9QYC0	Q9QYC0 [353-369]	Q9QYC0 1xPhospho [S355(99.5)]	1	1648.73	100	49.75		Peak Found	Peak Found	High	High	7.673e-05	4.86e-06	2.82	15.67
FALSE	High	[R].ADLNQGIGEPQSPSR.[R]	1xPhospho [S12(99.4)]	0.0102849	0.000373025	1	1	3	Q9D8Y0	Q9D8Y0 [63-77]	Q9D8Y0 1xPhospho [S74(99.4)]	0	1648.73	100	7.31		High	Not Found	High	High	7.673e-05	0.0003922	2.62	56.69
FALSE	High	[R].SGRLSQELDLVSHK.[V]	1xPhospho [S1(99.4)]	0.00174658	0.000373025	1	1	4	P81117	P81117 [85-98]	P81117 1xPhospho [S85(99.4)]	1	1648.81	100	27.57		High	High	High	High	7.673e-05	2.752e-05	3.05	58.55
FALSE	High	[K].DIIRQPSEEEIIK.[L]	1xPhospho [S7(100)]	0.000124686	0.000373025	1	1	43	Q62048	Q62048 [110-122]	Q62048 1xPhospho [S116(100)]	1	1649.81	100	6.14		High	High	High	High	7.673e-05	5.266e-07	4.29	77.17
FALSE	High	[R].VVVDALSGLKGDLAGR.[Y]	1xPhospho [S7(100)]	0.0480411	0.000658968	1	1	4	P30275	P30275 [191-206]	P30275 1xPhospho [S197(100)]	1	1649.86	100	15.94		High	High	High	High	0.0001281	0.004089	2.16	94.15
FALSE	High	[K].AEDGAAPSPSSETPKK.[K]	1xPhospho [S8(100)]	4.80083e-07	0.000373025	1	1	24	P26645	P26645 [131-146]	P26645 1xPhospho [S138(100)]	1	1651.72	100	11.14		High	High	High	High	7.673e-05	1.262e-10	4.7	16.37
FALSE	High	[K].DEPPSEGEAEEEEK.[E]	1xPhospho [S5(100)]	0.00755612	0.000373025	1	1	7	P08551	P08551 [469-482]	P08551 1xPhospho [S473(100)]	0	1654.6	100	11.37		High	High	High	High	7.673e-05	0.000247	1.92	35.36
FALSE	High	[K].EGDGSATTDAAPATSPK.[A]	1xPhospho [T/S]	5.69263e-05	0.000625776	1	1	7	P06837	P06837 [82-98]		0	1655.68	100	51.3		High	High	High	High	0.0001759	8.957e-07	3.83	31.03
FALSE	High	[R].VLSSTSEEDEPGVVK.[F]	1xPhospho [S6(100)]	0.000380974	0.000373025	1	1	14	Q6DFV7	Q6DFV7 [209-223]	Q6DFV7 1xPhospho [S214(100)]	0	1655.74	100	2.41		High	High	High	High	7.673e-05	2.805e-06	3.5	59.05
FALSE	High	[K].SSLLLDTVTSIPSSR.[T]	1xPhospho [S13(99.6)]	5.2866e-05	0.000373025	1	1	10	Q9QYR6	Q9QYR6 [864-878]	Q9QYR6 1xPhospho [S876(99.6)]	0	1655.83	100	12.17		High	High	High	High	7.673e-05	1.455e-07	4.85	114.39
FALSE	High	[K].VAIIRTPPKSPATPK.[Q]	1xPhospho [T6(100)]	1.69969e-06	0.000373025	1	1	22	P20357	P20357 [1645-1659]	P20357 1xPhospho [T1650(100)]	2	1655.92	100	15.84		High	High	High	High	7.673e-05	8.396e-10	5.38	38.94
FALSE	High	[R].ALRPGDLPPSPDDVK.[R]	1xPhospho [S10(100)]	0.0113202	0.000373025	1	1	11	Q9R1R2	Q9R1R2 [418-432]	Q9R1R2 1xPhospho [S427(100)]	0	1656.8	100	6.61		High	High	High	High	7.673e-05	0.0004524	3.59	64.08
FALSE	High	[R].KQSEVEADLGYPGGK.[A]	1xPhospho [S3(100)]	3.46892e-07	0.000373025	1	1	3	Q8BPN8	Q8BPN8 [2634-2648]	Q8BPN8 1xPhospho [S2636(100)]	1	1657.75			No Quan Values	High	High	Not Found	High	7.673e-05	7.793e-11	4.69
FALSE	High	[K].TTPSPKTPPGSGEPPK.[S]	1xPhospho [T7(100)]	9.10151e-05	0.000625776	1	1	16	P10637	P10637 [467-482]	P10637 1xPhospho [T473(100)]	1	1657.78	100	21.47		High	High	High	High	0.0001759	1.711e-06	3.56	20.79
FALSE	High	[R].MSKSPVDSSVLEGVK.[E]	1xOxidation [M1(100)]; 1xPhospho [S4(100)]	0.000532604	0.000373025	1	1	3	Q8C437	Q8C437 [385-399]	Q8C437 1xPhospho [S388(100)]	1	1658.77	100	12.43		High	High	High	High	7.673e-05	4.611e-06	2.44	53.17
FALSE	High	[K].IGSLDNITHVPGGGNK.[K]	1xPhospho [S3(100)]	3.11007e-06	0.000373025	1	1	5	P10637	P10637 [646-661]	P10637 1xPhospho [S648(100)]	0	1658.79	100	18.44		High	High	High	High	7.673e-05	2.086e-09	4.01	68.98
FALSE	High	[R].TSFSVGSDDELGPIR.[K]	1xPhospho [S7(100)]	5.36774e-05	0.000373025	1	1	6	Q91YM2	Q91YM2 [1173-1187]	Q91YM2 1xPhospho [S1179(100)]	0	1659.73	100	4.85		High	High	High	High	7.673e-05	1.489e-07	4.14	100.92
FALSE	High	[K].TASESISNLSEAGSVK.[K]	1xPhospho [S5(99.5)]	0.0106549	0.000373025	1	1	5	Q922J3	Q922J3 [190-205]	Q922J3 1xPhospho [S194(99.5)]	0	1659.75	100	39.08		High	High	High	High	7.673e-05	0.000413	2.16	64.97
FALSE	High	[R].SRTASLTSAASIDGSR.[S]	1xPhospho [S/T]	0.00274318	0.000373025	1	1	6	Q9QYG0	Q9QYG0 [328-343]		1	1659.77	100	5.48		High	High	High	High	7.673e-05	5.415e-05	4.44	42.54
FALSE	High	[R].GPSPSPVGSPASVAQSR.[S]	1xPhospho [S3(100)]	0.000132519	0.000373025	1	1	4	A2BH40	A2BH40 [695-711]	A2BH40 1xPhospho [S697(100)]	0	1660.77	100	12.36		High	High	High	High	7.673e-05	5.732e-07	3.49	58.58
FALSE	High	[R].RHPPTPPDPSGGLPR.[G]	1xPhospho [T5(100)]	0.000196909	0.000373025	1	1	6	Q9WV18	Q9WV18 [925-939]	Q9WV18 1xPhospho [T929(100)]	1	1660.8	100	8.2		High	High	High	High	7.673e-05	1.044e-06	3.44	36.06
FALSE	High	[K].REDSPGPEVQPMDK.[Q]	1xPhospho [S4(100)]	0.163605	0.0062392	1	1	1	Q9R1R2	Q9R1R2 [4-17]	Q9R1R2 1xPhospho [S7(100)]	1	1664.7	100	34.52		Peak Found	High	Peak Found	High	0.00127	0.02807	1.81	33.6
FALSE	High	[K].LKELFDYSPPLHK.[S]	1xPhospho [S8(100)]	0.000249974	0.000373025	1	1	10	Q8K019	Q8K019 [503-515]	Q8K019 1xPhospho [S510(100)]	1	1666.82	100	38.73		High	High	High	High	7.673e-05	1.49e-06	5.4	77.81
FALSE	High	[K].SKLATPEDKQDIDK.[Q]	1xPhospho [T5(100)]	0.14006	0.00517499	1	1	1	Q9Z2Q6	Q9Z2Q6 [9-22]	Q9Z2Q6 1xPhospho [T13(100)]	2	1667.79			No Quan Values	Not Found	High	Not Found	High	0.0009724	0.02173	1.71
FALSE	High	[R].TPEEGGYSYEISEK.[T]	1xPhospho [T1(100)]	5.31351e-05	0.000373025	1	1	7	P14873	P14873 [1945-1958]	P14873 1xPhospho [T1945(100)]	0	1668.67	100	51.81		High	High	High	High	7.673e-05	1.459e-07	4.52	64.55
FALSE	High	[R].RSEAEEGEVRTPTK.[I]	1xPhospho [T11(100)]	0.0895794	0.00274164	1	1	2	Q9Z2H5	Q9Z2H5 [465-478]	Q9Z2H5 1xPhospho [T475(100)]	2	1668.76	100	68.81		High	High	Peak Found	High	0.000523	0.01071	3.24	13.06
FALSE	High	[R].FSTPPGDLLDGGLSGR.[S]	1xPhospho [T3(99.3)]	0.0512167	0.000945247	1	1	4	Q99PV8	Q99PV8 [742-757]	Q99PV8 1xPhospho [T744(99.3)]	0	1668.76	100	23.27		High	Peak Found	High	High	0.0001825	0.004492	1.32	115.53
FALSE	High	[K].SADCSVEEEPWKR.[E]	1xCarbamidomethyl [C4]; 1xPhospho [S5(100)]	0.0156302	0.000373025	1	1	3	P43006	P43006 [558-570]	P43006 1xPhospho [S562(100)]	1	1672.67	100	14.51		High	High	High	High	7.673e-05	0.000739	2.6	47.12
FALSE	High	[R].DVPPDILLDSPERK.[Q]	1xPhospho [S10(100)]	0.175833	0.00644627	1	1	3	Q6KCD5	Q6KCD5 [309-322]	Q6KCD5 1xPhospho [S318(100)]	1	1673.81	100	8.51		Peak Found	High	High	High	0.001309	0.03163	2.43	90
FALSE	High	[R].DASPPEPASPTIGLDK.[K]	1xPhospho [S3(100)]	0.000984334	0.000373025	1	1	6	Q8K070	Q8K070 [171-186]	Q8K070 1xPhospho [S173(100)]	0	1674.76	100	11.74		High	High	High	High	7.673e-05	1.164e-05	2.31	89.83
FALSE	High	[R].SLELNGAGEPVEGAPR.[A]	1xPhospho [S1(100)]	0.00166017	0.000373025	1	1	2	P58404	P58404 [206-221]	P58404 1xPhospho [S206(100)]	0	1675.77	100	42.21		Peak Found	High	High	High	7.673e-05	2.532e-05	2.99	87.15
FALSE	High	[K].DTDSEEEIREAFR.[V]	1xPhospho [S4(99)]	0.139416	0.00517499	1	2	1	P0DP27	P0DP27 [79-91]	P0DP27 1xPhospho [S82(99)]	1	1676.68	100	12.96		Peak Found	High	Peak Found	High	0.0009724	0.0216	2.02	74.07
FALSE	High	[R].ASSLNENVDHSALLK.[L]	1xPhospho [S3(99.7)]	2.52559e-06	0.000373025	1	1	8	Q6R891	Q6R891 [98-112]	Q6R891 1xPhospho [S100(99.7)]	0	1677.78	100	0.71		High	High	High	High	7.673e-05	1.525e-09	4.24	56.13
FALSE	High	[K].KYVISDEEEEEDD.[-]	1xPhospho [S5(100)]	0.00718337	0.000373025	1	1	5	Q5XJE5	Q5XJE5 [655-667]	Q5XJE5 1xPhospho [S659(100)]	1	1679.62	100	18.23		High	High	High	High	7.673e-05	0.0002293	3.96	63.19
FALSE	High	[K].REDSPGPEVQPMDK.[Q]	1xOxidation [M12(100)]; 1xPhospho [S4(100)]	1.34221e-05	0.000373025	1	1	6	Q9R1R2	Q9R1R2 [4-17]	Q9R1R2 1xPhospho [S7(100)]	1	1680.69	100	15.99		High	High	High	High	7.673e-05	1.856e-08	4.48	21.78
FALSE	High	[K].VYEDSGIPLPAESPK.[K]	1xPhospho [S13(100)]	0.128861	0.00464293	1	1	1	Q9DCT6	Q9DCT6 [84-98]	Q9DCT6 1xPhospho [S96(100)]	0	1681.77			No Quan Values	Not Found	High	Not Found	High	0.0008744	0.01912	1.95
FALSE	High	[R].TSIHNFMAHPEFR.[I]	1xOxidation [M7(100)]; 1xPhospho [T/S]	0.0798204	0.00184082	1	1	4	Q9R0K7	Q9R0K7 [1117-1129]		0	1682.71	100	15.72		High	Peak Found	High	High	0.0003515	0.008977	1.42	43.64
FALSE	High	[K].LAVEALSSLDGDLSGR.[Y]	1xPhospho [S8(100)]	4.20679e-05	0.000373025	1	1	3	Q04447	Q04447 [157-172]	Q04447 1xPhospho [S164(100)]	0	1682.8	100	67.03		High	High	Peak Found	High	7.673e-05	1.033e-07	3.93	116.91
FALSE	High	[R].TPSISPVRVSPNNR.[S]	2xPhospho [S5(100); S10(100)]	0.0611067	0.000945247	1	1	2	O35927	O35927 [1078-1091]	O35927 2xPhospho [S1082(100); S1087(100)]	1	1683.76	100	22.32		High	Peak Found	High	High	0.0001825	0.005893	2.61	64.57
FALSE	High	[K].RLSSSSATLLNSPDR.[A]	1xPhospho [S12(100)]	0.10733	0.00354232	1	1	2	O88735	O88735 [198-212]	O88735 1xPhospho [S209(100)]	1	1683.81			Not Reliable	High	High	Not Found	High	0.000669	0.0142	2.31
FALSE	High	[K].RKPSPEPEGEVGPPK.[I]	1xPhospho [S4(100)]	0.00015669	0.000373025	1	1	16	E9Q1P8	E9Q1P8 [340-354]	E9Q1P8 1xPhospho [S343(100)]	1	1683.81	100	42.55		High	High	High	High	7.673e-05	7.392e-07	3.64	16.81
FALSE	High	[K].VAVVRTPPKSPSASK.[S]	2xPhospho [T6(100); S]	0.0109273	0.000373025	1	1	9	P10637	P10637 [518-532]	P10637 2xPhospho [T523(100); S]	2	1683.82	100	17.44		High	High	High	High	7.673e-05	0.0004315	3.76	26.09
FALSE	High	[K].SEAESLKGKLEEER.[A]	1xPhospho [S5(100)]	0.000396765	0.000373025	1	1	4	P62881	P62881 [59-72]	P62881 1xPhospho [S63(100)]	2	1684.78	100	11.55		High	High	High	High	7.673e-05	2.967e-06	3.28	34.77
FALSE	High	[R].DLLSDLQDISDSER.[K]	1xPhospho [S10(100)]	0.000503679	0.000373025	1	1	2	P24788	P24788 [261-274]	P24788 1xPhospho [S270(100)]	0	1685.73	100	19.58		High	Peak Found	High	High	7.673e-05	4.238e-06	3.99	119.15
FALSE	High	[R].REDYQEILDSPIK.[-]	1xPhospho [S10(100)]	0.00610929	0.000373025	1	1	3	D3YVE8	D3YVE8 [400-412]	D3YVE8 1xPhospho [S409(100)]	1	1685.78	100	23.47		High	High	High	High	7.673e-05	0.0001789	3.13	76.87
FALSE	High	[R].LALSEDTEPSSSESR.[T]	1xPhospho [S/T]	0.00342881	0.000373025	1	1	4	A2A699	A2A699 [720-734]		0	1687.71			No Quan Values	High	Not Found	High	High	7.673e-05	7.517e-05	2.85
FALSE	High	[R].AETPPSHQAGTQLNR.[S]	1xPhospho [T3(100)]; 1xAsn->Asp [N14(100)]	0.150738	0.00571169	1	1	1	Q3UHC0	Q3UHC0 [774-788]	Q3UHC0 1xPhospho [T776(100)]	0	1687.74	100	33.03		Peak Found	Peak Found	High	High	0.001125	0.02452	1.69	21.91
FALSE	High	[R].YHGHSMSDPGVSYR.[T]	1xOxidation [M6(100)]; 1xPhospho [S5(100)]	0.00185622	0.000373025	1	1	2	P35486	P35486 [289-302]	P35486 1xPhospho [S293(100)]	0	1688.65	100	44.75		Peak Found	High	High	High	7.673e-05	2.993e-05	3.73	16.14
FALSE	High	[K].MSESLDTADPAVTGAK.[Q]	1xOxidation [M1(100)]; 1xPhospho [S4(100)]	1.47814e-05	0.000373025	1	1	9	P63011	P63011 [187-202]	P63011 1xPhospho [S190(100)]	0	1688.71	100	10.89		High	High	High	High	7.673e-05	2.157e-08	4.65	60.29
FALSE	High	[K].LGIIEKQPSPEELR.[E]	1xPhospho [S9(100)]	0.00874951	0.000373025	1	1	1	Q3TLH4	Q3TLH4 [493-506]	Q3TLH4 1xPhospho [S501(100)]	1	1688.86	100	19.21		Peak Found	High	Peak Found	High	7.673e-05	0.0003089	3.17	70.13
FALSE	High	[R].SLTSSDDAESSEPER.[K]	1xPhospho [S11(99.5)]	0.0336327	0.000658968	1	1	3	E9Q6J5	E9Q6J5 [2888-2902]	E9Q6J5 1xPhospho [S2898(99.5)]	0	1689.65	100	2.07		Peak Found	Peak Found	High	High	0.0001281	0.002357	2.42	32.66
FALSE	High	[R].GPPSPPAPVMHSPSR.[K]	1xOxidation [M10(100)]; 2xPhospho [S4(100); S12(98.5)]	0.0179044	0.000658968	1	1	3	Q9CSN1	Q9CSN1 [221-235]	Q9CSN1 2xPhospho [S224(100); S232(98.5)]	0	1689.69	100	5.17		High	High	High	High	0.0001281	0.0009088	3.2	46.94
FALSE	High	[K].ISKVEGTEIVKPSPK.[R]	1xPhospho [S13(100)]	1.09005e-07	0.000373025	1	1	5	P97868	P97868 [1167-1181]	P97868 1xPhospho [S1179(100)]	1	1691.9	100	12.09		High	High	High	High	7.673e-05	1.376e-11	6.04	33.44
FALSE	High	[R].RDESDEEPPRVER.[T]	1xPhospho [S4(100)]	0.00152297	0.000373025	1	1	12	Q8BRV5	Q8BRV5 [202-214]	Q8BRV5 1xPhospho [S205(100)]	2	1693.72	100	9.6		High	High	High	High	7.673e-05	2.225e-05	2.78	16.95
FALSE	High	[R].RGSALGPDEAGGELER.[L]	1xPhospho [S3(100)]	1.83879e-05	0.000373025	1	1	5	P60469	P60469 [15-30]	P60469 1xPhospho [S17(100)]	1	1693.75	100	6.9		High	High	High	High	7.673e-05	2.973e-08	5.05	45.29
FALSE	High	[K].SDLAVSNISPPSPDSK.[S]	1xPhospho [S12(99.5)]	5.67605e-05	0.000373025	1	1	6	Q8BZJ8	Q8BZJ8 [100-115]	Q8BZJ8 1xPhospho [S111(99.5)]	0	1693.77	100	14.76		High	High	High	High	7.673e-05	1.613e-07	4.12	80.98
FALSE	High	[K].SDLAVSNISPPSPDSK.[S]	1xPhospho [S12(99.5)]; 1xAsn->Asp [N7(100)]	0.0027155	0.000373025	1	1	2	Q8BZJ8	Q8BZJ8 [100-115]	Q8BZJ8 1xPhospho [S111(99.5)]	0	1694.75	100	16.58		Peak Found	High	Peak Found	High	7.673e-05	5.302e-05	3.13	85.11
FALSE	High	[R].GISLEEGALPDVSATR.[W]	1xPhospho [S3(100)]	0.0626177	0.000945247	1	1	1	O70373	O70373 [293-308]	O70373 1xPhospho [S295(100)]	0	1694.8	100	5.58		Peak Found	Peak Found	High	High	0.0001825	0.006116	1.68	106.99
FALSE	High	[R].DVYLSPRDDGYSTK.[D]	1xPhospho [S5(100)]	0.0602076	0.00179508	1	2	2	Q9WV02	Q9WV02 [204-217]	Q9WV02 1xPhospho [S208(100)]	1	1695.73	100	51.05		High	High	Peak Found	High	0.000698	0.01272	2.12	61.08
FALSE	High	[R].SKSPPKSPEEEGAVSS.[-]	1xPhospho [S3(100)]	0.132501	0.00464293	1	1	1	Q62093	Q62093 [206-221]	Q62093 1xPhospho [S208(100)]	2	1695.75	100	9.94		High	Peak Found	Peak Found	High	0.0008744	0.01994	2.09	18.72
FALSE	High	[R].SLGLSLSGGEQEDAVR.[L]	1xPhospho [S7(100)]	0.0593395	0.000945247	1	1	1	Q9QZ08	Q9QZ08 [70-85]	Q9QZ08 1xPhospho [S76(100)]	0	1697.77	100			High	Not Found	Not Found	High	0.0001825	0.005632	2.24	92.68
FALSE	High	[R].HVPSPLNLEEVQKK.[V]	1xPhospho [S4(100)]	2.70467e-05	0.000373025	1	1	3	Q8VD37	Q8VD37 [368-381]	Q8VD37 1xPhospho [S371(100)]	1	1697.86	100	34.59		High	High	High	High	7.673e-05	5.311e-08	3.91	52.15
FALSE	High	[K].SMLQTPPDQNLSGSK.[S]	1xOxidation [M2(100)]; 1xPhospho [T5(100)]	0.000979351	0.000373025	1	1	20	Q8BTI8	Q8BTI8 [969-983]	Q8BTI8 1xPhospho [T973(100)]	0	1698.74	100	20.47		High	High	High	High	7.673e-05	1.155e-05	2.7	49.73
FALSE	High	[R].KDSGSSSVFAESPGGK.[A]	2xPhospho [S3(100); S12(100)]	0.00682893	0.000373025	1	1	3	Q9QWI6	Q9QWI6 [577-592]	Q9QWI6 2xPhospho [S579(100); S588(100)]	1	1699.66	100	11.17		High	High	High	High	7.673e-05	0.0002128	3.41	48.52
FALSE	High	[K].KPGNNEGSGAPSPLSK.[S]	2xPhospho [S8(100); S12(100)]	0.0833569	0.00184082	1	1	3	Q61548	Q61548 [289-304]	Q61548 2xPhospho [S296(100); S300(100)]	0	1699.71	100	23.51		High	High	High	High	0.0003515	0.009555	2.84	27.77
FALSE	High	[K].VDNSSLTGESEPQTR.[S]	1xPhospho [S10(99.7)]	1.1294e-05	0.000373025	4	4	7	Q8VDN2; Q64436; Q6PIC6; Q6PIE5	Q8VDN2 [213-227]; Q64436 [222-236]; Q6PIC6 [203-217]; Q6PIE5 [211-225]	Q8VDN2 1xPhospho [S222(99.7)]; Q64436 1xPhospho [S231(99.7)]; Q6PIC6 1xPhospho [S212(99.7)]; Q6PIE5 1xPhospho [S220(99.7)]	0	1699.72	100	13.29	Shared	High	High	High	High	7.673e-05	1.432e-08	4.38	41.4
FALSE	High	[K].SMLQTPPDQNLSGSK.[S]	1xOxidation [M2(100)]; 1xPhospho [T5(100)]; 1xAsn->Asp [N10(100)]	0.00774965	0.000373025	1	1	6	Q8BTI8	Q8BTI8 [969-983]	Q8BTI8 1xPhospho [T973(100)]	0	1699.72	100	5.25		High	High	High	High	7.673e-05	0.0002574	2.25	54.69
FALSE	High	[K].VDNSSLTGESEPQTR.[S]	1xPhospho [S10(100)]; 1xAsn->Asp [N3(100)]	0.000430337	0.000373025	4	4	6	Q8VDN2; Q64436; Q6PIC6; Q6PIE5	Q8VDN2 [213-227]; Q64436 [222-236]; Q6PIC6 [203-217]; Q6PIE5 [211-225]	Q8VDN2 1xPhospho [S222(100)]; Q64436 1xPhospho [S231(100)]; Q6PIC6 1xPhospho [S212(100)]; Q6PIE5 1xPhospho [S220(100)]	0	1700.7	100	20.5	Shared	High	High	High	High	7.673e-05	3.353e-06	3.91	51.11
FALSE	High	[R].GLYDGPVCEVSVTPK.[T]	1xCarbamidomethyl [C8]; 1xPhospho [T13(100)]	2.07204e-08	0.000373025	1	1	40	O08553	O08553 [497-511]	O08553 1xPhospho [T509(100)]	0	1700.76	100	42.96		High	High	High	High	7.673e-05	1.137e-12	4.96	93.13
FALSE	High	[K].LIGTAVPQRTSPTGPK.[N]	1xPhospho [S11(99.7)]	1.3594e-06	0.000373025	1	1	22	Q6PER3	Q6PER3 [152-167]	Q6PER3 1xPhospho [S162(99.7)]	1	1702.89	100	3.03		High	High	High	High	7.673e-05	6.024e-10	5.1	43.15
FALSE	High	[R].KVSKQEEASGGPLAPK.[A]	1xPhospho [S3(100)]	0.00755612	0.000373025	1	1	3	P70460	P70460 [233-248]	P70460 1xPhospho [S235(100)]	2	1705.85	100	32.21		High	High	High	High	7.673e-05	0.0002473	4.05	16.14
FALSE	High	[K].STSPPPSPEVWAESR.[T]	1xPhospho [S3(98.8)]	0.0333952	0.00134972	1	1	8	Q9WV69	Q9WV69 [90-104]	Q9WV69 1xPhospho [S92(98.8)]	0	1706.74	100	21.66		High	High	High	High	0.0004769	0.005612	1.16	80.92
FALSE	High	[K].GSESPNSFLDQEYR.[K]	1xPhospho [S4(100)]	0.000763705	0.000373025	1	1	6	Q80YA9	Q80YA9 [387-400]	Q80YA9 1xPhospho [S390(100)]	0	1708.69	100	28.11		High	High	High	High	7.673e-05	7.911e-06	3.23	84.84
FALSE	High	[K].SIDEGMFSAEPYLR.[L]	1xOxidation [M6(100)]; 1xPhospho [S1(100)]	9.33546e-05	0.000373025	1	1	14	D3YZU1	D3YZU1 [1291-1304]	D3YZU1 1xPhospho [S1291(100)]	0	1710.71	100	39.81		High	High	High	High	7.673e-05	3.398e-07	4.12	102.48
FALSE	High	[K].EVLASSQEALVVTER.[K]	1xPhospho [S6(100)]	2.62352e-05	0.000373025	1	1	5	O88273	O88273 [51-65]	O88273 1xPhospho [S56(100)]	0	1710.83	100	10.55		High	High	High	High	7.673e-05	5.065e-08	3.84	89.56
FALSE	High	[R].RSPVPARPLPPTSQK.[A]	1xPhospho [S2(100)]	0.152122	0.00571169	1	1	2	Q8K2F8	Q8K2F8 [215-229]	Q8K2F8 1xPhospho [S216(100)]	1	1710.91	100	14.55		Peak Found	High	High	High	0.001125	0.02484	1.86	23.37
FALSE	High	[R].ANRADSEEEGAVELAA.[-]	1xPhospho [S6(100)]	0.0234776	0.000658968	1	1	6	O88485	O88485 [613-628]	O88485 1xPhospho [S618(100)]	1	1711.72	100	13.11		High	High	High	High	0.0001281	0.001369	3.64	68.4
FALSE	High	[R].GWRPSSREDSVEAR.[S]	1xPhospho [S]	0.214464	0.00984329	1	1	2	P26339	P26339 [405-418]		1	1711.75	100	19.8		Peak Found	High	Peak Found	High	0.002134	0.044	1.46	23.05
FALSE	High	[R].KGSDGASPPASPSIIPR.[L]	1xPhospho [S7(100)]	0.0343084	0.000658968	1	1	2	Q66L42	Q66L42 [496-512]	Q66L42 1xPhospho [S502(100)]	1	1716.83	100	14.22		Peak Found	High	Peak Found	High	0.0001281	0.002431	2.28	60.68
FALSE	High	[R].RRDSDGVDGFEAEGK.[K]	1xPhospho [S4(100)]	0.00187515	0.000373025	1	1	2	O88532	O88532 [1051-1065]	O88532 1xPhospho [S1054(100)]	2	1717.72	100	16.39		High	Peak Found	High	High	7.673e-05	3.053e-05	3.72	25.84
FALSE	High	[K].VIRSADVSPTTEGVK.[R]	2xPhospho [S4(100); S8(100)]	0.000167381	0.000373025	1	1	7	Q9ESN6	Q9ESN6 [421-435]	Q9ESN6 2xPhospho [S424(100); S428(100)]	1	1718.78	100	12.38		High	High	High	High	7.673e-05	8.182e-07	3.98	50.33
FALSE	High	[R].GMYDGPVYEVPATPK.[H]	1xOxidation [M2(100)]; 1xPhospho [T13(100)]	0.00252938	0.000373025	1	1	4	P97427	P97427 [497-511]	P97427 1xPhospho [T509(100)]	0	1719.73			No Quan Values	Not Found	High	High	High	7.673e-05	4.792e-05	2.49
FALSE	High	[R].LAIQGPEDSPSRQSR.[R]	1xPhospho [S]	0.00126225	0.000373025	1	1	2	Q99KX1	Q99KX1 [229-243]		1	1720.8			No Quan Values	Not Found	High	High	High	7.673e-05	1.679e-05	3.56
FALSE	High	[R].GGSSGEELEDEEPVK.[K]	2xPhospho [S3(100); S4(100)]	7.97593e-05	0.000373025	1	1	27	Q3UMU9	Q3UMU9 [364-378]	Q3UMU9 2xPhospho [S366(100); S367(100)]	0	1721.62	100	28.91		High	High	High	High	7.673e-05	2.696e-07	5.21	78.95
FALSE	High	[R].GMYDGPVFDLTTTPK.[G]	1xPhospho [T13(98.8)]	0.00853114	0.000373025	1	1	1	Q62188	Q62188 [497-511]	Q62188 1xPhospho [T509(98.8)]	0	1721.75	100	44.75		Peak Found	High	Peak Found	High	7.673e-05	0.0002973	2.76	118.44
FALSE	High	[R].LLDAEDVDVPSPDEK.[S]	1xPhospho [S11(100)]	1.74789e-07	0.000373025	1	1	11	Q9QXZ0	Q9QXZ0 [270-284]	Q9QXZ0 1xPhospho [S280(100)]	0	1721.75	100	2.07		High	High	High	High	7.673e-05	2.778e-11	5.9	91.37
FALSE	High	[K].KKEPAISSQNSPEAR.[E]	1xPhospho [S11(100)]	2.87501e-09	0.000373025	1	1	5	P10711	P10711 [90-104]	P10711 1xPhospho [S100(100)]	2	1721.82	100	66.01		High	High	High	High	7.673e-05	5.934e-14	7.24	14.84
FALSE	High	[K].GADNDGSGSESGYTTPK.[K]	1xPhospho [S7(100)]	1.09552e-05	0.000373025	1	1	5	Q5F2E7	Q5F2E7 [207-223]	Q5F2E7 1xPhospho [S213(100)]	0	1722.65	100	20.21		High	High	High	High	7.673e-05	1.367e-08	4.01	29.42
FALSE	High	[K].LISGDAEPTPEQEEK.[A]	1xPhospho [T9(100)]	0.0756897	0.00184082	1	1	2	Q7TPH6	Q7TPH6 [3984-3998]	Q7TPH6 1xPhospho [T3992(100)]	0	1722.75	100	8.1		High	Peak Found	High	High	0.0003515	0.008252	1.97	48.47
FALSE	High	[R].SASSGAEGDVSSEREP.[-]	2xPhospho [S3(100); S4(100)]	8.56349e-05	0.000373025	1	1	28	Q9DD18	Q9DD18 [194-209]	Q9DD18 2xPhospho [S196(100); S197(100)]	1	1724.6	100	13.06		High	High	High	High	7.673e-05	2.987e-07	4.49	51.58
FALSE	High	[R].KVELSESEEDKGSK.[M]	2xPhospho [S5(100); S7(100)]	0.0015385	0.000373025	1	1	11	Q52KI8	Q52KI8 [457-470]	Q52KI8 2xPhospho [S461(100); S463(100)]	2	1724.7	100	30.93		High	High	High	High	7.673e-05	2.274e-05	3.99	17.4
FALSE	High	[K].RLSQIGVENTEENR.[R]	1xPhospho [S3(100)]	7.20579e-05	0.000373025	1	1	5	P05063	P05063 [43-56]	P05063 1xPhospho [S45(100)]	1	1724.8	100	11.75		High	High	High	High	7.673e-05	2.302e-07	4.21	42.86
FALSE	High	[R].IGFGPSPFSLTEGLPK.[I]	1xPhospho [S6(100)]	0.00393171	0.000373025	1	1	3	P19246	P19246 [411-426]	P19246 1xPhospho [S416(100)]	0	1726.85	100	29.12		High	High	High	High	7.673e-05	9.244e-05	2.13	118.92
FALSE	High	[K].AVVYRETDPSPEER.[D]	1xPhospho [S10(100)]	0.0194033	0.000658968	1	1	6	Q9Z2H5	Q9Z2H5 [859-872]	Q9Z2H5 1xPhospho [S868(100)]	1	1727.76	100	18.7		High	High	High	High	0.0001281	0.001024	2.56	30.45
FALSE	High	[K].TVFAGAVPVLPASPPPK.[D]	1xPhospho [S13(100)]	0.000889317	0.000373025	1	1	4	Q60902	Q60902 [217-233]	Q60902 1xPhospho [S229(100)]	0	1727.91	100	19.12		High	High	High	High	7.673e-05	9.949e-06	2.97	115.29
FALSE	High	[K].SRSPGTPAGEGSGSPPK.[W]	2xPhospho [S3(99.5); T6(100)]	0.0346512	0.000658968	1	1	6	Q9QYC0	Q9QYC0 [353-369]	Q9QYC0 2xPhospho [S355(99.5); T358(100)]	1	1728.7	100	7.85		High	High	High	High	0.0001281	0.002472	1.86	17.67
FALSE	High	[R].TRSPSPTLGESLAPR.[K]	2xPhospho [T/S]	0.0532711	0.000945247	1	1	1	Q6PDH0	Q6PDH0 [518-532]		1	1728.77	100	35.83		High	Peak Found	Peak Found	High	0.0001825	0.004774	1.92	72.06
FALSE	High	[R].SASQSSLDKLDQELK.[E]	1xPhospho [S6(99.3)]	0.00939097	0.000373025	1	1	6	Q58A65	Q58A65 [728-742]	Q58A65 1xPhospho [S733(99.3)]	1	1728.81	100	3.2		High	High	High	High	7.673e-05	0.0003433	2.11	61.32
FALSE	High	[R].SQSSDTEQPSPTSGGGK.[V]	1xPhospho [S10(100)]	2.55155e-08	0.000373025	1	1	9	Q8BGD9	Q8BGD9 [495-511]	Q8BGD9 1xPhospho [S504(100)]	0	1729.69	100	15.85		High	High	High	High	7.673e-05	1.554e-12	6.19	16.93
FALSE	High	[K].VDNLTYRTSPDTLR.[R]	1xPhospho [T8(99.3)]	0.0101815	0.000373025	1	1	12	Q62093	Q62093 [18-31]	Q62093 1xPhospho [T25(99.3)]	1	1730.81	100	12.38		High	High	High	High	7.673e-05	0.0003863	3.35	57.05
FALSE	High	[R].TTPPTQKPPSPPMSGK.[G]	1xPhospho [S10(100)]	0.0060172	0.000373025	1	1	12	P62484	P62484 [168-183]	P62484 1xPhospho [S177(100)]	0	1730.82	100	5.63		High	High	High	High	7.673e-05	0.0001754	2.01	35.34
FALSE	High	[K].VDNLTYRTSPDTLR.[R]	1xPhospho [T8(99.6)]; 1xAsn->Asp [N3(100)]	0.00134834	0.000373025	1	1	6	Q62093	Q62093 [18-31]	Q62093 1xPhospho [T25(99.6)]	1	1731.79	100	14.03		High	High	High	High	7.673e-05	1.857e-05	3.8	63.21
FALSE	High	[R].QNSDPTSENPPLPTR.[I]	1xPhospho [S3(100)]	0.0046239	0.000373025	1	1	5	P83510	P83510 [609-623]	P83510 1xPhospho [S611(100)]	0	1732.75	100	47.43		High	High	High	High	7.673e-05	0.0001182	1.82	93.14
FALSE	High	[K].RIDFIPVSPAPSPTR.[G]	1xPhospho [S12(99.5)]	0.000332174	0.000373025	1	1	7	Q9DB52	Q9DB52 [133-147]	Q9DB52 1xPhospho [S144(99.5)]	1	1732.88	100	10.36		High	High	High	High	7.673e-05	2.287e-06	3.25	91
FALSE	High	[R].NHSGSRTPPVALSSSR.[M]	1xPhospho [S/T]; 1xAsn->Asp [N1(100)]	0.0190174	0.000658968	1	1	4	Q8BTI8	Q8BTI8 [2050-2065]		1	1733.8	100	9.37		High	High	Peak Found	High	0.0001281	0.0009908	2.7	25.53
FALSE	High	[R].TLSDPPSPLPHGPPNK.[G]	1xPhospho [S3(100)]	0.00194294	0.000373025	1	1	2	Q9QWY8	Q9QWY8 [852-867]	Q9QWY8 1xPhospho [S854(100)]	0	1733.83	100	29.8		Peak Found	High	High	High	7.673e-05	3.22e-05	3.38	64.85
FALSE	High	[K].EGDGSATTDAAPATSPK.[A]	2xPhospho [S5(100); S15(99.1)]	0.00358887	0.000373025	1	1	5	P06837	P06837 [82-98]	P06837 2xPhospho [S86(100); S96(99.1)]	0	1735.65	100	11.89		High	High	High	High	7.673e-05	8.081e-05	2.04	48.03
FALSE	High	[K].SSLLLDTVTSIPSSR.[T]	2xPhospho [S10(99.7); S13(100)]	2.23009e-05	0.000373025	1	1	3	Q9QYR6	Q9QYR6 [864-878]	Q9QYR6 2xPhospho [S873(99.7); S876(100)]	0	1735.79	100	12.78		High	High	High	High	7.673e-05	3.97e-08	6	119.66
FALSE	High	[K].VAIIRTPPKSPATPK.[Q]	2xPhospho [T6(100); S10(99.1)]	0.0062659	0.000373025	1	1	3	P20357	P20357 [1645-1659]	P20357 2xPhospho [T1650(100); S1654(99.1)]	2	1735.89	100	6.35		High	High	High	High	7.673e-05	0.0001866	3.22	48.33
FALSE	High	[K].AALEQPCEGSLTRPK.[K]	1xCarbamidomethyl [C7]; 1xPhospho [S/T]	0.00175547	0.000373025	1	1	3	P84086	P84086 [84-98]		0	1736.8	100	12.47		High	High	High	High	7.673e-05	2.761e-05	3.72	42.79
FALSE	High	[K].KAEGEPQEESPLKSK.[S]	1xPhospho [S10(100)]	0.000175562	0.000625776	1	1	3	Q8K019	Q8K019 [168-182]	Q8K019 1xPhospho [S177(100)]	2	1736.81	100	37.1		High	High	High	High	0.0001759	4.209e-06	3.95	15.73
FALSE	High	[R].GMYDGPVFDLTTTPK.[G]	1xOxidation [M2(100)]; 1xPhospho [T/Y]	0.0328544	0.00134972	1	1	6	Q62188	Q62188 [497-511]		0	1737.74	100	74.27		High	Peak Found	High	High	0.0004769	0.005475	1.69	109.38
FALSE	High	[R].LLDPEDVDVSSPDEK.[S]	1xPhospho [S]	7.79617e-06	0.000373025	1	1	6	Q91ZU6	Q91ZU6 [227-241]		0	1737.75	100	9.18		High	High	High	High	7.673e-05	8.218e-09	3.68	88.66
FALSE	High	[K].TTPSPKTPPGSGEPPK.[S]	2xPhospho [S4(100); T7(100)]	0.00285676	0.000373025	1	1	26	P10637	P10637 [467-482]	P10637 2xPhospho [S470(100); T473(100)]	1	1737.75	100	12.44		High	High	High	High	7.673e-05	5.714e-05	2.99	31.24
FALSE	High	[R].DQNLPQILEESRSE.[-]	1xPhospho [S]	0.00238003	0.000373025	1	1	3	O54991	O54991 [1372-1385]		1	1737.77	100	30.28		High	High	High	High	7.673e-05	4.375e-05	4.28	108.6
FALSE	High	[R].GPPSPPAPVMHSPSRK.[M]	1xOxidation [M10(100)]; 1xPhospho [S4(100)]	0.00592649	0.000373025	1	1	5	Q9CSN1	Q9CSN1 [221-236]	Q9CSN1 1xPhospho [S224(100)]	1	1737.81	100	45.57		High	High	High	High	7.673e-05	0.0001716	2.18	20.3
FALSE	High	[R].SLSSPTVTLSAPLEGAK.[D]	1xPhospho [S3(100)]	9.26515e-06	0.000373025	1	1	7	Q8CFI0	Q8CFI0 [475-491]	Q8CFI0 1xPhospho [S477(100)]	0	1737.87	100	3.99		High	High	High	High	7.673e-05	1.069e-08	4.59	104.94
FALSE	High	[R].SRTASLTSAASIDGSR.[S]	2xPhospho [T3(100); S5(100)]	6.34682e-05	0.000373025	1	1	11	Q9QYG0	Q9QYG0 [328-343]	Q9QYG0 2xPhospho [T330(100); S332(100)]	1	1739.74	100	11.01		High	High	High	High	7.673e-05	1.907e-07	3.35	61.79
FALSE	High	[R].SSPPPPLPAEERPGTK.[G]	1xPhospho [S/T]	3.91815e-05	0.000373025	1	1	20	Q924A2	Q924A2 [2147-2162]		0	1739.84	100	69.52		High	High	High	High	7.673e-05	9.265e-08	3.57	43.23
FALSE	High	[R].TNPPTQKPPSPPVSGR.[G]	1xPhospho [S10(100)]	5.12798e-05	0.000373025	1	1	15	Q8CBW3	Q8CBW3 [174-189]	Q8CBW3 1xPhospho [S183(100)]	0	1739.85	100	11.37		High	High	High	High	7.673e-05	1.384e-07	3.12	33.35
FALSE	High	[R].TETSEDDLGDKAPKR.[T]	1xPhospho [S4(99.4)]	0.0120268	0.000373025	1	1	2	Q8VCD6	Q8VCD6 [207-221]	Q8VCD6 1xPhospho [S210(99.4)]	2	1741.76	100	35.93		High	High	Peak Found	High	7.673e-05	0.0004966	1.7	17.15
FALSE	High	[R].MDRGNSLPCVLEQK.[I]	1xCarbamidomethyl [C9]; 1xOxidation [M1(100)]; 1xPhospho [S6(100)]	0.0904411	0.00302074	1	1	2	Q9WV69	Q9WV69 [328-341]	Q9WV69 1xPhospho [S333(100)]	1	1742.76	100	28.65		High	Peak Found	High	High	0.0005758	0.01089	2.06	60.89
FALSE	High	[K].DADEGDTLANSSDLLK.[E]	1xPhospho [S/T]	7.35362e-05	0.000373025	1	1	13	P22005	P22005 [143-158]		0	1743.73	100	5.29		High	High	High	High	7.673e-05	2.388e-07	3.42	96.6
FALSE	High	[R].VVTMAEPGAASPPPPAR.[F]	1xOxidation [M4(100)]; 1xPhospho [S11(100)]	0.00108398	0.000373025	1	1	7	Q8C4U2	Q8C4U2 [501-517]	Q8C4U2 1xPhospho [S511(100)]	0	1743.81	100	18.01		High	High	High	High	7.673e-05	1.342e-05	2.91	49.51
FALSE	High	[R].SRTPSLPTPPTREPK.[K]	1xPhospho [T8(99.3)]	0.0223015	0.0010051	1	1	3	P10637	P10637 [502-516]	P10637 1xPhospho [T509(99.3)]	2	1743.88	100	13.62		High	High	High	High	0.0002776	0.003194	3.23	36.62
FALSE	High	[R].SEPLVSGIRTPPVRR.[N]	1xPhospho [T10(99.1)]	0.199991	0.00799462	1	1	5	Q8BYK5	Q8BYK5 [49-63]	Q8BYK5 1xPhospho [T58(99.1)]	2	1743.93	100	19.22		High	High	High	High	0.001798	0.03905	1.95	49.91
FALSE	High	[K].SRASPPVPSLVGTSGPR.[T]	1xPhospho [S/T]	0.000138013	0.000373025	1	1	4	Q0QWG9	Q0QWG9 [569-585]		1	1744.87	100	22.21		High	High	High	High	7.673e-05	6.108e-07	4.45	64.82
FALSE	High	[R].SREEEWDPEYTPK.[S]	1xPhospho [S1(100)]	0.0459555	0.000658968	1	1	3	Q569Z6	Q569Z6 [860-872]	Q569Z6 1xPhospho [S860(100)]	1	1745.71	100	20.69		High	High	High	High	0.0001281	0.003812	2.66	58.8
FALSE	High	[R].ADALQAGASQFETSAAK.[L]	1xPhospho [S9(100)]	0.000210343	0.000373025	1	2	1	P63024	P63024 [54-70]	P63024 1xPhospho [S62(100)]	0	1745.77	100	16.94		Peak Found	High	Peak Found	High	7.673e-05	1.152e-06	3.36	69.07
FALSE	High	[R].TTPPTQKPPSPPMSGK.[G]	1xOxidation [M13(100)]; 1xPhospho [S10(100)]	0.00230869	0.000373025	1	1	45	P62484	P62484 [168-183]	P62484 1xPhospho [S177(100)]	0	1746.81	100	3.41		High	High	High	High	7.673e-05	4.175e-05	3.32	25.43
FALSE	High	[K].LKFSDDEDEEDVVK.[D]	1xPhospho [S4(100)]	4.47106e-05	0.000373025	1	1	3	Q7TPM1	Q7TPM1 [384-397]	Q7TPM1 1xPhospho [S387(100)]	1	1747.73	100	26.64		High	High	High	High	7.673e-05	1.13e-07	3.59	65.11
FALSE	High	[K].KFLEESVSMSPEER.[A]	1xPhospho [S10(100)]	0.192212	0.00747606	1	2	2	P58321	P58321 [124-137]	P58321 1xPhospho [S133(100)]	1	1747.76	100	13.27		Peak Found	High	High	High	0.001705	0.03648	2.14	52.33
FALSE	High	[R].SSSTSDILEPFTVER.[A]	1xPhospho [S/T]	0.000662522	0.000373025	1	1	2	Q6GYP7	Q6GYP7 [794-808]		0	1747.78	100	29.48		High	Peak Found	High	High	7.673e-05	6.408e-06	2.89	116.89
FALSE	High	[K].SPPCEDFSVTGESEK.[K]	1xCarbamidomethyl [C4]; 1xPhospho [S1(100)]	0.00181893	0.000373025	1	1	4	Q9QYR6	Q9QYR6 [908-922]	Q9QYR6 1xPhospho [S908(100)]	0	1748.67			No Quan Values	High	High	High	High	7.673e-05	2.923e-05	2.33
FALSE	High	[R].SGKSPSPSPTSPGSLRK.[Q]	1xPhospho [S11(100)]	0.0038528	0.000373025	1	1	3	Q9JLM8	Q9JLM8 [327-343]	Q9JLM8 1xPhospho [S337(100)]	2	1749.85	100	4.17		High	High	High	High	7.673e-05	8.991e-05	4.69	16.64
FALSE	High	[R].GSPPLLDAPASPPQAPR.[F]	1xPhospho [S2(100)]	0.0545954	0.000945247	1	1	1	Q3UHE1	Q3UHE1 [494-510]	Q3UHE1 1xPhospho [S495(100)]	0	1750.85	100	3.92		Peak Found	Not Found	High	High	0.0001825	0.004946	1.44	87.33
FALSE	High	[K].ESLKEEDESDDDNM.[-]	1xOxidation [M14(100)]; 1xPhospho [S2(100)]	0.043311	0.000658968	1	1	10	O70435	O70435 [242-255]	O70435 1xPhospho [S243(100)]	1	1751.58	100	19.41		High	High	High	High	0.0001281	0.003468	3.39	29.29
FALSE	High	[R].VVSSTSEEEEAFTEK.[F]	1xPhospho [S6(100)]	6.69468e-06	0.000373025	1	1	19	Q4KMM3	Q4KMM3 [199-213]	Q4KMM3 1xPhospho [S204(100)]	0	1751.73	100	2.11		High	High	High	High	7.673e-05	6.547e-09	4.63	63.22
FALSE	High	[R].LQKQPLTSPGSVSSSR.[D]	1xPhospho [T/S]	0.0540619	0.000945247	1	1	1	Q9WV69	Q9WV69 [4-19]		1	1751.87	100	28.86		Peak Found	High	Peak Found	High	0.0001825	0.004885	1.34	33.73
FALSE	High	[R].ATHTSSSTPMTPLLGR.[N]	1xOxidation [M10(100)]; 1xPhospho [S/T]	0.000181546	0.000373025	1	1	6	Q8R0S4	Q8R0S4 [400-415]		0	1752.8	100	10.51		High	High	High	High	7.673e-05	9.232e-07	2.35	43.23
FALSE	High	[K].NSTDLDSAPEDPTSPK.[R]	1xPhospho [S14(99.5)]	0.000759838	0.000373025	1	1	3	Q924A2	Q924A2 [2298-2313]	Q924A2 1xPhospho [S2311(99.5)]	0	1753.72	100	4.91		High	High	High	High	7.673e-05	7.898e-06	2.91	55.16
FALSE	High	[K].NSTDLDSAPEDPTSPK.[R]	1xPhospho [S14(100)]; 1xAsn->Asp [N1(100)]	0.00287128	0.000373025	1	1	4	Q924A2	Q924A2 [2298-2313]	Q924A2 1xPhospho [S2311(100)]	0	1754.7	100	12.75		High	High	High	High	7.673e-05	5.765e-05	2.62	69.47
FALSE	High	[R].SAGEDNDGPVLTDEQK.[S]	1xPhospho [S1(100)]	0.0829568	0.00184082	1	1	1	Q9JM93	Q9JM93 [140-155]	Q9JM93 1xPhospho [S140(100)]	0	1754.71			No Quan Values	Not Found	Not Found	High	High	0.0003515	0.009505	1.61
FALSE	High	[R].SRTASGSSVTSLEGTR.[S]	2xPhospho [T3(100); S5(100)]	0.00763295	0.000373025	1	1	3	Q62433	Q62433 [326-341]	Q62433 2xPhospho [T328(100); S330(100)]	1	1755.73	100	11.67		High	High	High	High	7.673e-05	0.0002514	2.7	45.42
FALSE	High	[K].SPSPPPDGSPAATPEIR.[V]	1xPhospho [S3(100)]	0.000378173	0.000625776	1	1	3	O08539	O08539 [296-312]	O08539 1xPhospho [S298(100)]	0	1755.79	100	52.79		Not Found	High	High	High	0.0001759	1.197e-05	2.33	67.53
FALSE	High	[R].SALSSSLRDLSEAGKR.[G]	1xPhospho [S6(99.4)]	0.00302063	0.000373025	1	1	5	Q8R0S2	Q8R0S2 [918-933]	Q8R0S2 1xPhospho [S923(99.4)]	2	1756.86	100	8.58		High	High	High	High	7.673e-05	6.238e-05	2.47	44.73
FALSE	High	[R].RASDLAGSVDTGSAGSVK.[S]	1xPhospho [S3(100)]	2.09319e-08	0.000373025	1	1	5	Q6P9K8	Q6P9K8 [987-1004]	Q6P9K8 1xPhospho [S989(100)]	1	1757.81	100	10.58		High	High	Peak Found	High	7.673e-05	1.156e-12	5.07	42.38
FALSE	High	[K].KMPLDLSPLATPIIR.[S]	1xOxidation [M2(100)]; 1xPhospho [S7(100)]	1.50847e-05	0.000373025	1	1	7	P16951	P16951 [88-102]	P16951 1xPhospho [S94(100)]	1	1760.94	100	19.49		High	High	High	High	7.673e-05	2.215e-08	4	112.37
FALSE	High	[R].GGGSGGGDESEGEEVDED.[-]	1xPhospho [S10(99.1)]	0.0206082	0.000658968	1	1	3	O35295	O35295 [307-324]	O35295 1xPhospho [S316(99.1)]	0	1761.56	100	31.9		Peak Found	High	High	High	0.0001281	0.001118	2.26	43.93
FALSE	High	[R].KLSLPTDLKPDLDVK.[D]	1xPhospho [S3(100)]	0.00335998	0.000373025	1	1	7	Q8K400	Q8K400 [758-772]	Q8K400 1xPhospho [S760(100)]	1	1761.94	100	39.63		High	High	High	High	7.673e-05	7.289e-05	2.92	87.56
FALSE	High	[K].RKASPEPPDSAESALK.[L]	1xPhospho [S4(100)]	0.00208596	0.000373025	1	1	3	Q8K3X4	Q8K3X4 [523-538]	Q8K3X4 1xPhospho [S526(100)]	2	1762.84	100	16.28		High	High	High	High	7.673e-05	3.585e-05	3.42	22.79
FALSE	High	[K].HTGPNSPDTANDGFVR.[L]	1xPhospho [S6(100)]	3.13418e-09	0.000373025	1	2	25	P70333	P70333 [99-114]	P70333 1xPhospho [S104(100)]	0	1764.73	100	15.2		High	High	High	High	7.673e-05	6.741e-14	4.26	35.51
FALSE	High	[K].ECVGSPDPDLEPGEAN.[-]	1xCarbamidomethyl [C2]; 1xPhospho [S5(100)]	0.073167	0.00184082	1	1	1	Q8VD04	Q8VD04 [791-806]	Q8VD04 1xPhospho [S795(100)]	0	1765.66			No Quan Values	High	Not Found	Not Found	High	0.0003515	0.007828	2.27
FALSE	High	[R].VPSSDEEVVEEPQSR.[R]	1xPhospho [S4(99.5)]	0.000124055	0.000373025	1	1	4	P58871	P58871 [1609-1623]	P58871 1xPhospho [S1612(99.5)]	0	1766.75	100	6.46		High	High	High	High	7.673e-05	5.198e-07	2.99	55.72
FALSE	High	[R].DSASPGAASGLDPLDSAR.[S]	1xPhospho [S4(100)]	5.82199e-05	0.000373025	1	1	8	O88703	O88703 [839-856]	O88703 1xPhospho [S842(100)]	0	1766.76	100	5.07		High	High	High	High	7.673e-05	1.675e-07	4.82	100.69
FALSE	High	[R].GSQPDAELDGAGTSLLR.[G]	1xPhospho [S2(100)]	1.55513e-05	0.000373025	1	1	4	Q6PE13	Q6PE13 [844-860]	Q6PE13 1xPhospho [S845(100)]	0	1766.8	100	8.42		High	High	High	High	7.673e-05	2.316e-08	3.95	96.03
FALSE	High	[R].VLLLEANRHSPGPER.[D]	1xPhospho [S10(100)]	0.00569121	0.000373025	1	1	10	Q9Z0H8	Q9Z0H8 [915-929]	Q9Z0H8 1xPhospho [S924(100)]	1	1767.89	100	18.48		High	High	High	High	7.673e-05	0.000161	3	41.7
FALSE	High	[K].SDSELEVKPSESLLR.[S]	1xPhospho [S1(99.6)]	0.0147137	0.000373025	1	1	7	Q99PI5	Q99PI5 [243-257]	Q99PI5 1xPhospho [S243(99.6)]	0	1768.84	100	12.67		High	High	High	High	7.673e-05	0.0006727	2.44	78.88
FALSE	High	[R].EGSPAPLEPEPGASQPK.[L]	1xPhospho [S3(100)]	0.00170283	0.000373025	1	1	2	Q3UCQ1	Q3UCQ1 [387-403]	Q3UCQ1 1xPhospho [S389(100)]	0	1770.79	100	21.59		Peak Found	High	High	High	7.673e-05	2.645e-05	2.91	62.12
FALSE	High	[R].SISGASSGLSTSPLSSPR.[V]	1xPhospho [S12(100)]	4.23913e-06	0.000373025	1	1	3	Q69Z98	Q69Z98 [413-430]	Q69Z98 1xPhospho [S424(100)]	0	1770.83	100	12.28		High	High	High	High	7.673e-05	3.31e-09	4.21	74.3
FALSE	High	[K].SDLAVSNISPPSPDSK.[S]	2xPhospho [S9(100); S15(99.1)]	0.00498899	0.000373025	1	1	4	Q8BZJ8	Q8BZJ8 [100-115]	Q8BZJ8 2xPhospho [S108(100); S114(99.1)]	0	1773.73	100	12.13		High	High	High	High	7.673e-05	0.000132	2.87	99.67
FALSE	High	[R].MFSNPDNGSPAMTHR.[N]	2xOxidation [M1(100); M12(100)]; 1xPhospho [S9(100)]; 1xAsn->Asp [N7(100)]	0.0670412	0.00125751	1	1	5	O88343	O88343 [237-251]	O88343 1xPhospho [S245(100)]	0	1774.66	100	56.26		High	High	High	High	0.0002419	0.006813	1.82	24.67
FALSE	High	[K].SHSSPSLNPDASPVTAK.[V]	1xPhospho [S4(100)]	7.28049e-09	0.000373025	1	1	25	Q2PFD7	Q2PFD7 [998-1014]	Q2PFD7 1xPhospho [S1001(100)]	0	1774.8	100	8.82		High	High	High	High	7.673e-05	2.381e-13	5.53	43.44
FALSE	High	[R].IPVEGPLSPSRGDFPK.[G]	1xPhospho [S8(99.3)]	0.00291529	0.000373025	1	1	4	Q9D219	Q9D219 [679-694]	Q9D219 1xPhospho [S686(99.3)]	1	1775.87	100	18.07		High	High	High	High	7.673e-05	5.897e-05	2.89	76.79
FALSE	High	[R].GGLSDGEGPPGGRGEAQR.[R]	1xPhospho [S4(100)]	0.0278295	0.000658968	1	1	3	Q9JIS5	Q9JIS5 [124-141]	Q9JIS5 1xPhospho [S127(100)]	1	1776.77	100	28.4		High	High	Peak Found	High	0.0001281	0.001763	2.34	24.67
FALSE	High	[K].FAMNPFYEPNSPIR.[S]	1xOxidation [M3(100)]; 1xPhospho [S11(100)]	0.00972903	0.000373025	1	1	1	Q9CQP2	Q9CQP2 [109-122]	Q9CQP2 1xPhospho [S119(100)]	0	1778.76			No Quan Values	Not Found	High	Not Found	High	7.673e-05	0.0003603	2.37
FALSE	High	[R].TSTAPSSPGVDSVPLQR.[T]	1xPhospho [S7(100)]	0.00308251	0.000373025	1	1	3	O35927	O35927 [452-468]	O35927 1xPhospho [S458(100)]	0	1778.83	100	6.35		High	High	High	High	7.673e-05	6.448e-05	2.18	71.39
FALSE	High	[K].ATHPPSSTPPNPLLNR.[T]	1xPhospho [S/T]	0.0551339	0.000945247	1	1	3	Q8R3Z5	Q8R3Z5 [411-426]		0	1778.86	100			High	Not Found	High	High	0.0001825	0.005038	1.94	55.55
FALSE	High	[K].AEDGAAPSPSSETPKKK.[K]	1xPhospho [S/T]	6.49429e-08	0.000373025	1	1	12	P26645	P26645 [131-147]		2	1779.82	100	13.7		High	High	High	High	7.673e-05	6.339e-12	6.53	13.08
FALSE	High	[R].GLYDGPVCEVSVTPK.[T]	1xCarbamidomethyl [C8]; 2xPhospho [S11(100); T13(100)]	0.00546524	0.000373025	1	1	6	O08553	O08553 [497-511]	O08553 2xPhospho [S507(100); T509(100)]	0	1780.73	100	35.93		High	High	High	High	7.673e-05	0.0001514	4.18	114.93
FALSE	High	[R].TLSNAEDYLDDEDSD.[-]	1xPhospho [S14(100)]	1.28878e-05	0.000373025	1	1	19	Q62422	Q62422 [201-215]	Q62422 1xPhospho [S214(100)]	0	1781.63	100	29.86		High	High	High	High	7.673e-05	1.749e-08	5.48	111.29
FALSE	High	[R].SSDEENGPPSSPDLDR.[I]	1xPhospho [S11(100)]	2.71844e-05	0.000373025	1	1	13	Q9D1F4	Q9D1F4 [203-218]	Q9D1F4 1xPhospho [S213(100)]	0	1781.69	100	18.88		High	High	High	High	7.673e-05	5.362e-08	3.98	50.59
FALSE	High	[R].GQGTASPGSVSDLAQTVK.[T]	1xPhospho [S6(100)]	7.61967e-05	0.000373025	1	1	2	P51830	P51830 [605-622]	P51830 1xPhospho [S610(100)]	0	1782.83	100	32.51		High	High	Not Found	High	7.673e-05	2.517e-07	4.63	77.76
FALSE	High	[K].KEGDGSATTDAAPATSPK.[A]	1xPhospho [S16(99.6)]	1.07641e-10	0.000373025	1	1	11	P06837	P06837 [81-98]	P06837 1xPhospho [S96(99.6)]	1	1783.77	100	6.92		High	High	High	High	7.673e-05	4.305e-16	5.73	18.18
FALSE	High	[K].VASEEEEVPLVVYLK.[E]	1xPhospho [S3(100)]	9.05619e-07	0.000373025	1	1	3	Q8CC35	Q8CC35 [256-270]	Q8CC35 1xPhospho [S258(100)]	0	1783.88	100	25.7		High	High	High	High	7.673e-05	3.285e-10	5.4	118.78
FALSE	High	[R].RSSGREEDEEELLR.[R]	1xPhospho [S3(99.6)]	0.00126225	0.000373025	1	1	4	Q8K4G5	Q8K4G5 [669-682]	Q8K4G5 1xPhospho [S671(99.6)]	2	1784.78	100	33.31		High	High	High	High	7.673e-05	1.69e-05	3.13	28.83
FALSE	High	[K].SESLDEEEKLELQR.[R]	1xPhospho [S3(100)]	0.000118514	0.000373025	1	1	5	Q9DCB4	Q9DCB4 [30-43]	Q9DCB4 1xPhospho [S32(100)]	1	1784.79	100	40.64		High	High	High	High	7.673e-05	4.878e-07	3.79	64.05
FALSE	High	[R].VISSIEQKTSADGNEK.[K]	1xPhospho [S10(99.5)]	0.0015385	0.000373025	1	1	3	P61982	P61982 [62-77]	P61982 1xPhospho [S71(99.5)]	1	1785.83	100	9.04		Peak Found	High	High	High	7.673e-05	2.264e-05	2.67	25.12
FALSE	High	[K].VFVGGLSPDTSEEQIK.[E]	1xPhospho [S7(100)]	0.000432527	0.000373025	1	1	3	Q9Z130	Q9Z130 [116-131]	Q9Z130 1xPhospho [S122(100)]	0	1785.83	100	12.25		High	High	High	High	7.673e-05	3.385e-06	3.02	94.16
FALSE	High	[K].STSPPPSPEVWAESR.[T]	2xPhospho [S3(100); S7(100)]	0.00239213	0.000373025	1	1	10	Q9WV69	Q9WV69 [90-104]	Q9WV69 2xPhospho [S92(100); S96(100)]	0	1786.71	100	17.77		High	High	High	High	7.673e-05	4.395e-05	2.37	100.39
FALSE	High	[K].TSLPPISPGRYSPIPK.[H]	1xPhospho [S12(100)]	0.134355	0.00517499	1	1	2	Q91XM9	Q91XM9 [317-332]	Q91XM9 1xPhospho [S328(100)]	1	1789.92	100	23.24		High	Not Found	Peak Found	High	0.0009724	0.02042	2.1	79.12
FALSE	High	[K].SENSSTQSSPEMPTTK.[N]	1xPhospho [S9(99.6)]	7.24246e-05	0.000373025	1	1	3	A2ALS5	A2ALS5 [534-549]	A2ALS5 1xPhospho [S542(99.6)]	0	1790.72	100	19.41		High	High	High	High	7.673e-05	2.319e-07	3.62	32.54
FALSE	High	[K].SENSSTQSSPEMPTTK.[N]	1xPhospho [S/T]; 1xAsn->Asp [N3(100)]	0.0966926	0.0033109	1	1	1	A2ALS5	A2ALS5 [534-549]		0	1791.7			No Quan Values	Not Found	High	Not Found	High	0.0006297	0.01206	1.8
FALSE	High	[K].GGLLTSEEDSGFSTSPK.[D]	1xPhospho [S/T]	0.0040944	0.000373025	1	1	3	Q61624	Q61624 [292-308]		0	1791.77			No Quan Values	High	Not Found	Not Found	High	7.673e-05	9.824e-05	2.59
FALSE	High	[R].SDSLILDHQWELEK.[L]	1xPhospho [S3(100)]	0.000436941	0.000373025	1	1	1	P33173	P33173 [1373-1386]	P33173 1xPhospho [S1375(100)]	0	1792.82	100	45.59		Peak Found	High	Peak Found	High	7.673e-05	3.439e-06	2.37	96.26
FALSE	High	[R].AVTPVPTKTEEVSNLK.[T]	1xPhospho [T3(100)]	0.08704	0.00274164	1	1	1	Q6ZQ58	Q6ZQ58 [501-516]	Q6ZQ58 1xPhospho [T503(100)]	1	1792.91			No Quan Values	Not Found	High	Not Found	High	0.000523	0.01026	1.79
FALSE	High	[R].TKSPAEEELTPSAVVR.[R]	1xPhospho [S3(99.7)]	4.9116e-06	0.000373025	1	1	11	Q7TQG1	Q7TQG1 [899-914]	Q7TQG1 1xPhospho [S901(99.7)]	1	1793.87	100	4.43		High	High	High	High	7.673e-05	4.114e-09	5.65	54.58
FALSE	High	[K].VIRSADVSPTTEGVKR.[R]	1xPhospho [S4(100)]	0.00239213	0.000373025	1	1	3	Q9ESN6	Q9ESN6 [421-436]	Q9ESN6 1xPhospho [S424(100)]	2	1794.91	100	19.55		High	High	High	High	7.673e-05	4.396e-05	2.97	27.56
FALSE	High	[R].ERASSPPDRIDIFGR.[T]	1xPhospho [S]	0.0738796	0.00184082	1	1	6	Q3UL36	Q3UL36 [71-85]		2	1795.85	100	7.17		High	High	High	High	0.0003515	0.007943	2.14	67.19
FALSE	High	[R].RATISSPLELEGTVSR.[H]	1xPhospho [T3(100)]	0.000815798	0.000373025	1	1	2	Q9D6W8	Q9D6W8 [199-214]	Q9D6W8 1xPhospho [T201(100)]	1	1795.89	100	26.76		High	Peak Found	High	High	7.673e-05	8.754e-06	5.03	78.43
FALSE	High	[R].DHSPTPSVFNSDEER.[Y]	1xPhospho [S3(100)]	1.51236e-06	0.000373025	1	1	12	Q9D824	Q9D824 [477-491]	Q9D824 1xPhospho [S479(100)]	0	1796.71	100	14.43		High	High	High	High	7.673e-05	7.049e-10	3.42	57.12
FALSE	High	[K].SSPADLVTVTDQKVEK.[M]	1xPhospho [S/T]	0.00113465	0.000373025	1	1	5	O55023	O55023 [37-52]		1	1796.87	100	13.92		High	High	High	High	7.673e-05	1.438e-05	2.52	68.11
FALSE	High	[R].HPSHSTSPSGPGDEVAR.[G]	1xPhospho [S7(98.9)]	0.000242474	0.000373025	1	1	5	Q8K221	Q8K221 [70-86]	Q8K221 1xPhospho [S76(98.9)]	0	1797.76	100	37.81		High	High	High	High	7.673e-05	1.424e-06	3.56	15.47
FALSE	High	[R].STSEPEEAELSLSLAR.[T]	1xPhospho [S3(98.8)]	0.00275713	0.000373025	1	1	3	Q9D7V2	Q9D7V2 [31-46]	Q9D7V2 1xPhospho [S33(98.8)]	0	1798.81	100	30.81		High	High	High	High	7.673e-05	5.426e-05	2.08	102.15
FALSE	High	[K].YYSDSDDELTVEQR.[R]	1xPhospho [S3(100)]	0.00649191	0.000373025	1	1	1	E9Q6J5	E9Q6J5 [478-491]	E9Q6J5 1xPhospho [S480(100)]	0	1799.7			No Quan Values	Not Found	High	Not Found	High	7.673e-05	0.000197	2.72
FALSE	High	[R].DASPPEPASPTIGLDKK.[T]	1xPhospho [S3(100)]	1.16442e-07	0.000373025	1	1	9	Q8K070	Q8K070 [171-187]	Q8K070 1xPhospho [S173(100)]	1	1802.86	100	2.97		High	High	High	High	7.673e-05	1.517e-11	5.81	69.86
FALSE	High	[K].EGEEPTVYSDDEEPK.[D]	1xPhospho [S9(100)]	0.00672603	0.000373025	1	1	3	O55022	O55022 [173-187]	O55022 1xPhospho [S181(100)]	0	1803.68	100	22.68		High	High	High	High	7.673e-05	0.0002082	2.56	58
FALSE	High	[R].THSTSSSIGSGESPFSR.[S]	1xPhospho [T1]	0.01652	0.000373025	1	1	1	Q9QYF9	Q9QYF9 [329-345]	Q9QYF9 1xPhospho [T329]	0	1803.75	100	32.17		Peak Found	Peak Found	High	High	7.673e-05	0.0008045	1.77	39.4
FALSE	High	[K].SPSDLSPESPVLSSPPK.[R]	1xPhospho [S9(100)]	0.000133214	0.000625776	1	1	1	O70166	O70166 [60-76]	O70166 1xPhospho [S68(100)]	0	1803.84	100	37.49		Peak Found	Not Found	High	High	0.0001759	2.88e-06	3.2	80.74
FALSE	High	[K].LTPEDSPALTPPSPFR.[D]	1xPhospho [S6(100)]	0.00435112	0.000373025	1	1	6	P97772	P97772 [1142-1157]	P97772 1xPhospho [S1147(100)]	0	1804.85	100	12.23		High	High	High	High	7.673e-05	0.000108	3.04	108.8
FALSE	High	[K].SENSSTQSSPEMPTTK.[N]	1xOxidation [M12(100)]; 1xPhospho [S9(100)]	3.03211e-06	0.000373025	1	1	3	A2ALS5	A2ALS5 [534-549]	A2ALS5 1xPhospho [S542(100)]	0	1806.71	100	17.88		High	High	High	High	7.673e-05	2.007e-09	5.86	16.94
FALSE	High	[K].SENSSTQSSPEMPTTK.[N]	1xOxidation [M12(100)]; 1xPhospho [S9(100)]; 1xAsn->Asp [N3(100)]	4.84944e-05	0.000373025	1	1	8	A2ALS5	A2ALS5 [534-549]	A2ALS5 1xPhospho [S542(100)]	0	1807.69	100	7.14		High	High	High	High	7.673e-05	1.279e-07	3.44	19.67
FALSE	High	[R].VLSPPKLNEANSDTSR.[E]	1xPhospho [S3(100)]	0.000119117	0.000373025	1	1	6	Q9CT10	Q9CT10 [255-270]	Q9CT10 1xPhospho [S257(100)]	1	1807.86	100	9.04		High	High	High	High	7.673e-05	4.912e-07	3.68	59.81
FALSE	High	[R].ILSDVTHSAVFGVPASK.[S]	1xPhospho [S3(100)]	0.000330492	0.000373025	1	1	5	Q3UHJ0	Q3UHJ0 [633-649]	Q3UHJ0 1xPhospho [S635(100)]	0	1807.9	100	21.23		High	High	High	High	7.673e-05	2.259e-06	3.57	111.27
FALSE	High	[R].FDLYDVDSKSPNLSK.[H]	1xPhospho [S10(100)]; 1xAsn->Asp [N12(100)]	1.58703e-05	0.000373025	1	1	2	Q9DC53	Q9DC53 [108-122]	Q9DC53 1xPhospho [S117(100)]	1	1808.8	100	13.08		Peak Found	High	High	High	7.673e-05	2.388e-08	5.15	87.59
FALSE	High	[R].FDLYDVDSKSPDLSK.[H]	1xPhospho [S/Y]	0.0199968	0.000658968	1	1	1	Q8JZW4	Q8JZW4 [94-108]		1	1808.8	100	13.08		High	Peak Found	Peak Found	High	0.0001281	0.001075	2.13	87.59
FALSE	High	[K].AASASISSMSEGDEDEK.[-]	1xOxidation [M9(100)]; 1xPhospho [S10(100)]	4.70393e-05	0.000373025	1	1	3	Q811Q9	Q811Q9 [353-369]	Q811Q9 1xPhospho [S362(100)]	0	1809.67	100	20.56		High	High	High	High	7.673e-05	1.222e-07	3.91	26.83
FALSE	High	[K].FLQDHGSDSFLAEHK.[L]	1xPhospho [S9(100)]	0.0120268	0.000373025	1	1	2	Q62446	Q62446 [28-42]	Q62446 1xPhospho [S36(100)]	0	1810.78	100	23.63		High	Peak Found	High	High	7.673e-05	0.0004967	3.67	57.19
FALSE	High	[R].NHSGSRTPPVALSSSR.[M]	2xPhospho [S3(100); S/T]	0.00252938	0.000373025	1	1	3	Q8BTI8	Q8BTI8 [2050-2065]	Q8BTI8 2xPhospho [S2052(100); S/T]	1	1812.78	100	9.49		High	High	High	High	7.673e-05	4.764e-05	3.23	27.68
FALSE	High	[R].ALRPGDLPPSPDDVKR.[R]	1xPhospho [S10(100)]	0.000481185	0.000373025	1	1	12	Q9R1R2	Q9R1R2 [418-433]	Q9R1R2 1xPhospho [S427(100)]	1	1812.9	100	13.82		High	High	High	High	7.673e-05	3.958e-06	3.38	49.08
FALSE	High	[K].SETSSNPSSPEICPNK.[E]	1xCarbamidomethyl [C13]; 1xPhospho [S9(99.4)]	0.051978	0.000945247	1	1	1	Q5SVL6	Q5SVL6 [586-601]	Q5SVL6 1xPhospho [S594(99.4)]	0	1813.73	100	50.37		Not Found	High	Peak Found	High	0.0001825	0.004594	2.4	38.32
FALSE	High	[R].NHSGSRTPPVALSSSR.[M]	2xPhospho [S3(99.6); S/T]; 1xAsn->Asp [N1(100)]	0.0106549	0.000373025	1	1	6	Q8BTI8	Q8BTI8 [2050-2065]	Q8BTI8 2xPhospho [S2052(99.6); S/T]	1	1813.76	100	26.34		High	High	High	High	7.673e-05	0.000415	2.59	40.51
FALSE	High	[R].TNTMNGSKSPVISRPK.[S]	1xOxidation [M4(100)]; 1xPhospho [S9(100)]; 1xAsn->Asp [N5(100)]	0.00016569	0.000373025	1	1	3	Q03173	Q03173 [732-747]	Q03173 1xPhospho [S740(100)]	1	1813.85	100	18.14		High	High	High	High	7.673e-05	8.059e-07	4.39	16.11
FALSE	High	[K].AKESDLSDTLSPSKEK.[S]	1xPhospho [S11(100)]	0.00453112	0.000373025	1	1	3	Q3URD3	Q3URD3 [459-474]	Q3URD3 1xPhospho [S469(100)]	2	1814.84	100	36.68		High	High	High	High	7.673e-05	0.000115	3.76	26.29
FALSE	High	[K].ARVDHGAEIITQSPSR.[S]	1xPhospho [S13(99.4)]	1.1152e-06	0.000373025	1	1	5	P20357	P20357 [1771-1786]	P20357 1xPhospho [S1783(99.4)]	1	1816.87	100	22.78		High	High	High	High	7.673e-05	4.48e-10	6.05	30.15
FALSE	High	[R].RPDPDSDEDEDYER.[E]	1xPhospho [S6(100)]	0.00146238	0.000373025	1	1	5	Q8JZX4	Q8JZX4 [150-163]	Q8JZX4 1xPhospho [S155(100)]	0	1817.65	100	25.62		High	High	High	High	7.673e-05	2.102e-05	2.7	25.49
FALSE	High	[K].IEDVGSDEEDDSGKDK.[K]	1xPhospho [S6(100)]	6.07903e-06	0.000373025	1	1	3	P11499	P11499 [250-265]	P11499 1xPhospho [S255(100)]	1	1817.7	100	15.97		High	High	High	High	7.673e-05	5.68e-09	3.78	23.9
FALSE	High	[R].GPPSPPAPVMHSPSRK.[M]	1xOxidation [M10(100)]; 2xPhospho [S4(100); S12(100)]	0.128861	0.00464293	1	1	1	Q9CSN1	Q9CSN1 [221-236]	Q9CSN1 2xPhospho [S224(100); S232(100)]	1	1817.78	100	8.76		High	Peak Found	Peak Found	High	0.0008744	0.01905	3.1	28.65
FALSE	High	[R].SEEISESESEETSAPK.[K]	1xPhospho [S5(100)]	2.46845e-05	0.000373025	1	1	6	O35126	O35126 [73-88]	O35126 1xPhospho [S77(100)]	0	1818.72	100	9.23		High	High	High	High	7.673e-05	4.646e-08	4.34	39.46
FALSE	High	[K].REVLYDSEGLSADER.[G]	1xPhospho [S7(100)]	0.00879385	0.000373025	1	1	1	Q5U4C3	Q5U4C3 [685-699]	Q5U4C3 1xPhospho [S691(100)]	1	1818.79	100	23.38		High	Peak Found	Peak Found	High	7.673e-05	0.0003098	3.17	61.47
FALSE	High	[R].LALESPEVQDLQLER.[E]	1xPhospho [S5(100)]	3.41621e-05	0.000373025	1	1	4	Q8R105	Q8R105 [25-39]	Q8R105 1xPhospho [S29(100)]	0	1819.88	100	2.68		High	High	High	High	7.673e-05	7.568e-08	4.11	109.46
FALSE	High	[R].AASPPASASDLIEQQQK.[R]	1xPhospho [S3(100)]	0.000607748	0.000373025	1	1	1	Q8C079	Q8C079 [333-349]	Q8C079 1xPhospho [S335(100)]	0	1820.84	100	20.98		Not Found	High	Peak Found	High	7.673e-05	5.631e-06	3.75	75.34
FALSE	High	[K].ESSDSTNTTIEDEDAK.[A]	1xPhospho [S5(99.6)]	0.000228143	0.000373025	1	1	13	P28652	P28652 [393-408]	P28652 1xPhospho [S397(99.6)]	0	1821.69	100	9.94		High	High	High	High	7.673e-05	1.296e-06	3.47	36.82
FALSE	High	[K].AQPGSPQALGGPHGPATAK.[V]	1xPhospho [S5(100)]	0.00483962	0.000373025	1	1	1	Q6P9K8	Q6P9K8 [787-805]	Q6P9K8 1xPhospho [S791(100)]	0	1821.86	100	43.55		Peak Found	High	Peak Found	High	7.673e-05	0.0001266	2.52	32.62
FALSE	High	[K].ESSDSTNTTIEDEDAK.[A]	1xPhospho [S/T]; 1xAsn->Asp [N7(100)]	0.0418373	0.000658968	1	1	1	P28652	P28652 [393-408]		0	1822.67			No Quan Values	Not Found	High	Not Found	High	0.0001281	0.003291	1.67
FALSE	High	[R].SRTPSLPTPPTREPK.[K]	2xPhospho [S5(99.4); T8(100)]	0.00811053	0.000373025	1	1	14	P10637	P10637 [502-516]	P10637 2xPhospho [S506(99.4); T509(100)]	2	1823.85	100	15.79		High	High	High	High	7.673e-05	0.0002743	3.56	48.59
FALSE	High	[R].ASPPPQGPLPGPPGALHR.[W]	1xPhospho [S2(100)]	0.00145498	0.000373025	1	1	3	Q3U2S4	Q3U2S4 [63-80]	Q3U2S4 1xPhospho [S64(100)]	0	1825.91	100	10.22		High	High	High	High	7.673e-05	2.078e-05	1.91	69.47
FALSE	High	[K].GPPQSPVFEGVYNNSR.[M]	1xPhospho [S5(100)]	0.00136209	0.000373025	1	1	3	Q7TQH0	Q7TQH0 [105-120]	Q7TQH0 1xPhospho [S109(100)]	0	1827.81	100	8.1		High	High	High	High	7.673e-05	1.895e-05	3.31	82.33
FALSE	High	[R].LPSSSSEMGSQDGSPLR.[E]	1xOxidation [M8(100)]; 1xPhospho [S14(100)]	0.0141325	0.000373025	1	1	3	Q99JP7	Q99JP7 [70-86]	Q99JP7 1xPhospho [S83(100)]	0	1830.76	100	13.26		High	High	High	High	7.673e-05	0.0006324	2.19	42.69
FALSE	High	[K].KLIGTAVPQRTSPTGPK.[N]	1xPhospho [T/S]	0.00281363	0.000373025	1	1	10	Q6PER3	Q6PER3 [151-167]		2	1830.98	100	2.68		High	High	High	High	7.673e-05	5.602e-05	2.66	33.02
FALSE	High	[R].VVSSTSEEEEAFTEK.[F]	2xPhospho [S6(100); S/T]	0.000540777	0.000373025	1	1	10	Q4KMM3	Q4KMM3 [199-213]	Q4KMM3 2xPhospho [S204(100); S/T]	0	1831.69	100	12.45		High	High	High	High	7.673e-05	4.746e-06	3.51	82.73
FALSE	High	[R].SSSSSSSGVGSPAVTPTEK.[M]	1xPhospho [S/T]	2.33436e-05	0.000373025	1	1	13	Q812A2	Q812A2 [1068-1086]		0	1831.8	100	5.1		High	High	High	High	7.673e-05	4.259e-08	3.37	42.61
FALSE	High	[R].GEKELSSEPRTPPAQK.[G]	1xPhospho [T11(100)]	1.12368e-05	0.000373025	1	1	3	Q9QYR6	Q9QYR6 [494-509]	Q9QYR6 1xPhospho [T504(100)]	2	1833.87	100	14.68		High	High	High	High	7.673e-05	1.429e-08	4.11	16.32
FALSE	High	[R].DLGSHDNLSPPFVNSR.[I]	1xPhospho [S9(100)]	0.0435256	0.000658968	1	1	3	Q60722	Q60722 [84-99]	Q60722 1xPhospho [S92(100)]	0	1834.81	100	32.11		High	High	High	High	0.0001281	0.003502	2.41	86.12
FALSE	High	[R].VFDKDGNGYISAAELR.[H]	1xPhospho [S11(100)]	5.82199e-05	0.000373025	1	1	8	P0DP27	P0DP27 [92-107]	P0DP27 1xPhospho [S102(100)]	1	1834.84	100	23.28		High	High	High	High	7.673e-05	1.683e-07	3.39	77.72
FALSE	High	[R].SAVSPDLHITPIYEGR.[T]	1xPhospho [S4(100)]	0.000400814	0.000373025	1	1	3	Q68FH0	Q68FH0 [402-417]	Q68FH0 1xPhospho [S405(100)]	0	1834.87	100	33.1		High	High	High	High	7.673e-05	3.02e-06	3.46	90.57
FALSE	High	[R].DVEMGNSVIEENEMK.[K]	2xOxidation [M4(100); M14(100)]; 1xPhospho [S7(100)]	0.000257706	0.000373025	1	1	7	P56564	P56564 [506-520]	P56564 1xPhospho [S512(100)]	0	1835.71	100	27.67		High	High	High	High	7.673e-05	1.553e-06	3.32	61.02
FALSE	High	[K].SPSPPPDGSPAATPEIR.[V]	2xPhospho [S3(100); S9(100)]	6.00207e-05	0.000373025	1	1	18	O08539	O08539 [296-312]	O08539 2xPhospho [S298(100); S304(100)]	0	1835.76	100	6.58		High	High	High	High	7.673e-05	1.749e-07	4.51	82.15
FALSE	High	[R].LDERPSSPIPLLPPPK.[K]	1xPhospho [S]	0.00284231	0.000373025	1	1	7	E9PYH6	E9PYH6 [1154-1169]		0	1835.97	100	14.9		High	High	High	High	7.673e-05	5.7e-05	1.71	89.63
FALSE	High	[R].SSTYTKLSDPAVCGDR.[Q]	1xCarbamidomethyl [C13]; 1xPhospho [T/S/Y]	0.0878789	0.00274164	1	1	1	Q80U23	Q80U23 [212-227]		1	1836.78	100	42.35		High	Peak Found	Peak Found	High	0.000523	0.01036	1.72	45.43
FALSE	High	[R].SLSDPKPLSPTAEESAK.[E]	1xPhospho [S3(100)]	2.40657e-05	0.000373025	1	1	11	O88737	O88737 [2858-2874]	O88737 1xPhospho [S2860(100)]	0	1836.86	100	7.44		High	High	High	High	7.673e-05	4.469e-08	3.72	51.65
FALSE	High	[K].SATSSSPGSPIHSLETSL.[-]	1xPhospho [S9(100)]	1.80647e-06	0.000373025	2	2	54	G5E829; Q9R0K7	G5E829 [1203-1220]; Q9R0K7 [1181-1198]	G5E829 1xPhospho [S1211(100)]; Q9R0K7 1xPhospho [S1189(100)]	0	1837.82	100	3.95	Shared	High	High	High	High	7.673e-05	9.233e-10	4.74	97.39
FALSE	High	[K].EMGTPLADTPTRPVTR.[H]	1xOxidation [M2(100)]; 1xPhospho [T4(100)]	0.0895794	0.00274164	1	1	2	Q9EQF6	Q9EQF6 [506-521]	Q9EQF6 1xPhospho [T509(100)]	0	1837.85	100	13.07		High	Peak Found	High	High	0.000523	0.01069	1.62	46.5
FALSE	High	[R].GSSDGRGSDSESDLPHR.[K]	1xPhospho [S8(99.7)]	3.60369e-08	0.000373025	1	1	6	Q3UH68	Q3UH68 [224-240]	Q3UH68 1xPhospho [S231(99.7)]	1	1838.73	100	19.45		High	High	High	High	7.673e-05	2.62e-12	6.55	16.56
FALSE	High	[K].LDSPSRSPSKVEVTEK.[M]	1xPhospho [S/T]	0.00748006	0.000373025	1	1	5	Q80X80	Q80X80 [462-477]		2	1838.89	100	12.12		High	High	Peak Found	High	7.673e-05	0.0002429	3.22	23.63
FALSE	High	[R].AAVVTSPPPTTAPHKER.[Y]	1xPhospho [S6(100)]	3.16594e-07	0.000373025	1	1	19	Q9QYC0	Q9QYC0 [7-23]	Q9QYC0 1xPhospho [S12(100)]	1	1838.92	100	10.65		High	High	High	High	7.673e-05	6.801e-11	4.46	22.78
FALSE	High	[K].ETSPETSLIQDEVALK.[L]	1xPhospho [T/S]	8.70828e-05	0.000625776	1	1	7	P20357	P20357 [1159-1174]		0	1839.86	100	28.84		High	High	High	High	0.0001759	1.609e-06	3.04	107.27
FALSE	High	[K].DAPTSPASVASSSSTPSSK.[T]	1xPhospho [S5(100)]	0.000304708	0.000373025	1	1	4	Q08122	Q08122 [282-300]	Q08122 1xPhospho [S286(100)]	0	1843.8	100	16.49		High	High	High	High	7.673e-05	2.006e-06	2.23	54.42
FALSE	High	[R].ANSKSEGSPVLPHEPSK.[V]	1xPhospho [S]	0.0917482	0.00302074	1	1	1	P83510	P83510 [733-749]		1	1843.86	100			Not Found	Not Found	High	High	0.0005758	0.0111	2.16	25.63
FALSE	High	[R].SSQSFDSSLHGAGSGVSR.[V]	1xPhospho [S4(100)]	0.00188469	0.000373025	1	1	4	Q68FF7	Q68FF7 [426-443]	Q68FF7 1xPhospho [S429(100)]	0	1845.78	100	23.08		High	High	High	High	7.673e-05	3.082e-05	2.42	42.47
FALSE	High	[R].ERSPALKSPLQSVVVR.[R]	1xPhospho [S3(100)]	1.2922e-08	0.000373025	1	1	6	Q569Z6	Q569Z6 [246-261]	Q569Z6 1xPhospho [S248(100)]	2	1845.99	100	32.71		High	High	High	High	7.673e-05	5.64e-13	5.28	65.36
FALSE	High	[R].EEIIIQKEVSPEVVR.[S]	1xPhospho [S10(100)]	2.73227e-05	0.000373025	1	1	3	E9Q784	E9Q784 [189-203]	E9Q784 1xPhospho [S198(100)]	1	1847.95	100	38.01		High	High	High	High	7.673e-05	5.416e-08	5.04	76.99
FALSE	High	[K].DSFSQESSPSSPSDLAK.[L]	1xPhospho [S11(99.6)]	4.88672e-06	0.000373025	1	1	7	Q9QYX7	Q9QYX7 [1331-1347]	Q9QYX7 1xPhospho [S1341(99.6)]	0	1848.75	100	5.66		High	High	High	High	7.673e-05	4.099e-09	4.36	73.87
FALSE	High	[R].ELSPDFYQPGPDYIK.[Q]	1xPhospho [S3(100)]	0.209852	0.00960137	1	1	1	Q9ET80	Q9ET80 [411-425]	Q9ET80 1xPhospho [S413(100)]	0	1848.81			No Quan Values	Not Found	High	Not Found	High	0.002092	0.04233	2.12
FALSE	High	[K].SPAEAKSPAEAKSPAEAK.[S]	1xPhospho [S7(100)]	8.52151e-09	0.000373025	1	1	5	P19246	P19246 [601-618]; [619-636]; [655-672]	P19246 1xPhospho [S607(100)]; 1xPhospho [S625(100)]; 1xPhospho [S661(100)]	2	1848.87	100	49.38		High	High	High	High	7.673e-05	3.008e-13	7.89	15.28
FALSE	High	[K].ALESPERPFLAILGGAK.[V]	1xPhospho [S4(100)]	1.98459e-09	0.000373025	1	1	3	P09411	P09411 [200-216]	P09411 1xPhospho [S203(100)]	0	1848.96	100	41.21		High	High	High	High	7.673e-05	3.388e-14	5.74	118.28
FALSE	High	[R].GGSSGEELEDEEPVKK.[R]	2xPhospho [S3(100); S4(100)]	0.00125586	0.000373025	1	1	4	Q3UMU9	Q3UMU9 [364-379]	Q3UMU9 2xPhospho [S366(100); S367(100)]	1	1849.71	100			High	High	High	High	7.673e-05	1.672e-05	3.63	50.79
FALSE	High	[K].YNLDASEEEDSNKKK.[S]	1xPhospho [S6(99.3)]	0.0144202	0.000373025	1	1	1	Q9R020	Q9R020 [183-197]	Q9R020 1xPhospho [S188(99.3)]	2	1849.79	100	27.06		Not Found	High	Peak Found	High	7.673e-05	0.0006516	2.44	16.92
FALSE	High	[R].LDHALSSPSSPCEEIK.[N]	1xCarbamidomethyl [C12]; 1xPhospho [S]	0.131277	0.00464293	1	1	1	Q8BGT8	Q8BGT8 [6-21]		0	1849.8			No Quan Values	High	Not Found	Not Found	High	0.0008744	0.01964	2.43
FALSE	High	[K].LHGRSFDDPIVQTER.[I]	1xPhospho [S5(100)]	0.000501128	0.000373025	1	1	2	P48722	P48722 [70-84]	P48722 1xPhospho [S74(100)]	1	1849.86	100	20.24		High	Peak Found	High	High	7.673e-05	4.218e-06	3.48	47.45
FALSE	High	[R].DGGEALVSPDGTVTEAPR.[T]	1xPhospho [S8(100)]	9.64923e-06	0.000373025	1	1	7	Q68FL4	Q68FL4 [102-119]	Q68FL4 1xPhospho [S109(100)]	0	1850.82	100	8.5		High	High	High	High	7.673e-05	1.131e-08	4.81	88.19
FALSE	High	[R].DTDAYSDLSDGEKEAR.[F]	1xPhospho [S9(100)]	6.20375e-06	0.000373025	1	1	13	Q3TY60	Q3TY60 [109-124]	Q3TY60 1xPhospho [S117(100)]	1	1851.73	100	25.09		High	High	High	High	7.673e-05	5.842e-09	4.11	49.95
FALSE	High	[R].TSETSISPPGSSIGSPNR.[V]	1xPhospho [S7(100)]	0.0299926	0.000658968	1	1	1	Q69ZX8	Q69ZX8 [276-293]	Q69ZX8 1xPhospho [S282(100)]	0	1853.83	100	9.74		Peak Found	High	Peak Found	High	0.0001281	0.001981	2.39	67.43
FALSE	High	[K].SLSAPLHPEFEEVYR.[F]	1xPhospho [S3(100)]	3.91815e-05	0.000373025	1	1	13	Q8VDN4	Q8VDN4 [192-206]	Q8VDN4 1xPhospho [S194(100)]	0	1853.85	100	36.77		High	High	High	High	7.673e-05	9.279e-08	3.7	94.27
FALSE	High	[K].SHSSPSLNPDASPVTAK.[V]	2xPhospho [S3(100); S4(100)]	1.1469e-09	0.000373025	1	1	26	Q2PFD7	Q2PFD7 [998-1014]	Q2PFD7 2xPhospho [S1000(100); S1001(100)]	0	1854.77	100	12.34		High	High	High	High	7.673e-05	1.495e-14	7.23	59.66
FALSE	High	[K].DAPISPASVASSSSTPSSK.[S]	1xPhospho [S5(100)]	0.0169408	0.000373025	1	1	2	Q62441	Q62441 [288-306]	Q62441 1xPhospho [S292(100)]	0	1855.83	100	9.6		High	High	Peak Found	High	7.673e-05	0.0008348	1.77	76.34
FALSE	High	[K].LEEPPELNRQSPNPR.[R]	1xPhospho [S11(100)]	0.0120268	0.000373025	1	1	3	E9Q1P8	E9Q1P8 [159-173]	E9Q1P8 1xPhospho [S169(100)]	1	1855.87	100	1.44		High	High	High	High	7.673e-05	0.0004964	2.89	47.39
FALSE	High	[K].SSLAETLDSTGSLDPQR.[S]	1xPhospho [S12(99.5)]	1.28878e-05	0.000373025	1	1	5	Q9EPR4	Q9EPR4 [70-86]	Q9EPR4 1xPhospho [S81(99.5)]	0	1856.83	100	12.58		High	High	High	High	7.673e-05	1.748e-08	4.05	89.44
FALSE	High	[R].ITFTPSSGISSEVTVPR.[D]	1xPhospho [S7(100)]	1.05191e-05	0.000373025	1	1	3	Q8BYI9	Q8BYI9 [718-734]	Q8BYI9 1xPhospho [S724(100)]	0	1857.9	100	8.85		High	High	High	High	7.673e-05	1.296e-08	4.12	107.12
FALSE	High	[K].VSEEDQSLENSEADVK.[E]	1xPhospho [S7(100)]	0.000109267	0.000373025	1	1	3	P41234	P41234 [1321-1336]	P41234 1xPhospho [S1327(100)]	0	1858.76	100	19.32		High	High	High	High	7.673e-05	4.317e-07	2.98	48.45
FALSE	High	[R].ALSSGGSITSPPLSPALPK.[Y]	1xPhospho [S10(100)]	2.03024e-06	0.000373025	1	1	4	Q6Y7W8	Q6Y7W8 [17-35]	Q6Y7W8 1xPhospho [S26(100)]	0	1859.95	100	6.02		High	High	High	High	7.673e-05	1.099e-09	4.48	103.57
FALSE	High	[R].LPSPTKEKPPPPPPGGGK.[D]	1xPhospho [S3(98.6)]	0.00672603	0.000373025	1	1	4	F6SEU4	F6SEU4 [786-803]	F6SEU4 1xPhospho [S788(98.6)]	1	1860.96	100	9.08		High	High	High	High	7.673e-05	0.0002068	1.92	29.1
FALSE	High	[R].EEASDDDMEGDEAVVR.[C]	1xOxidation [M8(100)]; 1xPhospho [S4(100)]	0.00110062	0.000373025	1	1	5	Q6P4T2	Q6P4T2 [222-237]	Q6P4T2 1xPhospho [S225(100)]	0	1862.66			No Quan Values	High	High	High	High	7.673e-05	1.37e-05	2.43
FALSE	High	[K].GGRSPDEVTLTSIVPTR.[D]	1xPhospho [S4(100)]	0.00015669	0.000373025	1	1	4	Q99JB8	Q99JB8 [316-332]	Q99JB8 1xPhospho [S319(100)]	1	1864.92	100	14.41		High	High	High	High	7.673e-05	7.383e-07	4.32	83.33
FALSE	High	[K].ESSESTNTTIEDEDTK.[V]	1xPhospho [T9(100)]	5.07617e-05	0.000373025	1	1	11	P11798	P11798 [329-344]	P11798 1xPhospho [T337(100)]	0	1865.72	100	3.93		High	High	High	High	7.673e-05	1.361e-07	3.8	36.62
FALSE	High	[R].LGTGGGGSPDKSPSAQELK.[E]	1xPhospho [S8(100)]	1.00759e-08	0.000373025	1	1	13	Q9WUD1	Q9WUD1 [13-31]	Q9WUD1 1xPhospho [S20(100)]	1	1865.86	100	6.95		High	High	High	High	7.673e-05	3.863e-13	5.6	31.74
FALSE	High	[R].VMLGETNPADSKPGTIR.[G]	1xPhospho [T6(100)]	0.000113797	0.000373025	1	2	4	Q01768	Q01768 [89-105]	Q01768 1xPhospho [T94(100)]	0	1865.88	100	8.53		High	High	High	High	7.673e-05	4.564e-07	3.07	57.65
FALSE	High	[K].DKDSSEPDENPATEPR.[S]	1xPhospho [S/T]	0.00659124	0.000373025	1	1	5	Q640R3	Q640R3 [317-332]		1	1866.74	100	35.92		High	High	High	High	7.673e-05	0.0002016	4.07	27.27
FALSE	High	[K].RESDGTPGGLASLENER.[Q]	1xPhospho [S3(100)]	0.171158	0.00644627	1	1	2	Q62417	Q62417 [430-446]	Q62417 1xPhospho [S432(100)]	1	1867.82	100	6.2		High	High	Not Found	High	0.001309	0.03018	2.1	60.74
FALSE	High	[K].IDDIPGLSDTSPDLSSR.[S]	1xPhospho [T10(98.8)]	0.00116973	0.000373025	1	1	6	Q924N4	Q924N4 [22-38]	Q924N4 1xPhospho [T31(98.8)]	0	1867.83	100	2.74		High	High	High	High	7.673e-05	1.503e-05	3.39	111.3
FALSE	High	[RK].SYELPDGQVITIGNER.[F]	1xPhospho [S1(100)]	4.27136e-05	0.000373025	1	7	7	P60710	P60710 [239-254]	P60710 1xPhospho [S239(100)]	0	1870.86	100	39.46		High	High	High	High	7.673e-05	1.056e-07	3.67	114.4
FALSE	High	[R].LVSQEHLLLSSPEALR.[Q]	1xPhospho [S11(99.4)]	0.000145201	0.000373025	1	1	4	Q8C3Q5	Q8C3Q5 [428-443]	Q8C3Q5 1xPhospho [S438(99.4)]	0	1871.96	100	23.27		High	High	High	High	7.673e-05	6.585e-07	3.44	85.83
FALSE	High	[K].RPPESPPIVEEWNSR.[A]	1xPhospho [S5(100)]	1.80182e-05	0.000373025	1	1	6	Q9CQY2	Q9CQY2 [32-46]	Q9CQY2 1xPhospho [S36(100)]	0	1872.86	100	26.4		High	High	High	High	7.673e-05	2.881e-08	5.24	74.17
FALSE	High	[K].SIGSASPGPGQPPLSSPTR.[G]	1xPhospho [S/T]	1.78362e-05	0.000373025	1	1	3	Q8VDZ4	Q8VDZ4 [679-697]		0	1872.89	100	15.21		High	High	High	High	7.673e-05	2.846e-08	4.23	67.14
FALSE	High	[R].EALVEPASESPRPALAR.[S]	1xPhospho [S]	0.0570597	0.00134972	1	1	1	P70441	P70441 [266-282]		0	1872.92			No Quan Values	Not Found	Not Found	High	High	0.0005864	0.01181	2.8
FALSE	High	[R].TASFSESRADEVAPAKK.[A]	1xPhospho [S3(100)]	0.00399195	0.000373025	1	1	3	Q91V92	Q91V92 [453-469]	Q91V92 1xPhospho [S455(100)]	2	1873.87	100	33.94		High	High	High	High	7.673e-05	9.47e-05	2.99	26.4
FALSE	High	[K].VIRSADVSPTTEGVKR.[R]	2xPhospho [S4(100); S8(100)]	9.55174e-06	0.000373025	1	1	9	Q9ESN6	Q9ESN6 [421-436]	Q9ESN6 2xPhospho [S424(100); S428(100)]	2	1874.88	100	17.19		High	High	High	High	7.673e-05	1.115e-08	5.13	35.53
FALSE	High	[K].VVVHKETEITPEDGED.[-]	1xPhospho [T10(100)]	0.000775423	0.000373025	1	1	18	Q9WV92	Q9WV92 [914-929]	Q9WV92 1xPhospho [T923(100)]	1	1876.82	100	11.07		High	High	High	High	7.673e-05	8.126e-06	4.07	37.33
FALSE	High	[K].SPAEAKSPAEAKSPAEVK.[S]	1xPhospho [S7(100)]	9.79805e-08	0.000373025	1	1	4	P19246	P19246 [661-678]	P19246 1xPhospho [S667(100)]	2	1876.91			No Quan Values	High	High	High	High	7.673e-05	1.167e-11	6.32
FALSE	High	[R].RGSGDTSISMDTEASIR.[E]	1xOxidation [M10(100)]; 1xPhospho [S/T]	0.012272	0.000373025	1	1	3	Q3UZ39	Q3UZ39 [86-102]		1	1878.79	100	24.46		Peak Found	High	Peak Found	High	7.673e-05	0.0005128	2.35	38.94
FALSE	High	[K].SELNEIKENQRSPVR.[V]	1xPhospho [S12(100)]	0.162866	0.0062392	1	1	3	A2AR02	A2AR02 [384-398]	A2AR02 1xPhospho [S395(100)]	2	1878.91	100	23.57		High	High	High	High	0.00127	0.02787	2.14	23.54
FALSE	High	[R].LVSPEPPPKGFLVMGSK.[F]	1xOxidation [M14(100)]; 1xPhospho [S3(100)]	3.11785e-05	0.000373025	1	1	4	Q9Z2H5	Q9Z2H5 [376-392]	Q9Z2H5 1xPhospho [S378(100)]	1	1878.94	100	20.76		High	High	High	High	7.673e-05	6.569e-08	3.32	78.16
FALSE	High	[R].YSPSQNSPIHHIPSR.[R]	2xPhospho [S4(98.6); Y/S]	0.0159481	0.000373025	1	1	1	Q8K019	Q8K019 [283-297]	Q8K019 2xPhospho [S286(98.6); Y/S]	0	1879.79	100	27.43		High	Peak Found	Peak Found	High	7.673e-05	0.0007604	2.31	42.71
FALSE	High	[K].RLSQIGVENTEENRR.[L]	1xPhospho [S3(100)]	0.00700392	0.000373025	1	1	3	P05063	P05063 [43-57]	P05063 1xPhospho [S45(100)]	2	1880.9	100	9.46		High	High	High	High	7.673e-05	0.0002201	3.45	28.85
FALSE	High	[R].KNSTDLDSAPEDPTSPK.[R]	1xPhospho [T14(100)]	0.0626177	0.000945247	1	1	1	Q924A2	Q924A2 [2297-2313]	Q924A2 1xPhospho [T2310(100)]	1	1881.81	100	20.32		Not Found	High	Peak Found	High	0.0001825	0.006125	1.95	36.71
FALSE	High	[R].VMLGETNPADSKPGTIR.[G]	1xOxidation [M2(100)]; 1xPhospho [T6(100)]	0.00798966	0.000625776	1	2	3	Q01768	Q01768 [89-105]	Q01768 1xPhospho [T94(100)]	0	1881.88	100	46.57		High	High	High	High	0.0001759	0.0007831	2.25	48.54
FALSE	High	[R].KNSTDLDSAPEDPTSPK.[R]	1xPhospho [T/S]; 1xAsn->Asp [N2(100)]	5.57633e-06	0.000373025	1	1	3	Q924A2	Q924A2 [2297-2313]		1	1882.8	100	9.28		High	High	High	High	7.673e-05	4.998e-09	3.72	43.17
FALSE	High	[R].DASPPEPASPTIGLDKK.[T]	2xPhospho [S3(100); S9(98.4)]	0.118477	0.00382372	1	1	1	Q8K070	Q8K070 [171-187]	Q8K070 2xPhospho [S173(100); S179(98.4)]	1	1882.82	100			Not Found	Not Found	High	High	0.0007214	0.01664	2.22	81.96
FALSE	High	[K].RLQSIGTENTEENRR.[F]	1xPhospho [S/T]	0.132501	0.00464293	1	1	2	P05064	P05064 [43-57]		2	1882.88	100	23.02		High	Peak Found	Peak Found	High	0.0008744	0.01993	1.33	18.43
FALSE	High	[R].THSTSSSIGSGESPFSR.[S]	2xPhospho [S7(97.3); S10(100)]	0.0226685	0.000658968	1	1	3	Q9QYF9	Q9QYF9 [329-345]	Q9QYF9 2xPhospho [S335(97.3); S338(100)]	0	1883.72	100	18.74		High	High	High	High	0.0001281	0.001292	2.59	56.55
FALSE	High	[K].SPSDLSPESPVLSSPPK.[R]	2xPhospho [S6(100); S9(100)]	0.000155897	0.000373025	1	1	28	O70166	O70166 [60-76]	O70166 2xPhospho [S65(100); S68(100)]	0	1883.81	100	9.19		High	High	High	High	7.673e-05	7.343e-07	4.05	99.75
FALSE	High	[R].GTDDSPKNSQEDLQDR.[H]	1xPhospho [S5(100)]	0.120284	0.00474978	1	2	2	Q8CCT4	Q8CCT4 [116-131]	Q8CCT4 1xPhospho [S120(100)]	1	1884.76	100	34		High	Peak Found	High	High	0.001716	0.03358	0.98	20.45
FALSE	High	[R].AAVPSGASTGIYEALELR.[D]	1xPhospho [S/T/Y]	1.9744e-07	0.000373025	3	3	4	P17182; P21550; P17183	P17182 [33-50]; P21550 [33-50]; P17183 [33-50]		0	1884.91	100	70.19	Shared	High	High	Not Found	High	7.673e-05	3.347e-11	4.17	112.2
FALSE	High	[K].AAFSKDESKEPIVEVR.[T]	1xPhospho [S8(100)]	0.00517096	0.000625776	1	1	6	P13595	P13595 [767-782]	P13595 1xPhospho [S774(100)]	2	1884.91	100	35.42		High	High	High	High	0.0001759	0.0004302	3.82	45.32
FALSE	High	[R].GAGDEVSELPAPARSPPR.[S]	1xPhospho [S15(100)]	0.00642652	0.000373025	1	1	6	Q66L44	Q66L44 [506-523]	Q66L44 1xPhospho [S520(100)]	1	1885.88	100	11.53		High	High	High	High	7.673e-05	0.0001941	3.15	62.92
FALSE	High	[R].SLSTSGESLYHVLGLDK.[N]	1xPhospho [S3(100)]	3.00169e-08	0.000373025	1	1	10	P60904	P60904 [8-24]	P60904 1xPhospho [S10(100)]	0	1885.89	100	54.82		High	High	High	High	7.673e-05	1.982e-12	6.03	117.74
FALSE	High	[K].VDNLTYRTSPDTLRR.[V]	1xPhospho [T/S/Y]	0.00346375	0.000373025	1	1	15	Q62093	Q62093 [18-32]		2	1886.91	100	9.32		High	High	High	High	7.673e-05	7.644e-05	3.51	42.43
FALSE	High	[R].VGDTEKPEPERSPPNR.[K]	1xPhospho [S12(100)]	1.09834e-06	0.000373025	1	1	4	Q3TQI7	Q3TQI7 [250-265]	Q3TQI7 1xPhospho [S261(100)]	1	1887.86	100	8.7		High	High	High	High	7.673e-05	4.367e-10	5.66	16.25
FALSE	High	[K].VDNLTYRTSPDTLRR.[V]	1xPhospho [T/S/Y]; 1xAsn->Asp [N3(100)]	0.023714	0.000658968	1	1	9	Q62093	Q62093 [18-32]		2	1887.9	100	22.02		High	High	High	High	0.0001281	0.001392	3.01	47.56
FALSE	High	[R].TGEPDEEEGTFRSSIR.[R]	1xPhospho [S14(100)]	0.00811053	0.000373025	1	1	3	Q9Z239	Q9Z239 [70-85]	Q9Z239 1xPhospho [S83(100)]	1	1889.79	100	9.55		Peak Found	High	High	High	7.673e-05	0.0002742	2.67	46.3
FALSE	High	[R].DGKYDLDFKSPADPSR.[Y]	1xPhospho [S10(100)]	1.5279e-08	0.000373025	1	1	27	P17183	P17183 [254-269]	P17183 1xPhospho [S263(100)]	2	1890.83	100	16.54		High	High	High	High	7.673e-05	7.239e-13	6.7	63.54
FALSE	High	[K].AFTGREFDELSPSAQR.[D]	1xPhospho [S13(100)]	0.0841625	0.00184082	1	1	1	O55143	O55143 [651-666]	O55143 1xPhospho [S663(100)]	1	1890.84	100	53.48		Peak Found	High	Peak Found	High	0.0003515	0.009746	2.85	71.5
FALSE	High	[K].SGKLSQELDFVSHNVR.[T]	1xPhospho [S5(100)]	0.000384862	0.000373025	1	1	1	Q02819	Q02819 [81-96]	Q02819 1xPhospho [S85(100)]	1	1895.9	100	85.96		Peak Found	High	Peak Found	High	7.673e-05	2.837e-06	3.71	74.57
FALSE	High	[R].RHSTEGEEGDVSDVGSR.[T]	1xPhospho [S/T]	0.000396765	0.000373025	1	1	6	Q6NS60	Q6NS60 [474-490]		1	1896.77	100	35.46		High	High	High	High	7.673e-05	2.974e-06	3.17	16.4
FALSE	High	[K].EVDGLLTSDPMGSPVSSK.[T]	1xPhospho [S13(100)]	2.62352e-05	0.000373025	1	1	3	Q7TQH0	Q7TQH0 [585-602]	Q7TQH0 1xPhospho [S597(100)]	0	1898.85	100	14.58		High	High	High	High	7.673e-05	5.059e-08	3.9	107.53
FALSE	High	[K].SPPDQSAVPNTPPSTPVK.[L]	1xPhospho [T11(99.3)]	1.36975e-05	0.000373025	1	1	28	Q9QYC0	Q9QYC0 [600-617]	Q9QYC0 1xPhospho [T610(99.3)]	0	1898.89	100	15.03		High	High	High	High	7.673e-05	1.92e-08	5.06	65.64
FALSE	High	[K].LVLVSPTSEQYDSLLR.[Q]	1xPhospho [S5(100)]	0.0976177	0.00354232	1	1	1	O08582	O08582 [65-80]	O08582 1xPhospho [S69(100)]	0	1899.95	100	11.71		Peak Found	High	Peak Found	High	0.0006297	0.01228	2.15	118.47
FALSE	High	[R].SMSDPKPLSPTADESSR.[A]	1xOxidation [M2(100)]; 1xPhospho [S3(100)]	0.00018247	0.000373025	1	1	3	Q9QYX7	Q9QYX7 [3608-3624]	Q9QYX7 1xPhospho [S3610(100)]	0	1900.8	100	16.73		Peak Found	High	High	High	7.673e-05	9.276e-07	2.47	34.23
FALSE	High	[K].KSHSSPSLNPDASPVTAK.[V]	1xPhospho [S/T]	1.57505e-06	0.000373025	1	1	7	Q2PFD7	Q2PFD7 [997-1014]		1	1902.9	100	14.48		High	High	High	High	7.673e-05	7.53e-10	5.12	27.81
FALSE	High	[K].AAYLKDGSKEPIVEMR.[T]	1xOxidation [M15(100)]; 1xPhospho [S8(100)]	0.00189428	0.000373025	1	1	6	O35136	O35136 [758-773]	O35136 1xPhospho [S765(100)]	2	1902.9	100	15.84		High	High	High	High	7.673e-05	3.097e-05	3.74	37.88
FALSE	High	[R].SRTPSLPTPPTREPK.[K]	3xPhospho [T3(100); S5(100); T8(100)]	0.0565028	0.000945247	1	1	10	P10637	P10637 [502-516]	P10637 3xPhospho [T504(100); S506(100); T509(100)]	2	1903.81	100	24.05		High	High	High	High	0.0001825	0.005217	4.25	61.95
FALSE	High	[K].SPAEVKSPAEAKSPAEVK.[S]	1xPhospho [S7(100)]	5.53377e-05	0.000373025	1	1	7	P19246	P19246 [697-714]	P19246 1xPhospho [S703(100)]	2	1904.94	100	12.61		High	High	High	High	7.673e-05	1.557e-07	3.6	23.73
FALSE	High	[R].SFEVEEIEPPNSTPPR.[R]	1xPhospho [S1(100)]	0.100442	0.00354232	1	1	1	Q80UG5	Q80UG5 [30-45]	Q80UG5 1xPhospho [S30(100)]	0	1907.84			No Quan Values	Not Found	Not Found	High	High	0.000669	0.01284	1.79
FALSE	High	[K].AETSLGIPSPTEISAEVK.[Q]	1xPhospho [S9(99.4)]	0.000278098	0.000373025	1	1	9	Q8VE88	Q8VE88 [111-128]	Q8VE88 1xPhospho [S119(99.4)]	0	1908.92	100	11.71		High	High	High	High	7.673e-05	1.741e-06	3.77	116.37
FALSE	High	[R].SAKDSDDEEEVVHVDR.[D]	1xPhospho [S5(100)]	9.08085e-12	0.000373025	1	1	14	P61264	P61264 [10-25]	P61264 1xPhospho [S14(100)]	1	1909.78	100	26.75		High	High	High	High	7.673e-05	1.06e-17	6.85	31.16
FALSE	High	[K].FQEQECPPSPEPTRK.[E]	1xCarbamidomethyl [C6]; 1xPhospho [S9(100)]	0.00432912	0.000373025	1	1	3	P62071	P62071 [178-192]	P62071 1xPhospho [S186(100)]	1	1909.82	100	7.81		High	High	High	High	7.673e-05	0.0001074	2.89	30.63
FALSE	High	[K].GVGIISEGNETVEDIAAR.[L]	1xPhospho [S6(100)]	7.24246e-05	0.000373025	3	3	3	Q8VDN2; Q6PIC6; Q6PIE5	Q8VDN2 [630-647]; Q6PIC6 [620-637]; Q6PIE5 [627-644]	Q8VDN2 1xPhospho [S635(100)]; Q6PIC6 1xPhospho [S625(100)]; Q6PIE5 1xPhospho [S632(100)]	0	1909.89	100	24.95	Shared	High	High	High	High	7.673e-05	2.327e-07	3.69	111.35
FALSE	High	[K].DCSYGAVTSPTSTLESR.[D]	1xCarbamidomethyl [C2]; 1xPhospho [S9(98.8)]	0.000421687	0.000373025	1	1	3	A2A690	A2A690 [161-177]	A2A690 1xPhospho [S169(98.8)]	0	1910.78	100	11.86		Not Found	High	High	High	7.673e-05	3.249e-06	3.18	85.8
FALSE	High	[K].SLPVALESDEETGDELK.[S]	1xPhospho [S8(100)]	0.000964552	0.000373025	1	1	2	Q9ET77	Q9ET77 [699-715]	Q9ET77 1xPhospho [S706(100)]	0	1911.85	100	17.56		High	Peak Found	High	High	7.673e-05	1.125e-05	2.4	99.03
FALSE	High	[R].TGSPLTVATGNDQAATEAK.[I]	1xPhospho [S3(99.7)]	2.12532e-08	0.000373025	1	1	10	Q8VD37	Q8VD37 [263-281]	Q8VD37 1xPhospho [S265(99.7)]	0	1911.87	100	17.84		High	High	High	High	7.673e-05	1.181e-12	5.87	65.53
FALSE	High	[R].TKSVGEDEKLASLLEGR.[F]	1xPhospho [S3(100)]	4.97412e-05	0.000373025	1	1	3	Q4ACU6	Q4ACU6 [779-795]	Q4ACU6 1xPhospho [S781(100)]	2	1911.94	100	12.45		High	High	High	High	7.673e-05	1.328e-07	4.94	75.53
FALSE	High	[R].AASPAKPSSLDLVPNLPR.[A]	1xPhospho [S3(100)]	0.000247449	0.000373025	1	1	5	Q8CC35	Q8CC35 [831-848]	Q8CC35 1xPhospho [S833(100)]	0	1912.99	100	18.12		High	High	High	High	7.673e-05	1.464e-06	2.92	89.83
FALSE	High	[R].RRASDLAGSVDTGSAGSVK.[S]	1xPhospho [S4(100)]	0.000763705	0.000373025	1	1	2	Q6P9K8	Q6P9K8 [986-1004]	Q6P9K8 1xPhospho [S989(100)]	2	1913.91	100	23.26		High	High	Peak Found	High	7.673e-05	7.92e-06	4.09	30.37
FALSE	High	[K].EVDGLLTSDPMGSPVSSK.[T]	1xOxidation [M11(100)]; 1xPhospho [S13(100)]	1.89093e-06	0.000373025	1	1	13	Q7TQH0	Q7TQH0 [585-602]	Q7TQH0 1xPhospho [S597(100)]	0	1914.84	100	19.6		High	High	High	High	7.673e-05	9.86e-10	4.97	86.79
FALSE	High	[K].EESEESDEDMGFGLFD.[-]	1xPhospho [S3(100)]	0.209852	0.00960137	1	1	1	P14869	P14869 [302-317]	P14869 1xPhospho [S304(100)]	0	1915.65	100	47.1		High	Peak Found	Peak Found	High	0.002092	0.04225	2.46	122.55
FALSE	High	[R].SLSDPKPLSPTAEESAK.[E]	2xPhospho [S3(99.3); S9(99.3)]	0.0131697	0.000373025	1	1	1	O88737	O88737 [2858-2874]	O88737 2xPhospho [S2860(99.3); S2866(99.3)]	0	1916.83			No Quan Values	Not Found	Not Found	High	High	7.673e-05	0.0005689	2.47
FALSE	High	[R].RGGGSGGGDESEGEEVDED.[-]	1xPhospho [S11(100)]	5.38163e-06	0.000373025	1	1	7	O35295	O35295 [306-324]	O35295 1xPhospho [S316(100)]	1	1917.66	100	23.69		High	High	High	High	7.673e-05	4.724e-09	4.18	24.55
FALSE	High	[-].MKGETPVNSTMSIGQAR.[K]	2xOxidation [M1(100); M11(100)]; 1xPhospho [T5(100)]	0.0176363	0.000658968	1	1	3	P63216	P63216 [1-17]	P63216 1xPhospho [T5(100)]	1	1918.84	100	22.24		High	Peak Found	High	High	0.0001281	0.0008864	2.45	26.44
FALSE	High	[K].VHAYFAPVTPPPSVGGSR.[Q]	1xPhospho [T9(100)]	0.00096946	0.000373025	1	1	1	Q9CZV8	Q9CZV8 [409-426]	Q9CZV8 1xPhospho [T417(100)]	0	1918.92	100	23.02		Peak Found	High	Peak Found	High	7.673e-05	1.136e-05	4.85	78.6
FALSE	High	[-].MKGETPVNSTMSIGQAR.[K]	2xOxidation [M1(100); M11(100)]; 1xPhospho [T5(100)]; 1xAsn->Asp [N8(100)]	0.0935183	0.00302074	1	1	4	P63216	P63216 [1-17]	P63216 1xPhospho [T5(100)]	1	1919.82	100	50.59		High	High	High	High	0.0005758	0.01151	2.28	28.94
FALSE	High	[R].GLSDHASLDGQELGAQSR.[G]	1xPhospho [S7(99.7)]	7.63943e-06	0.000373025	1	1	8	Q99LH9	Q99LH9 [355-372]	Q99LH9 1xPhospho [S361(99.7)]	0	1920.84	100	2.89		High	High	High	High	7.673e-05	7.973e-09	5.63	60.18
FALSE	High	[K].AIEQADLLQEEDESPR.[S]	1xPhospho [S14(100)]	4.7161e-06	0.000373025	1	1	4	P61967	P61967 [134-149]	P61967 1xPhospho [S147(100)]	0	1922.84	100	9.72		Peak Found	High	High	High	7.673e-05	3.89e-09	3.51	83.57
FALSE	High	[R].RGSQPDAELDGAGTSLLR.[G]	1xPhospho [S3(100)]	0.00150759	0.000373025	1	1	7	Q6PE13	Q6PE13 [843-860]	Q6PE13 1xPhospho [S845(100)]	1	1922.9	100	6.41		High	High	High	High	7.673e-05	2.2e-05	3.51	75.83
FALSE	High	[K].SSGSLSPGLETEDPLEAR.[E]	1xPhospho [S6(100)]	1.61959e-05	0.000373025	1	1	4	P58871	P58871 [1370-1387]	P58871 1xPhospho [S1375(100)]	0	1924.85	100	7.33		High	High	High	High	7.673e-05	2.464e-08	3.98	97.29
FALSE	High	[R].GGSSGEELEDEEPVKKR.[S]	1xPhospho [S4(100)]	4.34812e-06	0.000373025	1	1	4	Q3UMU9	Q3UMU9 [364-380]	Q3UMU9 1xPhospho [S367(100)]	2	1925.85	100	33.18		High	High	High	High	7.673e-05	3.436e-09	3.46	23.08
FALSE	High	[R].ERSPALKSPLQSVVVR.[R]	2xPhospho [S3(100); S8(100)]	0.0185455	0.000658968	1	1	3	Q569Z6	Q569Z6 [246-261]	Q569Z6 2xPhospho [S248(100); S253(100)]	2	1925.96	100	24.29		High	High	High	High	0.0001281	0.0009565	3.39	73.18
FALSE	High	[R].GSETGSETHESDLAPSDK.[E]	1xPhospho [S6(99.5)]	0.000257706	0.000373025	1	1	7	Q7TSC1	Q7TSC1 [1103-1120]	Q7TSC1 1xPhospho [S1108(99.5)]	0	1926.76	100	25.29		High	High	High	High	7.673e-05	1.563e-06	3.11	25.68
FALSE	High	[K].ADEVLAEVTVSAQASAK.[V]	3xPhospho [T9(100); S11(100); S15(100)]	0.186338	0.00747606	1	1	1	Q91XQ0	Q91XQ0 [3343-3359]	Q91XQ0 3xPhospho [T3351(100); S3353(100); S3357(100)]	0	1928.77	100	4.97		High	Peak Found	Peak Found	High	0.001705	0.03483	3.43	16.97
FALSE	High	[K].SPAEAKSPAEAKSPAEAK.[S]	2xPhospho [S7(100); S13(100)]	1.36995e-09	0.000373025	1	1	4	P19246	P19246 [601-618]; [619-636]; [655-672]	P19246 2xPhospho [S607(100); S613(100)]; 2xPhospho [S625(100); S631(100)]; 2xPhospho [S661(100); S667(100)]	2	1928.84	100	13.02		High	High	High	High	7.673e-05	1.948e-14	10.59	16.09
FALSE	High	[R].HSSLPTESDEDIAPAQR.[V]	1xPhospho [S8(100)]	2.79573e-08	0.000373025	1	1	8	O54774	O54774 [753-769]	O54774 1xPhospho [S760(100)]	0	1932.83	100	16.94		High	High	High	High	7.673e-05	1.791e-12	4.88	54.11
FALSE	High	[K].SHSSPSLNPDASPVTAK.[V]	3xPhospho [S3(100); S4(100); S12(100)]	2.82406e-06	0.000373025	1	1	28	Q2PFD7	Q2PFD7 [998-1014]	Q2PFD7 3xPhospho [S1000(100); S1001(100); S1009(100)]	0	1934.73	100	29.06		High	High	High	High	7.673e-05	1.794e-09	5.82	74.25
FALSE	High	[R].SHSEEGLDFKPSPPLSK.[I]	1xPhospho [S12(99.2)]	0.00598681	0.000373025	1	1	3	Q8C5W0	Q8C5W0 [713-729]	Q8C5W0 1xPhospho [S724(99.2)]	0	1934.89	100	5.82		High	High	High	High	7.673e-05	0.0001746	2.81	61.68
FALSE	High	[K].APKPEPVPEPKEPSPEK.[N]	1xPhospho [S14(100)]	3.19003e-06	0.000373025	1	1	9	Q52KI8	Q52KI8 [247-263]	Q52KI8 1xPhospho [S260(100)]	1	1935.95	100	8.92		High	High	High	High	7.673e-05	2.156e-09	5.65	29.52
FALSE	High	[K].AGEAPTENPAPATEQSSAE.[-]	1xPhospho [S17(98.8)]	0.147326	0.00544897	1	1	1	Q9JKB3	Q9JKB3 [343-361]	Q9JKB3 1xPhospho [S359(98.8)]	0	1936.78	100	1.48		Peak Found	Peak Found	High	High	0.001024	0.02371	2.57	60.27
FALSE	High	[R].SKSCDDGLNTFRDEGR.[V]	1xCarbamidomethyl [C4]; 1xPhospho [S3(100)]	0.0424628	0.000658968	1	1	4	Q69ZH9	Q69ZH9 [617-632]	Q69ZH9 1xPhospho [S619(100)]	2	1936.79	100	17.73		High	High	High	High	0.0001281	0.003376	2.08	33.48
FALSE	High	[R].LNQSDSIEDPNSPAGRR.[H]	1xPhospho [S12(100)]; 1xAsn->Asp [N2(100)]	0.000325497	0.000373025	1	1	2	Q8BUK6	Q8BUK6 [227-243]	Q8BUK6 1xPhospho [S238(100)]	1	1936.84	100	19.33		High	High	Peak Found	High	7.673e-05	2.214e-06	3.28	36.92
FALSE	High	[R].AQSGTDSSPEHKIPAPR.[A]	2xPhospho [S7(98.8); S8(98.8)]	0.0131697	0.000373025	1	1	3	Q8BTI8	Q8BTI8 [1570-1586]	Q8BTI8 2xPhospho [S1576(98.8); S1577(98.8)]	1	1937.82	100	31.51		High	High	High	High	7.673e-05	0.0005709	3.16	34.05
FALSE	High	[R].ETISAIDTSPKENTPVR.[S]	1xPhospho [S9(100)]	1.09552e-05	0.000373025	1	1	7	Q3UH99	Q3UH99 [239-255]	Q3UH99 1xPhospho [S247(100)]	1	1937.92	100	2.36		High	High	High	High	7.673e-05	1.371e-08	4.14	57.77
FALSE	High	[R].VNHEPEPASGASPGATIPK.[S]	1xPhospho [S12(100)]	7.65969e-09	0.000373025	1	1	15	O08539	O08539 [313-331]	O08539 1xPhospho [S324(100)]	0	1938.9	100	4.59		High	High	High	High	7.673e-05	2.564e-13	6.88	41.83
FALSE	High	[K].LSMEDSKSPPPKAAEEK.[K]	1xOxidation [M3(100)]; 1xPhospho [S8(100)]	0.024683	0.000658968	1	1	4	Q9CSU0	Q9CSU0 [127-143]	Q9CSU0 1xPhospho [S134(100)]	2	1939.87	100	30.69		High	High	High	High	0.0001281	0.001478	2.24	15.43
FALSE	High	[K].SESLDEEEKLELQRR.[L]	1xPhospho [S3(100)]	0.0223302	0.000658968	1	1	4	Q9DCB4	Q9DCB4 [30-44]	Q9DCB4 1xPhospho [S32(100)]	2	1940.9	100	34.87		High	High	High	High	0.0001281	0.001267	3.19	47.33
FALSE	High	[K].YKDIIRQPSEEEIIK.[L]	1xPhospho [S9(100)]	8.54224e-06	0.000373025	1	1	33	Q62048	Q62048 [108-122]	Q62048 1xPhospho [S116(100)]	2	1940.97	100	31.23		High	High	High	High	7.673e-05	9.435e-09	4.08	63.06
FALSE	High	[K].GPSSQEDESGGLEDSPDR.[G]	1xPhospho [S15(100)]	0.0209208	0.000658968	1	1	1	Q9Z2H5	Q9Z2H5 [663-680]	Q9Z2H5 1xPhospho [S677(100)]	0	1941.73	100	18.29		High	Peak Found	Peak Found	High	0.0001281	0.001145	2.32	35.52
FALSE	High	[K].SGTLKSPPKGFDTTAINK.[S]	1xPhospho [T/S]	0.00577833	0.000373025	1	1	2	Q9ES28	Q9ES28 [231-248]		2	1941.97	100	22.89		High	High	Peak Found	High	7.673e-05	0.0001655	2.66	47.95
FALSE	High	[K].SGTLKSPPKGFDTTAINK.[S]	1xPhospho [S6(100)]; 1xAsn->Asp [N17(100)]	5.07658e-07	0.000373025	1	1	7	Q9ES28	Q9ES28 [231-248]	Q9ES28 1xPhospho [S236(100)]	2	1942.95	100	32.6		High	High	High	High	7.673e-05	1.373e-10	4.31	51.79
FALSE	High	[K].IEDVGSDEEDDSGKDKK.[K]	1xPhospho [S6(100)]	2.67085e-08	0.000373025	1	1	6	P11499	P11499 [250-266]	P11499 1xPhospho [S255(100)]	2	1945.79	100	23.01		High	High	High	High	7.673e-05	1.672e-12	5.26	16.5
FALSE	High	[R].LGTGGGGSPDKSPSAQELK.[E]	2xPhospho [S8(99.3); S12(100)]	0.000516627	0.000373025	1	1	3	Q9WUD1	Q9WUD1 [13-31]	Q9WUD1 2xPhospho [S20(99.3); S24(100)]	1	1945.83	100	13.25		High	High	High	High	7.673e-05	4.408e-06	3.9	43.65
FALSE	High	[R].TAKDSDDDDDVTVTVDR.[D]	1xPhospho [S5(100)]	1.18831e-07	0.000373025	1	1	5	O35526	O35526 [10-26]	O35526 1xPhospho [S14(100)]	1	1946.79	100	10.31		High	High	High	High	7.673e-05	1.564e-11	4.54	45.06
FALSE	High	[R].TKSPAEEELTPSAVVRR.[T]	1xPhospho [S3(100)]	0.0154736	0.000373025	1	1	2	Q7TQG1	Q7TQG1 [899-915]	Q7TQG1 1xPhospho [S901(100)]	2	1949.97			No Quan Values	High	Not Found	High	High	7.673e-05	0.0007294	2.05
FALSE	High	[K].MKDTDSEEEIREAFR.[V]	1xOxidation [M1(100)]; 1xPhospho [S6(98.5)]	0.0316826	0.000658968	1	2	3	P0DP27	P0DP27 [77-91]	P0DP27 1xPhospho [S82(98.5)]	2	1951.81	100	15.19		High	High	High	High	0.0001281	0.002152	2.32	45.65
FALSE	High	[R].SLSELESLKLPAESNEK.[I]	1xPhospho [S3(99.7)]	1.18221e-05	0.000373025	1	1	7	Q3B7Z2	Q3B7Z2 [236-252]	Q3B7Z2 1xPhospho [S238(99.7)]	1	1953.94	100	12.74		High	High	High	High	7.673e-05	1.542e-08	4.3	97.74
FALSE	High	[R].SLSEQPVVDTATATEQAK.[Q]	1xPhospho [S3(99.4)]	0.00168564	0.000373025	1	1	3	P19426	P19426 [49-66]	P19426 1xPhospho [S51(99.4)]	0	1954.9	100	16.01		High	High	High	High	7.673e-05	2.605e-05	3.44	75.39
FALSE	High	[K].DWEDDSDEDMSNFDR.[F]	1xPhospho [S6(100)]	0.000577667	0.000373025	1	1	8	Q9R0Q7	Q9R0Q7 [108-122]	Q9R0Q7 1xPhospho [S113(100)]	0	1955.63	100	17.89		High	High	High	High	7.673e-05	5.207e-06	3.15	104.29
FALSE	High	[R].AESPETSAVESTQSTPQK.[G]	1xPhospho [S3(100)]	6.42821e-06	0.000373025	1	1	1	Q4VA53	Q4VA53 [1354-1371]	Q4VA53 1xPhospho [S1356(100)]	0	1956.84			No Quan Values	Not Found	Not Found	High	High	7.673e-05	6.157e-09	4.48
FALSE	High	[K].SPAEAKSPAEVKSPAEAK.[S]	2xPhospho [S7(100); S13(100)]	0.00130128	0.000373025	1	1	13	P19246	P19246 [691-708]	P19246 2xPhospho [S697(100); S703(100)]	2	1956.87	100	18.31		High	High	High	High	7.673e-05	1.767e-05	4.67	19.74
FALSE	High	[K].DYVAKGEDVNRTLEGGR.[K]	1xPhospho [T12(100)]	0.0196979	0.000658968	1	1	2	P62774	P62774 [20-36]	P62774 1xPhospho [T31(100)]	2	1958.9	100	13.8		Peak Found	High	Peak Found	High	0.0001281	0.001047	2.99	37.18
FALSE	High	[R].WPFSGKTSPSSSPASLSR.[C]	1xPhospho [S10(96.8)]	0.0567805	0.000945247	1	1	1	P49586	P49586 [336-353]	P49586 1xPhospho [S345(96.8)]	1	1958.9	100	24.79		Peak Found	Peak Found	High	High	0.0001825	0.005264	2.53	74.29
FALSE	High	[R].EIHDVAGDGDSLGSPGPTR.[S]	1xPhospho [S14(100)]	1.59511e-05	0.000373025	1	1	4	Q80U49	Q80U49 [1328-1346]	Q80U49 1xPhospho [S1341(100)]	0	1959.84	100	3.09		High	High	High	High	7.673e-05	2.417e-08	4.33	55.13
FALSE	High	[K].SPSDLSPESPVLSSPPKR.[K]	1xPhospho [S9(100)]	3.27205e-06	0.000373025	1	1	7	O70166	O70166 [60-77]	O70166 1xPhospho [S68(100)]	1	1959.94	100	13.23		High	High	High	High	7.673e-05	2.246e-09	4.49	63.01
FALSE	High	[K].ALVVPEPEPDSDSNQER.[K]	1xPhospho [S13(100)]	0.00669208	0.000373025	1	1	2	Q5DTM8	Q5DTM8 [126-142]	Q5DTM8 1xPhospho [S138(100)]	0	1961.85			No Quan Values	Not Found	High	High	High	7.673e-05	0.0002061	3
FALSE	High	[K].QNSLEYMDQNDDRLK.[S]	1xOxidation [M7(100)]; 1xPhospho [S3(100)]	0.000916817	0.000373025	1	1	3	Q640R3	Q640R3 [278-292]	Q640R3 1xPhospho [S280(100)]	1	1964.81	100	27.62		High	High	High	High	7.673e-05	1.043e-05	2.97	42.57
FALSE	High	[K].AAFSKDESKEPIVEVR.[T]	2xPhospho [S4(100); S8(100)]	0.00399195	0.000373025	1	1	9	P13595	P13595 [767-782]	P13595 2xPhospho [S770(100); S774(100)]	2	1964.88	100	18.79		High	High	High	High	7.673e-05	9.495e-05	4.75	61.35
FALSE	High	[R].HASSSPESLKPTPAPGSR.[R]	2xPhospho [S/T]	0.0278295	0.000658968	1	1	4	Q8BTI8	Q8BTI8 [431-448]		0	1965.85			No Quan Values	Not Found	High	High	High	0.0001281	0.00177	2.2
FALSE	High	[K].MERPSISVISPTSPGALK.[D]	1xOxidation [M1(100)]; 1xPhospho [S10(96.6)]	0.0205051	0.000658968	1	1	3	Q99NE5	Q99NE5 [554-571]	Q99NE5 1xPhospho [S563(96.6)]	0	1965.97	100	47.73		High	High	High	High	0.0001281	0.001117	2.9	76.26
FALSE	High	[R].LLHEDLDESDDDVDEK.[L]	1xPhospho [S9(100)]	0.000577667	0.000373025	1	1	4	Q7SIG6	Q7SIG6 [696-711]	Q7SIG6 1xPhospho [S704(100)]	0	1966.78	100	5.04		High	High	High	High	7.673e-05	5.213e-06	4.21	59.69
FALSE	High	[K].KETSPETSLIQDEVALK.[L]	1xPhospho [S4(100)]	2.13629e-10	0.000373025	1	1	16	P20357	P20357 [1158-1174]	P20357 1xPhospho [S1161(100)]	1	1967.96	100	5.93		High	High	High	High	7.673e-05	1.199e-15	5.51	81.14
FALSE	High	[K].SGGIVISPFRLEELTNR.[L]	1xPhospho [S7(100)]	0.111458	0.00354232	1	1	1	D3YZP9	D3YZP9 [39-55]	D3YZP9 1xPhospho [S45(100)]	1	1968	100	12.98		Peak Found	High	Not Found	High	0.000669	0.01513	2.49	116.67
FALSE	High	[R].LNINSSPDEHEPLLRR.[E]	1xPhospho [S6(99.4)]	0.019501	0.000658968	1	1	2	O35607	O35607 [858-873]	O35607 1xPhospho [S863(99.4)]	1	1969.95	100	12.2		High	Peak Found	High	High	0.0001281	0.001035	2.57	55.11
FALSE	High	[R].SKSYDEGLDDYREDAK.[L]	1xPhospho [S3(100)]	0.0203003	0.000658968	1	1	1	Q6DFV3	Q6DFV3 [872-887]	Q6DFV3 1xPhospho [S874(100)]	2	1970.8	100	6.95		Peak Found	High	Peak Found	High	0.0001281	0.001093	2.21	36.57
FALSE	High	[R].LNINSSPDEHEPLLRR.[E]	1xPhospho [S6(100)]; 1xAsn->Asp [N]	0.0143477	0.000373025	1	1	3	O35607	O35607 [858-873]	O35607 1xPhospho [S863(100)]	1	1970.93	100	20.08		High	High	High	High	7.673e-05	0.0006495	3.81	61.55
FALSE	High	[K].DWEDDSDEDMSNFDR.[F]	1xOxidation [M10(100)]; 1xPhospho [S6(100)]	0.000700567	0.000373025	1	1	37	Q9R0Q7	Q9R0Q7 [108-122]	Q9R0Q7 1xPhospho [S113(100)]	0	1971.62	100	43.71		High	High	High	High	7.673e-05	6.969e-06	2.84	85.2
FALSE	High	[R].LNINSSPDEHEPLLRR.[E]	1xPhospho [S]; 2xAsn->Asp [N2(100); N4(100)]	0.0764254	0.00184082	1	1	1	O35607	O35607 [858-873]		1	1971.92	100	17.64		High	Peak Found	Peak Found	High	0.0003515	0.008341	2.31	66.09
FALSE	High	[K].LGIIEKQPSPEELRER.[E]	1xPhospho [S9(100)]	0.00840273	0.000373025	1	1	2	Q3TLH4	Q3TLH4 [493-508]	Q3TLH4 1xPhospho [S501(100)]	2	1974.01	100	9.46		Peak Found	High	High	High	7.673e-05	0.0002891	3.31	58.73
FALSE	High	[R].SEPSLEPESFRSPTFGK.[S]	1xPhospho [S12(98.6)]	0.00346375	0.000373025	1	1	3	Q8VDZ4	Q8VDZ4 [398-414]	Q8VDZ4 1xPhospho [S409(98.6)]	1	1974.88	100	32.2		High	High	High	High	7.673e-05	7.67e-05	4.02	78.24
FALSE	High	[K].NISLSSEEEAEGLAGHPR.[V]	1xPhospho [S6(100)]	1.31203e-08	0.000373025	1	1	12	Q5U3K5	Q5U3K5 [478-495]	Q5U3K5 1xPhospho [S483(100)]	0	1975.88	100	3.9		High	High	High	High	7.673e-05	5.733e-13	4.8	67.18
FALSE	High	[K].KDSFSQESSPSSPSDLAK.[L]	1xPhospho [S]	0.0278295	0.000658968	1	1	1	Q9QYX7	Q9QYX7 [1330-1347]		1	1976.85	100	38.22		Peak Found	High	Peak Found	High	0.0001281	0.001773	2.24	46.71
FALSE	High	[K].NISLSSEEEAEGLAGHPR.[V]	1xPhospho [S6(100)]; 1xAsn->Asp [N1(100)]	1.57517e-08	0.000373025	1	1	12	Q5U3K5	Q5U3K5 [478-495]	Q5U3K5 1xPhospho [S483(100)]	0	1976.86	100	4.46		High	High	High	High	7.673e-05	7.537e-13	4.69	77.28
FALSE	High	[R].AASPPASASDLIEQQQKR.[G]	1xPhospho [S3(100)]	0.000815798	0.000373025	1	1	4	Q8C079	Q8C079 [333-350]	Q8C079 1xPhospho [S335(100)]	1	1976.94	100	19.14		High	High	High	High	7.673e-05	8.771e-06	2.35	60.86
FALSE	High	[K].AADPPAENSSAPEAEQGGAE.[-]	1xPhospho [S10(100)]	9.10145e-05	0.000373025	1	1	6	P62960	P62960 [303-322]	P62960 1xPhospho [S312(100)]	0	1977.77	100	6.55		High	High	High	High	7.673e-05	3.276e-07	3.64	54.59
FALSE	High	[R].DPFQESGLHLSPTAAEAK.[E]	1xPhospho [S6(99)]	0.0321595	0.000658968	1	1	2	Q9JHL1	Q9JHL1 [293-310]	Q9JHL1 1xPhospho [S298(99)]	0	1977.9	100	34.42		Peak Found	High	High	High	0.0001281	0.002204	1.47	90.03
FALSE	High	[K].TPSPKEEDEEAESPPEK.[K]	1xPhospho [S13(100)]	0.0626177	0.000945247	1	1	1	Q80XU3	Q80XU3 [202-218]	Q80XU3 1xPhospho [S214(100)]	1	1978.82	100	12.49		High	Peak Found	Peak Found	High	0.0001825	0.006122	2.42	22.28
FALSE	High	[R].DSSTSPGDYVLSVSENSR.[V]	1xPhospho [S/T/Y]	1.15844e-05	0.000373025	1	1	5	Q64010	Q64010 [39-56]		0	1979.82	100	28.89		High	High	High	High	7.673e-05	1.487e-08	3.97	103.49
FALSE	High	[R].LDNVSHTPSSYIETLPK.[A]	1xPhospho [T14(100)]	2.39438e-05	0.000373025	1	1	7	Q78ZA7	Q78ZA7 [45-61]	Q78ZA7 1xPhospho [T58(100)]	0	1980.93	100	22.56		Peak Found	High	High	High	7.673e-05	4.443e-08	4.75	74.95
FALSE	High	[K].KSLSAPLHPEFEEVYR.[F]	1xPhospho [S4(100)]	0.208939	0.00933469	1	1	1	Q8VDN4	Q8VDN4 [191-206]	Q8VDN4 1xPhospho [S194(100)]	1	1981.94			Not Reliable	Not Found	High	Not Found	High	0.002043	0.0419	2.54
FALSE	High	[K].KSHSSPSLNPDASPVTAK.[V]	2xPhospho [S13(100); S/T]	5.19372e-06	0.000373025	1	1	12	Q2PFD7	Q2PFD7 [997-1014]	Q2PFD7 2xPhospho [S1009(100); S/T]	1	1982.86	100	19.85		High	High	High	High	7.673e-05	4.47e-09	6.37	38.05
FALSE	High	[R].AEAPPLQREDSGTFSLGK.[M]	1xPhospho [S/T]	0.115189	0.00354232	1	1	3	Q9WTX2	Q9WTX2 [8-25]		1	1982.92	100	21.32		Peak Found	Peak Found	High	High	0.000669	0.0159	2.32	72.63
FALSE	High	[K].SPAEVKSPAEAKSPAEVK.[S]	2xPhospho [S7(100); S13(100)]	4.77613e-05	0.000373025	1	1	21	P19246	P19246 [697-714]	P19246 2xPhospho [S703(100); S709(100)]	2	1984.9	100	13.64		High	High	High	High	7.673e-05	1.247e-07	6.6	25.76
FALSE	High	[K].QPGFPQPSPSDDPSLSPR.[Q]	1xPhospho [S]	0.0173723	0.000658968	1	1	2	Q91VC7	Q91VC7 [121-138]		0	1988.87			Not Reliable	High	Not Found	Not Found	High	0.0001281	0.0008663	2.73
FALSE	High	[R].EHSPSESEKEVVIADPR.[G]	1xPhospho [S3(100)]	0.00115792	0.000373025	1	1	3	B1AY10	B1AY10 [145-161]	B1AY10 1xPhospho [S147(100)]	1	1988.9	100	19.98		High	High	High	High	7.673e-05	1.481e-05	3.24	40.41
FALSE	High	[R].TPSSEEISPTKFPGLYR.[T]	1xPhospho [S3(99.4)]	0.000354837	0.000373025	1	1	6	Q62172	Q62172 [27-43]	Q62172 1xPhospho [S29(99.4)]	1	1988.94	100	24.76		High	High	High	High	7.673e-05	2.514e-06	3	83.3
FALSE	High	[R].SPTENVNTPVGKDPGLAGR.[G]	1xPhospho [S/T]	0.00172895	0.000373025	1	1	1	Q80U28	Q80U28 [1058-1076]		1	1988.94			No Quan Values	Not Found	High	Not Found	High	7.673e-05	2.699e-05	2.98
FALSE	High	[K].SASSPKPDTKVPQATAEAK.[A]	1xPhospho [S4(99.3)]	6.69468e-06	0.000373025	1	1	22	Q9JKC6	Q9JKC6 [7-25]	Q9JKC6 1xPhospho [S10(99.3)]	1	1992.96	100	18.69		High	High	High	High	7.673e-05	6.541e-09	4.64	20.18
FALSE	High	[K].SSSFSEEKGESDDEKPR.[K]	1xPhospho [S11(100)]	4.75232e-07	0.000373025	1	1	3	Q9JIX8	Q9JIX8 [206-222]	Q9JIX8 1xPhospho [S216(100)]	1	1993.8	100	32.62		High	High	High	High	7.673e-05	1.245e-10	4.95	15.91
FALSE	High	[K].LSRQPSIELPSMAVASTK.[T]	1xPhospho [S6(100)]	0.000280936	0.000373025	1	1	4	P19973	P19973 [238-255]	P19973 1xPhospho [S243(100)]	1	1995			No Quan Values	High	High	High	High	7.673e-05	1.77e-06	4.59
FALSE	High	[K].DDEPSGWEEPSPQSISR.[K]	1xPhospho [S11(100)]	0.00121203	0.000373025	1	1	2	Q8BKI2	Q8BKI2 [903-919]	Q8BKI2 1xPhospho [S913(100)]	0	1995.8			No Quan Values	Not Found	High	High	High	7.673e-05	1.583e-05	2.85
FALSE	High	[R].AERGGSSGEELEDEEPVK.[K]	1xPhospho [S6(100)]	1.48566e-05	0.000373025	1	1	11	Q3UMU9	Q3UMU9 [361-378]	Q3UMU9 1xPhospho [S366(100)]	1	1997.83	100	5.91		High	High	High	High	7.673e-05	2.167e-08	3.47	39.15
FALSE	High	[K].SIGAAEDDRPYLAPPAMK.[F]	1xOxidation [M17(100)]; 1xPhospho [S1(100)]	0.0267392	0.000658968	1	1	2	D3YZU1	D3YZU1 [898-915]	D3YZU1 1xPhospho [S898(100)]	0	1997.9	100	10.74		High	High	Peak Found	High	0.0001281	0.001667	2.06	69.87
FALSE	High	[K].SIQEIQELDKDDESLR.[K]	1xPhospho [S1(100)]	6.34736e-07	0.000373025	1	1	6	Q99PT1	Q99PT1 [34-49]	Q99PT1 1xPhospho [S34(100)]	1	1997.91	100	21.17		High	High	High	High	7.673e-05	1.926e-10	4.42	79.22
FALSE	High	[K].LSRGDSLKEPTSIADSSR.[H]	1xPhospho [S/T]	0.168101	0.00644627	1	1	1	Q8VDZ4	Q8VDZ4 [375-392]		2	1998.95	100	15.56		Peak Found	High	Peak Found	High	0.001309	0.02938	1.88	39.08
FALSE	High	[R].LSPAKSPSLSPSPPSPIEK.[T]	1xPhospho [S15(100)]	3.85892e-05	0.000373025	1	1	9	P14873	P14873 [1246-1264]	P14873 1xPhospho [S1260(100)]	1	1999.01	100	5.24		High	High	High	High	7.673e-05	9.086e-08	3.68	64.81
FALSE	High	[K].GSYLTHEASGLDEQGEAR.[E]	1xPhospho [S9(100)]	1.61555e-06	0.000373025	1	1	5	Q8R464	Q8R464 [353-370]	Q8R464 1xPhospho [S361(100)]	0	1999.84	100	16.19		High	High	High	High	7.673e-05	7.821e-10	5.02	51.79
FALSE	High	[R].ALQSPEHHIDPIYEDR.[V]	1xPhospho [S4(100)]	1.23748e-05	0.000373025	1	1	4	O35927	O35927 [409-424]	O35927 1xPhospho [S412(100)]	0	1999.89	100	19.76		High	High	High	High	7.673e-05	1.649e-08	3.97	55.16
FALSE	High	[R].ALYDYDGQEQDELSFK.[A]	1xPhospho [S14(100)]	0.0313686	0.000658968	1	1	3	Q61644	Q61644 [389-404]	Q61644 1xPhospho [S402(100)]	0	2000.82	100	55.66		High	High	Not Found	High	0.0001281	0.002119	3.86	104.67
FALSE	High	[K].TDDVSEKTSLADQEEVR.[T]	1xPhospho [S9(100)]	6.77987e-05	0.000373025	1	1	3	P70704	P70704 [21-37]	P70704 1xPhospho [S29(100)]	1	2001.86	100	6.18		High	High	High	High	7.673e-05	2.103e-07	4.89	46.45
FALSE	High	[R].TSSESIVSVPASSTSGSPSR.[V]	1xPhospho [S/T]	6.76301e-06	0.000373025	1	1	17	Q8BL65	Q8BL65 [278-297]		0	2002.9	100	3.22		High	High	High	High	7.673e-05	6.662e-09	4.6	68.32
FALSE	High	[K].SSGSLSPGLETEDPLEAR.[E]	2xPhospho [S4(100); S6(100)]	0.00424225	0.000373025	1	1	1	P58871	P58871 [1370-1387]	P58871 2xPhospho [S1373(100); S1375(100)]	0	2004.82			No Quan Values	Not Found	Not Found	High	High	7.673e-05	0.0001039	2.49
FALSE	High	[R].GGSSGEELEDEEPVKKR.[S]	2xPhospho [S3(100); S4(100)]	2.93356e-05	0.000373025	1	1	9	Q3UMU9	Q3UMU9 [364-380]	Q3UMU9 2xPhospho [S366(100); S367(100)]	2	2005.82	100	36.23		High	High	High	High	7.673e-05	5.989e-08	4.03	35.75
FALSE	High	[R].LLLPGSSPSSPEDEVKDR.[E]	1xPhospho [S10(98.7)]	0.171158	0.00644627	1	1	2	E9Q8I9	E9Q8I9 [1374-1391]	E9Q8I9 1xPhospho [S1383(98.7)]	1	2005.95	100			High	High	Not Found	High	0.001309	0.03016	2.09	76.47
FALSE	High	[R].IIPQEELNSPTSAPSSEK.[Q]	1xPhospho [S9(99.7)]	4.99944e-05	0.000373025	1	1	4	Q9WVQ1	Q9WVQ1 [1005-1022]	Q9WVQ1 1xPhospho [S1013(99.7)]	0	2006.93	100	2.51		High	High	High	High	7.673e-05	1.334e-07	3.61	68.82
FALSE	High	[R].RDTDAYSDLSDGEKEAR.[F]	1xPhospho [S10(100)]	0.0753243	0.00184082	1	1	1	Q3TY60	Q3TY60 [108-124]	Q3TY60 1xPhospho [S117(100)]	2	2007.83			Not Reliable	High	Not Found	Not Found	High	0.0003515	0.008194	2.89
FALSE	High	[R].TASEGSEAETPEAPKQPAK.[K]	1xPhospho [S3(98.1)]	0.000898391	0.000373025	1	1	4	Q05CL8	Q05CL8 [251-269]	Q05CL8 1xPhospho [S253(98.1)]	1	2007.89	100	7.09		High	High	High	High	7.673e-05	1.013e-05	3.08	24.47
FALSE	High	[K].SPAEAKSPAEAKSPAEAK.[S]	3xPhospho [S1(100); S7(100); S13(100)]	0.0482784	0.000658968	1	1	2	P19246	P19246 [601-618]; [619-636]; [655-672]	P19246 3xPhospho [S601(100); S607(100); S613(100)]; 3xPhospho [S619(100); S625(100); S631(100)]; 3xPhospho [S655(100); S661(100); S667(100)]	2	2008.81	100	84.94		High	High	Not Found	High	0.0001281	0.004103	2.78	20.72
FALSE	High	[R].STPSHGSVSSLNSTGSLSPK.[H]	1xPhospho [S18(99.3)]	0.00901891	0.000373025	1	1	3	Q60902	Q60902 [238-257]	Q60902 1xPhospho [S255(99.3)]	0	2009.92			No Quan Values	High	High	High	High	7.673e-05	0.0003231	3.27
FALSE	High	[R].STPSHGSVSSLNSTGSLSPK.[H]	1xPhospho [S18(100)]; 1xAsn->Asp [N12(100)]	7.46649e-05	0.000373025	1	1	5	Q60902	Q60902 [238-257]	Q60902 1xPhospho [S255(100)]	0	2010.9	100	14.95		High	High	High	High	7.673e-05	2.44e-07	5.02	44.62
FALSE	High	[K].LSRQPSIELPSMAVASTK.[T]	1xOxidation [M12(100)]; 1xPhospho [S6(100)]	3.58518e-06	0.000373025	1	1	12	P19973	P19973 [238-255]	P19973 1xPhospho [S243(100)]	1	2010.99	100	14.68		High	High	High	High	7.673e-05	2.565e-09	4.83	71.02
FALSE	High	[K].SPSGPVKSPPLSPVGTTPVK.[L]	1xPhospho [S8(99.9)]	0.0106549	0.000373025	1	1	2	Q922M7	Q922M7 [182-201]	Q922M7 1xPhospho [S189(99.9)]	1	2012.05	100	30.91		High	High	Peak Found	High	7.673e-05	0.0004133	2.12	68.02
FALSE	High	[K].GIDPPQVLSPDMVPPSER.[G]	1xPhospho [S9(100)]	0.00151526	0.000373025	1	1	3	Q60902	Q60902 [345-362]	Q60902 1xPhospho [S353(100)]	0	2013.94	100	15.6		High	High	High	High	7.673e-05	2.209e-05	3.96	112.03
FALSE	High	[R].DKFSPTQDRPESSTVLK.[V]	1xPhospho [S4(100)]	0.0233603	0.000658968	1	1	3	Q8BTI8	Q8BTI8 [1148-1164]	Q8BTI8 1xPhospho [S1151(100)]	1	2014.95	100	13.55		High	High	High	High	0.0001281	0.001357	2.91	45.74
FALSE	High	[R].KVQVAPLQGSPPLSHDDR.[G]	1xPhospho [S10(100)]	4.40348e-05	0.000373025	1	1	3	Q9Z0U1	Q9Z0U1 [98-115]	Q9Z0U1 1xPhospho [S107(100)]	1	2024	100	19.39		High	High	High	High	7.673e-05	1.102e-07	3.64	54.18
FALSE	High	[K].FHDSEGDDTEETEDYR.[Q]	1xPhospho [S4(100)]	9.31366e-10	0.000373025	1	1	6	Q8K019	Q8K019 [392-407]	Q8K019 1xPhospho [S395(100)]	0	2024.7	100	17.94		High	High	High	High	7.673e-05	1.092e-14	5.33	36.83
FALSE	High	[K].TTRTPEEGGYSYEISEK.[T]	1xPhospho [T4(100)]	5.12984e-07	0.000625776	1	1	3	P14873	P14873 [1942-1958]	P14873 1xPhospho [T1945(100)]	1	2026.86	100	34.87		High	High	High	High	0.0001759	1.429e-09	5.66	44.71
FALSE	High	[K].KEESEESDDDMGFGLFD.[-]	1xPhospho [S7(99.8)]	0.000571832	0.000373025	1	1	3	P99027	P99027 [99-115]	P99027 1xPhospho [S105(99.8)]	1	2029.73	100	36.27		High	High	High	High	7.673e-05	5.131e-06	4.46	119.18
FALSE	High	[R].EQESSGEEDNDLSPEER.[E]	1xPhospho [S5(100)]	2.16876e-06	0.000373025	1	1	9	Q9DCL8	Q9DCL8 [119-135]	Q9DCL8 1xPhospho [S123(100)]	0	2029.75	100	0.88		High	High	High	High	7.673e-05	1.216e-09	3.99	45.69
FALSE	High	[R].GSGDTSSLIDPDTSLSELR.[E]	1xPhospho [S2(99.4)]	0.0623127	0.000945247	1	1	2	Q91WK0	Q91WK0 [110-128]	Q91WK0 1xPhospho [S111(99.4)]	0	2029.9	100	10.26		Peak Found	High	High	High	0.0001825	0.006092	3.09	118.37
FALSE	High	[K].GIDPPQVLSPDMVPPSER.[G]	1xOxidation [M12(100)]; 1xPhospho [S9(100)]	1.12658e-06	0.000373025	1	1	34	Q60902	Q60902 [345-362]	Q60902 1xPhospho [S353(100)]	0	2029.93	100	25.31		High	High	High	High	7.673e-05	4.539e-10	5.35	97.01
FALSE	High	[K].GHKHEDGTQSDSEDPLAK.[T]	1xPhospho [T/S]	0.211687	0.00984329	1	1	2	Q80U49	Q80U49 [351-368]		1	2030.85			No Quan Values	Not Found	High	High	High	0.002134	0.04295	1.85
FALSE	High	[R].SPSGGAAGPLLTPSQSLDGSR.[R]	1xPhospho [S/T]	0.000921482	0.000373025	1	1	2	Q6WVG3	Q6WVG3 [187-207]		0	2034.95	100	2.48		Not Found	High	High	High	7.673e-05	1.049e-05	3.27	94.1
FALSE	High	[K].KDDDASDKVFEDNSNEK.[L]	1xPhospho [S6(100)]	0.0040737	0.000373025	1	1	4	Q8BGC0	Q8BGC0 [692-708]	Q8BGC0 1xPhospho [S697(100)]	2	2035.81	100	43.88		High	High	High	High	7.673e-05	9.798e-05	4.02	23.59
FALSE	High	[K].SPAEAKSPAEAKSPAEVK.[S]	3xPhospho [S1(100); S7(100); S13(100)]	2.21897e-07	0.000373025	1	1	11	P19246	P19246 [661-678]	P19246 3xPhospho [S661(100); S667(100); S673(100)]	2	2036.84	100	15.13		High	High	High	High	7.673e-05	3.976e-11	6.28	28.59
FALSE	High	[R].KFQEQECPPSPEPTRK.[E]	1xCarbamidomethyl [C7]; 1xPhospho [S10(100)]	0.00360711	0.000373025	1	1	4	P62071	P62071 [177-192]	P62071 1xPhospho [S186(100)]	2	2037.91	100	15.22		High	High	High	High	7.673e-05	8.147e-05	4.59	20.15
FALSE	High	[K].AETSESSGSAPAVPEASASPK.[Q]	1xPhospho [S19(100)]	5.82247e-07	0.000373025	1	1	4	Q9Z2D6	Q9Z2D6 [62-82]	Q9Z2D6 1xPhospho [S80(100)]	0	2039.88	100	8.21		High	High	High	High	7.673e-05	1.689e-10	5.67	49.96
FALSE	High	[R].SAKSEESLTSLHAVDGDSK.[L]	1xPhospho [S4(100)]	4.41518e-08	0.000373025	1	1	4	Q811P8	Q811P8 [703-721]	Q811P8 1xPhospho [S706(100)]	1	2040.91	100	16.02		High	High	High	High	7.673e-05	3.53e-12	5.83	41.61
FALSE	High	[R].GSSQPNLSTSYSEQEYGK.[A]	1xPhospho [S3(99.5)]	1.47065e-05	0.000373025	1	1	4	Q8CHU3	Q8CHU3 [171-188]	Q8CHU3 1xPhospho [S173(99.5)]	0	2041.84	100	42.57		High	High	High	High	7.673e-05	2.141e-08	3.32	63
FALSE	High	[K].GGTPAGSTRGSPTRPNPPVR.[N]	1xPhospho [S/T]	0.00242881	0.000373025	1	1	15	Q62188	Q62188 [512-531]		1	2041.99	100	52.13		High	High	High	High	7.673e-05	4.489e-05	3.6	16.81
FALSE	High	[K].TPLENVPGNLSPIKDPDR.[L]	1xPhospho [S11(100)]	0.00116973	0.000373025	1	1	5	Q9EPN1	Q9EPN1 [1509-1526]	Q9EPN1 1xPhospho [S1519(100)]	1	2042	100	18.63		High	High	High	High	7.673e-05	1.502e-05	4.67	81.91
FALSE	High	[R].GSSQPNLSTSYSEQEYGK.[A]	1xPhospho [S3(100)]; 1xAsn->Asp [N6(100)]	8.28593e-06	0.000373025	1	1	4	Q8CHU3	Q8CHU3 [171-188]	Q8CHU3 1xPhospho [S173(100)]	0	2042.82	100	25.06		High	High	High	High	7.673e-05	8.996e-09	3.65	67.6
FALSE	High	[K].TPLENVPGNLSPIKDPDR.[L]	1xPhospho [S11(100)]; 1xAsn->Asp [N9(100)]	0.000117317	0.000373025	1	1	8	Q9EPN1	Q9EPN1 [1509-1526]	Q9EPN1 1xPhospho [S1519(100)]	1	2042.98	100	24.41		High	High	High	High	7.673e-05	4.775e-07	4.3	85.82
FALSE	High	[K].KEESEESEDDMGFGLFD.[-]	1xPhospho [S]	0.000779369	0.000373025	1	1	3	P47955	P47955 [98-114]		1	2043.74	100	41.89		High	High	High	High	7.673e-05	8.187e-06	4.59	119.11
FALSE	High	[R].GTGGVDTAAVGGVFDVSNADR.[L]	1xPhospho [T2(100)]	7.24246e-05	0.000373025	1	1	3	Q04447	Q04447 [321-341]	Q04447 1xPhospho [T322(100)]	0	2044.9	100	2.48		High	High	High	High	7.673e-05	2.319e-07	3.86	109.54
FALSE	High	[K].LPSISDLDSIFGPVLSPK.[S]	2xPhospho [S3(100); S16(100)]	0.04528	0.000658968	1	1	2	Q8VD37	Q8VD37 [285-302]	Q8VD37 2xPhospho [S287(100); S300(100)]	0	2044.96			No Quan Values	High	High	Not Found	High	0.0001281	0.003708	2.6
FALSE	High	[K].KEESEESDDDMGFGLFD.[-]	1xOxidation [M11(100)]; 1xPhospho [S4(100)]	3.28024e-05	0.000373025	1	1	10	P99027	P99027 [99-115]	P99027 1xPhospho [S102(100)]	1	2045.72	100	17.39		High	High	High	High	7.673e-05	7.087e-08	5.88	118.29
FALSE	High	[R].TGEPDEEEGTFRSSIRR.[L]	1xPhospho [T/S]	0.0439579	0.000658968	1	1	4	Q9Z239	Q9Z239 [70-86]		2	2045.89	100	16.08		High	High	High	High	0.0001281	0.003547	3.33	31.54
FALSE	High	[R].ASAVPDPSSVDPPSDPSADR.[I]	1xPhospho [S14(100)]	0.0324813	0.000658968	1	1	3	Q8CCJ4	Q8CCJ4 [343-362]	Q8CCJ4 1xPhospho [S356(100)]	0	2046.87	100	7.81		High	High	High	High	0.0001281	0.002241	2.46	76.46
FALSE	High	[K].STETSDFENIESPLNER.[G]	1xPhospho [S12(100)]	1.14969e-06	0.000373025	1	1	3	Q8BY87	Q8BY87 [900-916]	Q8BY87 1xPhospho [S911(100)]	0	2047.85	100	24.4		High	High	High	High	7.673e-05	4.677e-10	4.73	89.95
FALSE	High	[R].SLPDRTPFHTSLHSGTSK.[S]	1xPhospho [S1(100)]	1.09552e-05	0.000373025	1	1	13	Q9WV69	Q9WV69 [269-286]	Q9WV69 1xPhospho [S269(100)]	1	2047.96	100	20.11		High	High	High	High	7.673e-05	1.368e-08	3.71	39.33
FALSE	High	[K].ALASETNGTDSNGSNSSNIQ.[-]	1xPhospho [T6(98.2)]; 2xAsn->Asp [N7(100); N15(99.4)]	0.0254352	0.000658968	1	1	32	P63328	P63328 [502-521]	P63328 1xPhospho [T507(98.2)]	0	2048.79	100	7.75		High	High	High	High	0.0001281	0.001543	2.61	74.41
FALSE	High	[K].ALASETNGTDSNGSNSSNIQ.[-]	1xPhospho [S/T]; 3xAsn->Asp [N7(100); N12(100); N15(100)]	0.054864	0.000945247	1	1	21	P63328	P63328 [502-521]		0	2049.78	100	5.37		High	High	High	High	0.0001825	0.005012	2.44	78.55
FALSE	High	[K].IDASKNEEDEGHSNSSPR.[H]	1xPhospho [S]	4.76423e-06	0.000373025	1	1	2	Q60668	Q60668 [68-85]		1	2051.83	100	6.88		High	High	Peak Found	High	7.673e-05	3.954e-09	5.77	13.07
FALSE	High	[K].IDASKNEEDEGHSNSSPR.[H]	1xPhospho [S]; 1xAsn->Asp [N14(100)]	5.71971e-06	0.000373025	1	1	11	Q60668	Q60668 [68-85]		1	2052.81	100	44.24		High	High	High	High	7.673e-05	5.187e-09	2.88	15.45
FALSE	High	[K].IDASKNEEDEGHSNSSPR.[H]	1xPhospho [S]; 2xAsn->Asp [N6(100); N14(100)]	3.07864e-06	0.000373025	1	1	4	Q60668	Q60668 [68-85]		1	2053.8	100	38.68		High	High	High	High	7.673e-05	2.054e-09	5.2	15.93
FALSE	High	[K].GNKSPSPPPDGSPAATPEIR.[V]	1xPhospho [S6(100)]	8.28654e-08	0.000373025	1	1	29	O08539	O08539 [293-312]	O08539 1xPhospho [S298(100)]	1	2054.95	100	9.53		High	High	High	High	7.673e-05	9.112e-12	6.4	44.92
FALSE	High	[K].NISLSSEEEAEGLAGHPR.[V]	2xPhospho [S5(99.2); S6(100)]	0.00105147	0.000373025	1	1	6	Q5U3K5	Q5U3K5 [478-495]	Q5U3K5 2xPhospho [S482(99.2); S483(100)]	0	2055.84	100	36.45		Peak Found	High	High	High	7.673e-05	1.279e-05	3.16	82.52
FALSE	High	[R].DISPEEIDLKNEPWYK.[F]	1xPhospho [S3(100)]	0.00015829	0.000373025	1	1	3	Q62417	Q62417 [343-358]	Q62417 1xPhospho [S345(100)]	1	2055.93	100	25.3		High	High	High	High	7.673e-05	7.499e-07	3.71	105.81
FALSE	High	[K].GNKSPSPPPDGSPAATPEIR.[V]	1xPhospho [S6(99.6)]; 1xAsn->Asp [N2(100)]	1.005e-07	0.000373025	1	1	53	O08539	O08539 [293-312]	O08539 1xPhospho [S298(99.6)]	1	2055.94	100	3.12		High	High	High	High	7.673e-05	1.217e-11	6.01	51.33
FALSE	High	[K].NISLSSEEEAEGLAGHPR.[V]	2xPhospho [S5(100); S6(100)]; 1xAsn->Asp [N1(100)]	0.00175547	0.000373025	1	1	14	Q5U3K5	Q5U3K5 [478-495]	Q5U3K5 2xPhospho [S482(100); S483(100)]	0	2056.83	100	24.05		High	High	High	High	7.673e-05	2.758e-05	2.57	90.12
FALSE	High	[R].TDSREDEISPPPPNPVVK.[G]	1xPhospho [S9(100)]	0.100762	0.00406362	1	1	1	Q9DBC7	Q9DBC7 [75-92]	Q9DBC7 1xPhospho [S83(100)]	1	2056.96	100	44.97		Peak Found	High	Peak Found	High	0.001456	0.02621	1.77	64.21
FALSE	High	[R].TIKSPCDSGYSYETIEK.[T]	1xCarbamidomethyl [C6]; 1xPhospho [S4(100)]	0.000107071	0.000373025	1	1	3	P14873	P14873 [1908-1924]	P14873 1xPhospho [S1911(100)]	1	2057.88	100	17.37		High	High	High	High	7.673e-05	4.172e-07	2.68	56.85
FALSE	High	[R].TSSPSSAGSVSLGHYTPTSR.[S]	1xPhospho [S3(100)]	4.60936e-05	0.000373025	1	1	6	Q8BL65	Q8BL65 [363-382]	Q8BL65 1xPhospho [S365(100)]	0	2058.91	100	16.8		High	High	High	High	7.673e-05	1.181e-07	3.58	53.2
FALSE	High	[K].KEESEESEDDMGFGLFD.[-]	1xOxidation [M11(100)]; 1xPhospho [S7(100)]	1.55914e-06	0.000373025	1	1	24	P47955	P47955 [98-114]	P47955 1xPhospho [S104(100)]	1	2059.74	100	14.54		High	High	High	High	7.673e-05	7.403e-10	6.42	117.63
FALSE	High	[R].SYSSPDITQALQEEEKR.[R]	1xPhospho [S3(100)]	9.26515e-06	0.000373025	1	1	3	Q80U87	Q80U87 [678-694]	Q80U87 1xPhospho [S680(100)]	1	2060.92	100	53.04		High	High	High	High	7.673e-05	1.065e-08	3.34	80.31
FALSE	High	[K].KSHSSPSLNPDASPVTAK.[V]	3xPhospho [S4(99.5); S5(99.5); S13(100)]	4.83735e-06	0.000373025	1	1	8	Q2PFD7	Q2PFD7 [997-1014]	Q2PFD7 3xPhospho [S1000(99.5); S1001(99.5); S1009(100)]	1	2062.83	100	17.63		High	High	High	High	7.673e-05	4.023e-09	6.81	49.06
FALSE	High	[K].SPAEVKSPAEAKSPAEVK.[S]	3xPhospho [S1(100); S7(100); S13(100)]	0.00190391	0.000373025	1	1	6	P19246	P19246 [697-714]	P19246 3xPhospho [S697(100); S703(100); S709(100)]	2	2064.87	100	15.62		High	High	High	High	7.673e-05	3.116e-05	3.63	38.01
FALSE	High	[R].NLLEDDSDEEEDFFLR.[G]	1xPhospho [S7(100)]	0.000288158	0.000373025	1	1	3	O70480	O70480 [24-39]	O70480 1xPhospho [S30(100)]	0	2065.83	100	21.66		High	High	High	High	7.673e-05	1.841e-06	4.24	119.18
FALSE	High	[K].TSFDENDSEELEDKDSK.[S]	1xPhospho [S8(100)]	7.60074e-06	0.000373025	1	1	12	Q05D44	Q05D44 [107-123]	Q05D44 1xPhospho [S114(100)]	1	2067.79	100	7.83		High	High	High	High	7.673e-05	7.911e-09	5.11	43
FALSE	High	[R].RYPSSISSSPQKDLTQAK.[N]	1xPhospho [S9(99.2)]	0.00118166	0.000373025	1	1	3	Q80X50	Q80X50 [621-638]	Q80X50 1xPhospho [S629(99.2)]	2	2073	100	5.57		High	High	High	High	7.673e-05	1.528e-05	3.19	38.65
FALSE	High	[K].SATSGDIWPGLSAYDNSPR.[S]	1xPhospho [S17(100)]	6.21923e-05	0.000373025	1	1	3	Q8K019	Q8K019 [205-223]	Q8K019 1xPhospho [S221(100)]	0	2073.89			No Quan Values	Not Found	High	High	High	7.673e-05	1.851e-07	3.12
FALSE	High	[K].DKSPVREPIDNLTPEER.[D]	1xPhospho [S3(100)]	0.00606683	0.000625776	1	1	2	Q8VH51	Q8VH51 [134-150]	Q8VH51 1xPhospho [S136(100)]	2	2074.98	100	37.04		Not Found	High	High	High	0.0001759	0.0005372	2.81	57.21
FALSE	High	[K].LKFSDDEDEEDVVKDGR.[S]	1xPhospho [S4(100)]	1.37348e-10	0.000373025	1	1	8	Q7TPM1	Q7TPM1 [384-400]	Q7TPM1 1xPhospho [S387(100)]	2	2075.88	100	16.67		High	High	High	High	7.673e-05	6.185e-16	6.1	57.14
FALSE	High	[K].DKSPVREPIDNLTPEER.[D]	1xPhospho [S3(100)]; 1xAsn->Asp [N11(100)]	8.22397e-09	0.000373025	1	1	8	Q8VH51	Q8VH51 [134-150]	Q8VH51 1xPhospho [S136(100)]	2	2075.96	100	22.61		High	High	High	High	7.673e-05	2.848e-13	5.62	62.89
FALSE	High	[K].GTGDCSDEEVDGKADGADAK.[A]	1xCarbamidomethyl [C5]; 1xPhospho [S6(100)]	0.00182818	0.000373025	1	1	3	Q8VDD5	Q8VDD5 [1938-1957]	Q8VDD5 1xPhospho [S1943(100)]	1	2076.77	100	33.3		High	Not Found	High	High	7.673e-05	2.947e-05	2.78	21.28
FALSE	High	[R].AERGGSSGEELEDEEPVK.[K]	2xPhospho [S6(100); S7(100)]	4.56349e-09	0.000373025	1	1	21	Q3UMU9	Q3UMU9 [361-378]	Q3UMU9 2xPhospho [S366(100); S367(100)]	1	2077.8	100	35.06		High	High	High	High	7.673e-05	1.181e-13	6.71	53.75
FALSE	High	[K].SPPREGSQGELTPANSQSR.[M]	1xPhospho [S7(99.4)]	0.000672688	0.000373025	1	1	2	Q99LD4	Q99LD4 [448-466]	Q99LD4 1xPhospho [S454(99.4)]	1	2077.93	100	22.57		High	Peak Found	High	High	7.673e-05	6.574e-06	2.79	23.46
FALSE	High	[R].LSPAKSPSLSPSPPSPIEK.[T]	2xPhospho [S6(99); S15(100)]	0.157056	0.0062392	1	1	2	P14873	P14873 [1246-1264]	P14873 2xPhospho [S1251(99); S1260(100)]	1	2078.98	100	27.93		High	High	Peak Found	High	0.001224	0.02624	1.83	78.24
FALSE	High	[K].GFKSPPCEDFSVTGESEK.[K]	1xCarbamidomethyl [C7]; 1xPhospho [S4(100)]	4.5167e-05	0.000373025	1	1	5	Q9QYR6	Q9QYR6 [905-922]	Q9QYR6 1xPhospho [S908(100)]	1	2080.86	100	5.6		High	High	High	High	7.673e-05	1.145e-07	4.47	66.81
FALSE	High	[R].ASRVPSSDEEVVEEPQSR.[R]	1xPhospho [S]	4.94893e-05	0.000373025	1	1	12	P58871	P58871 [1606-1623]		1	2080.92	100	4.59		High	High	High	High	7.673e-05	1.319e-07	3.79	43.68
FALSE	High	[K].TDDVSEKTSLADQEEVR.[T]	2xPhospho [S5(99.4); S9(100)]	0.000303165	0.000373025	1	1	3	P70704	P70704 [21-37]	P70704 2xPhospho [S25(99.4); S29(100)]	1	2081.83	100	12.73		High	High	High	High	7.673e-05	1.992e-06	3.1	59.71
FALSE	High	[R].ERDHSPTPSVFNSDEER.[Y]	1xPhospho [S5(100)]	2.15223e-05	0.000373025	1	1	3	Q9D824	Q9D824 [475-491]	Q9D824 1xPhospho [S479(100)]	1	2081.86	100	28.89		High	High	High	High	7.673e-05	3.774e-08	4.15	37.63
FALSE	High	[K].ELNFVTDSVDQELPSSPK.[Q]	1xPhospho [S16(99.5)]	2.55775e-05	0.000373025	1	1	3	Q0VEJ0	Q0VEJ0 [68-85]	Q0VEJ0 1xPhospho [S83(99.5)]	0	2084.94	100	25.49		High	High	High	High	7.673e-05	4.897e-08	3.89	115.71
FALSE	High	[K].TTPSPKTPPGSGEPPKSGER.[S]	1xPhospho [T7(100)]	2.58698e-07	0.000625776	1	1	11	P10637	P10637 [467-486]	P10637 1xPhospho [T473(100)]	2	2086.98	100	23.48		High	High	High	High	0.0001759	5.62e-10	4.63	16.42
FALSE	High	[R].KETESEAEDDNLDDLER.[H]	1xPhospho [S5(100)]	1.30203e-07	0.000373025	1	1	28	Q52KI8	Q52KI8 [911-927]	Q52KI8 1xPhospho [S915(100)]	1	2087.83	100	14.66		High	High	High	High	7.673e-05	1.788e-11	4.57	55.94
FALSE	High	[R].TASEGSEAETPEAPKQPAK.[K]	2xPhospho [S3(100); S6(100)]	0.00755612	0.000373025	1	1	2	Q05CL8	Q05CL8 [251-269]	Q05CL8 2xPhospho [S253(100); S256(100)]	1	2087.86	100			Not Found	Not Found	High	High	7.673e-05	0.0002462	2.86	35.09
FALSE	High	[K].SASQESTLSDDSTPPSSSPK.[I]	1xPhospho [S9(100)]	0.000318954	0.000373025	1	1	1	Q8K070	Q8K070 [271-290]	Q8K070 1xPhospho [S279(100)]	0	2087.87			No Quan Values	Not Found	High	Not Found	High	7.673e-05	2.138e-06	3.2
FALSE	High	[R].RSSLVDEAPEDEEFEQK.[I]	1xPhospho [S]	0.00329253	0.000373025	1	1	3	Q9R0L6	Q9R0L6 [643-659]		1	2087.88	100	3.17		High	High	High	High	7.673e-05	7.105e-05	3.66	61.88
FALSE	High	[K].SPSDLSPESPVLSSPPKRK.[D]	1xPhospho [S]	1.53942e-05	0.000373025	1	1	5	O70166	O70166 [60-78]		2	2088.04	100	15.84		High	High	High	High	7.673e-05	2.279e-08	4.62	49.52
FALSE	High	[R].RHSSLPTESDEDIAPAQR.[V]	1xPhospho [S9(100)]	2.40056e-06	0.000373025	1	1	2	O54774	O54774 [752-769]	O54774 1xPhospho [S760(100)]	1	2088.93	100	33.18		High	High	Peak Found	High	7.673e-05	1.412e-09	4.72	40.53
FALSE	High	[R].SSSPVTELTARSPVKQDK.[S]	2xPhospho [S3(100); T6(97.7)]	0.0180853	0.000658968	1	1	5	Q8BTI8	Q8BTI8 [1066-1083]	Q8BTI8 2xPhospho [S1068(100); T1071(97.7)]	2	2089.96	100	11.58		High	High	High	High	0.0001281	0.0009204	2.94	48.47
FALSE	High	[K].YVESDDEKPTDENVNEK.[A]	1xPhospho [S4(100)]	1.06265e-05	0.000373025	1	1	4	Q61687	Q61687 [89-105]	Q61687 1xPhospho [S92(100)]	0	2090.84	100	20.24		High	High	High	High	7.673e-05	1.306e-08	2.88	28.81
FALSE	High	[R].LTPSPDIIVLSDNEASSPR.[S]	1xPhospho [S17(99.5)]	5.34055e-05	0.000373025	1	1	5	Q8VHR5	Q8VHR5 [120-138]	Q8VHR5 1xPhospho [S136(99.5)]	0	2091	100	11.84		High	High	High	High	7.673e-05	1.469e-07	3.48	115.5
FALSE	High	[K].DMDEPSPVPNVEEVTLPK.[T]	1xOxidation [M2(100)]; 1xPhospho [S6(100)]	2.99374e-05	0.000373025	1	1	3	Q6PDG5	Q6PDG5 [342-359]	Q6PDG5 1xPhospho [S347(100)]	0	2091.92	100	15.84		High	High	High	High	7.673e-05	6.21e-08	3.34	117.32
FALSE	High	[K].KGPEAAGAAAAQQGGYEIPAR.[L]	1xPhospho [Y16(100)]	0.108412	0.00442468	1	1	1	Q91W40	Q91W40 [186-206]	Q91W40 1xPhospho [Y201(100)]	1	2092.98	100	19.07		Peak Found	High	Peak Found	High	0.00154	0.02909	1.52	29.07
FALSE	High	[R].SPTNSSEIFTPAHEENVR.[F]	1xPhospho [S1(99.6)]	3.54009e-07	0.000373025	1	1	7	Q3UGS4	Q3UGS4 [21-38]	Q3UGS4 1xPhospho [S21(99.6)]	0	2094.91	100	3.67		High	High	High	High	7.673e-05	8.038e-11	4.47	60.57
FALSE	High	[R].SPTNSSEIFTPAHEENVR.[F]	1xPhospho [S1(99.6)]; 1xAsn->Asp [N4(100)]	2.05096e-06	0.000373025	1	1	13	Q3UGS4	Q3UGS4 [21-38]	Q3UGS4 1xPhospho [S21(99.6)]	0	2095.9	100	11.07		High	High	High	High	7.673e-05	1.117e-09	4.52	68.37
FALSE	High	[R].SPTNSSEIFTPAHEENVR.[F]	1xPhospho [S1(99.6)]; 2xAsn->Asp [N4(100); N16(100)]	2.02516e-07	0.000373025	1	1	5	Q3UGS4	Q3UGS4 [21-38]	Q3UGS4 1xPhospho [S21(99.6)]	0	2096.88	100	43.55		High	High	High	High	7.673e-05	3.476e-11	5.05	73.53
FALSE	High	[K].SLDSDESEDEDDDYQQK.[R]	1xPhospho [S4(100)]	3.89861e-07	0.000373025	1	1	22	Q3UHX2	Q3UHX2 [57-73]	Q3UHX2 1xPhospho [S60(100)]	0	2097.73	100	19.58		High	High	High	High	7.673e-05	9.286e-11	5.64	49.62
FALSE	High	[K].IYQFPDCDSDEDEDFK.[L]	1xCarbamidomethyl [C7]; 1xPhospho [S9(100)]	0.173482	0.00644627	1	1	2	P28661	P28661 [317-332]	P28661 1xPhospho [S325(100)]	0	2102.76	100	17.91		High	High	Peak Found	High	0.001309	0.03093	1.82	99.61
FALSE	High	[R].RPDPDSDEDEDYERER.[R]	1xPhospho [S6(100)]	0.0101815	0.000373025	1	1	4	Q8JZX4	Q8JZX4 [150-165]	Q8JZX4 1xPhospho [S155(100)]	1	2102.79	100	22.48		High	High	High	High	7.673e-05	0.0003866	2.21	20.88
FALSE	High	[R].YFDSFGDLSSASAIMGNPK.[V]	1xOxidation [M15(100)]; 1xPhospho [S12(100)]	0.0011289	0.000373025	1	1	3	P02089	P02089 [42-60]	P02089 1xPhospho [S53(100)]	0	2102.88	100	18.24		High	High	High	High	7.673e-05	1.43e-05	3.56	115.7
FALSE	High	[R].RADSESEEDEQESEEVR.[L]	1xPhospho [S4(100)]	0.00428547	0.000373025	1	1	3	Q3TQI7	Q3TQI7 [12-28]	Q3TQI7 1xPhospho [S15(100)]	1	2103.8	100	74.3		High	High	High	High	7.673e-05	0.0001055	1.91	21.55
FALSE	High	[K].TPSPKEEDEEAESPPEKK.[S]	1xPhospho [S13(100)]	1.17043e-09	0.000373025	1	1	3	Q80XU3	Q80XU3 [202-219]	Q80XU3 1xPhospho [S214(100)]	2	2106.91	100	5.69		High	High	High	High	7.673e-05	1.533e-14	8.98	16.19
FALSE	High	[R].MGPSSSPIPSPSPSPTDSKR.[C]	1xOxidation [M1(100)]; 1xPhospho [S14(100)]	1.44119e-07	0.000373025	1	1	3	P63318	P63318 [317-336]	P63318 1xPhospho [S330(100)]	1	2107.94	100	11.93		High	High	High	High	7.673e-05	2.085e-11	6.33	47.36
FALSE	High	[K].KEESEESDDDMGFGLFD.[-]	2xPhospho [S4(100); S7(100)]	0.00607843	0.000373025	1	1	5	P99027	P99027 [99-115]	P99027 2xPhospho [S102(100); S105(100)]	1	2109.69	100	18.16		High	High	High	High	7.673e-05	0.0001776	5.45	121.96
FALSE	High	[K].APEAAVSDDGKSDDELLSSK.[A]	1xPhospho [S7(100)]	0.000466749	0.000373025	1	1	3	Q8CH77	Q8CH77 [191-210]	Q8CH77 1xPhospho [S197(100)]	1	2113.92	100	17.13		High	High	High	High	7.673e-05	3.8e-06	4.5	58.19
FALSE	High	[K].VEPPHSSHEDLTDDLSTR.[S]	1xPhospho [S7(99.6)]	0.00083253	0.000373025	1	1	8	Q7TSH8	Q7TSH8 [439-456]	Q7TSH8 1xPhospho [S445(99.6)]	0	2114.9	100	4.8		High	High	High	High	7.673e-05	9.028e-06	3.71	51.72
FALSE	High	[R].DHSPTPSVFNSDEERYR.[Y]	1xPhospho [S3(100)]	0.104822	0.00354232	1	1	2	Q9D824	Q9D824 [477-493]	Q9D824 1xPhospho [S479(100)]	1	2115.88			Not Reliable	High	Not Found	High	High	0.000669	0.0137	2.3
FALSE	High	[K].AGSDGDIMDSSTETPPISIK.[S]	1xOxidation [M8(100)]; 1xPhospho [S3(100)]	0.00774965	0.000373025	1	1	1	Q3V3V9	Q3V3V9 [1132-1151]	Q3V3V9 1xPhospho [S1134(100)]	0	2116.9	100			Not Found	High	Not Found	High	7.673e-05	0.0002561	1.65	89.85
FALSE	High	[K].VAMYKEPSLHDLTEFSR.[S]	1xOxidation [M3(100)]; 1xPhospho [S8(100)]	0.00557708	0.000373025	1	1	6	P70377	P70377 [201-217]	P70377 1xPhospho [S208(100)]	1	2118.96	100	21.89		High	High	High	High	7.673e-05	0.0001562	3.77	79.51
FALSE	High	[R].LKSEDELRPDVDEHTQK.[T]	1xPhospho [S3(100)]	0.0559514	0.000945247	1	1	1	O54916	O54916 [706-722]	O54916 1xPhospho [S708(100)]	1	2118.97	100	22.84		High	Peak Found	Peak Found	High	0.0001825	0.005156	2.21	27.53
FALSE	High	[K].ESSESTNTTIEDEDTKVR.[K]	1xPhospho [S5(99.6)]	4.92462e-09	0.000373025	1	1	17	P11798	P11798 [329-346]	P11798 1xPhospho [S333(99.6)]	1	2120.89	100	9.32		High	High	High	High	7.673e-05	1.324e-13	5.15	33.03
FALSE	High	[R].SPFEIISPPASPPEMTGQR.[V]	1xPhospho [S11(99.6)]	0.000140844	0.000373025	1	1	3	Q9QYR6	Q9QYR6 [1762-1780]	Q9QYR6 1xPhospho [S1772(99.6)]	0	2120.97	100	52.26		High	High	High	High	7.673e-05	6.318e-07	4.77	118.4
FALSE	High	[K].ESSESTNTTIEDEDTKVR.[K]	1xPhospho [S/T]; 1xAsn->Asp [N7(100)]	7.58108e-05	0.000373025	1	1	9	P11798	P11798 [329-346]		1	2121.87	100	44.16		High	High	High	High	7.673e-05	2.499e-07	3.53	37.33
FALSE	High	[R].KSSSFSEEKGESDDEKPR.[K]	1xPhospho [S12(100)]	0.00193311	0.000373025	1	1	5	Q9JIX8	Q9JIX8 [205-222]	Q9JIX8 1xPhospho [S216(100)]	2	2121.9	100	48.21		High	High	Peak Found	High	7.673e-05	3.186e-05	2.95	13.07
FALSE	High	[R].SLSDPKPLSPTAEESAKER.[F]	1xPhospho [S3(100)]	2.57778e-10	0.000373025	1	1	6	O88737	O88737 [2858-2876]	O88737 1xPhospho [S2860(100)]	1	2122.01	100	7.33		High	High	High	High	7.673e-05	1.592e-15	6.45	40.07
FALSE	High	[K].KEESEESEDDMGFGLFD.[-]	2xPhospho [S4(100); S7(100)]	0.00104615	0.000373025	1	1	5	P47955	P47955 [98-114]	P47955 2xPhospho [S101(100); S104(100)]	1	2123.71	100	29.91		High	High	High	High	7.673e-05	1.27e-05	5.39	121.7
FALSE	High	[K].ASAELDIKDVSDERLSPAK.[S]	1xPhospho [S11(99.3)]	0.0274157	0.000658968	1	1	4	P14873	P14873 [1232-1250]	P14873 1xPhospho [S1242(99.3)]	2	2124.02	100	8.35		Peak Found	High	High	High	0.0001281	0.001734	2.59	64.9
FALSE	High	[K].KEESEESDDDMGFGLFD.[-]	1xOxidation [M11(100)]; 2xPhospho [S4(100); S7(100)]	0.000543529	0.000373025	1	1	3	P99027	P99027 [99-115]	P99027 2xPhospho [S102(100); S105(100)]	1	2125.69	100	22.94		High	High	High	High	7.673e-05	4.772e-06	5.87	121.09
FALSE	High	[K].GAILSEEELAAMSPTAAAVAK.[I]	1xOxidation [M12(100)]; 1xPhospho [S13(100)]	0.167345	0.00644627	1	1	1	F6ZDS4	F6ZDS4 [441-461]	F6ZDS4 1xPhospho [S453(100)]	0	2126.01	100	10.22		Peak Found	High	Peak Found	High	0.001309	0.02907	1.78	95.98
FALSE	High	[K].KGSPVSEIGWETPPPESPR.[L]	1xPhospho [T12(100)]	0.00297503	0.000373025	1	1	4	Q99L88	Q99L88 [202-220]	Q99L88 1xPhospho [T213(100)]	1	2129.99	100	0.11		High	High	High	High	7.673e-05	6.098e-05	3.3	75.6
FALSE	High	[R].TCKDPIEDINSPEHIQR.[R]	1xCarbamidomethyl [C2]; 1xPhospho [S11(100)]	4.43733e-06	0.000373025	1	1	3	Q80T41	Q80T41 [873-889]	Q80T41 1xPhospho [S883(100)]	1	2131.95	100	4.48		High	High	High	High	7.673e-05	3.544e-09	6.68	50.68
FALSE	High	[K].KDEWGLAAPISPGPLTPMR.[E]	1xOxidation [M18(100)]; 1xPhospho [S11(100)]	8.87331e-05	0.000373025	1	1	4	P20357	P20357 [273-291]	P20357 1xPhospho [S283(100)]	1	2132.02	100	37.97		High	High	High	High	7.673e-05	3.144e-07	3.58	111.26
FALSE	High	[R].GTGGVDTAATGSVFDISNLDR.[L]	1xPhospho [S12(100)]	1.59124e-08	0.000373025	1	1	5	P30275	P30275 [355-375]	P30275 1xPhospho [S366(100)]	0	2132.95	100	7.32		High	High	High	High	7.673e-05	7.651e-13	6.6	118.18
FALSE	High	[K].TPPSNLSPIEDASPTEELR.[Q]	1xPhospho [S13(100)]	8.03849e-10	0.000373025	2	2	28	O88737; Q9QYX7	O88737 [1102-1120]; Q9QYX7 [1760-1778]	O88737 1xPhospho [S1114(100)]; Q9QYX7 1xPhospho [S1772(100)]	0	2132.97	100	2.16	Shared	High	High	High	High	7.673e-05	8.784e-15	6.21	96.41
FALSE	High	[K].TPPSNLSPIEDASPTEELR.[Q]	1xPhospho [S13(99.5)]; 1xAsn->Asp [N5(100)]	0.000211414	0.000373025	2	2	14	O88737; Q9QYX7	O88737 [1102-1120]; Q9QYX7 [1760-1778]	O88737 1xPhospho [S1114(99.5)]; Q9QYX7 1xPhospho [S1772(99.5)]	0	2133.96	100	7.25	Shared	High	High	High	High	7.673e-05	1.153e-06	3.46	103.78
FALSE	High	[R].ANSFVGTAQYVSPELLTEK.[S]	1xPhospho [S3(100)]	0.00642652	0.000373025	1	1	2	Q9Z2A0	Q9Z2A0 [242-260]	Q9Z2A0 1xPhospho [S244(100)]	0	2134.01	100			Not Found	Not Found	High	High	7.673e-05	0.0001934	3.37	118.3
FALSE	High	[K].GNKSPSPPPDGSPAATPEIR.[V]	2xPhospho [S4(100); S6(100)]	5.16779e-08	0.000373025	1	1	56	O08539	O08539 [293-312]	O08539 2xPhospho [S296(100); S298(100)]	1	2134.92	100	10.15		High	High	High	High	7.673e-05	4.473e-12	6.98	59.84
FALSE	High	[K].TTRSPDTSAYCYETMEK.[I]	1xCarbamidomethyl [C11]; 1xOxidation [M15(100)]; 1xPhospho [T/S/Y]	4.14353e-07	0.000373025	1	1	2	P14873	P14873 [2027-2043]		1	2135.83	100	40.03		Peak Found	High	High	High	7.673e-05	1.016e-10	5.97	35.22
FALSE	High	[K].LAAGAESPQPASGNSPSEDDR.[S]	1xPhospho [S15(100)]	0.000143006	0.000373025	1	1	2	P16054	P16054 [323-343]	P16054 1xPhospho [S337(100)]	0	2135.89			No Quan Values	High	Not Found	Not Found	High	7.673e-05	6.456e-07	3.82
FALSE	High	[K].GNKSPSPPPDGSPAATPEIR.[V]	2xPhospho [S4(100); S6(100)]; 1xAsn->Asp [N2(100)]	3.27205e-06	0.000373025	1	1	33	O08539	O08539 [293-312]	O08539 2xPhospho [S296(100); S298(100)]	1	2135.9	100	18.97		High	High	High	High	7.673e-05	2.245e-09	4.16	65.65
FALSE	High	[R].TDSREDEISPPPPNPVVK.[G]	2xPhospho [S9(99.6); T/S]	0.0118462	0.000373025	1	1	2	Q9DBC7	Q9DBC7 [75-92]	Q9DBC7 2xPhospho [S83(99.6); T/S]	1	2136.93	100	27.22		High	Not Found	High	High	7.673e-05	0.0004862	3.25	78.53
FALSE	High	[R].SPFEIISPPASPPEMTGQR.[V]	1xOxidation [M15(100)]; 1xPhospho [S11(100)]	0.00016909	0.000373025	1	1	37	Q9QYR6	Q9QYR6 [1762-1780]	Q9QYR6 1xPhospho [S1772(100)]	0	2136.97	100	16.77		High	High	High	High	7.673e-05	8.261e-07	4.17	110.11
FALSE	High	[K].SDAAPAASDSKPSSAEPAPSSK.[E]	1xPhospho [S8(100)]	6.00258e-07	0.000373025	1	1	16	Q91XV3	Q91XV3 [160-181]	Q91XV3 1xPhospho [S167(100)]	0	2137.93	100	1.71		High	High	High	High	7.673e-05	1.763e-10	3.85	22.27
FALSE	High	[R].SDSVLPASHGHLPQAGSLER.[N]	1xPhospho [S17(100)]	0.00934364	0.000373025	1	1	3	Q9JM52	Q9JM52 [713-732]	Q9JM52 1xPhospho [S729(100)]	0	2138	100	20.94		Peak Found	High	High	High	7.673e-05	0.0003388	2.96	58.49
FALSE	High	[K].TESVTSGPLSPEGSPSKSPSK.[K]	1xPhospho [S20(99.4)]	0.000344191	0.000373025	1	1	5	Q9QYB8	Q9QYB8 [683-703]	Q9QYB8 1xPhospho [S702(99.4)]	1	2138.99	100	8.73		High	High	High	High	7.673e-05	2.409e-06	5.15	42.31
FALSE	High	[R].AQTLPTSVVTITSESSPGKR.[E]	1xPhospho [S/T]	0.000198918	0.000373025	1	1	8	Q62261	Q62261 [2325-2344]		1	2139.07	100	27.59		High	High	High	High	7.673e-05	1.054e-06	4.57	75.17
FALSE	High	[K].KEESEESEDDMGFGLFD.[-]	1xOxidation [M11(100)]; 2xPhospho [S4(100); S7(100)]	4.89893e-05	0.000373025	1	1	6	P47955	P47955 [98-114]	P47955 2xPhospho [S101(100); S104(100)]	1	2139.7	100	27.92		High	High	High	High	7.673e-05	1.292e-07	6.47	120.87
FALSE	High	[R].KSPSGPVKSPPLSPVGTTPVK.[L]	1xPhospho [S9(100)]	3.09432e-06	0.000373025	1	1	4	Q922M7	Q922M7 [181-201]	Q922M7 1xPhospho [S189(100)]	2	2140.14	100	27.13		High	High	High	High	7.673e-05	2.066e-09	5.41	52.31
FALSE	High	[K].GASSPDMEPSYGGGLFDMVK.[G]	1xOxidation [M18(100)]; 1xPhospho [S/Y]	0.130064	0.00464293	1	1	3	Q80TZ3	Q80TZ3 [33-52]		0	2140.86	100	33.45		Peak Found	High	Peak Found	High	0.0008744	0.0194	1.35	111.18
FALSE	High	[R].SRTSVQTEDDQLIAGQSAR.[A]	1xPhospho [S/T]	0.000119724	0.000373025	2	2	2	P26231; Q61301	P26231 [652-670]; Q61301 [651-669]		1	2141.98	100	2.15	Shared	High	Peak Found	High	High	7.673e-05	4.925e-07	4.51	47.5
FALSE	High	[K].ELSGESDELGISQDEQLSK.[S]	1xPhospho [S3(100)]	1.48577e-07	0.000373025	1	1	5	Q8R550	Q8R550 [154-172]	Q8R550 1xPhospho [S156(100)]	0	2143.93	100	12.9		High	High	High	High	7.673e-05	2.178e-11	5.57	92.45
FALSE	High	[R].HRDGGEALVSPDGTVTEAPR.[T]	1xPhospho [S10(100)]	8.82918e-07	0.000373025	1	1	10	Q68FL4	Q68FL4 [100-119]	Q68FL4 1xPhospho [S109(100)]	1	2143.98	100	11		High	High	High	High	7.673e-05	3.161e-10	5.78	52.56
FALSE	High	[R].SLMSSPEDLTKDFEELK.[A]	1xOxidation [M3(100)]; 2xPhospho [S4(100); S5(100)]	0.0185455	0.000658968	1	1	1	P14873	P14873 [825-841]	P14873 2xPhospho [S828(100); S829(100)]	1	2144.87	100	0.13		High	Peak Found	Not Found	High	0.0001281	0.0009536	2.06	118.65
FALSE	High	[R].IPAKTTPSPKTPPGSGEPPK.[S]	2xPhospho [T/S]	0.0177252	0.000658968	1	1	3	P10637	P10637 [463-482]		2	2147.02			No Quan Values	Not Found	High	High	High	0.0001281	0.0008921	1.62
FALSE	High	[R].GAGSPTPLPTKVDEATSGLIR.[E]	1xPhospho [S4(100)]	1.08997e-05	0.000373025	1	1	3	F8VPZ9	F8VPZ9 [1424-1444]	F8VPZ9 1xPhospho [S1427(100)]	1	2147.07	100	5.76		High	High	High	High	7.673e-05	1.365e-08	4.73	89.27
FALSE	High	[R].HESGASIKIDEPLEGSEDR.[I]	1xPhospho [S]	0.0786732	0.00184082	1	1	2	P61979	P61979 [415-433]		1	2148.94	100	45.37		Peak Found	Peak Found	High	High	0.0003515	0.008724	1.79	58.27
FALSE	High	[K].AGEASAESTGAADGAAPEEGEAK.[K]	1xPhospho [S/T]	0.0131051	0.0010051	1	1	4	Q91XV3	Q91XV3 [124-146]		0	2155.87	100	11.82		High	Peak Found	High	High	0.0002776	0.001538	1.92	26.9
FALSE	High	[K].EKSPPDQSAVPNTPPSTPVK.[L]	1xPhospho [T13(100)]	1.9843e-05	0.000373025	1	1	8	Q9QYC0	Q9QYC0 [598-617]	Q9QYC0 1xPhospho [T610(100)]	1	2156.03	100	41.41		High	High	High	High	7.673e-05	3.336e-08	5.16	51.01
FALSE	High	[K].SPSLSPSPPSPIEKTPLGER.[S]	1xPhospho [S10(99.5)]	0.00790219	0.000625776	1	1	4	P14873	P14873 [1251-1270]	P14873 1xPhospho [S1260(99.5)]	1	2156.06	100	16.25		High	High	High	High	0.0001759	0.0007687	3.91	79.39
FALSE	High	[K].GASSPDMEPSYGGGLFDMVK.[G]	2xOxidation [M7(100); M18(100)]; 1xPhospho [S/Y]	3.29693e-05	0.000373025	1	1	8	Q80TZ3	Q80TZ3 [33-52]		0	2156.86	100	48.3		High	High	High	High	7.673e-05	7.134e-08	2.85	101.2
FALSE	High	[R].LSPAKSPSLSPSPPSPIEK.[T]	3xPhospho [S6(100); S8(100); S15(100)]	0.10632	0.00354232	1	1	2	P14873	P14873 [1246-1264]	P14873 3xPhospho [S1251(100); S1253(100); S1260(100)]	1	2158.95	100	6.49		High	High	Peak Found	High	0.000669	0.01405	3.27	93.58
FALSE	High	[R].LLKPGEEPSEYTDEEDTK.[D]	1xPhospho [T12(100)]	0.0095344	0.000373025	1	1	4	Q80UU9	Q80UU9 [194-211]	Q80UU9 1xPhospho [T205(100)]	0	2159.93	100	19.42		High	High	High	High	7.673e-05	0.0003514	3.74	52.75
FALSE	High	[R].ASRVPSSDEEVVEEPQSR.[R]	2xPhospho [S6(100); S7(100)]	0.00200299	0.000373025	1	1	8	P58871	P58871 [1606-1623]	P58871 2xPhospho [S1611(100); S1612(100)]	1	2160.88	100	15.67		High	High	High	High	7.673e-05	3.372e-05	4.62	56.83
FALSE	High	[K].AGAYDFPSPEWDTVTPEAK.[DN]	1xPhospho [S8(100)]	0.125311	0.0043801	2	4	2	P11798; P28652	P11798 [227-245]; P28652 [228-246]	P11798 1xPhospho [S234(100)]; P28652 1xPhospho [S235(100)]	0	2160.92	100		Shared	Not Found	High	High	High	0.0008263	0.0182	1.92	118.29
FALSE	High	[R].EHLLSPPRSPALPPDPTTR.[A]	1xPhospho [S5(99)]	0.0332997	0.000658968	1	1	3	Q8C3Q5	Q8C3Q5 [447-465]	Q8C3Q5 1xPhospho [S451(99)]	1	2161.08	100	4.01		High	High	Peak Found	High	0.0001281	0.002322	2.52	78.28
FALSE	High	[K].TTPSPKTPPGSGEPPKSGER.[S]	2xPhospho [S4(100); T7(100)]	1.82491e-06	0.000373025	1	1	24	P10637	P10637 [467-486]	P10637 2xPhospho [S470(100); T473(100)]	2	2166.95	100	14.52		High	High	High	High	7.673e-05	9.368e-10	4.76	21.57
FALSE	High	[R].SSSDTSTPEELKVHEGDLR.[T]	1xPhospho [S3(100)]	7.99662e-06	0.000373025	1	1	8	Q80TK0	Q80TK0 [748-766]	Q80TK0 1xPhospho [S750(100)]	1	2166.96	100	20.59		High	High	High	High	7.673e-05	8.561e-09	2.98	50.44
FALSE	High	[R].KETESEAEDDNLDDLER.[H]	2xPhospho [T3(100); S5(100)]	1.84815e-05	0.000373025	1	1	15	Q52KI8	Q52KI8 [911-927]	Q52KI8 2xPhospho [T913(100); S915(100)]	1	2167.8	100	27.76		High	High	High	High	7.673e-05	3.004e-08	4.21	73.45
FALSE	High	[K].SPSDLSPESPVLSSPPKRK.[D]	2xPhospho [S9(100); S]	0.00901891	0.000373025	1	1	2	O70166	O70166 [60-78]	O70166 2xPhospho [S68(100); S]	2	2168	100	139.18		High	Peak Found	High	High	7.673e-05	0.000322	4.75	60.22
FALSE	High	[K].YAALSVDGEDEDEGDDCTE.[-]	1xCarbamidomethyl [C17]; 1xPhospho [S5(100)]	0.049972	0.000945247	1	1	6	Q8BGD9	Q8BGD9 [593-611]	Q8BGD9 1xPhospho [S597(100)]	0	2169.73	100	12.77		High	High	High	High	0.0001825	0.004336	2.96	106.58
FALSE	High	[K].GEGDAAPSEEKAGSAETESAAK.[A]	1xPhospho [T/S]	6.95479e-07	0.000373025	1	1	3	P06837	P06837 [115-136]		1	2171.9	100	18.37		High	High	High	High	7.673e-05	2.206e-10	7.01	20.9
FALSE	High	[R].FGEAVVVGRPGSGDGDSDQSR.[N]	1xPhospho [S12(99.2)]	0.00327588	0.000373025	1	1	5	Q61290	Q61290 [4-24]	Q61290 1xPhospho [S15(99.2)]	0	2171.94	100	17.01		High	High	High	High	7.673e-05	7.034e-05	3.54	62.71
FALSE	High	[K].EKEVDGLLTSDPMGSPVSSK.[T]	1xOxidation [M13(100)]; 1xPhospho [S15(100)]	0.023833	0.000658968	1	1	3	Q7TQH0	Q7TQH0 [583-602]	Q7TQH0 1xPhospho [S597(100)]	1	2171.98	100	13.79		High	High	High	High	0.0001281	0.0014	2.28	70.3
FALSE	High	[R].VTKSPGETSKPRPFAGGGYR.[L]	1xPhospho [S4(100)]	0.000295567	0.000373025	1	1	6	Q9CZ44	Q9CZ44 [137-156]	Q9CZ44 1xPhospho [S140(100)]	1	2172.06	100	1.56		High	High	High	High	7.673e-05	1.912e-06	3.42	19.78
FALSE	High	[R].DDTSRYDERPGPSPLPHR.[D]	1xPhospho [S13(100)]	0.00819297	0.000373025	1	1	3	Q62376	Q62376 [214-231]	Q62376 1xPhospho [S226(100)]	1	2174.96	100	13.34		High	High	High	High	7.673e-05	0.0002798	3.55	37.54
FALSE	High	[R].SFSLGDLSHSPQTAQHVER.[I]	1xPhospho [S3(100)]	0.00149237	0.000373025	1	1	2	Q3UHB8	Q3UHB8 [301-319]	Q3UHB8 1xPhospho [S303(100)]	0	2175.98	100	7.12		Peak Found	High	High	High	7.673e-05	2.17e-05	3.24	68.7
FALSE	High	[R].REEQTDTSDGESVTHHIR.[R]	1xPhospho [S8(99.5)]	0.00262079	0.000373025	1	1	1	P36916	P36916 [44-61]	P36916 1xPhospho [S51(99.5)]	1	2176.93			No Quan Values	High	Not Found	Not Found	High	7.673e-05	5.023e-05	2.83
FALSE	High	[K].IYEFPETDDEEENKLVK.[K]	1xPhospho [T7(100)]	1.40496e-05	0.000373025	1	1	4	O55131	O55131 [221-237]	O55131 1xPhospho [T227(100)]	1	2177.95	100	28.39		High	High	High	High	7.673e-05	1.988e-08	5.54	79.98
FALSE	High	[R].GKSASSPKPDTKVPQATAEAK.[A]	1xPhospho [S6(98.8)]	0.0120268	0.000373025	1	1	2	Q9JKC6	Q9JKC6 [5-25]	Q9JKC6 1xPhospho [S10(98.8)]	2	2178.08	100			Not Found	High	High	High	7.673e-05	0.0004968	2.83	15.75
FALSE	High	[R].SGGDTHSPPRGLGPSIDTPPR.[A]	1xPhospho [S7(100)]	5.24672e-06	0.000373025	1	1	8	Q812A2	Q812A2 [868-888]	Q812A2 1xPhospho [S874(100)]	1	2181.01	100	9.6		High	High	High	High	7.673e-05	4.541e-09	4.12	49.29
FALSE	High	[K].AGDAPSEEKKGEGDAAPSEEK.[A]	1xPhospho [S6(100)]	8.76187e-06	0.000373025	1	1	2	P06837	P06837 [105-125]	P06837 1xPhospho [S110(100)]	2	2181.92	100	58.72		Peak Found	High	High	High	7.673e-05	9.815e-09	4.42	15.48
FALSE	High	[K].AEEAKDEPPSEGEAEEEEK.[E]	1xPhospho [S10(100)]	2.20756e-05	0.000373025	1	1	3	P08551	P08551 [464-482]	P08551 1xPhospho [S473(100)]	1	2182.85	100	31.1		High	High	High	High	7.673e-05	3.924e-08	6.15	24.77
FALSE	High	[R].TDKSSASAPDVDDPEAFPALA.[-]	1xPhospho [T/S]	0.0908748	0.00302074	1	1	5	Q9CY58	Q9CY58 [387-407]		1	2183.94	100	12.76		High	High	High	High	0.0005758	0.01093	2.56	117.14
FALSE	High	[R].GRGTPSSSDSEPEGELGKEGK.[K]	1xPhospho [T4(100)]	0.0371464	0.000658968	1	1	4	Q3UMU9	Q3UMU9 [386-406]	Q3UMU9 1xPhospho [T389(100)]	2	2183.95			No Quan Values	High	High	High	High	0.0001281	0.002751	2.39
FALSE	High	[R].EAEAQAAMEANSEGSLTRPK.[K]	1xOxidation [M8(100)]; 1xPhospho [S15(98.3)]	0.082162	0.00184082	1	1	3	P63040	P63040 [79-98]	P63040 1xPhospho [S93(98.3)]	0	2185.94	100	7.84		Peak Found	High	High	High	0.0003515	0.009341	3.1	36.47
FALSE	High	[R].RGSGDTSSLIDPDTSLSELR.[E]	1xPhospho [S3(100)]	3.06328e-08	0.000373025	1	1	11	Q91WK0	Q91WK0 [109-128]	Q91WK0 1xPhospho [S111(100)]	1	2186	100	5.26		High	High	High	High	7.673e-05	2.048e-12	3.84	95.48
FALSE	High	[K].GAEEEEEEEDDDSEEEIK.[A]	1xPhospho [S13(100)]	6.97272e-08	0.000373025	1	1	14	Q9WV69	Q9WV69 [214-231]	Q9WV69 1xPhospho [S226(100)]	0	2190.76	100	6.72		High	High	High	High	7.673e-05	7.048e-12	5.43	45.75
FALSE	High	[R].SDGESDSPEKEAEFAPYPR.[M]	1xPhospho [S7(100)]	1.39097e-09	0.000373025	1	1	7	B2RUJ5	B2RUJ5 [246-264]	B2RUJ5 1xPhospho [S252(100)]	1	2190.89	100	27.24		High	High	High	High	7.673e-05	1.991e-14	6.76	72.07
FALSE	High	[R].DFQEYVEPGEDFPASPQR.[R]	1xPhospho [S15(100)]	9.50337e-06	0.000373025	1	1	4	Q8R1Q8	Q8R1Q8 [193-210]	Q8R1Q8 1xPhospho [S207(100)]	0	2190.9	100	30.5		High	High	High	High	7.673e-05	1.108e-08	4.94	115.84
FALSE	High	[R].SPSGGAAGPLLTPSQSLDGSRR.[S]	1xPhospho [S/T]	8.37112e-08	0.000373025	1	1	13	Q6WVG3	Q6WVG3 [187-208]		1	2191.05	100	8.49		High	High	High	High	7.673e-05	9.213e-12	5.33	67.79
FALSE	High	[K].SKSEEAHAEDSVMDHHFR.[K]	1xPhospho [S3(99.6)]	0.000989343	0.000373025	1	1	9	Q9CY58	Q9CY58 [327-344]	Q9CY58 1xPhospho [S329(99.6)]	1	2191.89	100	69.19		High	High	High	High	7.673e-05	1.17e-05	3.04	25.67
FALSE	High	[R].SDSQQAVKSPPLLESPDASR.[E]	1xPhospho [S9(97.8)]	0.04528	0.000658968	1	1	1	Q8BVL3	Q8BVL3 [407-426]	Q8BVL3 1xPhospho [S415(97.8)]	1	2192.02			No Quan Values	High	Not Found	Not Found	High	0.0001281	0.00373	2.29
FALSE	High	[K].LGSLTPEIVSTPSSPEEEDK.[S]	1xPhospho [S13(96.3)]	0.206221	0.00933469	1	1	1	Q0KL01	Q0KL01 [222-241]	Q0KL01 1xPhospho [S234(96.3)]	0	2195	100	13.26		Peak Found	Peak Found	High	High	0.001995	0.04111	1.26	99.4
FALSE	High	[K].AVDSSSEEIEVEVPVVDRR.[N]	1xPhospho [S4(100)]	2.48101e-05	0.000373025	1	1	6	Q5XG69	Q5XG69 [627-645]	Q5XG69 1xPhospho [S630(100)]	1	2195.02	100	19.28		High	High	High	High	7.673e-05	4.684e-08	3.39	87.48
FALSE	High	[K].QDDSPPRPIIGPALPPGFIK.[S]	1xPhospho [S4(100)]	0.00275713	0.000373025	1	1	2	Q69ZC8	Q69ZC8 [101-120]	Q69ZC8 1xPhospho [S104(100)]	0	2195.13	100	32.4		Peak Found	High	High	High	7.673e-05	5.455e-05	2.73	118.08
FALSE	High	[R].DHSPTPSVFNSDEERYR.[Y]	2xPhospho [S3(100); S/T/Y]	0.0917482	0.00302074	1	1	5	Q9D824	Q9D824 [477-493]	Q9D824 2xPhospho [S479(100); S/T/Y]	1	2195.84	100	40.77		High	High	High	High	0.0005758	0.01115	2.46	67.82
FALSE	High	[K].KTSFDENDSEELEDKDSK.[S]	1xPhospho [T/S]	5.15525e-11	0.000373025	1	1	10	Q05D44	Q05D44 [106-123]		2	2195.89	100	24.89		High	High	High	High	7.673e-05	1.43e-16	6.97	30.41
FALSE	High	[R].TVNTVESLAPGGADAPGPAEHK.[S]	1xPhospho [T/S]	3.23065e-05	0.000373025	1	1	3	Q8R554	Q8R554 [826-847]		0	2198.01	100	8.63		High	High	High	High	7.673e-05	6.911e-08	4.2	69.41
FALSE	High	[K].TVFAGAVPVLPASPPPKDSLR.[S]	1xPhospho [S13(100)]	5.03861e-10	0.000373025	1	1	33	Q60902	Q60902 [217-237]	Q60902 1xPhospho [S229(100)]	1	2199.16	100	6.64		High	High	High	High	7.673e-05	4.345e-15	6.68	104.06
FALSE	High	[R].SGSPSDNSGAEEMEVSLAKPK.[H]	1xPhospho [S3(98.8)]	0.00132124	0.000373025	1	1	3	P31750	P31750 [122-142]	P31750 1xPhospho [S124(98.8)]	0	2199.95	100	15.16		High	High	High	High	7.673e-05	1.804e-05	2.63	48.18
FALSE	High	[K].ESSESTNTTIEDEDTKVR.[K]	2xPhospho [T8(98.3); T9(100)]	0.00042599	0.000373025	1	1	3	P11798	P11798 [329-346]	P11798 2xPhospho [T336(98.3); T337(100)]	1	2200.85	100	21.55		High	High	High	High	7.673e-05	3.307e-06	3.48	46.91
FALSE	High	[R].SPFEIISPPASPPEMTGQR.[V]	2xPhospho [S7(100); S11(100)]	0.000210343	0.000373025	1	1	3	Q9QYR6	Q9QYR6 [1762-1780]	Q9QYR6 2xPhospho [S1768(100); S1772(100)]	0	2200.94	100	25.43		High	High	High	High	7.673e-05	1.151e-06	5.85	119.72
FALSE	High	[K].RGTGGVDTAAVGGVFDVSNADR.[L]	1xPhospho [T8(99)]	8.78367e-05	0.000373025	1	1	3	Q04447	Q04447 [320-341]	Q04447 1xPhospho [T327(99)]	1	2201	100	1.04		Not Found	High	High	High	7.673e-05	3.109e-07	4.88	85.59
FALSE	High	[R].SLSDPKPLSPTAEESAKER.[F]	2xPhospho [S3(100); S9(100)]	1.09552e-05	0.000373025	1	1	3	O88737	O88737 [2858-2876]	O88737 2xPhospho [S2860(100); S2866(100)]	1	2201.97	100	21.05		High	High	High	High	7.673e-05	1.375e-08	4.53	52.72
FALSE	High	[K].TVTPASSAKTSPAKQQAPPVR.[N]	1xPhospho [S/T]	0.00963123	0.000373025	1	1	4	O08553	O08553 [512-532]		2	2202.13	100	18.59		High	High	High	High	7.673e-05	0.0003569	2.96	20.08
FALSE	High	[R].KGTGDCSDEEVDGKADGADAK.[A]	1xCarbamidomethyl [C6]; 1xPhospho [S7(100)]	4.78952e-12	0.000373025	1	1	7	Q8VDD5	Q8VDD5 [1937-1957]	Q8VDD5 1xPhospho [S1943(100)]	2	2204.86	100	37.35		High	High	High	High	7.673e-05	4.05e-18	7.45	15.9
FALSE	High	[R].DRSPSPLRGNVVPSPLPTR.[R]	2xPhospho [S3(100); S5(100)]	0.00183748	0.000373025	1	1	9	Q9CR86	Q9CR86 [29-47]	Q9CR86 2xPhospho [S31(100); S33(100)]	2	2205.06	100	19.92		High	High	High	High	7.673e-05	2.967e-05	3.22	85.49
FALSE	High	[R].RASLSDLTHLEDIEGLTVR.[Q]	1xPhospho [S3(100)]	0.00128814	0.000373025	1	1	1	Q6ZQM0	Q6ZQM0 [252-270]	Q6ZQM0 1xPhospho [S254(100)]	1	2205.09			No Quan Values	Not Found	High	Not Found	High	7.673e-05	1.735e-05	3.25
FALSE	High	[R].AERGGSSGEELEDEEPVKK.[R]	2xPhospho [S6(100); S7(100)]	0.00245357	0.000373025	1	1	4	Q3UMU9	Q3UMU9 [361-379]	Q3UMU9 2xPhospho [S366(100); S367(100)]	2	2205.89	100	39.85		High	High	High	High	7.673e-05	4.572e-05	4.03	33.91
FALSE	High	[R].TPEELEDVSDLEDDHEVR.[S]	1xPhospho [S9(100)]	2.04583e-07	0.000373025	1	1	4	Q65CL1	Q65CL1 [629-646]	Q65CL1 1xPhospho [S637(100)]	0	2206.9	100	15.18		High	High	High	High	7.673e-05	3.53e-11	7.36	80.67
FALSE	High	[R].QGNASDVILRVQAVGTDEVR.[A]	1xPhospho [S5(100)]	0.00963321	0.0010051	1	1	5	Q9DB72	Q9DB72 [59-78]	Q9DB72 1xPhospho [S63(100)]	1	2207.08	100	47.14		High	High	High	High	0.0002776	0.00101	2.28	81.44
FALSE	High	[K].SKSEEAHAEDSVMDHHFR.[K]	1xOxidation [M13(100)]; 1xPhospho [S3(99.1)]	0.00011322	0.000373025	1	1	6	Q9CY58	Q9CY58 [327-344]	Q9CY58 1xPhospho [S329(99.1)]	1	2207.88	100	43.93		High	High	High	High	7.673e-05	4.528e-07	4.42	16.37
FALSE	High	[K].VADGQISTEVSEAPVASDKPK.[T]	1xPhospho [S/T]	6.88452e-07	0.000373025	1	1	3	P31648	P31648 [8-28]		0	2208.04	100	3.04		High	High	Not Found	High	7.673e-05	2.178e-10	3.75	61.36
FALSE	High	[R].AAASVVSGPPVASDCASPGDSAR.[Q]	1xCarbamidomethyl [C15]; 1xPhospho [S17(100)]	6.93791e-10	0.000373025	1	1	3	Q6P9K8	Q6P9K8 [1347-1369]	Q6P9K8 1xPhospho [S1363(100)]	0	2208.96	100	14.15		High	High	High	High	7.673e-05	7.02e-15	8.58	71.22
FALSE	High	[R].ALDIYSAVDDASHEKELPR.[R]	1xPhospho [S12(100)]	0.000141561	0.000373025	1	1	2	P56388	P56388 [37-55]	P56388 1xPhospho [S48(100)]	1	2209.02	100	33.02		Peak Found	High	High	High	7.673e-05	6.347e-07	4.25	77.6
FALSE	High	[K].TPPSNLSPIEDASPTEELR.[Q]	2xPhospho [S7(100); S13(100)]	0.000107071	0.000373025	2	2	4	O88737; Q9QYX7	O88737 [1102-1120]; Q9QYX7 [1760-1778]	O88737 2xPhospho [S1108(100); S1114(100)]; Q9QYX7 2xPhospho [S1766(100); S1772(100)]	0	2212.94	100	5.98	Shared	High	High	High	High	7.673e-05	4.169e-07	5.05	118.3
FALSE	High	[R].DLESLSPREDPEMSTALSR.[K]	1xPhospho [S/T]	0.0255628	0.000658968	1	1	1	Q3TY60	Q3TY60 [292-310]		1	2212.98			No Quan Values	High	Not Found	Not Found	High	0.0001281	0.001553	2.93
FALSE	High	[R].DSLTSPEDELGAEVGDEAGDK.[K]	1xPhospho [S/T]	0.000219063	0.000373025	1	1	2	A2A699	A2A699 [784-804]		0	2213.9			No Quan Values	High	Not Found	Not Found	High	7.673e-05	1.22e-06	2.22
FALSE	High	[K].TPPSNLSPIEDASPTEELR.[Q]	2xPhospho [S7(100); S13(99.4)]; 1xAsn->Asp [N5(100)]	0.0013552	0.000373025	2	2	3	O88737; Q9QYX7	O88737 [1102-1120]; Q9QYX7 [1760-1778]	O88737 2xPhospho [S1108(100); S1114(99.4)]; Q9QYX7 2xPhospho [S1766(100); S1772(99.4)]	0	2213.93	100	51.86	Shared	High	Not Found	High	High	7.673e-05	1.873e-05	3.82	118.43
FALSE	High	[R].DKPMYDEIFYTLSPVDGK.[I]	1xOxidation [M4(100)]; 1xPhospho [S13(100)]	0.0125854	0.000373025	1	1	1	Q9QXY6	Q9QXY6 [444-461]	Q9QXY6 1xPhospho [S456(100)]	0	2213.97	100	34.52		Peak Found	High	Peak Found	High	7.673e-05	0.0005325	2.46	115.59
FALSE	High	[K].SIGSASPGPGQPPLSSPTRGGVK.[K]	1xPhospho [S/T]	0.0221075	0.000658968	1	1	4	Q8VDZ4	Q8VDZ4 [679-701]		1	2214.09	100	11.34		Peak Found	High	High	High	0.0001281	0.001248	2.5	53.77
FALSE	High	[K].GNKSPSPPPDGSPAATPEIR.[V]	3xPhospho [S4(100); S6(100); S12(100)]	6.18773e-05	0.000373025	1	1	10	O08539	O08539 [293-312]	O08539 3xPhospho [S296(100); S298(100); S304(100)]	1	2214.89	100	29.34		High	High	High	High	7.673e-05	1.842e-07	7.33	74.18
FALSE	High	[K].GNKSPSPPPDGSPAATPEIR.[V]	3xPhospho [S4(100); S6(100); S12(100)]; 1xAsn->Asp [N2(100)]	0.101883	0.00354232	1	1	3	O08539	O08539 [293-312]	O08539 3xPhospho [S296(100); S298(100); S304(100)]	1	2215.87			No Quan Values	High	Not Found	High	High	0.000669	0.01314	3.18
FALSE	High	[K].KSASQESTLSDDSTPPSSSPK.[I]	1xPhospho [S10(99.3)]	0.000200948	0.000373025	1	1	4	Q8K070	Q8K070 [270-290]	Q8K070 1xPhospho [S279(99.3)]	1	2215.96	100	13.68		High	High	High	High	7.673e-05	1.072e-06	3.78	25.27
FALSE	High	[R].SPFEIISPPASPPEMTGQR.[V]	1xOxidation [M15(100)]; 2xPhospho [S7(100); S11(100)]	0.000238809	0.000373025	1	1	5	Q9QYR6	Q9QYR6 [1762-1780]	Q9QYR6 2xPhospho [S1768(100); S1772(100)]	0	2216.93	100	17.5		High	High	High	High	7.673e-05	1.385e-06	5.56	119.34
FALSE	High	[K].SDAAPAASDSKPSSAEPAPSSK.[E]	2xPhospho [S10(99.2); S]	0.000419551	0.000373025	1	1	4	Q91XV3	Q91XV3 [160-181]	Q91XV3 2xPhospho [S169(99.2); S]	0	2217.89	100	4.44		High	High	High	High	7.673e-05	3.243e-06	4.38	31.76
FALSE	High	[R].TAKDSDDDDDVTVTVDRDR.[F]	1xPhospho [S5(100)]	5.34099e-07	0.000373025	1	1	22	O35526	O35526 [10-28]	O35526 1xPhospho [S14(100)]	2	2217.91	100	23.05		High	High	High	High	7.673e-05	1.489e-10	4.44	35.45
FALSE	High	[R].AEEQLPPLLSPPSPSTPHSR.[R]	1xPhospho [S13(97.1)]	0.0507153	0.000945247	1	1	2	P97434	P97434 [280-299]	P97434 1xPhospho [S292(97.1)]	0	2220.07	100	4.92		High	Peak Found	High	High	0.0001825	0.004444	3.43	91.16
FALSE	High	[R].SRTSVQTEDDQLIAGQSAR.[A]	2xPhospho [T7(98.7); S/T]	0.00767165	0.000373025	2	2	1	P26231; Q61301	P26231 [652-670]; Q61301 [651-669]	P26231 2xPhospho [T658(98.7); S/T]; Q61301 2xPhospho [T657(98.7); S/T]	1	2221.95	100	9.99	Shared	Peak Found	Peak Found	High	High	7.673e-05	0.000252	2.49	61.89
FALSE	High	[R].ELALSSPEDLTQDFEELK.[R]	2xPhospho [S5(100); S6(100)]	3.45108e-05	0.000373025	1	1	2	Q9QYR6	Q9QYR6 [522-539]	Q9QYR6 2xPhospho [S526(100); S527(100)]	0	2223.93	100	64.57		High	High	Peak Found	High	7.673e-05	7.667e-08	4.64	120.58
FALSE	High	[K].SPLELGEKLSPLPGGPGAGDPR.[I]	1xPhospho [S10(100)]	0.0180853	0.000658968	1	1	4	Q61127	Q61127 [162-183]	Q61127 1xPhospho [S171(100)]	1	2224.1	100	9.34		High	High	High	High	0.0001281	0.0009194	2.43	94.05
FALSE	High	[R].RLSPPGGSGSGVPGGGPLLPTAGR.[E]	1xPhospho [S3(98.9)]	0.000577667	0.000373025	1	1	8	Q69ZK9	Q69ZK9 [712-735]	Q69ZK9 1xPhospho [S714(98.9)]	1	2224.12	100	5.17		High	High	High	High	7.673e-05	5.238e-06	4.5	82.85
FALSE	High	[K].KSLDSDESEDEDDDYQQK.[R]	1xPhospho [S5(100)]	1.63612e-05	0.000373025	1	1	3	Q3UHX2	Q3UHX2 [56-73]	Q3UHX2 1xPhospho [S60(100)]	1	2225.82	100	21.41		High	High	High	High	7.673e-05	2.501e-08	3.3	30.99
FALSE	High	[R].GAGDEVSELPAPARSPPRSPR.[A]	1xPhospho [S15(100)]	8.56349e-05	0.000373025	1	1	3	Q66L44	Q66L44 [506-526]	Q66L44 1xPhospho [S520(100)]	2	2226.07	100	8.99		High	High	High	High	7.673e-05	2.999e-07	5.16	52.6
FALSE	High	[R].IPAKTTPSPKTPPGSGEPPK.[S]	3xPhospho [T6(99); S8(100); T11(100)]	0.0181764	0.000658968	1	1	12	P10637	P10637 [463-482]	P10637 3xPhospho [T468(99); S470(100); T473(100)]	2	2226.98	100	2.64		High	High	High	High	0.0001281	0.0009252	5.08	41.81
FALSE	High	[R].SKSPASTSSVNGTPGSQLSTPR.[S]	1xPhospho [S/T]; 1xAsn->Asp [N11(100)]	0.0657478	0.000945247	1	1	3	Q9JLM8	Q9JLM8 [305-326]		1	2227.02	100	37.58		Not Found	High	Peak Found	High	0.0001825	0.006626	1.84	42.55
FALSE	High	[K].AEAPAGPALGLPSPEVESGLER.[G]	1xPhospho [S13(100)]	7.42932e-07	0.000373025	1	1	7	Q8BZR9	Q8BZR9 [13-34]	Q8BZR9 1xPhospho [S25(100)]	0	2227.06	100	17.19		High	High	High	High	7.673e-05	2.431e-10	3.63	115.43
FALSE	High	[R].DLESLSPREDPEMSTALSR.[K]	1xOxidation [M13(100)]; 1xPhospho [S6(99.1)]	0.00104085	0.000373025	1	1	3	Q3TY60	Q3TY60 [292-310]	Q3TY60 1xPhospho [S297(99.1)]	1	2228.97	100	39.59		High	Peak Found	High	High	7.673e-05	1.259e-05	3.74	78.61
FALSE	High	[K].KAGSDGDIMDSSTETPPISIK.[S]	1xPhospho [S4(100)]	3.33058e-05	0.000373025	1	1	5	Q3V3V9	Q3V3V9 [1131-1151]	Q3V3V9 1xPhospho [S1134(100)]	1	2229	100	7.98		High	High	High	High	7.673e-05	7.275e-08	5.04	83.53
FALSE	High	[R].KLSGDQITLPTTVDYSSVPK.[Q]	1xPhospho [S3(100)]	0.000566056	0.000373025	1	1	3	Q9D0V7	Q9D0V7 [34-53]	Q9D0V7 1xPhospho [S36(100)]	1	2229.11	100	27.78		High	High	High	High	7.673e-05	5.084e-06	3.94	95.25
FALSE	High	[R].MDSFDEDLARPSGLLAQER.[K]	1xPhospho [S3(100)]	8.58572e-06	0.000373025	1	1	4	Q569Z6	Q569Z6 [570-588]	Q569Z6 1xPhospho [S572(100)]	0	2229.98	100	39.72		High	High	High	High	7.673e-05	9.555e-09	4.52	102.58
FALSE	High	[K].TSPLKDNPSPEPQLDDIKR.[E]	1xPhospho [S9(100)]	0.014493	0.000373025	1	1	2	Q9D4C5	Q9D4C5 [157-175]	Q9D4C5 1xPhospho [S165(100)]	2	2230.08	100	22.03		High	High	Peak Found	High	7.673e-05	0.0006586	3.31	54.85
FALSE	High	[R].RDSSESQLASTESDKPTTGR.[V]	1xPhospho [S3(99.6)]	1.83919e-11	0.000373025	1	1	9	Q8BH50	Q8BH50 [64-83]	Q8BH50 1xPhospho [S66(99.6)]	1	2231.98	100	10.51		High	High	High	High	7.673e-05	3.048e-17	7.56	20.47
FALSE	High	[K].EKTPSPKEEDEEAESPPEK.[K]	1xPhospho [T/S]	0.0166871	0.000373025	1	1	3	Q80XU3	Q80XU3 [200-218]		2	2235.95	100	20.8		High	Peak Found	High	High	7.673e-05	0.0008176	2.07	18.08
FALSE	High	[K].EKSPPDQSAVPNTPPSTPVK.[L]	2xPhospho [S3(100); T13(100)]	0.045057	0.000658968	1	1	4	Q9QYC0	Q9QYC0 [598-617]	Q9QYC0 2xPhospho [S600(100); T610(100)]	1	2235.99	100	7.84		High	High	High	High	0.0001281	0.003698	3.06	64.17
FALSE	High	[K].SPSLSPSPPSPIEKTPLGER.[S]	2xPhospho [S5(100); S10(100)]	2.86024e-07	0.000373025	1	1	18	P14873	P14873 [1251-1270]	P14873 2xPhospho [S1255(100); S1260(100)]	1	2236.03	100	7.79		High	High	High	High	7.673e-05	5.829e-11	7.07	94.21
FALSE	High	[R].MDSYEQEEDIDQIVAEVK.[Q]	1xOxidation [M1(100)]; 1xPhospho [S3(100)]	8.22264e-05	0.000373025	1	1	2	B2RUJ5	B2RUJ5 [265-282]	B2RUJ5 1xPhospho [S267(100)]	0	2236.92	100			High	Not Found	High	High	7.673e-05	2.808e-07	5.56	118.49
FALSE	High	[R].IACDEEFSDSEDEGEGGRR.[N]	1xCarbamidomethyl [C3]; 1xPhospho [S8(99.3)]	0.0062659	0.000373025	1	1	3	P70288	P70288 [415-433]	P70288 1xPhospho [S422(99.3)]	1	2237.83	100	8.44		High	High	High	High	7.673e-05	0.0001861	3.4	40.58
FALSE	High	[R].TPEELDDSDFETEDFDVR.[S]	1xPhospho [S8(100)]	9.40804e-08	0.000373025	1	1	25	P26231	P26231 [634-651]	P26231 1xPhospho [S641(100)]	0	2238.86	100	21.52		High	High	High	High	7.673e-05	1.102e-11	4.73	114.74
FALSE	High	[R].TEARSSDEENGPPSSPDLDR.[I]	1xPhospho [S/T]	3.93809e-05	0.000373025	1	1	10	Q9D1F4	Q9D1F4 [199-218]		1	2238.91	100	0.94		High	High	High	High	7.673e-05	9.344e-08	4.34	39.8
FALSE	High	[K].ATTDNSPSSKAEDGPAKEEPK.[Q]	1xPhospho [S6(100)]	1.37161e-08	0.000625776	1	1	9	P06837	P06837 [137-157]	P06837 1xPhospho [S142(100)]	2	2238.98	100	42.88		High	High	High	High	0.0001759	1.005e-11	5.95	15.86
FALSE	High	[R].SRSPSPSPLPSPSPGSGPSAGPR.[R]	1xPhospho [S5(97.3)]	7.46649e-05	0.000373025	1	1	3	Q4ACU6	Q4ACU6 [1634-1656]	Q4ACU6 1xPhospho [S1638(97.3)]	1	2239.05			No Quan Values	High	High	Not Found	High	7.673e-05	2.434e-07	3.65
FALSE	High	[K].KAGSDGDIMDSSTETPPISIK.[S]	1xOxidation [M9(100)]; 1xPhospho [S4(100)]	2.90414e-07	0.000373025	1	1	15	Q3V3V9	Q3V3V9 [1131-1151]	Q3V3V9 1xPhospho [S1134(100)]	1	2244.99	100	18.27		High	High	High	High	7.673e-05	5.977e-11	6.59	71.25
FALSE	High	[R].MDSFDEDLARPSGLLAQER.[K]	1xOxidation [M1(100)]; 1xPhospho [S3(100)]	2.78137e-06	0.000373025	1	1	40	Q569Z6	Q569Z6 [570-588]	Q569Z6 1xPhospho [S572(100)]	0	2245.98	100	15.73		High	High	High	High	7.673e-05	1.76e-09	5.33	96.97
FALSE	High	[R].WLAESPVGLPPEEEDKLTR.[S]	1xPhospho [S5(100)]	0.00126225	0.000373025	1	1	8	Q9QYR6	Q9QYR6 [1743-1761]	Q9QYR6 1xPhospho [S1747(100)]	1	2246.07	100	20.29		High	High	High	High	7.673e-05	1.679e-05	3.6	99.04
FALSE	High	[K].TPTVPDLPGVLPSPPDGPEER.[G]	1xPhospho [S13(100)]	4.78848e-06	0.000373025	1	1	2	Q8R1S4	Q8R1S4 [624-644]	Q8R1S4 1xPhospho [S636(100)]	0	2250.07	100	2.68		Peak Found	High	High	High	7.673e-05	3.958e-09	4.57	118.55
FALSE	High	[R].LLQEGSPSDITTLSVEPEKK.[D]	1xPhospho [S/T]	0.00733022	0.000373025	1	1	1	P70365	P70365 [697-716]		1	2251.11	100	50.25		High	Peak Found	Peak Found	High	7.673e-05	0.0002358	1.99	86.29
FALSE	High	[K].SLDSDESEDEDDDYQQKR.[K]	1xPhospho [S4(100)]	4.91196e-08	0.000373025	1	1	18	Q3UHX2	Q3UHX2 [57-74]	Q3UHX2 1xPhospho [S60(100)]	1	2253.83	100	15.62		High	High	High	High	7.673e-05	4.148e-12	5.46	34.45
FALSE	High	[K].TDRGTDDSPKNSQEDLQDR.[H]	1xPhospho [S8(100)]	1.06546e-08	0.000373025	1	2	6	Q8CCT4	Q8CCT4 [113-131]	Q8CCT4 1xPhospho [S120(100)]	2	2256.94	100	15.56		High	High	High	High	7.673e-05	4.204e-13	3.48	16.67
FALSE	High	[K].TSSPAIQNSVEDELEMATVR.[H]	1xPhospho [T/S]	0.00566246	0.000373025	1	1	2	Q6PHZ8	Q6PHZ8 [48-67]		0	2257.01	100	35.71		High	High	Peak Found	High	7.673e-05	0.0001599	2.69	110.67
FALSE	High	[K].LYGSGGPPPTGEEDTSEKDEL.[-]	1xPhospho [T15(99.2)]	0.177416	0.00700342	1	1	3	P20029	P20029 [635-655]	P20029 1xPhospho [T649(99.2)]	1	2257.94	100	27		Peak Found	High	Peak Found	High	0.001411	0.03202	2.93	77.25
FALSE	High	[R].DTTVISHSPNTSYDTALEAR.[I]	1xPhospho [T3(99.3)]	0.00163509	0.000373025	1	1	2	Q8VHG2	Q8VHG2 [686-705]	Q8VHG2 1xPhospho [T688(99.3)]	0	2258	100	14		Peak Found	High	High	High	7.673e-05	2.477e-05	3.64	75.31
FALSE	High	[R].RRADSESEEDEQESEEVR.[L]	1xPhospho [S]	0.0866234	0.00274164	1	1	3	Q3TQI7	Q3TQI7 [11-28]		2	2259.9	100			High	Not Found	High	High	0.000523	0.01015	2.09	16.26
FALSE	High	[K].VAEQTFIKDDYLETLSSPK.[E]	1xPhospho [S/T/Y]	4.49382e-05	0.000373025	1	1	2	Q8VD37	Q8VD37 [382-400]		1	2264.07	100	70.95		High	High	Peak Found	High	7.673e-05	1.137e-07	3.76	100.78
FALSE	High	[R].TSISDPPESPPLLPPREPVR.[T]	1xPhospho [S9(100)]	0.0507153	0.000945247	1	1	4	Q62245	Q62245 [1188-1207]	Q62245 1xPhospho [S1196(100)]	1	2264.13	100	0.87		Peak Found	High	High	High	0.0001825	0.004441	2.9	86.07
FALSE	High	[K].SVSESSPGDSPVKPPEGSSGAAR.[S]	1xPhospho [S10(100)]	0.0794362	0.00184082	1	1	3	Q6P9K8	Q6P9K8 [423-445]	Q6P9K8 1xPhospho [S432(100)]	0	2265	100	19.75		Peak Found	High	High	High	0.0003515	0.008892	2.11	35.57
FALSE	High	[K].APKPEPVPEPKEPSPEKNSK.[K]	1xPhospho [S14(100)]	4.3261e-06	0.000373025	1	1	9	Q52KI8	Q52KI8 [247-266]	Q52KI8 1xPhospho [S260(100)]	2	2265.12	100	16.28		High	High	High	High	7.673e-05	3.422e-09	4.23	21.01
FALSE	High	[R].TLPSEDEEGEEDKEFYLR.[G]	1xPhospho [S4(100)]	0.0157884	0.000373025	1	1	1	Q6ZWR6	Q6ZWR6 [8305-8322]	Q6ZWR6 1xPhospho [S8308(100)]	1	2265.94	100	50.96		Peak Found	High	Peak Found	High	7.673e-05	0.0007525	1.5	79.31
FALSE	High	[R].APSGETPPSPPLEEEGSPGLSR.[S]	1xPhospho [S9(100)]	2.36427e-06	0.000373025	1	1	2	Q6IQX8	Q6IQX8 [694-715]	Q6IQX8 1xPhospho [S702(100)]	0	2271.02	100	9.3		High	High	Peak Found	High	7.673e-05	1.379e-09	5.4	81.03
FALSE	High	[R].RTSPAPDILSLPEDPCLGPR.[N]	1xCarbamidomethyl [C16]; 1xPhospho [T/S]	0.171158	0.00644627	1	1	2	Q3V3V9	Q3V3V9 [1212-1231]		1	2271.08	100	26.23		Peak Found	High	Peak Found	High	0.001309	0.0303	1.74	108.02
FALSE	High	[K].TSSPAIQNSVEDELEMATVR.[H]	1xOxidation [M16(100)]; 1xPhospho [T/S]	0.0130375	0.000373025	1	1	5	Q6PHZ8	Q6PHZ8 [48-67]		0	2273	100	10.78		High	High	High	High	7.673e-05	0.0005618	2.53	102.5
FALSE	High	[R].APTPGGGHPDSPGLPAPAGQQQR.[V]	1xPhospho [S11(100)]	0.0315252	0.000658968	1	1	2	B2RUJ5	B2RUJ5 [307-329]	B2RUJ5 1xPhospho [S317(100)]	0	2273.05			No Quan Values	Not Found	High	High	High	0.0001281	0.002142	1.62
FALSE	High	[K].AMAEEDNGSIGEETDSSPGRK.[K]	1xOxidation [M2(100)]; 1xPhospho [S/T]	0.0596306	0.000945247	1	1	2	P70302	P70302 [652-672]		1	2275.9	100			Not Found	High	Not Found	High	0.0001825	0.005683	2.28	24.09
FALSE	High	[R].GDQEEELDRPVSSPGEAEQK.[K]	1xPhospho [S]	0.0062977	0.000373025	1	1	4	Q5SSH7	Q5SSH7 [2395-2414]		0	2279.97	100	30.1		High	High	High	High	7.673e-05	0.0001886	3.26	47.03
FALSE	High	[K].SAPTSPCDQELKELENNIR.[K]	1xCarbamidomethyl [C7]; 1xPhospho [S5(99.4)]	0.00389206	0.000373025	1	1	3	P16054	P16054 [346-364]	P16054 1xPhospho [S350(99.4)]	1	2281.02	100	4.84		High	High	High	High	7.673e-05	9.125e-05	2.49	87.47
FALSE	High	[K].IVEPEVVGESDSEVEGDAWR.[L]	1xPhospho [S10(100)]	0.000112077	0.000373025	1	1	4	C0HKD9	C0HKD9 [107-126]	C0HKD9 1xPhospho [S116(100)]	0	2281.99	100	30.62		High	High	High	High	7.673e-05	4.46e-07	2.85	105.57
FALSE	High	[K].TVTPASSAKTSPAKQQAPPVR.[N]	2xPhospho [S/T]	0.0271431	0.000658968	1	1	5	O08553	O08553 [512-532]		2	2282.09	100	11.54		High	High	High	High	0.0001281	0.001706	2.13	29.73
FALSE	High	[R].DDNLPLTEAVRPKTPPVVIK.[S]	1xPhospho [T14(100)]	0.000164851	0.000373025	1	1	9	Q9D5V6	Q9D5V6 [249-268]	Q9D5V6 1xPhospho [T262(100)]	1	2282.22	100	12.59		High	High	High	High	7.673e-05	7.969e-07	3.47	93.42
FALSE	High	[R].DRSPSPLRGNVVPSPLPTR.[R]	3xPhospho [S3(100); S5(100); S14(99.9)]	0.0605121	0.000945247	1	1	1	Q9CR86	Q9CR86 [29-47]	Q9CR86 3xPhospho [S31(100); S33(100); S42(99.9)]	2	2285.02	100	15.61		Peak Found	Peak Found	High	High	0.0001825	0.005818	1.8	97.85
FALSE	High	[K].WVHFSDASPEHVTPELTPR.[E]	1xPhospho [S8(99.4)]	3.33918e-06	0.000373025	1	1	15	Q8VD37	Q8VD37 [312-330]	Q8VD37 1xPhospho [S319(99.4)]	0	2285.04	100	35.13		High	High	High	High	7.673e-05	2.305e-09	5.42	81.82
FALSE	High	[R].EQESSGEEDNDLSPEEREK.[K]	1xPhospho [S13(100)]	0.000148179	0.000373025	1	1	5	Q9DCL8	Q9DCL8 [119-137]	Q9DCL8 1xPhospho [S131(100)]	1	2286.89	100	17.98		High	High	High	High	7.673e-05	6.781e-07	4.98	27.32
FALSE	High	[R].TREQESSGEEDNDLSPEER.[E]	1xPhospho [S7(99.6)]	3.2309e-07	0.000373025	1	1	20	Q9DCL8	Q9DCL8 [117-135]	Q9DCL8 1xPhospho [S123(99.6)]	1	2286.9	100	16.11		High	High	High	High	7.673e-05	6.992e-11	7.14	27.32
FALSE	High	[R].ASGQAFELILKPPSPISEAPR.[T]	1xPhospho [S14(99.5)]	8.82918e-07	0.000373025	1	1	2	P55821	P55821 [49-69]	P55821 1xPhospho [S62(99.5)]	0	2288.17	100	72.72		High	High	Peak Found	High	7.673e-05	3.159e-10	5.08	116.62
FALSE	High	[K].RGTGGVDTAATGSVFDISNLDR.[L]	1xPhospho [S13(100)]	3.10229e-07	0.000373025	1	1	7	P30275	P30275 [354-375]	P30275 1xPhospho [S366(100)]	1	2289.05	100	7.46		High	High	High	High	7.673e-05	6.568e-11	6.1	95.88
FALSE	High	[R].HLEKVASEEEEVPLVVYLK.[E]	1xPhospho [S7(100)]	0.116822	0.00382372	1	1	1	Q8CC35	Q8CC35 [252-270]	Q8CC35 1xPhospho [S258(100)]	1	2291.16			No Quan Values	Not Found	High	Not Found	High	0.000669	0.01635	2.11
FALSE	High	[K].GLSEDTTEETLKESFEGSVR.[A]	1xPhospho [S3(100)]	0.000167381	0.000373025	1	1	4	P09405	P09405 [575-594]	P09405 1xPhospho [S577(100)]	1	2294.01	100	34.36		High	High	Not Found	High	7.673e-05	8.147e-07	3.97	95.25
FALSE	High	[K].TDHGAEIVYKSPVVSGDTSPR.[H]	1xPhospho [S11(100)]	0.049072	0.00134972	1	1	3	P10637	P10637 [678-698]	P10637 1xPhospho [S688(100)]	1	2295.07			No Quan Values	High	High	High	High	0.0004769	0.009513	2.34
FALSE	High	[K].EGDGSATTDAAPATSPKAEEPSK.[A]	1xPhospho [S15(100)]	2.22872e-07	0.000625776	1	1	16	P06837	P06837 [82-104]	P06837 1xPhospho [S96(100)]	1	2296.98	100	28.85		High	High	High	High	0.0001759	4.557e-10	6.34	32.02
FALSE	High	[K].KGEGDAAPSEEKAGSAETESAAK.[A]	1xPhospho [S15(100)]	1.22832e-10	0.000373025	1	1	4	P06837	P06837 [114-136]	P06837 1xPhospho [S128(100)]	2	2299.99	100	16.43		High	High	High	High	7.673e-05	5.263e-16	7.52	16.02
FALSE	High	[R].ELALSSPEDLTQDFEELKR.[E]	1xPhospho [S/T]	5.49244e-08	0.000373025	1	1	2	Q9QYR6	Q9QYR6 [522-540]		1	2300.07	100	15.53		High	High	Not Found	High	7.673e-05	4.897e-12	5.9	118.28
FALSE	High	[R].GIEFPMADLDALSPIHTPQR.[S]	1xOxidation [M6(100)]; 1xPhospho [S13(100)]	6.0942e-05	0.000373025	1	1	6	Q5SRX1	Q5SRX1 [148-167]	Q5SRX1 1xPhospho [S160(100)]	0	2304.07	100	15.97		High	High	High	High	7.673e-05	1.8e-07	4.43	116.04
FALSE	High	[R].SDDGLSAASSPEPGTSELPGDLK.[A]	1xPhospho [S/T]	0.145312	0.00544897	1	1	6	Q99PV8	Q99PV8 [487-509]		0	2310	100			High	Not Found	Not Found	High	0.001024	0.0232	1.41	98.43
FALSE	High	[R].SSSGEAGTPPVPIVVEPARPGVK.[T]	1xPhospho [S/T]	0.175833	0.00644627	1	1	2	Q9R1L5	Q9R1L5 [1425-1447]		0	2311.17	100	19.64		High	Peak Found	High	High	0.001309	0.03153	1.59	85.51
FALSE	High	[R].SSSPGAGGGHSTSTSTSPATTLQR.[N]	1xPhospho [S3(98.4)]	0.00623426	0.000373025	1	1	1	Q5DU25	Q5DU25 [212-235]	Q5DU25 1xPhospho [S214(98.4)]	0	2312.02			No Quan Values	Not Found	High	Not Found	High	7.673e-05	0.0001857	2.15
FALSE	High	[R].HSSGSLTPPVTPPITPSSSFR.[S]	2xPhospho [T11(100); S/T]	0.119592	0.00382372	1	1	1	Q80ZQ5	Q80ZQ5 [103-123]	Q80ZQ5 2xPhospho [T113(100); S/T]	0	2312.04	100	15.85		Peak Found	High	Peak Found	High	0.0007214	0.01688	2.4	106.3
FALSE	High	[K].RESPPAGQKTPDSGHVSQEPK.[S]	1xPhospho [S3(100)]	1.20354e-08	0.000373025	1	1	3	A2ALS5	A2ALS5 [513-533]	A2ALS5 1xPhospho [S515(100)]	2	2312.07	100	33.17		High	High	High	High	7.673e-05	5.065e-13	6.61	15.41
FALSE	High	[K].KLEKEEEEGISQESSEEEQ.[-]	1xPhospho [S14(99.6)]	2.16892e-08	0.000373025	1	1	36	P17095	P17095 [89-107]	P17095 1xPhospho [S102(99.6)]	2	2316.96	100	21.32		High	High	High	High	7.673e-05	1.223e-12	6.41	32.14
FALSE	High	[K].VVDYSQFQESDDADEDYGR.[D]	1xPhospho [S10(100)]	0.000234009	0.000373025	1	1	10	Q80XU3	Q80XU3 [10-28]	Q80XU3 1xPhospho [S19(100)]	0	2317.88	100	45.31		High	High	High	High	7.673e-05	1.348e-06	3.29	84.97
FALSE	High	[R].KGAEEEEEEEDDDSEEEIK.[A]	1xPhospho [S14(100)]	4.14353e-07	0.000373025	1	1	23	Q9WV69	Q9WV69 [213-231]	Q9WV69 1xPhospho [S226(100)]	1	2318.86	100	19.55		High	High	High	High	7.673e-05	1.016e-10	6.5	29.11
FALSE	High	[R].TEARSSDEENGPPSSPDLDR.[I]	2xPhospho [S15(99.2); S/T]	2.67066e-06	0.000373025	1	1	7	Q9D1F4	Q9D1F4 [199-218]	Q9D1F4 2xPhospho [S213(99.2); S/T]	1	2318.88	100	3.34		High	High	High	High	7.673e-05	1.661e-09	6.34	50.15
FALSE	High	[R].MREDYDSVEQDGDEPGPQR.[S]	1xOxidation [M1(100)]; 1xPhospho [S7(100)]	0.000344191	0.000373025	1	1	5	Q9CWZ3	Q9CWZ3 [50-68]	Q9CWZ3 1xPhospho [S56(100)]	1	2318.89	100	37.26		High	High	High	High	7.673e-05	2.408e-06	3.68	39.23
FALSE	High	[K].ATTDNSPSSKAEDGPAKEEPK.[Q]	2xPhospho [S6(100); S/T]	2.58405e-07	0.000373025	1	1	30	P06837	P06837 [137-157]	P06837 2xPhospho [S142(100); S/T]	2	2318.94	100	22.3		High	High	High	High	7.673e-05	5.005e-11	6.07	18.81
FALSE	High	[R].SRSPSPSPLPSPSPGSGPSAGPR.[R]	2xPhospho [S5(98.6); S]	8.01652e-05	0.000373025	1	1	5	Q4ACU6	Q4ACU6 [1634-1656]	Q4ACU6 2xPhospho [S1638(98.6); S]	1	2319.02	100	6.85		High	High	High	High	7.673e-05	2.704e-07	4.15	69.32
FALSE	High	[K].KTVFAGAVPVLPASPPPKDSLR.[S]	1xPhospho [S14(100)]	7.24246e-05	0.000373025	1	1	6	Q60902	Q60902 [216-237]	Q60902 1xPhospho [S229(100)]	2	2327.25	100	5.01		High	Peak Found	High	High	7.673e-05	2.327e-07	4.09	87.5
FALSE	High	[K].TQEISRPNSPSEGEGESSDSR.[S]	1xPhospho [S/T]	0.000841025	0.000373025	1	1	6	Q80TZ9	Q80TZ9 [671-691]		0	2328.96	100	24.69		High	High	High	High	7.673e-05	9.17e-06	2.57	23.71
FALSE	High	[R].ESPRPPAAAEAPAGSDGEDGGRR.[D]	1xPhospho [S15(100)]	1.52386e-05	0.000373025	1	1	12	Q6ZQ58	Q6ZQ58 [67-89]	Q6ZQ58 1xPhospho [S81(100)]	1	2330.02	100	17.98		High	High	High	High	7.673e-05	2.252e-08	4.11	26.64
FALSE	High	[K].QETGITEGQGPVGEEEEKKK.[Q]	2xPhospho [T3(100); T6(100)]	0.0396197	0.000658968	1	1	1	Q9CQJ6	Q9CQJ6 [76-95]	Q9CQJ6 2xPhospho [T78(100); T81(100)]	2	2332.99			No Quan Values	Not Found	High	Not Found	High	0.0001281	0.003022	2.54
FALSE	High	[K].IEKLPSISDLDSIFGPVLSPK.[S]	1xPhospho [S]	0.00130128	0.000373025	1	1	2	Q8VD37	Q8VD37 [282-302]		1	2335.22	100			Not Found	High	Not Found	High	7.673e-05	1.765e-05	4.67	118.96
FALSE	High	[R].TALPTSGSSTGELELLAGEVPAR.[S]	1xPhospho [S/T]	1.73891e-05	0.000373025	1	1	5	Q80VP1	Q80VP1 [411-433]		0	2336.14	100	23.21		High	High	High	High	7.673e-05	2.738e-08	5.27	118.55
FALSE	High	[K].VAELEEEQSQGSSSYSDWVK.[N]	1xPhospho [S12(96.9)]	0.153518	0.00598407	1	1	1	Q9QYR6	Q9QYR6 [106-125]	Q9QYR6 1xPhospho [S117(96.9)]	0	2337.98	100			Not Found	High	Not Found	High	0.001175	0.02527	1.32	93.22
FALSE	High	[R].RRADSESEEDEQESEEVR.[L]	2xPhospho [S5(100); S7(100)]	0.173482	0.00644627	1	1	1	Q3TQI7	Q3TQI7 [11-28]	Q3TQI7 2xPhospho [S15(100); S17(100)]	2	2339.87			No Quan Values	Not Found	Not Found	High	High	0.001309	0.03098	2.33
FALSE	High	[R].DSLTSPEDELGAEVGDEAGDKK.[S]	1xPhospho [S5(100)]	8.09907e-07	0.000373025	1	1	3	A2A699	A2A699 [784-805]	A2A699 1xPhospho [S788(100)]	1	2341.99	100	14.55		High	High	High	High	7.673e-05	2.776e-10	3.56	89.14
FALSE	High	[R].DFQEYVEPGEDFPASPQRR.[T]	1xPhospho [S15(100)]	1.28878e-05	0.000373025	1	1	14	Q8R1Q8	Q8R1Q8 [193-211]	Q8R1Q8 1xPhospho [S207(100)]	1	2347	100	24.93		High	High	High	High	7.673e-05	1.747e-08	5.21	93.2
FALSE	High	[R].SKTPPSNLSPIEDASPTEELR.[Q]	1xPhospho [S15(100)]	2.26465e-09	0.000373025	1	1	27	O88737	O88737 [1100-1120]	O88737 1xPhospho [S1114(100)]	1	2348.1	100	5.14		High	High	High	High	7.673e-05	4.138e-14	6.77	76.42
FALSE	High	[R].SKTPPSNLSPIEDASPTEELR.[Q]	1xPhospho [S15(100)]; 1xAsn->Asp [N7(100)]	6.42868e-08	0.000373025	1	1	12	O88737	O88737 [1100-1120]	O88737 1xPhospho [S1114(100)]	1	2349.09	100	12.66		High	High	High	High	7.673e-05	6.239e-12	7.07	80.37
FALSE	High	[R].IGSTTNPFLDIPHDPNAAVYK.[S]	1xPhospho [S/T/Y]	5.76317e-05	0.000373025	1	1	3	Q2PFD7	Q2PFD7 [757-777]		0	2350.11	100	24.11		High	High	High	High	7.673e-05	1.649e-07	3.63	113.88
FALSE	High	[R].APSGETPPSPPLEEEGSPGLSR.[S]	2xPhospho [S9(100); S17(100)]	0.00272931	0.000373025	1	1	4	Q6IQX8	Q6IQX8 [694-715]	Q6IQX8 2xPhospho [S702(100); S710(100)]	0	2350.98	100	17.37		High	High	High	High	7.673e-05	5.359e-05	4.28	97.05
FALSE	High	[K].LAAGAESPQPASGNSPSEDDRSK.[S]	1xPhospho [S]	1.05734e-07	0.000373025	1	1	6	P16054	P16054 [323-345]		1	2351.01	100	14.7		High	High	High	High	7.673e-05	1.312e-11	5.74	27.93
FALSE	High	[R].SLSSGFSPEEAQQQDEEFEK.[K]	1xPhospho [S]	0.00136902	0.000373025	1	1	6	P58871	P58871 [974-993]		0	2351.96	100	9.79		High	High	High	High	7.673e-05	1.902e-05	3.64	86.41
FALSE	High	[R].GTLDEEDEEADSDTDDIDHR.[V]	1xPhospho [S/T]	0.00329253	0.000373025	1	1	3	Q8VCE2	Q8VCE2 [327-346]		0	2356.86	100	14.23		High	High	Peak Found	High	7.673e-05	7.119e-05	4.03	55.5
FALSE	High	[K].AGPLGGSSYEEEEEEEGGGGGER.[K]	1xPhospho [S8(100)]	1.20044e-07	0.000373025	1	1	14	Q9JKF6	Q9JKF6 [427-449]	Q9JKF6 1xPhospho [S434(100)]	0	2361.9	100	7.32		High	High	High	High	7.673e-05	1.582e-11	4.3	65.94
FALSE	High	[K].EEAGVPRGEGPAVPGDTPPPTPR.[S]	1xPhospho [T17(100)]	0.0153959	0.000373025	1	1	3	P60469	P60469 [698-720]	P60469 1xPhospho [T714(100)]	1	2363.1	100	20		High	High	High	High	7.673e-05	0.00072	2.51	76.62
FALSE	High	[K].WVHFSDASPEHVTPELTPR.[E]	2xPhospho [T13(100); S/T]	0.000524554	0.000373025	1	1	7	Q8VD37	Q8VD37 [312-330]	Q8VD37 2xPhospho [T324(100); S/T]	0	2365.01	100	9.14		High	High	High	High	7.673e-05	4.517e-06	4.99	91.06
FALSE	High	[R].TREQESSGEEDNDLSPEER.[E]	2xPhospho [S6(100); S7(100)]	0.000269754	0.000373025	1	1	8	Q9DCL8	Q9DCL8 [117-135]	Q9DCL8 2xPhospho [S122(100); S123(100)]	1	2366.87	100	72.25		Peak Found	High	High	High	7.673e-05	1.669e-06	2.48	39.61
FALSE	High	[K].TDHGAEIVYKSPVVSGDTSPR.[H]	2xPhospho [S11(100); S15(100)]	7.20579e-05	0.000373025	1	1	16	P10637	P10637 [678-698]	P10637 2xPhospho [S688(100); S692(100)]	1	2375.03	100	2.06		High	High	High	High	7.673e-05	2.305e-07	6.3	63.16
FALSE	High	[K].EGDGSATTDAAPATSPKAEEPSK.[A]	2xPhospho [S5(100); S15(98.9)]	2.40056e-06	0.000373025	1	1	6	P06837	P06837 [82-104]	P06837 2xPhospho [S86(100); S96(98.9)]	1	2376.95	100	8.58		High	High	High	High	7.673e-05	1.414e-09	6.29	43.6
FALSE	High	[R].DVATSPISPTENNTTPPDALTR.[N]	1xPhospho [S8(100)]	1.26949e-09	0.000373025	1	1	34	O88643	O88643 [216-237]	O88643 1xPhospho [S223(100)]	0	2377.09	100	6.41		High	High	High	High	7.673e-05	1.732e-14	5.84	100.41
FALSE	High	[R].DVATSPISPTENNTTPPDALTR.[N]	1xPhospho [S8(100)]; 1xAsn->Asp [N]	9.26583e-08	0.000373025	1	1	85	O88643	O88643 [216-237]	O88643 1xPhospho [S223(100)]	0	2378.08	100	5.51		High	High	High	High	7.673e-05	1.075e-11	5.92	104.71
FALSE	High	[K].NDGVKESSESTNTTIEDEDTK.[V]	1xPhospho [S/T]	0.00104615	0.000373025	1	1	7	P11798	P11798 [324-344]		1	2378.97	100	13.2		High	High	High	High	7.673e-05	1.273e-05	3.07	31.5
FALSE	High	[R].DVATSPISPTENNTTPPDALTR.[N]	1xPhospho [S8(100)]; 2xAsn->Asp [N12(100); N13(100)]	8.67399e-08	0.000373025	1	1	42	O88643	O88643 [216-237]	O88643 1xPhospho [S223(100)]	0	2379.06	100	4.99		High	High	High	High	7.673e-05	9.765e-12	5.07	109.14
FALSE	High	[R].ELALSSPEDLTQDFEELKR.[E]	2xPhospho [S5(100); S6(100)]	2.55813e-09	0.000373025	1	1	4	Q9QYR6	Q9QYR6 [522-540]	Q9QYR6 2xPhospho [S526(100); S527(100)]	1	2380.04	100	65.46		High	Peak Found	High	High	7.673e-05	4.972e-14	7.6	118.83
FALSE	High	[R].SAPSSAPSTPLSTDAPEFLSIPK.[D]	1xPhospho [S1(98.8)]	0.00755612	0.000373025	1	1	2	Q8K4R4	Q8K4R4 [270-292]	Q8K4R4 1xPhospho [S270(98.8)]	0	2380.13	100	68.22		Peak Found	High	High	High	7.673e-05	0.0002469	2.95	118.57
FALSE	High	[K].KSLDSDESEDEDDDYQQKR.[K]	1xPhospho [S5(100)]	7.3933e-13	0.000373025	1	1	7	Q3UHX2	Q3UHX2 [56-74]	Q3UHX2 1xPhospho [S60(100)]	2	2381.93	100	24.99		High	High	High	High	7.673e-05	2.469e-19	7.04	21.64
FALSE	High	[K].DKTESVTSGPLSPEGSPSKSPSK.[K]	1xPhospho [S20(98.9)]	8.54287e-08	0.000373025	1	1	3	Q9QYB8	Q9QYB8 [681-703]	Q9QYB8 1xPhospho [S700(98.9)]	2	2382.11	100	99.61		High	Peak Found	High	High	7.673e-05	9.488e-12	6.82	38.19
FALSE	High	[K].GTVTGERQSGDGQESTEPVENK.[V]	1xPhospho [S9(99.5)]	2.16892e-08	0.000373025	1	1	7	Q8K3W3	Q8K3W3 [137-158]	Q8K3W3 1xPhospho [S145(99.5)]	1	2385.02	100	14.23		High	High	High	High	7.673e-05	1.224e-12	5.87	21.76
FALSE	High	[K].ESDDKPEIEDVGSDEEEEEK.[K]	1xPhospho [S13(100)]	0.0244372	0.000658968	1	1	4	P07901	P07901 [251-270]	P07901 1xPhospho [S263(100)]	0	2387.91	100	24.49		High	High	High	High	0.0001281	0.001453	2.12	55.21
FALSE	High	[K].ETRTSSESIVSVPASSTSGSPSR.[V]	1xPhospho [T2(100)]	0.0231275	0.000658968	1	1	1	Q8BL65	Q8BL65 [275-297]	Q8BL65 1xPhospho [T276(100)]	1	2389.09	100	32.96		Not Found	High	Peak Found	High	0.0001281	0.001333	3.61	55.66
FALSE	High	[R].DSLPSGPREEAKPASPSSVQDR.[S]	1xPhospho [S15(100)]	0.0296949	0.000658968	1	1	1	Q8BI84	Q8BI84 [1901-1922]	Q8BI84 1xPhospho [S1915(100)]	1	2390.1	100			Not Found	Not Found	High	High	0.0001281	0.001955	2.7	55.66
FALSE	High	[K].ESPPQPPADDGAEEPGSETSDAK.[S]	1xPhospho [S17(98.5)]	0.120716	0.0043801	1	1	1	P10637	P10637 [34-56]	P10637 1xPhospho [S50(98.5)]	0	2390.95			Not Reliable	Not Found	Not Found	High	High	0.0007764	0.01723	2.94
FALSE	High	[R].KVSDVTSSGVQSFDEEEGDANN.[-]	1xPhospho [S3(99.4)]	0.00154633	0.000373025	1	1	5	Q3TY60	Q3TY60 [311-332]	Q3TY60 1xPhospho [S313(99.4)]	1	2393.96	100	1.89		High	Peak Found	High	High	7.673e-05	2.279e-05	3.26	73.72
FALSE	High	[K].HSDSGASETSLSPPSSPPSRPR.[N]	2xPhospho [S16(98.9); S/T]	0.168861	0.00644627	1	1	3	Q9QXL2	Q9QXL2 [1262-1283]	Q9QXL2 2xPhospho [S1277(98.9); S/T]	0	2395.99	100	16.12		High	Not Found	High	High	0.001309	0.02952	3.18	47.53
FALSE	High	[R].AAAASAAEAGIATPGTEDSDDALLK.[M]	1xPhospho [T13(100)]	1.55124e-06	0.000373025	1	1	7	O35226	O35226 [238-262]	O35226 1xPhospho [T250(100)]	0	2396.09	100	7.1		High	High	High	High	7.673e-05	7.332e-10	5.67	93.96
FALSE	High	[K].LATGEPASPHDSLGHSGLPPSPAK.[I]	1xPhospho [S8(100)]	0.000439165	0.000373025	1	1	3	P97445	P97445 [1031-1054]	P97445 1xPhospho [S1038(100)]	0	2403.13	100	17.47		High	High	High	High	7.673e-05	3.459e-06	4.03	53.78
FALSE	High	[R].TPEELEDDSDFEQEDYDVR.[S]	1xPhospho [S9(100)]	5.57633e-06	0.000373025	1	1	15	Q61301	Q61301 [632-650]	Q61301 1xPhospho [S640(100)]	0	2410.91	100	30.36		High	High	High	High	7.673e-05	4.979e-09	4.84	93.63
FALSE	High	[K].SKESLQEAGKSDANTDLIGGSPK.[G]	1xPhospho [S4(100)]	0.000787321	0.000373025	1	1	5	P53986	P53986 [210-232]	P53986 1xPhospho [S213(100)]	2	2412.13	100	5.57		High	High	High	High	7.673e-05	8.296e-06	3.31	44.13
FALSE	High	[K].HSTLLSVPDSTLASMFSPSSPR.[G]	1xOxidation [M15(100)]; 1xPhospho [S/T]	9.43074e-05	0.000373025	1	1	6	Q50H33	Q50H33 [59-80]		0	2413.11	100	6.87		High	Peak Found	High	High	7.673e-05	3.444e-07	3.58	108.13
FALSE	High	[K].IEKLPSISDLDSIFGPVLSPK.[S]	2xPhospho [S6(99.4); S19(100)]	0.000759838	0.000373025	1	1	2	Q8VD37	Q8VD37 [282-302]	Q8VD37 2xPhospho [S287(99.4); S300(100)]	1	2415.19	100			High	High	Not Found	High	7.673e-05	7.866e-06	5.78	119.63
FALSE	High	[K].VTIPPPSSSVAISNHVTPPPIPK.[S]	1xPhospho [S/T]	0.0412208	0.000658968	1	1	4	Q9CR95	Q9CR95 [195-217]		0	2415.27	100	51.98		High	High	High	High	0.0001281	0.003215	2.59	92.58
FALSE	High	[R].TALPTSGSSTGELELLAGEVPAR.[S]	2xPhospho [S8(100); S9(99.4)]	7.33535e-06	0.000373025	1	1	3	Q80VP1	Q80VP1 [411-433]	Q80VP1 2xPhospho [S418(100); S419(99.4)]	0	2416.1	100	1.7		High	High	High	High	7.673e-05	7.508e-09	4.68	119.84
FALSE	High	[K].EVEDKESEGEEEDEDEDLSK.[Y]	1xPhospho [S7(100)]	6.67738e-05	0.000373025	1	1	5	Q9R020	Q9R020 [147-166]	Q9R020 1xPhospho [S153(100)]	1	2419.9	100	10.58		High	High	High	High	7.673e-05	2.059e-07	4.82	36.92
FALSE	High	[R].SNSTETLSPAKSPSSSTGSIASSR.[K]	1xPhospho [S12(100)]; 1xAsn->Asp [N2(100)]	4.31495e-05	0.000373025	1	1	2	Q9R1V6	Q9R1V6 [853-876]	Q9R1V6 1xPhospho [S864(100)]	1	2420.08	100	16.59		High	High	Not Found	High	7.673e-05	1.067e-07	3.6	47.49
FALSE	High	[K].AVPIAVADEGESESEDDDLKPR.[G]	1xPhospho [S12(100)]	1.87196e-08	0.000373025	1	1	5	Q8C6M1	Q8C6M1 [121-142]	Q8C6M1 1xPhospho [S132(100)]	0	2422.07	100	11.92		High	High	High	High	7.673e-05	9.823e-13	6.32	78.56
FALSE	High	[K].RKPSVPDTASPADDSFVDPGER.[L]	1xPhospho [S4(100)]	7.73662e-05	0.000373025	1	1	7	Q99M51	Q99M51 [82-103]	Q99M51 1xPhospho [S85(100)]	1	2423.09	100	6.28		High	High	High	High	7.673e-05	2.567e-07	5.55	61.23
FALSE	High	[R].LSTTPSPTNSLHEDGVDDFRR.[Q]	1xPhospho [T3(97)]	0.0243151	0.000658968	1	1	3	Q8BU11	Q8BU11 [173-193]	Q8BU11 1xPhospho [T175(97)]	1	2424.08	100	0.91		High	High	Not Found	High	0.0001281	0.001445	3.01	65.72
FALSE	High	[R].GLHKQPGFPQPSPSDDPSLSPR.[Q]	1xPhospho [S]	0.00166017	0.000373025	1	1	8	Q91VC7	Q91VC7 [117-138]		1	2424.13	100	17.08		High	High	High	High	7.673e-05	2.55e-05	4.15	62.02
FALSE	High	[K].KEGDGSATTDAAPATSPKAEEPSK.[A]	1xPhospho [T/S]	0.0112365	0.0010051	1	1	7	P06837	P06837 [81-104]		2	2425.08	100	31.9		High	High	High	High	0.0002776	0.001247	3.04	21.04
FALSE	High	[K].GMKDDKDEEDDGTGSPHLNNR.[-]	1xOxidation [M2(100)]; 1xPhospho [S15(100)]	0.0348239	0.000658968	1	1	2	Q8BWG8	Q8BWG8 [398-418]	Q8BWG8 1xPhospho [S412(100)]	2	2425.96	100	83		High	Peak Found	High	High	0.0001281	0.002492	4.13	15.54
FALSE	High	[R].SSDEENGPPSSPDLDRIAASMR.[A]	1xOxidation [M21(100)]; 1xPhospho [S]	0.0641646	0.000945247	1	1	4	Q9D1F4	Q9D1F4 [203-224]		1	2427.01	100	26.46		Peak Found	High	Peak Found	High	0.0001825	0.006388	2.96	71.48
FALSE	High	[R].SKTPPSNLSPIEDASPTEELR.[Q]	2xPhospho [S9(100); S15(100)]	3.68684e-07	0.000373025	1	1	25	O88737	O88737 [1100-1120]	O88737 2xPhospho [S1108(100); S1114(100)]	1	2428.07	100	22.29		High	High	High	High	7.673e-05	8.507e-11	9.19	88.46
FALSE	High	[R].SKTPPSNLSPIEDASPTEELR.[Q]	2xPhospho [S9(99.4); S15(100)]; 1xAsn->Asp [N7(100)]	2.5128e-06	0.000373025	1	1	10	O88737	O88737 [1100-1120]	O88737 2xPhospho [S1108(99.4); S1114(100)]	1	2429.05	100	5.6		High	High	High	High	7.673e-05	1.512e-09	6.78	93.68
FALSE	High	[R].GTGGVDTAATGSVFDISNLDRLGK.[S]	1xPhospho [S12(100)]	8.28593e-06	0.000373025	1	1	3	P30275	P30275 [355-378]	P30275 1xPhospho [S366(100)]	1	2431.15	100	38.53		High	High	High	High	7.673e-05	9.062e-09	5.49	116.36
FALSE	High	[K].AEEAKDEPPSEGEAEEEEKEK.[E]	1xPhospho [S10(100)]	0.04528	0.000658968	1	1	2	P08551	P08551 [464-484]	P08551 1xPhospho [S473(100)]	2	2439.99			No Quan Values	High	Not Found	High	High	0.0001281	0.003714	3.05
FALSE	High	[K].RPASPSSPEHLPATPAESPAQR.[F]	2xPhospho [S/T]	0.00987759	0.000373025	1	1	3	Q8BR65	Q8BR65 [231-252]		0	2443.08	100	26.83		High	High	High	High	7.673e-05	0.00037	3.03	49.72
FALSE	High	[R].ILGSASPEEEQEKPILDRPTR.[I]	1xPhospho [S6(99.2)]	1.69532e-05	0.000373025	1	1	9	Q6NXN1	Q6NXN1 [102-122]	Q6NXN1 1xPhospho [S107(99.2)]	0	2445.2	100	5.1		High	High	High	High	7.673e-05	2.646e-08	3.67	61.32
FALSE	High	[R].KVVDYSQFQESDDADEDYGR.[D]	1xPhospho [S11(100)]	9.33546e-05	0.000373025	1	1	9	Q80XU3	Q80XU3 [9-28]	Q80XU3 1xPhospho [S19(100)]	1	2445.97	100	33.66		High	High	High	High	7.673e-05	3.4e-07	5.53	71.04
FALSE	High	[K].GGLLTSEEDSGFSTSPKDNSLPK.[K]	1xPhospho [S/T]	0.204425	0.00825215	1	1	3	Q61624	Q61624 [292-314]		1	2446.1	100	31.6		Peak Found	Not Found	High	High	0.001844	0.04048	2.21	80.73
FALSE	High	[K].YLSFTPPEKDGFPSGTPALNTK.[G]	1xPhospho [S3(100)]	4.43733e-06	0.000373025	1	1	4	Q8CIN4	Q8CIN4 [139-160]	Q8CIN4 1xPhospho [S141(100)]	1	2447.15	100	28.02		High	High	High	High	7.673e-05	3.549e-09	4.25	104.59
FALSE	High	[K].DRFGLEGDEESTMLEESVSPK.[K]	1xOxidation [M13(100)]; 1xPhospho [S19(98.6)]	0.0281088	0.000658968	1	1	1	Q71LX4	Q71LX4 [410-430]	Q71LX4 1xPhospho [S428(98.6)]	1	2451.03	100			High	Not Found	Not Found	High	0.0001281	0.001797	3.18	89.17
FALSE	High	[K].AATEALGEKSPEGTTVSGYDIMK.[S]	1xOxidation [M22(100)]; 1xPhospho [S10(100)]	4.97412e-05	0.000373025	1	1	3	P97434	P97434 [967-989]	P97434 1xPhospho [S976(100)]	1	2451.1	100	20.03		High	High	High	High	7.673e-05	1.322e-07	4.09	65.92
FALSE	High	[K].TDHGAEIVYKSPVVSGDTSPR.[H]	3xPhospho [S11(100); S15(100); T/S/Y]	0.000142281	0.000373025	1	1	9	P10637	P10637 [678-698]	P10637 3xPhospho [S688(100); S692(100); T/S/Y]	1	2455	100	31.55		High	High	High	High	7.673e-05	6.397e-07	7.63	75.18
FALSE	High	[R].DVATSPISPTENNTTPPDALTR.[N]	2xPhospho [T15(100); T/S]	0.0231275	0.000658968	1	1	5	O88643	O88643 [216-237]	O88643 2xPhospho [T230(100); T/S]	0	2457.06	100	14.43		High	High	High	High	0.0001281	0.001337	1.75	119.01
FALSE	High	[R].DVATSPISPTENNTTPPDALTR.[N]	2xPhospho [S8(100); T15(100)]; 1xAsn->Asp [N12(100)]	0.00332609	0.000373025	1	1	5	O88643	O88643 [216-237]	O88643 2xPhospho [S223(100); T230(100)]	0	2458.04	100	11.23		High	Peak Found	High	High	7.673e-05	7.225e-05	2.91	119.45
FALSE	High	[R].DVATSPISPTENNTTPPDALTR.[N]	2xPhospho [S5(98.9); S8(98.9)]; 2xAsn->Asp [N12(100); N13(100)]	0.010763	0.000373025	1	1	2	O88643	O88643 [216-237]	O88643 2xPhospho [S220(98.9); S223(98.9)]	0	2459.03			No Quan Values	High	Not Found	High	High	7.673e-05	0.0004202	2.7
FALSE	High	[K].DIKEESDEEDDDDEESGRLR.[F]	1xPhospho [S6(100)]	0.00282793	0.000373025	1	1	4	Q9CXK9	Q9CXK9 [238-257]	Q9CXK9 1xPhospho [S243(100)]	2	2460.95	100	27		High	Peak Found	High	High	7.673e-05	5.642e-05	3.07	35.2
FALSE	High	[K].DKTESVTSGPLSPEGSPSKSPSK.[K]	2xPhospho [S20(98.6); S/T]	6.29897e-06	0.000373025	1	1	5	Q9QYB8	Q9QYB8 [681-703]	Q9QYB8 2xPhospho [S700(98.6); S/T]	2	2462.07	100	21.47		High	High	High	High	7.673e-05	5.994e-09	5.25	51.33
FALSE	High	[R].STPESGESDKESVGSSSLGNEGSR.[R]	1xPhospho [S/T]	0.0753243	0.00184082	1	1	1	B2RUR8	B2RUR8 [460-483]		1	2463.02	100	10.64		Peak Found	High	Not Found	High	0.0003515	0.008169	1.84	31.41
FALSE	High	[R].TTSPDLFESQSLTSASSKPSSAR.[K]	1xPhospho [S3(99.2)]	4.82596e-11	0.000373025	1	1	7	Q8CHU3	Q8CHU3 [441-463]	Q8CHU3 1xPhospho [S443(99.2)]	0	2464.12	100	3.31		High	High	High	High	7.673e-05	1.297e-16	6.31	73.06
FALSE	High	[R].KHSPGEITGPGGHFMTSDSSLTK.[S]	1xOxidation [M15(100)]; 1xPhospho [S3(100)]	1.91023e-06	0.000373025	1	1	3	Q9QYR6	Q9QYR6 [1287-1309]	Q9QYR6 1xPhospho [S1289(100)]	1	2467.1	100	27.75		High	High	Peak Found	High	7.673e-05	1.003e-09	5.88	40.58
FALSE	High	[R].TPATPEEDLDETTTREEADLR.[F]	1xPhospho [T4(99.2)]	0.0090646	0.000373025	1	1	1	Q8BVL9	Q8BVL9 [467-487]	Q8BVL9 1xPhospho [T470(99.2)]	1	2469.07	100	14.87		High	Peak Found	Peak Found	High	7.673e-05	0.000326	2.88	73.56
FALSE	High	[K].DYNASASTISPPSSMEEDKFSK.[S]	1xPhospho [S10(100)]	4.84983e-07	0.000373025	1	1	6	P14873	P14873 [1195-1216]	P14873 1xPhospho [S1204(100)]	1	2471.03	100	16.28		High	High	High	High	7.673e-05	1.282e-10	5.35	80.01
FALSE	High	[K].DYNASASTISPPSSMEEDKFSK.[S]	1xPhospho [S10(100)]; 1xAsn->Asp [N3(100)]	1.61959e-05	0.000373025	1	1	3	P14873	P14873 [1195-1216]	P14873 1xPhospho [S1204(100)]	1	2472.02	100	5.93		High	High	High	High	7.673e-05	2.466e-08	5.05	82.98
FALSE	High	[R].SLSSGFSPEEAQQQDEEFEKK.[T]	1xPhospho [S7(100)]	3.70532e-05	0.000373025	1	1	4	P58871	P58871 [974-994]	P58871 1xPhospho [S980(100)]	1	2480.05	100	9.71		High	High	High	High	7.673e-05	8.519e-08	3.86	71.75
FALSE	High	[R].EMDTARTPLSEAEFEEIMNR.[N]	2xOxidation [M2(100); M18(100)]; 1xPhospho [T/S]	0.000748355	0.000373025	1	1	5	Q6NVF9	Q6NVF9 [401-420]		1	2481.03	100	48.53		Peak Found	High	High	High	7.673e-05	7.716e-06	3.49	85.22
FALSE	High	[K].DYNASASTISPPSSMEEDKFSK.[S]	1xOxidation [M15(100)]; 1xPhospho [S10(100)]	4.01889e-05	0.000373025	1	1	22	P14873	P14873 [1195-1216]	P14873 1xPhospho [S1204(100)]	1	2487.03	100	36.98		High	High	High	High	7.673e-05	9.611e-08	5.57	70.77
FALSE	High	[R].KLEESASFESLSPSSRPDSPTR.[S]	1xPhospho [S19(98.8)]	5.18032e-05	0.000373025	1	1	3	Q61315	Q61315 [2455-2476]	Q61315 1xPhospho [S2473(98.8)]	1	2487.14	100	36.39		High	High	High	High	7.673e-05	1.409e-07	4.32	60.06
FALSE	High	[K].DYNASASTISPPSSMEEDKFSK.[S]	1xOxidation [M15(100)]; 1xPhospho [S10(100)]; 1xAsn->Asp [N3(100)]	1.76573e-07	0.000373025	1	1	14	P14873	P14873 [1195-1216]	P14873 1xPhospho [S1204(100)]	1	2488.01	100	131.3		High	High	High	High	7.673e-05	2.834e-11	5.88	73.59
FALSE	High	[K].SGTSTPTTPGSTAITPGTPPSYSSR.[T]	1xPhospho [T18(100)]	2.23585e-06	0.000373025	1	1	11	P20357	P20357 [1592-1616]	P20357 1xPhospho [T1609(100)]	0	2488.12	100	16.4		High	High	High	High	7.673e-05	1.265e-09	6.02	75.57
FALSE	High	[R].DNLTLWTSDTQGDEAEAGEGGEN.[-]	1xPhospho [T4(96.4)]	0.0651101	0.000945247	1	1	12	P63101	P63101 [223-245]	P63101 1xPhospho [T226(96.4)]	0	2488.96			Not Reliable	High	High	High	High	0.0001825	0.006537	1.56
FALSE	High	[K].KAGPLGGSSYEEEEEEEGGGGGER.[K]	1xPhospho [S/Y]	4.5628e-05	0.000373025	1	1	9	Q9JKF6	Q9JKF6 [426-449]		1	2489.99	100	14.16		High	High	High	High	7.673e-05	1.161e-07	4.31	44.7
FALSE	High	[R].SVTSNQSDGTQESCESPDVLDR.[H]	1xCarbamidomethyl [C14]; 1xPhospho [S16(100)]	0.000149692	0.000373025	1	1	11	Q9QYF9	Q9QYF9 [346-367]	Q9QYF9 1xPhospho [S361(100)]	0	2490.99	100	5.57		High	High	High	High	7.673e-05	6.891e-07	5.17	70.35
FALSE	High	[R].SVTSNQSDGTQESCESPDVLDR.[H]	1xCarbamidomethyl [C14]; 1xPhospho [S/T]; 1xAsn->Asp [N5(100)]	8.69493e-05	0.000373025	1	1	10	Q9QYF9	Q9QYF9 [346-367]		0	2491.98	100	55		High	High	High	High	7.673e-05	3.055e-07	2.75	76.37
FALSE	High	[R].APPGPLPPAASPGPPAASPPAAPSSPR.[A]	1xPhospho [S18(100)]	2.36427e-06	0.000373025	1	1	5	O88703	O88703 [733-759]	O88703 1xPhospho [S750(100)]	0	2492.23	100	16.23		High	High	High	High	7.673e-05	1.378e-09	4.27	90.83
FALSE	High	[R].RASVCAEAYNPDEEEDDAESR.[I]	1xCarbamidomethyl [C5]; 1xPhospho [S3(100)]	2.35853e-09	0.000373025	1	1	14	P31324	P31324 [110-130]	P31324 1xPhospho [S112(100)]	1	2492.95	100	22.01		High	High	High	High	7.673e-05	4.392e-14	6.5	48.99
FALSE	High	[R].TDTAADGETSATESDQEEDAEIK.[A]	1xPhospho [T/S]	0.000722232	0.000373025	1	1	10	Q9WV92	Q9WV92 [534-556]		0	2492.97	100	1.11		High	High	High	High	7.673e-05	7.304e-06	2.07	58.78
FALSE	High	[K].LQVPTPEEMSNLTPESSPELAK.[K]	1xOxidation [M9(100)]; 1xPhospho [S/T]; 1xAsn->Asp [N11(100)]	0.0565028	0.000945247	1	1	4	Q69Z98	Q69Z98 [498-519]		0	2494.13	100	30.51		High	High	High	High	0.0001825	0.005236	2.23	101.09
FALSE	High	[K].LDDGHLNNSLGSPVQADVYFPR.[L]	1xPhospho [S12(100)]	6.17233e-06	0.000373025	1	1	10	Q8VED9	Q8VED9 [14-35]	Q8VED9 1xPhospho [S25(100)]	0	2494.14	100	45.1		High	High	High	High	7.673e-05	5.821e-09	6.12	107.27
FALSE	High	[K].AKTDHGAEIVYKSPVVSGDTSPR.[H]	1xPhospho [S13(100)]	3.66817e-07	0.000373025	1	1	30	P10637	P10637 [676-698]	P10637 1xPhospho [S688(100)]	2	2494.2	100	7.73		High	High	High	High	7.673e-05	8.482e-11	5.06	39.78
FALSE	High	[K].LDDGHLNNSLGSPVQADVYFPR.[L]	1xPhospho [S12(100)]; 1xAsn->Asp [N]	9.8226e-07	0.000373025	1	1	42	Q8VED9	Q8VED9 [14-35]	Q8VED9 1xPhospho [S25(100)]	0	2495.12	100	49.86		High	High	High	High	7.673e-05	3.697e-10	6.59	112.78
FALSE	High	[K].LDDGHLNNSLGSPVQADVYFPR.[L]	1xPhospho [S12(100)]; 2xAsn->Asp [N7(100); N8(100)]	1.55513e-05	0.000373025	1	1	28	Q8VED9	Q8VED9 [14-35]	Q8VED9 1xPhospho [S25(100)]	0	2496.11	100	52.14		High	High	High	High	7.673e-05	2.317e-08	5.93	118.22
FALSE	High	[R].RDSLTSPEDELGAEVGDEAGDKK.[S]	1xPhospho [S3(98.9)]	8.05863e-09	0.000373025	1	1	3	A2A699	A2A699 [783-805]	A2A699 1xPhospho [S785(98.9)]	2	2498.09	100	9.75		High	High	High	High	7.673e-05	2.766e-13	4.36	69.42
FALSE	High	[R].LSTTPSPTNSLHEDGVDDFRR.[Q]	2xPhospho [S6(97.7); T/S]	0.0097783	0.000373025	1	1	4	Q8BU11	Q8BU11 [173-193]	Q8BU11 2xPhospho [S178(97.7); T/S]	1	2504.05	100	8.26		High	Peak Found	High	High	7.673e-05	0.000364	2.74	72.76
FALSE	High	[K].KNDGVKESSESTNTTIEDEDTK.[V]	1xPhospho [S/T]	4.27136e-05	0.000373025	1	1	5	P11798	P11798 [323-344]		2	2507.07	100	3.48		High	High	High	High	7.673e-05	1.055e-07	4.35	19.93
FALSE	High	[R].SKTPPSNLSPIEDASPTEELR.[Q]	3xPhospho [T3(100); S6(98.8); S15(100)]	0.000543529	0.000373025	1	1	6	O88737	O88737 [1100-1120]	O88737 3xPhospho [T1102(100); S1105(98.8); S1114(100)]	1	2508.03	100	7.09		High	High	High	High	7.673e-05	4.776e-06	5.89	110.48
FALSE	High	[R].GEPDPERSSPPMLSADDAEYPR.[E]	1xOxidation [M12(100)]; 1xPhospho [S/Y]	0.00297503	0.000373025	1	1	2	Q9QWI6	Q9QWI6 [39-60]		1	2512.03	100	55.59		Peak Found	High	High	High	7.673e-05	6.114e-05	2.9	71.32
FALSE	High	[R].SASPDDDLGSSNWEAADLGNEER.[K]	1xPhospho [S3(99.6)]	3.11007e-06	0.000373025	1	1	30	Q9R0P4	Q9R0P4 [15-37]	Q9R0P4 1xPhospho [S17(99.6)]	0	2514.99	100	11.45		High	High	High	High	7.673e-05	2.076e-09	6.05	101.66
FALSE	High	[K].ESDDKPEIEDVGSDEEEEEKK.[D]	1xPhospho [S13(100)]	3.2065e-08	0.000373025	1	1	4	P07901	P07901 [251-271]	P07901 1xPhospho [S263(100)]	1	2516.01	100	13.86		High	High	High	High	7.673e-05	2.194e-12	6.97	40.89
FALSE	High	[K].IYHLPDAESDEDEDFKEQTR.[L]	1xPhospho [S9(100)]	7.64054e-10	0.000373025	1	1	22	P42208	P42208 [210-229]	P42208 1xPhospho [S218(100)]	1	2517.05	100	9.8		High	High	High	High	7.673e-05	8.086e-15	7	67.83
FALSE	High	[R].GMYDGPVFDLTTTPKGGTPAGSTR.[G]	1xOxidation [M2(100)]; 1xPhospho [T13(100)]	1.78822e-06	0.000373025	1	1	6	Q62188	Q62188 [497-520]	Q62188 1xPhospho [T509(100)]	1	2522.13	100	19.15		High	High	High	High	7.673e-05	9.103e-10	5.26	86.29
FALSE	High	[R].SASTESGFHNHTDTAEGDVLAAAR.[D]	1xPhospho [S3(100)]	5.24711e-08	0.000373025	1	1	3	B2RUJ5	B2RUJ5 [82-105]	B2RUJ5 1xPhospho [S84(100)]	0	2524.07	100	9.51		High	High	High	High	7.673e-05	4.578e-12	6.75	55.55
FALSE	High	[R].SASTESGFHNHTDTAEGDVLAAAR.[D]	1xPhospho [S3(100)]; 1xAsn->Asp [N10(100)]	4.34844e-08	0.000373025	1	1	17	B2RUJ5	B2RUJ5 [82-105]	B2RUJ5 1xPhospho [S84(100)]	0	2525.06	100	22.93		High	High	High	High	7.673e-05	3.45e-12	6.54	62.19
FALSE	High	[R].TLSQSSESGTLPSGPPGHTMEVSC.[-]	1xCarbamidomethyl [C24]; 1xPhospho [T10(95.3)]	0.059923	0.000945247	1	1	2	Q9QYG0	Q9QYG0 [348-371]	Q9QYG0 1xPhospho [T357(95.3)]	0	2526.05	100	38.1		High	High	Peak Found	High	0.0001825	0.005751	2.66	87.79
FALSE	High	[R].TPQPCSRPASPEPELLPELDSK.[K]	1xCarbamidomethyl [C5]; 1xPhospho [S6(99)]	0.0199968	0.000658968	1	1	4	P33173	P33173 [1528-1549]	P33173 1xPhospho [S1533(99)]	0	2528.17	100	13.12		High	High	High	High	0.0001281	0.001076	2.29	86.3
FALSE	High	[K].SSKGSPTGSSPNNASELSLASLTEK.[I]	1xPhospho [S/T]	0.00128162	0.000373025	1	1	7	Q5SXY1	Q5SXY1 [351-375]		1	2529.17	100	17.42		High	Peak Found	High	High	7.673e-05	1.718e-05	2.67	75.65
FALSE	High	[R].LGTGGGGSPDKSPSAQELKEQGNR.[L]	2xPhospho [S8(100); S12(100)]	7.97593e-05	0.000373025	1	1	5	Q9WUD1	Q9WUD1 [13-36]	Q9WUD1 2xPhospho [S20(100); S24(100)]	2	2530.1	100	22.36		High	High	High	High	7.673e-05	2.68e-07	4.01	34.8
FALSE	High	[K].GAEEEEEEEDDDSEEEIKAIR.[E]	1xPhospho [S13(100)]	0.000415313	0.000373025	1	1	2	Q9WV69	Q9WV69 [214-234]	Q9WV69 1xPhospho [S226(100)]	1	2530.98	100	32.05		Peak Found	High	High	High	7.673e-05	3.176e-06	4.02	59.1
FALSE	High	[K].NLAKPGVTSTSDSEDEDDQEGEK.[K]	1xPhospho [S11(98.1)]	0.00329253	0.000373025	1	1	14	Q99JF8	Q99JF8 [262-284]	Q99JF8 1xPhospho [S272(98.1)]	0	2531.03	100	20.89		High	High	High	High	7.673e-05	7.074e-05	2.73	35.41
FALSE	High	[K].DDEKEPEEGEDDRDSANGEDDS.[-]	1xPhospho [S15(100)]	0.00362544	0.000373025	1	1	5	Q9Z204	Q9Z204 [292-313]	Q9Z204 1xPhospho [S306(100)]	2	2532.86	100	49.84		High	High	High	High	7.673e-05	8.204e-05	4.22	27.95
FALSE	High	[R].DNLTLWTSDSAGEECDAAEGAEN.[-]	1xCarbamidomethyl [C15]; 1xPhospho [S/T]	0.0125854	0.000373025	1	1	4	P68254	P68254 [223-245]		0	2534.95	100	8.49		High	High	Not Found	High	7.673e-05	0.000531	2.05	121.76
FALSE	High	[R].TLSQSSESGTLPSGPPGHTMEVSC.[-]	1xCarbamidomethyl [C24]; 1xOxidation [M20(100)]; 1xPhospho [S3(98.6)]	0.0027155	0.000373025	1	1	12	Q9QYG0	Q9QYG0 [348-371]	Q9QYG0 1xPhospho [S350(98.6)]	0	2542.05	100	17.96		High	High	High	High	7.673e-05	5.326e-05	3.2	76.52
FALSE	High	[R].TREQESSGEEDNDLSPEEREK.[K]	1xPhospho [S15(100)]	2.56473e-10	0.000373025	1	1	7	Q9DCL8	Q9DCL8 [117-137]	Q9DCL8 1xPhospho [S131(100)]	2	2544.04	100	25.39		High	High	High	High	7.673e-05	1.582e-15	6.8	17
FALSE	High	[K].FIEDLRSQEAPESSTVTLRCK.[L]	1xCarbamidomethyl [C20]; 1xPhospho [S/T]	0.195637	0.00774878	1	1	3	A2AAJ9	A2AAJ9 [4749-4769]		2	2546.2	100	16.09		High	High	Peak Found	High	0.001753	0.0376	2.95	22.82
FALSE	High	[R].DTSNFDKEFTRQPVELTPTDK.[L]	1xPhospho [T17(98.8)]	0.00755612	0.000373025	1	1	2	P68404	P68404 [626-646]	P68404 1xPhospho [T642(98.8)]	2	2548.16	100	19.47		Peak Found	High	High	High	7.673e-05	0.0002467	2.82	78.3
FALSE	High	[R].RAAAASAAEAGIATPGTEDSDDALLK.[M]	1xPhospho [T14(100)]	2.73933e-06	0.000373025	1	1	3	O35226	O35226 [237-262]	O35226 1xPhospho [T250(100)]	1	2552.19	100	23.52		High	High	High	High	7.673e-05	1.717e-09	4.73	76.41
FALSE	High	[R].ATTPPNQGRPDSPVYANLQELK.[I]	2xPhospho [S12(100); T/Y]	0.0532711	0.000945247	1	1	1	Q8C0D4	Q8C0D4 [227-248]	Q8C0D4 2xPhospho [S238(100); T/Y]	0	2556.15	100	14.97		Peak Found	High	Peak Found	High	0.0001825	0.004794	2.56	90.21
FALSE	High	[K].TDGEASPLKEAETKEEEEEVEK.[K]	1xPhospho [S6(100)]	0.00144761	0.000373025	1	1	6	Q61290	Q61290 [1094-1115]	Q61290 1xPhospho [S1099(100)]	2	2557.11	100	16.73		High	High	High	High	7.673e-05	2.07e-05	2.93	53.55
FALSE	High	[R].RNSPAFLSTDLGDEDVGLGPPAPR.[M]	1xPhospho [S/T]	0.000549075	0.000373025	1	1	4	Q80Z38	Q80Z38 [722-745]		1	2561.2	100	27.33		High	High	Peak Found	High	7.673e-05	4.84e-06	3.56	110.97
FALSE	High	[R].APPGPLPPAASPGPPAASPPAAPSSPR.[A]	2xPhospho [S18(98.6); S]	0.0930728	0.00302074	1	1	1	O88703	O88703 [733-759]	O88703 2xPhospho [S750(98.6); S]	0	2572.2			No Quan Values	Not Found	High	Not Found	High	0.0005758	0.01142	2.28
FALSE	High	[K].DDDAETGLTDGEEKEEPKEEEK.[L]	1xPhospho [T9(100)]	0.169624	0.00644627	1	1	1	P46096	P46096 [120-141]	P46096 1xPhospho [T128(100)]	2	2573.03	100	0.92		Peak Found	Not Found	High	High	0.001309	0.02974	1.97	36.8
FALSE	High	[K].AKTDHGAEIVYKSPVVSGDTSPR.[H]	2xPhospho [S13(100); T/S/Y]	9.79805e-08	0.000373025	1	1	26	P10637	P10637 [676-698]	P10637 2xPhospho [S688(100); T/S/Y]	2	2574.16	100	15.5		High	High	High	High	7.673e-05	1.171e-11	7.25	47.32
FALSE	High	[K].MLPELFQDDEKAISPTSATSSGR.[T]	1xOxidation [M1(100)]; 1xPhospho [S14(100)]	0.000197911	0.000373025	1	1	6	Q99104	Q99104 [587-609]	Q99104 1xPhospho [S600(100)]	1	2576.16	100	5.53		High	High	High	High	7.673e-05	1.046e-06	3.94	95.64
FALSE	High	[R].HSSYPAGTEEDEGMEEELSPFR.[G]	1xPhospho [S/Y/T]	0.104326	0.00354232	1	1	3	Q61337	Q61337 [110-131]		0	2577.01			No Quan Values	Not Found	High	Not Found	High	0.000669	0.01366	1.55
FALSE	High	[R].YNSPELDEEGYSIRPEEPGSTK.[G]	1xPhospho [S3(100)]	0.0120877	0.000373025	1	1	2	Q8VD37	Q8VD37 [76-97]	Q8VD37 1xPhospho [S78(100)]	0	2577.1	100	89.72		Peak Found	High	Not Found	High	7.673e-05	0.000502	3.11	75.02
FALSE	High	[R].RDSLTSPEDELGAEVGDEAGDKK.[S]	2xPhospho [S3(99.3); T/S]	0.00815164	0.000373025	1	1	2	A2A699	A2A699 [783-805]	A2A699 2xPhospho [S785(99.3); T/S]	2	2578.06	100	42.17		High	Peak Found	High	High	7.673e-05	0.000277	2.63	79.27
FALSE	High	[K].NADMSEDMQQDAVDCATQAMEK.[Y]	1xCarbamidomethyl [C15]; 1xOxidation [M20(100)]; 1xPhospho [S5(97.5)]	0.111984	0.00354232	1	1	1	Q9D0M5	Q9D0M5 [10-31]	Q9D0M5 1xPhospho [S14(97.5)]	0	2583.93	100			Not Found	High	Not Found	High	0.000669	0.01521	1.96	56.43
FALSE	High	[R].SVLSGDDSTGSEPPLSPPERLPIR.[R]	1xPhospho [S16(100)]	8.65089e-05	0.000373025	1	1	6	Q14B80	Q14B80 [542-565]	Q14B80 1xPhospho [S557(100)]	1	2586.24	100	29.48		High	High	High	High	7.673e-05	3.037e-07	4.02	101.1
FALSE	High	[R].AGGGRPSSPSPSVVSEKEKEELER.[L]	1xPhospho [S15(100)]	0.0104418	0.000373025	1	1	1	Q80TJ1	Q80TJ1 [82-105]	Q80TJ1 1xPhospho [S96(100)]	2	2592.23			No Quan Values	Not Found	High	Not Found	High	7.673e-05	0.0004034	3.84
FALSE	High	[R].SRSPVDSPVPASMFAPEPSSPGAAR.[A]	1xOxidation [M13(100)]; 1xPhospho [S]	4.25006e-07	0.000373025	1	1	4	O08582	O08582 [6-30]		1	2593.18	100	10.84		High	High	High	High	7.673e-05	1.058e-10	4.72	75.06
FALSE	High	[K].VLTPTQVMNRPSSISWDGLDPGK.[L]	1xOxidation [M8(100)]; 1xPhospho [T5(97.4)]	0.0378909	0.000658968	1	1	15	P70296	P70296 [40-62]	P70296 1xPhospho [T44(97.4)]	0	2594.23	100	41.73		High	High	High	High	0.0001281	0.002836	2.9	95.81
FALSE	High	[R].RDSFDDRGPSLNPVLDYDHGSR.[S]	1xPhospho [S3(100)]	6.34736e-07	0.000373025	1	1	9	Q8K310	Q8K310 [186-207]	Q8K310 1xPhospho [S188(100)]	2	2598.14	100	21.88		High	High	High	High	7.673e-05	1.929e-10	5.9	73.25
FALSE	High	[K].SSKGSPTGSSPNNASELSLASLTEK.[I]	2xPhospho [T/S]	4.72788e-05	0.000373025	1	1	4	Q5SXY1	Q5SXY1 [351-375]		1	2609.14	100	0.53		High	High	High	High	7.673e-05	1.226e-07	5.18	93.83
FALSE	High	[R].LEASYSDSPPGEEDLLVHVAEGSK.[S]	1xPhospho [S8(100)]	0.00299015	0.000373025	1	1	2	Q68FE2	Q68FE2 [11-34]	Q68FE2 1xPhospho [S18(100)]	0	2609.17	100	51.29		High	High	Not Found	High	7.673e-05	6.165e-05	3.2	106.68
FALSE	High	[K].NLAKPGVTSTSDSEDEDDQEGEK.[K]	2xPhospho [T/S]	0.121282	0.0043801	1	1	2	Q99JF8	Q99JF8 [262-284]		0	2611	100	24.83		Not Found	High	High	High	0.0008263	0.01734	1.88	48.46
FALSE	High	[R].TSPEPQRENASPAPGTTAEEAMSR.[G]	1xOxidation [M22(100)]; 1xPhospho [T/S]; 1xAsn->Asp [N9(100)]	0.186338	0.00747606	1	1	1	Q9Z1R2	Q9Z1R2 [985-1008]		1	2611.1			No Quan Values	Not Found	High	Not Found	High	0.001705	0.03463	2.09
FALSE	High	[R].DLGDGSSSTGSVGSPDQLPLACSPDD.[-]	1xCarbamidomethyl [C22]; 1xPhospho [S23(100)]	0.0304445	0.000658968	1	1	2	Q6PDY0	Q6PDY0 [177-202]	Q6PDY0 1xPhospho [S199(100)]	0	2614.05	100	7.25		High	High	Peak Found	High	0.0001281	0.002031	2.31	123.21
FALSE	High	[K].GIPLPTGDTSPEPELLPGDPLPPPK.[E]	1xPhospho [T/S]	9.242e-07	0.000373025	1	1	3	Q9Z1D1	Q9Z1D1 [33-57]		0	2614.31	100	10.21		High	High	High	High	7.673e-05	3.383e-10	5.56	118.83
FALSE	High	[K].EKEPAEGNESSEAPSPVNAMNSFV.[-]	1xOxidation [M20(100)]; 1xPhospho [S]	0.0307495	0.000658968	1	1	2	Q810U4	Q810U4 [1233-1256]		1	2616.08	100	25.99		Peak Found	High	High	High	0.0001281	0.00206	2.35	83.19
FALSE	High	[R].SNSAPLIHGLSDSSPVFQAEAPSAR.[R]	1xPhospho [S3(99.4)]	3.08635e-05	0.000373025	1	1	4	Q9DB52	Q9DB52 [32-56]	Q9DB52 1xPhospho [S34(99.4)]	0	2618.22	100	10.44		High	Peak Found	High	High	7.673e-05	6.469e-08	4.6	102.91
FALSE	High	[R].TLSQSSESGTLPSGPPGHTMEVSC.[-]	1xCarbamidomethyl [C24]; 1xOxidation [M20(100)]; 2xPhospho [S6(89); S8(89)]	0.132501	0.00464293	1	1	3	Q9QYG0	Q9QYG0 [348-371]	Q9QYG0 2xPhospho [S353(89); S355(89)]	0	2622.01	100	37.08		High	High	High	High	0.0008744	0.01994	2.35	96.97
FALSE	High	[K].SSGQESESIPEYTAEEEREDNR.[L]	1xPhospho [S/Y/T]	0.0406132	0.000658968	1	1	3	Q52KR3	Q52KR3 [2843-2864]		1	2622.05	100	5.89		Not Found	High	High	High	0.0001281	0.003148	2.25	58.07
FALSE	High	[R].KLQVPTPEEMSNLTPESSPELAK.[K]	1xOxidation [M10(100)]; 1xPhospho [S/T]; 1xAsn->Asp [N12(100)]	0.0957756	0.0033109	1	1	2	Q69Z98	Q69Z98 [497-519]		1	2622.23	100	29.15		Peak Found	Peak Found	High	High	0.0006297	0.01189	2.54	82.84
FALSE	High	[K].GPPDFSSDEEREPTPVLGSGASVGR.[G]	1xPhospho [T14(100)]	7.65913e-07	0.000373025	1	2	5	Q61029	Q61029 [61-85]	Q61029 1xPhospho [T74(100)]	1	2623.17	100	12.79		High	High	High	High	7.673e-05	2.546e-10	5.31	80.93
FALSE	High	[R].TREQESSGEEDNDLSPEEREK.[K]	2xPhospho [S15(100); S/T]	0.000230471	0.000373025	1	1	2	Q9DCL8	Q9DCL8 [117-137]	Q9DCL8 2xPhospho [S131(100); S/T]	2	2624	100	55.79		Not Found	High	High	High	7.673e-05	1.318e-06	4.73	24.14
FALSE	High	[R].LLKPGEEPSEYTDEEDTKDHSK.[Q]	1xPhospho [T12(100)]	0.0191131	0.000658968	1	1	3	Q80UU9	Q80UU9 [194-215]	Q80UU9 1xPhospho [T205(100)]	1	2627.14	100	8.58		High	High	High	High	0.0001281	0.0009989	3.05	32.79
FALSE	High	[K].STSAPQMSPGSSDNQSSSPQPAQQK.[L]	1xOxidation [M7(100)]; 1xPhospho [S3(93.6)]	0.0286757	0.000658968	1	1	1	Q80X50	Q80X50 [480-504]	Q80X50 1xPhospho [S482(93.6)]	0	2628.09			No Quan Values	Not Found	High	Not Found	High	0.0001281	0.001852	2.35
FALSE	High	[K].ETQQEPGEESPVPSEEHLAPETK.[T]	1xPhospho [S10(100)]	2.06656e-05	0.000373025	1	1	3	Q9JJG0	Q9JJG0 [345-367]	Q9JJG0 1xPhospho [S354(100)]	0	2628.13	100	7.09		High	High	High	High	7.673e-05	3.538e-08	3.89	58.09
FALSE	High	[K].STSAPQMSPGSSDNQSSSPQPAQQK.[L]	1xOxidation [M7(100)]; 1xPhospho [S/T]; 1xAsn->Asp [N14(100)]	0.197369	0.00799462	1	1	1	Q80X50	Q80X50 [480-504]		0	2629.07			No Quan Values	Not Found	High	Not Found	High	0.001798	0.03829	2.62
FALSE	High	[R].LVDVICEKMSESLDTADPAVTGAK.[Q]	1xCarbamidomethyl [C6]; 1xPhospho [S/T]	0.215397	0.00984329	1	1	1	P63011	P63011 [179-202]		1	2629.21			No Quan Values	High	Not Found	Not Found	High	0.002134	0.04425	2.01
FALSE	High	[K].LTRESGTDFPIPAVPPGTDPETEK.[L]	1xPhospho [T/S]	3.81993e-05	0.000373025	1	1	4	P28661	P28661 [428-451]		1	2634.23	100	0.88		Peak Found	High	High	High	7.673e-05	8.934e-08	3.83	98.4
FALSE	High	[R].NSSPRSPTNSSEIFTPAHEENVR.[F]	1xPhospho [S3(98.9)]; 1xAsn->Asp [N1(100)]	4.62195e-10	0.000373025	1	1	12	Q3UGS4	Q3UGS4 [16-38]	Q3UGS4 1xPhospho [S18(98.9)]	1	2637.16	100	7.64		High	High	High	High	7.673e-05	3.823e-15	6.87	57.85
FALSE	High	[R].NSSPRSPTNSSEIFTPAHEENVR.[F]	1xPhospho [S/T]; 2xAsn->Asp [N1(100); N9(100)]	1.99969e-08	0.000373025	1	1	5	Q3UGS4	Q3UGS4 [16-38]		1	2638.14	100	8.36		High	High	High	High	7.673e-05	1.082e-12	5.24	63.96
FALSE	High	[R].SASPDDDLGSSNWEAADLGNEERK.[Q]	1xPhospho [S3(99.5)]	6.06472e-11	0.000373025	1	1	6	Q9R0P4	Q9R0P4 [15-38]	Q9R0P4 1xPhospho [S17(99.5)]	1	2643.08	100	9.36		High	High	High	High	7.673e-05	1.821e-16	6.96	81.17
FALSE	High	[R].LVDVICEKMSESLDTADPAVTGAK.[Q]	1xCarbamidomethyl [C6]; 1xOxidation [M9(100)]; 1xPhospho [S10(98.3)]	0.000799402	0.000373025	1	1	2	P63011	P63011 [179-202]	P63011 1xPhospho [S188(98.3)]	1	2645.21	100	26.58		Peak Found	High	Not Found	High	7.673e-05	8.487e-06	2.88	85.75
FALSE	High	[K].DIATEKPGSPVKSTPASPVQSPSK.[A]	3xPhospho [T4(98.7); S13(100); S23(96.2)]	0.0703816	0.00156543	1	1	1	Q9QYB8	Q9QYB8 [586-609]	Q9QYB8 3xPhospho [T589(98.7); S598(100); S608(96.2)]	1	2648.17	100	25.44		High	Peak Found	Peak Found	High	0.0003002	0.007361	4.39	35.15
FALSE	High	[R].RAPPGPLPPAASPGPPAASPPAAPSSPR.[A]	1xPhospho [S19(100)]	5.76406e-09	0.000373025	1	1	4	O88703	O88703 [732-759]	O88703 1xPhospho [S750(100)]	1	2648.33	100	9.44		High	High	High	High	7.673e-05	1.679e-13	6.53	75.15
FALSE	High	[R].TGLCSPEDNSLTPLLDEVVAPEGR.[A]	1xCarbamidomethyl [C4]; 1xPhospho [T/S]	0.000193932	0.000373025	1	1	3	A2A699	A2A699 [735-758]		0	2649.21	100	6.01		High	High	Not Found	High	7.673e-05	1.018e-06	3.18	119.19
FALSE	High	[R].DMPGGFLFDGLSDDEDDFHPSTR.[S]	1xPhospho [S12(100)]	3.91845e-07	0.000373025	1	1	2	Q91W67	Q91W67 [219-241]	Q91W67 1xPhospho [S230(100)]	0	2650.04	100	22.23		High	High	Not Found	High	7.673e-05	9.332e-11	4.87	118.91
FALSE	High	[K].LDQAGEVLYQACNAITTAILTVK.[E]	1xCarbamidomethyl [C12]; 2xPhospho [T21(99.2); T/Y]	0.153048	0.0086674	1	1	1	A2ASS6	A2ASS6 [13249-13271]	A2ASS6 2xPhospho [T13269(99.2); T/Y]	0	2652.24			No Quan Values	Not Found	High	Not Found	High	0.002701	0.04757	2.01
FALSE	High	[R].QESDPEDDDVKKPALQSSVVATSK.[E]	1xPhospho [S3(100)]	0.179011	0.00726139	1	1	1	O35691	O35691 [98-121]	O35691 1xPhospho [S100(100)]	1	2653.22			No Quan Values	High	Not Found	Not Found	High	0.001411	0.03255	1.67
FALSE	High	[R].GQTPLTEGSEDLDGHSDPEESFAR.[D]	1xPhospho [S16(98.8)]	0.0117272	0.000373025	1	1	3	Q9CQV4	Q9CQV4 [305-328]	Q9CQV4 1xPhospho [S320(98.8)]	0	2654.09	100	15.65		Peak Found	High	High	High	7.673e-05	0.0004805	3.5	78.9
FALSE	High	[K].AKTDHGAEIVYKSPVVSGDTSPR.[H]	3xPhospho [S13(100); S17(100); S21(100)]	3.68684e-07	0.000373025	1	1	18	P10637	P10637 [676-698]	P10637 3xPhospho [S688(100); S692(100); S696(100)]	2	2654.13	100	28.27		High	High	High	High	7.673e-05	8.534e-11	8.39	57.79
FALSE	High	[R].KGAEEEEEEEDDDSEEEIKAIR.[E]	1xPhospho [S14(100)]	1.46719e-10	0.000373025	1	1	6	Q9WV69	Q9WV69 [213-234]	Q9WV69 1xPhospho [S226(100)]	2	2659.08	100	21.42		High	High	High	High	7.673e-05	6.829e-16	6.93	43.41
FALSE	High	[K].AVPVSPSAVEEDEDEDGHTVVATAR.[G]	1xPhospho [S/T]	4.04978e-06	0.000373025	1	1	1	P39447	P39447 [1610-1634]		0	2660.17	100	9.6		Peak Found	Peak Found	High	High	7.673e-05	3.093e-09	4.45	78.63
FALSE	High	[R].IHDLEDDLEMSSDASDASGEEGSR.[T]	1xOxidation [M10(100)]; 1xPhospho [S18(100)]	6.83254e-08	0.000373025	1	1	4	Q3THK3	Q3THK3 [207-230]	Q3THK3 1xPhospho [S224(100)]	0	2661.01	100	22.07		High	Peak Found	High	High	7.673e-05	6.807e-12	6.93	75.27
FALSE	High	[R].DMPGGFLFDGLSDDEDDFHPSTR.[S]	1xOxidation [M2(100)]; 1xPhospho [S12(100)]	1.09567e-09	0.000373025	1	1	3	Q91W67	Q91W67 [219-241]	Q91W67 1xPhospho [S230(100)]	0	2666.04	100	34.97		High	High	High	High	7.673e-05	1.393e-14	5.66	118.63
FALSE	High	[R].DHLSPDFYDESETDPGAEELPAR.[I]	1xPhospho [S4(100)]	2.72565e-08	0.000373025	1	1	4	Q80U40	Q80U40 [849-871]	Q80U40 1xPhospho [S852(100)]	0	2670.09	100	16.58		High	High	High	High	7.673e-05	1.721e-12	7.24	100.34
FALSE	High	[K].RSASPDDDLGSSNWEAADLGNEER.[K]	1xPhospho [S4(99.5)]	7.46714e-07	0.000373025	1	1	7	Q9R0P4	Q9R0P4 [14-37]	Q9R0P4 1xPhospho [S17(99.5)]	1	2671.09	100	30.07		High	High	High	High	7.673e-05	2.446e-10	5.37	80.41
FALSE	High	[R].ENVEYIEREESDGEYDEFGRK.[K]	1xPhospho [S11(100)]	0.197369	0.00799462	1	1	1	Q9R020	Q9R020 [110-130]	Q9R020 1xPhospho [S120(100)]	2	2673.1	100	20.73		Peak Found	High	Peak Found	High	0.001798	0.03816	1.59	67.31
FALSE	High	[K].FIDKDQQPSGSEGEDDDAEAALKK.[E]	1xPhospho [S9(100)]	3.19049e-10	0.000373025	1	1	6	Q99J36	Q99J36 [78-101]	Q99J36 1xPhospho [S86(100)]	2	2673.16	100	21.02		High	High	High	High	7.673e-05	2.201e-15	7.38	49.14
FALSE	High	[R].GTGLQPGEEELPDIAPPLVTPDEPK.[G]	1xPhospho [T20(100)]	1.13515e-05	0.000373025	1	1	3	P56399	P56399 [604-628]	P56399 1xPhospho [T623(100)]	0	2679.28	100	25		High	High	High	High	7.673e-05	1.448e-08	6.33	118.58
FALSE	High	[R].YTDQSGEEEEDYESEEQLQHR.[I]	1xPhospho [S5(100)]	1.83893e-07	0.000373025	1	1	5	Q8K1Z0	Q8K1Z0 [77-97]	Q8K1Z0 1xPhospho [S81(100)]	0	2681.02	100	20.6		High	High	High	High	7.673e-05	2.997e-11	5.94	49.21
FALSE	High	[R].STTEPGPPGYSVSPPVPGRSPGLPIR.[S]	1xPhospho [S20(98.9)]	8.96388e-05	0.000373025	1	1	3	Q640R3	Q640R3 [333-358]	Q640R3 1xPhospho [S352(98.9)]	1	2682.33	100	36.64		High	High	High	High	7.673e-05	3.202e-07	4.63	94.49
FALSE	High	[K].TLSVAAAFNEDEDSEPEEMPPEAK.[M]	1xPhospho [S/T]	0.144646	0.00517499	1	1	3	Q6P8I4	Q6P8I4 [106-129]		0	2686.11	100	32.62		High	High	Not Found	High	0.0009724	0.02298	1.39	111.79
FALSE	High	[R].FMVTPTKIDDIPGLSDTSPDLSSR.[S]	1xOxidation [M2(100)]; 1xPhospho [S18(100)]	0.000242474	0.000373025	1	1	1	Q924N4	Q924N4 [15-38]	Q924N4 1xPhospho [S32(100)]	1	2688.25	100	7.78		Peak Found	High	Peak Found	High	7.673e-05	1.425e-06	4.16	116.06
FALSE	High	[R].LEREDSSEEEEEEIDDEEIER.[R]	1xPhospho [S6(99.6)]	1.79732e-06	0.000373025	1	1	7	C0HKD9	C0HKD9 [127-147]	C0HKD9 1xPhospho [S132(99.6)]	1	2689.05	100	19.5		High	High	High	High	7.673e-05	9.144e-10	6.62	66.48
FALSE	High	[K].NMTVEQLLTGSPTSPTVEPEKPTR.[E]	1xPhospho [S14(97.7)]; 1xAsn->Asp [N1(100)]	9.89732e-06	0.000373025	1	1	2	Q6ZPJ3	Q6ZPJ3 [823-846]	Q6ZPJ3 1xPhospho [S836(97.7)]	0	2693.27			No Quan Values	High	High	Not Found	High	7.673e-05	1.18e-08	4.26
FALSE	High	[K].GIPLPTGDTSPEPELLPGDPLPPPK.[E]	2xPhospho [T/S]	0.000101255	0.000373025	1	1	5	Q9Z1D1	Q9Z1D1 [33-57]		0	2694.27	100	33.65		High	High	High	High	7.673e-05	3.833e-07	4.59	120.1
FALSE	High	[R].GGAPLPPSGSKDQAVGAGGEFGGHDKPK.[I]	1xPhospho [S]	1.51614e-05	0.000373025	1	1	6	O35633	O35633 [88-115]		1	2698.26	100	16.56		Peak Found	High	High	High	7.673e-05	2.24e-08	4.17	41.62
FALSE	High	[K].DVSDERLSPAKSPSLSPSPPSPIEK.[T]	1xPhospho [S3(98.8)]	0.138135	0.00517499	1	1	3	P14873	P14873 [1240-1264]	P14873 1xPhospho [S1242(98.8)]	2	2700.31	100	6.37		High	High	High	High	0.0009724	0.02133	3	76.43
FALSE	High	[K].TLSVAAAFNEDEDSEPEEMPPEAK.[M]	1xOxidation [M19(100)]; 1xPhospho [S3(97.5)]	0.0117866	0.000373025	1	1	7	Q6P8I4	Q6P8I4 [106-129]	Q6P8I4 1xPhospho [S108(97.5)]	0	2702.11	100	42.61		High	High	High	High	7.673e-05	0.0004829	2.27	100.62
FALSE	High	[K].AFYGSEEDEAKGPGSEEAATAALPAR.[K]	1xPhospho [S5(100)]	1.79745e-08	0.000373025	1	1	14	Q9JME5	Q9JME5 [268-293]	Q9JME5 1xPhospho [S272(100)]	1	2704.18	100	13.47		High	High	High	High	7.673e-05	9.229e-13	6.37	77.35
FALSE	High	[R].SSSNESFSSNQSADSAPDEETLALR.[E]	1xPhospho [S/T]	0.0644783	0.000945247	1	1	2	Q8R0A7	Q8R0A7 [72-96]		0	2709.12	100	8.76		High	Peak Found	Peak Found	High	0.0001825	0.006395	2.09	89.24
FALSE	High	[K].NMTVEQLLTGSPTSPTVEPEKPTR.[E]	1xOxidation [M2(100)]; 1xPhospho [S14(99)]; 1xAsn->Asp [N1(100)]	5.66234e-08	0.000373025	1	1	7	Q6ZPJ3	Q6ZPJ3 [823-846]	Q6ZPJ3 1xPhospho [S836(99)]	0	2709.27	100	33.91		High	High	High	High	7.673e-05	5.135e-12	6.06	101.74
FALSE	High	[K].AVGSMPTAGSAGSVPENLNLFPEPGSK.[S]	1xOxidation [M5(100)]; 1xPhospho [S13(100)]	0.00100452	0.000373025	1	1	8	Q7TN29	Q7TN29 [227-253]	Q7TN29 1xPhospho [S239(100)]	0	2710.24	100	43.47		High	High	High	High	7.673e-05	1.201e-05	3.52	116.07
FALSE	High	[R].SDISERPSVDDVESETGSTGALETR.[S]	1xPhospho [S18(98.9)]	2.40074e-08	0.000373025	1	1	5	Q80X80	Q80X80 [606-630]	Q80X80 1xPhospho [S623(98.9)]	0	2717.18	100	25.33		High	High	High	High	7.673e-05	1.426e-12	6.28	74.85
FALSE	High	[R].VVTEKSPTDWALFTYEGNSNDIR.[V]	1xPhospho [T/S/Y]	0.0632321	0.000945247	1	1	1	Q62418	Q62418 [19-41]		1	2722.24	100			Not Found	High	Not Found	High	0.0001825	0.006225	2.62	108.78
FALSE	High	[K].GAEDAPDADTAIINAEGSQVNAEEKK.[E]	1xPhospho [S18(100)]	4.65712e-09	0.000373025	1	1	3	Q8BLQ9	Q8BLQ9 [406-431]	Q8BLQ9 1xPhospho [S423(100)]	1	2723.2	100	16.75		High	High	High	High	7.673e-05	1.221e-13	6.64	73.59
FALSE	High	[R].ERPKTPPSNLSPIEDASPTEELR.[Q]	2xPhospho [S11(99.1); S17(99.1)]	7.42867e-05	0.000373025	1	1	3	Q9QYX7	Q9QYX7 [1756-1778]	Q9QYX7 2xPhospho [S1766(99.1); S1772(99.1)]	1	2723.23	100	27.69		High	High	High	High	7.673e-05	2.419e-07	6.38	80.08
FALSE	High	[R].ERPKTPPSNLSPIEDASPTEELR.[Q]	2xPhospho [S17(99.1); T/S]; 1xAsn->Asp [N9(100)]	0.000586532	0.000373025	1	1	3	Q9QYX7	Q9QYX7 [1756-1778]	Q9QYX7 2xPhospho [S1772(99.1); T/S]	1	2724.22			No Quan Values	High	High	High	High	7.673e-05	5.357e-06	4.97
FALSE	High	[K].ILDPDPDPPSPESPTETFAAPAEVR.[H]	1xPhospho [S10(99.2)]	0.00277114	0.000373025	1	1	1	Q05AH6	Q05AH6 [240-264]	Q05AH6 1xPhospho [S249(99.2)]	0	2728.24	100	31.05		Not Found	Peak Found	High	High	7.673e-05	5.488e-05	2.92	118.23
FALSE	High	[R].RAPPGPLPPAASPGPPAASPPAAPSSPR.[A]	2xPhospho [S19(100); S]	1.21878e-05	0.000373025	1	1	5	O88703	O88703 [732-759]	O88703 2xPhospho [S750(100); S]	1	2728.3	100	29.01		High	High	High	High	7.673e-05	1.613e-08	4.1	85.98
FALSE	High	[R].SLSTSGESLYHVLGLDKNATSDDIK.[K]	1xPhospho [S3(99)]	0.00141853	0.000373025	1	1	3	P60904	P60904 [8-32]	P60904 1xPhospho [S10(99)]	1	2730.29	100	52.67		High	High	Not Found	High	7.673e-05	2.011e-05	2.44	109.22
FALSE	High	[K].TGNAYLTAELSTPDGSVADGEILDNK.[N]	1xPhospho [T7(97.6)]	0.0112065	0.000373025	1	1	1	Q9ESN6	Q9ESN6 [360-385]	Q9ESN6 1xPhospho [T366(97.6)]	0	2731.23	100	18.43		Peak Found	High	Not Found	High	7.673e-05	0.0004458	2.83	118.18
FALSE	High	[R].SLSTSGESLYHVLGLDKNATSDDIK.[K]	1xPhospho [S3(100)]; 1xAsn->Asp [N18(100)]	0.0573398	0.000945247	1	1	3	P60904	P60904 [8-32]	P60904 1xPhospho [S10(100)]	1	2731.27	100	18.87		Peak Found	High	Not Found	High	0.0001825	0.00535	1.89	113.74
FALSE	High	[R].LSPAKSPSLSPSPPSPIEKTPLGER.[S]	2xPhospho [S6(100); S15(100)]	0.0151651	0.000373025	1	1	4	P14873	P14873 [1246-1270]	P14873 2xPhospho [S1251(100); S1260(100)]	2	2732.33	100	11.34		Peak Found	High	High	High	7.673e-05	0.0007037	3.13	82.42
FALSE	High	[R].GLATGDSPLGPMTHHGEEDWVYER.[L]	1xPhospho [S7(100)]	0.00595657	0.000373025	1	1	2	Q91XF0	Q91XF0 [235-258]	Q91XF0 1xPhospho [S241(100)]	0	2734.16	100			Not Found	High	Not Found	High	7.673e-05	0.0001734	3.74	88.38
FALSE	High	[R].IMPDSNDSPPAEREPGEVVDSLVGK.[Q]	1xOxidation [M2(100)]; 1xPhospho [S8(100)]	0.000450455	0.000373025	1	1	5	Q61142	Q61142 [192-216]	Q61142 1xPhospho [S199(100)]	1	2734.23	100	29.47		High	High	High	High	7.673e-05	3.601e-06	3.76	93.05
FALSE	High	[R].FDIYDPFHPTDEAYSPPPAPEQK.[Y]	1xPhospho [S15(100)]	0.00121203	0.000373025	1	1	1	Q5U4C3	Q5U4C3 [226-248]	Q5U4C3 1xPhospho [S240(100)]	0	2741.18	100	86.99		Not Found	High	Peak Found	High	7.673e-05	1.588e-05	4.53	118.28
FALSE	High	[R].AGKSGTSTPTTPGSTAITPGTPPSYSSR.[T]	1xPhospho [T8(96.9)]	0.00260753	0.000373025	1	1	3	P20357	P20357 [1589-1616]	P20357 1xPhospho [T1596(96.9)]	1	2744.28	100	22.33		High	High	High	High	7.673e-05	4.986e-05	3.48	61.26
FALSE	High	[R].GLATGDSPLGPMTHHGEEDWVYER.[L]	1xOxidation [M12(100)]; 1xPhospho [S7(100)]	3.66817e-07	0.000373025	1	1	4	Q91XF0	Q91XF0 [235-258]	Q91XF0 1xPhospho [S241(100)]	0	2750.16	100	36.57		High	High	High	High	7.673e-05	8.473e-11	6.04	76.37
FALSE	High	[K].FIDKDQQPSGSEGEDDDAEAALKK.[E]	2xPhospho [S9(100); S11(100)]	5.77809e-06	0.000373025	1	1	8	Q99J36	Q99J36 [78-101]	Q99J36 2xPhospho [S86(100); S88(100)]	2	2753.12	100	38.12		High	High	High	High	7.673e-05	5.267e-09	4.68	59.48
FALSE	High	[K].ESETFSDSSPIEIIDEFPTFVSAK.[D]	1xPhospho [S2(99.1)]	0.0270078	0.000658968	1	1	1	Q99P72	Q99P72 [831-854]	Q99P72 1xPhospho [S832(99.1)]	0	2755.23	100	23.97		High	Peak Found	Not Found	High	0.0001281	0.001688	2.13	119.48
FALSE	High	[R].GSGAGEDEAGGPEGDPEEEEDSQAETK.[S]	1xPhospho [S22(100)]	2.04568e-05	0.000373025	1	1	3	Q6Y685	Q6Y685 [24-50]	Q6Y685 1xPhospho [S45(100)]	0	2757.02	100			High	High	High	High	7.673e-05	3.507e-08	4.07	45.75
FALSE	High	[K].AGEQQLSEPEDMEMEAGDTDDPPR.[I]	2xOxidation [M12(100); M14(100)]; 1xPhospho [S7(100)]	0.000208218	0.000373025	1	1	4	Q6A4J8	Q6A4J8 [13-36]	Q6A4J8 1xPhospho [S19(100)]	0	2759.03	100	31.81		High	High	High	High	7.673e-05	1.132e-06	3.47	63.75
FALSE	High	[R].AEGYEKTDDVSEKTSLADQEEVR.[T]	2xPhospho [S11(100); S15(100)]	0.000303165	0.000373025	1	1	3	P70704	P70704 [15-37]	P70704 2xPhospho [S25(100); S29(100)]	2	2759.13	100	21.16		High	Peak Found	High	High	7.673e-05	1.981e-06	4.37	54.45
FALSE	High	[R].IEDSEPHIPLIDDTDAEDDAPTKR.[N]	1xPhospho [S4(100)]	7.26124e-06	0.000373025	1	1	1	G5E829	G5E829 [1152-1175]	G5E829 1xPhospho [S1155(100)]	1	2772.22			Not Reliable	High	Not Found	Not Found	High	7.673e-05	7.415e-09	3.06
FALSE	High	[R].LLRDPDGSAEDDSLEQTSLMESSGK.[S]	1xOxidation [M20(100)]; 1xPhospho [S8(100)]	1.77472e-07	0.000373025	1	1	4	Q8C8R3	Q8C8R3 [2468-2492]	Q8C8R3 1xPhospho [S2475(100)]	1	2776.19	100	8.57		High	High	High	High	7.673e-05	2.85e-11	7.74	75.67
FALSE	High	[R].TEATQGLDYVPSAGTISPTSSLEEDK.[G]	1xPhospho [S17(100)]	2.34642e-07	0.000373025	1	1	4	Q9QYR6	Q9QYR6 [879-904]	Q9QYR6 1xPhospho [S895(100)]	0	2776.24	100	25.45		High	High	High	High	7.673e-05	4.336e-11	6.27	112.65
FALSE	High	[K].TAHNSEADLEESFNEHELEPSSPK.[T]	1xPhospho [S22(99.1)]	0.00183748	0.000373025	1	1	3	Q9D4J7	Q9D4J7 [134-157]	Q9D4J7 1xPhospho [S155(99.1)]	0	2777.16	100	33.39		High	High	Peak Found	High	7.673e-05	2.963e-05	3.27	68.98
FALSE	High	[K].DVSDERLSPAKSPSLSPSPPSPIEK.[T]	2xPhospho [S8(100); S21(98.9)]	0.00439544	0.000373025	1	1	2	P14873	P14873 [1240-1264]	P14873 2xPhospho [S1247(100); S1260(98.9)]	2	2780.28	100	9.82		High	Peak Found	High	High	7.673e-05	0.0001095	4.12	85.83
FALSE	High	[R].KADTTTPTPTAILAPGSPASPPGSLEPK.[A]	1xPhospho [S24(100)]	2.11969e-05	0.000373025	1	1	3	Q7JJ13	Q7JJ13 [281-308]	Q7JJ13 1xPhospho [S304(100)]	1	2782.39	100	6.1		High	High	High	High	7.673e-05	3.703e-08	4.52	97.42
FALSE	High	[R].SRTLSQSSESGTLPSGPPGHTMEVSC.[-]	1xCarbamidomethyl [C26]; 1xOxidation [M22(100)]; 1xPhospho [S/T]	9.79733e-06	0.000373025	1	1	4	Q9QYG0	Q9QYG0 [346-371]		1	2785.18	100	11.8		High	High	High	High	7.673e-05	1.161e-08	5.44	58.41
FALSE	High	[R].AGSGEDPVLAPSGTPPPSIPPDETFGGR.[V]	1xPhospho [S/T]	8.54224e-06	0.000373025	1	1	3	Q9DBD5	Q9DBD5 [738-765]		0	2785.27	100	42.2		Peak Found	High	High	High	7.673e-05	9.43e-09	4.14	114.97
FALSE	High	[K].KLPSESDLLEGEVTDEDEEAEMSR.[R]	1xPhospho [T14(100)]	1.02035e-05	0.000373025	1	1	4	Q3USB7	Q3USB7 [544-567]	Q3USB7 1xPhospho [T557(100)]	1	2788.18	100	47.41		High	High	High	High	7.673e-05	1.231e-08	5.36	95.17
FALSE	High	[R].EIEDLSQSQSPESETDYPVSTDTR.[D]	1xPhospho [S6(98.6)]	3.23065e-05	0.000373025	1	1	6	Q9EPN1	Q9EPN1 [992-1015]	Q9EPN1 1xPhospho [S997(98.6)]	0	2793.16	100	21.3		High	High	High	High	7.673e-05	6.945e-08	4.48	90.99
FALSE	High	[K].EAAEAEPAEPSSPAAEAEGASASSTSSPK.[A]	1xPhospho [S/T]	0.00317773	0.000373025	1	1	2	P26645	P26645 [102-130]		0	2796.17			No Quan Values	Not Found	High	Not Found	High	7.673e-05	6.732e-05	1.7
FALSE	High	[R].AEPHSEDDSRDASPPEPASPTIGLDK.[K]	1xPhospho [S/T]	0.00266097	0.000373025	1	1	3	Q8K070	Q8K070 [161-186]		1	2798.22	100	47.63		High	High	High	High	7.673e-05	5.145e-05	3.42	61.5
FALSE	High	[K].GAAEEADSEDSDAEEKPVKQEDFPK.[D]	1xPhospho [S11(100)]	0.000930884	0.000373025	1	1	4	Q9ERA6	Q9ERA6 [89-113]	Q9ERA6 1xPhospho [S99(100)]	1	2801.17	100	25.13		High	High	High	High	7.673e-05	1.071e-05	4.45	44.25
FALSE	High	[R].ERPKTPPSNLSPIEDASPTEELR.[Q]	3xPhospho [T5(100); S8(98.8); S17(98.8)]	0.0189221	0.000658968	1	1	1	Q9QYX7	Q9QYX7 [1756-1778]	Q9QYX7 3xPhospho [T1760(100); S1763(98.8); S1772(98.8)]	1	2803.2			No Quan Values	High	Not Found	Not Found	High	0.0001281	0.0009838	3.46
FALSE	High	[K].KLPSESDLLEGEVTDEDEEAEMSR.[R]	1xOxidation [M22(100)]; 1xPhospho [T14(100)]	4.88672e-06	0.000373025	1	1	4	Q3USB7	Q3USB7 [544-567]	Q3USB7 1xPhospho [T557(100)]	1	2804.17	100	3.78		High	High	High	High	7.673e-05	4.093e-09	6.2	88.39
FALSE	High	[K].ILDPDPDPPSPESPTETFAAPAEVR.[H]	2xPhospho [S10(100); S13(98.7)]	0.00110622	0.000373025	1	1	1	Q05AH6	Q05AH6 [240-264]	Q05AH6 2xPhospho [S249(100); S252(98.7)]	0	2808.21	100	10.19		Peak Found	Not Found	High	High	7.673e-05	1.378e-05	3.89	119.54
FALSE	High	[K].MESEAGADDSAEEGDLLDDDDNEDR.[G]	1xOxidation [M1(100)]; 1xPhospho [S10(100)]	2.97858e-05	0.000373025	1	1	1	Q9Z204	Q9Z204 [259-283]	Q9Z204 1xPhospho [S268(100)]	0	2808.98	100	16.54		Peak Found	Peak Found	High	High	7.673e-05	6.157e-08	5.25	84.95
FALSE	High	[K].VQEAQDSDSDTEGGATGGEAEMDFLR.[N]	1xOxidation [M22(100)]; 1xPhospho [S/T]	0.00395169	0.000373025	1	1	5	Q8VDQ8	Q8VDQ8 [17-42]		0	2811.09	100	40.8		High	High	High	High	7.673e-05	9.322e-05	3.44	86.68
FALSE	High	[K].VSTTTDSPVSPAQAASPFIPVDELSSK.[-]	1xPhospho [S/T]	0.0775416	0.00184082	1	1	1	Q9DB52	Q9DB52 [258-284]		0	2811.33			No Quan Values	Not Found	Not Found	High	High	0.0003515	0.008538	2.34
FALSE	High	[R].LSPAKSPSLSPSPPSPIEKTPLGER.[S]	3xPhospho [S6(98.8); S15(100); S/T]	0.0420448	0.000658968	1	1	4	P14873	P14873 [1246-1270]	P14873 3xPhospho [S1251(98.8); S1260(100); S/T]	2	2812.3	100	12.56		Peak Found	High	High	High	0.0001281	0.003327	2.19	96.48
FALSE	High	[K].NLAKPGVTSTSDSEDEDDQEGEKKR.[K]	1xPhospho [S11(97.5)]	6.07903e-06	0.000373025	1	1	4	Q99JF8	Q99JF8 [262-286]	Q99JF8 1xPhospho [S272(97.5)]	2	2815.23	100	28.79		High	High	High	High	7.673e-05	5.671e-09	5.64	16.76
FALSE	High	[R].DVMSDETNNEETESPSQEFVNITK.[Y]	1xPhospho [S14(100)]	0.000148934	0.000373025	1	1	4	P14873	P14873 [1138-1161]	P14873 1xPhospho [S1151(100)]	0	2823.16	100	26.65		High	High	High	High	7.673e-05	6.863e-07	5.39	118.06
FALSE	High	[R].DVMSDETNNEETESPSQEFVNITK.[Y]	1xPhospho [S/T]; 1xAsn->Asp [N]	0.0249313	0.000658968	1	1	2	P14873	P14873 [1138-1161]		0	2824.14			Not Reliable	Not Found	Not Found	High	High	0.0001281	0.001499	1.56
FALSE	High	[K].VDSSTNSSPSPQQSESLSPAHTSDFR.[T]	1xPhospho [S/T]; 1xAsn->Asp [N6(100)]	0.00291529	0.000373025	1	1	3	Q921K9	Q921K9 [105-130]		0	2829.18	100	25.43		High	Peak Found	Not Found	High	7.673e-05	5.91e-05	2.9	59.94
FALSE	High	[K].DTDSTGSPDRDGMQPSPHEPPYHSK.[A]	1xOxidation [M13(100)]; 1xPhospho [T5(92.7)]	0.0102849	0.000373025	1	1	3	Q8VD37	Q8VD37 [21-45]	Q8VD37 1xPhospho [T25(92.7)]	1	2834.14	100	44.53		High	High	High	High	7.673e-05	0.0003915	3.42	21.48
FALSE	High	[R].KAVGSMPTAGSAGSVPENLNLFPEPGSK.[S]	1xOxidation [M6(100)]; 1xPhospho [S14(98.1)]	0.0644783	0.000945247	1	1	2	Q7TN29	Q7TN29 [226-253]	Q7TN29 1xPhospho [S239(98.1)]	1	2838.34	100	28.2		Peak Found	High	High	High	0.0001825	0.006425	2.52	91.66
FALSE	High	[R].DVMSDETNNEETESPSQEFVNITK.[Y]	1xOxidation [M3(100)]; 1xPhospho [S14(100)]	1.15257e-05	0.000373025	1	1	42	P14873	P14873 [1138-1161]	P14873 1xPhospho [S1151(100)]	0	2839.15	100	9.38		High	High	High	High	7.673e-05	1.482e-08	4.52	109.36
FALSE	High	[R].DVMSDETNNEETESPSQEFVNITK.[Y]	1xOxidation [M3(100)]; 1xPhospho [S14(100)]; 1xAsn->Asp [N21(100)]	7.02516e-05	0.000373025	1	1	52	P14873	P14873 [1138-1161]	P14873 1xPhospho [S1151(100)]	0	2840.13	100	14.08		High	High	High	High	7.673e-05	2.213e-07	6.12	114.54
FALSE	High	[R].LEREDSSEEEEEEIDDEEIERR.[R]	1xPhospho [S6(100)]	0.00968	0.000373025	1	1	4	C0HKD9	C0HKD9 [127-148]	C0HKD9 1xPhospho [S132(100)]	2	2845.15	100	21.66		High	High	High	High	7.673e-05	0.0003589	2.53	54.6
FALSE	High	[K].LASVPAGGAVAVSAAPGSAAPAAGSAPAAAEEK.[K]	1xPhospho [S3(100)]	0.00042599	0.000373025	1	1	3	P99027	P99027 [62-94]	P99027 1xPhospho [S64(100)]	0	2854.4	100	3.33		High	High	High	High	7.673e-05	3.316e-06	3.77	88.21
[truncated: 134 more rows]
