# Supplementary material for: TiO2 Simultaneous Enrichment, On-Line Deglycosylation, and Sequential Analysis of Glyco- and Phosphopeptides
Source: Front Chem. 2021 Aug 11;9:703176. doi: 10.3389/fchem.2021.703176 (PMC8385670; doi:10.3389/fchem.2021.703176)
Supplement: Supplementary file 6 [file Table1.xlsx]

## Sheet: Sheet1
Checked	Confidence	Modification Name	Target Amino Acid	Position in Peptide	Site Probability	Peptide Sequence	# Modified PSMs	# Uncertain Modified PSMs	# Unmodified PSMs	Protein Accession	Protein Description	Position	Master	Motif
FALSE	High	Asn->Asp	N	1	100	NASLASSNNDLQVAEEQYQR	3	0	0	P55937	Golgin subfamily A member 3 OS=Mus musculus OX=10090 GN=Golga3 PE=1 SV=3	491	Master Protein	SMLEAKnASLASS
FALSE	High	Asn->Asp	N	12	100	LTPLEQYEQKVNASAPR	1	0	0	Q03157	Amyloid-like protein 1 OS=Mus musculus OX=10090 GN=Aplp1 PE=1 SV=1	554	Master Protein	QYEQKVnASAPRG
FALSE	High	Asn->Asp	N	4	100	TDYNASVSVPDSSGPER	5	0	5	P61979	Heterogeneous nuclear ribonucleoprotein K OS=Mus musculus OX=10090 GN=Hnrnpk PE=1 SV=1	73	Master Protein	ALRTDYnASVSVP
FALSE	High	Asn->Asp	N	13	100	GTVLCGPPPAVENASLVGVR	3	0	0	P55066	Neurocan core protein OS=Mus musculus OX=10090 GN=Ncan PE=1 SV=1	1175	Master Protein	PPPAVEnASLVGV
FALSE	High	Asn->Asp	N	2	100	NNASTDYDLSDK	9	15	3	P27659	60S ribosomal protein L3 OS=Mus musculus OX=10090 GN=Rpl3 PE=1 SV=3	302	Master Protein	GKLIKNnASTDYD
FALSE	High	Asn->Asp	N	4	100	IVSNASCTTNCLAPLAK	3	0	6	P16858	Glyceraldehyde-3-phosphate dehydrogenase OS=Mus musculus OX=10090 GN=Gapdh PE=1 SV=2	147	Master Protein	SLKIVSnASCTTN
FALSE	High	Asn->Asp	N	5	100	FLIPNASQPESK	4	0	3	P63101	14-3-3 protein zeta/delta OS=Mus musculus OX=10090 GN=Ywhaz PE=1 SV=1	108	Master Protein	EKFLIPnASQPES
FALSE	High	Asn->Asp	N	12	100	SSSHLPPSSYFNASGR	7	0	0	O89023	Tripeptidyl-peptidase 1 OS=Mus musculus OX=10090 GN=Tpp1 PE=1 SV=2	442	Master Protein	PPSSYFnASGRAY
FALSE	High	Asn->Asp	N	1	100	NDSIPQEDFTPDVYR	1	0	0	Q9Z1B3	1-phosphatidylinositol 4,5-bisphosphate phosphodiesterase beta-1 OS=Mus musculus OX=10090 GN=Plcb1 PE=1 SV=2	199	Master Protein	SLPSSRnDSIPQE
FALSE	High	Asn->Asp	N	13	100	QGAIVAVTGDGVNDSPALK	4	0	7	Q8VDN2	Sodium/potassium-transporting ATPase subunit alpha-1 OS=Mus musculus OX=10090 GN=Atp1a1 PE=1 SV=1	720	Master Protein	VTGDGVnDSPALK
FALSE	High	Asn->Asp	N	7	100	LAYATINDSR	4	0	0	Q9Z218	Dipeptidyl aminopeptidase-like protein 6 OS=Mus musculus OX=10090 GN=Dpp6 PE=1 SV=1	258	Master Protein	LAYATInDSRVPL
FALSE	High	Asn->Asp	N	6	100	FLEPYNDSIQAQK	2	0	0	P14231	Sodium/potassium-transporting ATPase subunit beta-2 OS=Mus musculus OX=10090 GN=Atp1b2 PE=1 SV=2	118	Master Protein	KFLEPYnDSIQAQ
FALSE	High	Asn->Asp	N	13	100	QDAVVAVTGDGVNDSPALK	2	0	4	Q9Z1W8	Potassium-transporting ATPase alpha chain 2 OS=Mus musculus OX=10090 GN=Atp12a PE=1 SV=3	731	Master Protein	VTGDGVnDSPALK
FALSE	High	Asn->Asp	N	13	100	QGAIVAVTGDGVNDSPALK	4	0	7	Q6PIC6	Sodium/potassium-transporting ATPase subunit alpha-3 OS=Mus musculus OX=10090 GN=Atp1a3 PE=1 SV=1	710	Master Protein	VTGDGVnDSPALK
FALSE	High	Asn->Asp	N	14	100	TVTNAVVTVPAYFNDSQR	8	0	4	P63017	Heat shock cognate 71 kDa protein OS=Mus musculus OX=10090 GN=Hspa8 PE=1 SV=1	151	Master Protein	TVPAYFnDSQRQA
FALSE	High	Asn->Asp	N	7	100	TPSSMENDSSNLDPSQAPSLAQPLVFSNSK	1	0	1	Q80X50	Ubiquitin-associated protein 2-like OS=Mus musculus OX=10090 GN=Ubap2l PE=1 SV=1	317	Master Protein	TPSSMEnDSSNLD
FALSE	High	Asn->Asp	N	13	100	QGAIVAVTGDGVNDSPALK	4	0	7	Q6PIE5	Sodium/potassium-transporting ATPase subunit alpha-2 OS=Mus musculus OX=10090 GN=Atp1a2 PE=1 SV=1	717	Master Protein	VTGDGVnDSPALK
FALSE	High	Asn->Asp	N	11	100	NAVITVPAYFNDSQR	10	0	4	P38647	Stress-70 protein, mitochondrial OS=Mus musculus OX=10090 GN=Hspa9 PE=1 SV=3	198	Master Protein	TVPAYFnDSQRQA
FALSE	High	Asn->Asp	N	14	100	HLNEIDLFHCIDPNDSK	1	0	2	Q9R0Q7	Prostaglandin E synthase 3 OS=Mus musculus OX=10090 GN=Ptges3 PE=1 SV=1	62	Master Protein	FHCIDPnDSKHKR
FALSE	High	Asn->Asp	N	2	100	LNFSHGTHEYHAETIK	1	0	0	P52480	Pyruvate kinase PKM OS=Mus musculus OX=10090 GN=Pkm PE=1 SV=4	75	Master Protein	MNVARLnFSHGTH
FALSE	High	Asn->Asp	N	6	100	NLHQSNFSLSGAQIDDNNPR	39	2	13	P97427	Dihydropyrimidinase-related protein 1 OS=Mus musculus OX=10090 GN=Crmp1 PE=1 SV=1	538	Master Protein	RNLHQSnFSLSGA
FALSE	High	Asn->Asp	N	1	100	NFSDNQLQEGK	11	1	3	Q9WVA4	Transgelin-2 OS=Mus musculus OX=10090 GN=Tagln2 PE=1 SV=4	161	Master Protein	SKENPRnFSDNQL
FALSE	High	Asn->Asp	N	7	100	HPDASVNFSEFSKK	2	0	0	P63158	High mobility group protein B1 OS=Mus musculus OX=10090 GN=Hmgb1 PE=1 SV=2	37	Master Protein	HPDASVnFSEFSK
FALSE	High	Asn->Asp	N	7	100	ALEENNNFSR	5	10	20	O70166	Stathmin-3 OS=Mus musculus OX=10090 GN=Stmn3 PE=1 SV=1	127	Master Protein	ALEENNnFSRLAE
FALSE	High	Asn->Asp	N	3	100	SVNFSLTPNEIK	1	0	0	P14873	Microtubule-associated protein 1B OS=Mus musculus OX=10090 GN=Map1b PE=1 SV=2	1273	Master Protein	LGERSVnFSLTPN
FALSE	High	Asn->Asp	N	7	100	ALEENNNFSK	0	0	0	P54227	Stathmin OS=Mus musculus OX=10090 GN=Stmn1 PE=1 SV=2	92	Master Protein	AIEENNnFSKMAE
FALSE	High	Asn->Asp	N	10	100	KQEEFDIANNGSSQANK	2	0	0	Q64514	Tripeptidyl-peptidase 2 OS=Mus musculus OX=10090 GN=Tpp2 PE=1 SV=3	161	Master Protein	EFDIANnGSSQAN
FALSE	High	Asn->Asp	N	10	100	VPPGDTPPGNGSGPR	2	0	0	Q99PI8	Reticulon-4 receptor OS=Mus musculus OX=10090 GN=Rtn4r PE=1 SV=1	372	Master Protein	GDTPPGnGSGPRH
FALSE	High	Asn->Asp	N	4	100	NTENGSAPSTAPTDQNR	5	0	0	Q91YL2	E3 ubiquitin-protein ligase RNF126 OS=Mus musculus OX=10090 GN=Rnf126 PE=1 SV=1	49	Master Protein	ETRNTEnGSAPST
FALSE	High	Asn->Asp	N	12	100	ALASETNGTDSNGSNSSNIQ	64	17	11	P63328	Serine/threonine-protein phosphatase 2B catalytic subunit alpha isoform OS=Mus musculus OX=10090 GN=Ppp3ca PE=1 SV=1	513	Master Protein	TNGTDSnGSNSSN
FALSE	High	Asn->Asp	N	17	100	HTGPGILSMANAGPNTNGSQFFICTAK	14	1	6	P17742	Peptidyl-prolyl cis-trans isomerase A OS=Mus musculus OX=10090 GN=Ppia PE=1 SV=2	108	Master Protein	NAGPNTnGSQFFI
FALSE	High	Asn->Asp	N	19	100	LQAALDNEAGGRPAMEPGNGSLDLGGDAAGR	2	0	0	Q8VEK3	Heterogeneous nuclear ribonucleoprotein U OS=Mus musculus OX=10090 GN=Hnrnpu PE=1 SV=1	56	Master Protein	PAMEPGnGSLDLG
FALSE	High	Asn->Asp	N	1	100	NGSEADIDESLYSR	1	0	0	Q02053	Ubiquitin-like modifier-activating enzyme 1 OS=Mus musculus OX=10090 GN=Uba1 PE=1 SV=1	44	Master Protein	TNGMAKnGSEADI
FALSE	High	Asn->Asp	N	11	100	GVVDSEDIPLNLSR	0	0	0	P07901	Heat shock protein HSP 90-alpha OS=Mus musculus OX=10090 GN=Hsp90aa1 PE=1 SV=4	398	Master Protein	SEDLPLnISREML
FALSE	High	Asn->Asp	N	2	100	INISEGNCPER	3	0	1	Q61990	Poly(rC)-binding protein 2 OS=Mus musculus OX=10090 GN=Pcbp2 PE=1 SV=1	48	Master Protein	ESGARInISEGNC
FALSE	High	Asn->Asp	N	8	100	VVAVSPANISR	3	0	0	Q8CJH3	Plexin-B1 OS=Mus musculus OX=10090 GN=Plxnb1 PE=1 SV=2	543	Master Protein	VAVSPAnISREER
FALSE	High	Asn->Asp	N	11	100	TSIDAYDNFDNISLAQR	3	0	0	Q68FD5	Clathrin heavy chain 1 OS=Mus musculus OX=10090 GN=Cltc PE=1 SV=3	1492	Master Protein	AYDNFDnISLAQR
FALSE	High	Asn->Asp	N	5	100	GSNFNISK	3	0	0	P26262	Plasma kallikrein OS=Mus musculus OX=10090 GN=Klkb1 PE=1 SV=2	127	Master Protein	MRGSNFnISKTDN
FALSE	High	Asn->Asp	N	18	100	SYDVPPPPMEPDHPFYSNISK	4	0	3	Q9DBJ1	Phosphoglycerate mutase 1 OS=Mus musculus OX=10090 GN=Pgam1 PE=1 SV=3	135	Master Protein	DHPFYSnISKDRR
FALSE	High	Asn->Asp	N	11	100	GVVDSEDIPLNLSR	0	0	0	P11499	Heat shock protein HSP 90-beta OS=Mus musculus OX=10090 GN=Hsp90ab1 PE=1 SV=3	389	Master Protein	SEDLPLnISREML
FALSE	High	Asn->Asp	N	2	100	INISEGNCPER	3	0	1	P60335	Poly(rC)-binding protein 1 OS=Mus musculus OX=10090 GN=Pcbp1 PE=1 SV=1	48	Master Protein	ESGARInISEGNC
FALSE	High	Asn->Asp	N	2	100	FNISNGGPAPEAITDK	2	0	0	Q9D0F9	Phosphoglucomutase-1 OS=Mus musculus OX=10090 GN=Pgm1 PE=1 SV=4	132	Master Protein	DFGIKFnISNGGP
FALSE	High	Asn->Asp	N	5	100	SFFDNISCDDNR	1	0	6	Q8K2F8	Protein LSM14 homolog A OS=Mus musculus OX=10090 GN=Lsm14a PE=1 SV=1	371	Master Protein	TKSFFDnISCDDN
FALSE	High	Asn->Asp	N	6	100	GVTHLNISGLK	2	0	0	Q91ZX7	Prolow-density lipoprotein receptor-related protein 1 OS=Mus musculus OX=10090 GN=Lrp1 PE=1 SV=1	3954	Master Protein	RGVTHLnISGLKM
FALSE	High	Asn->Asp	N	13	100	MTQESALIFPFLNK	2	0	0	Q99N28	Cell adhesion molecule 3 OS=Mus musculus OX=10090 GN=Cadm3 PE=1 SV=1	288	Master Protein	LIFPFLnKSDSGT
FALSE	High	Asn->Asp	N	12	100	LLQDFFNGKELNK	1	0	0	P63017	Heat shock cognate 71 kDa protein OS=Mus musculus OX=10090 GN=Hspa8 PE=1 SV=1	360	Master Protein	FNGKELnKSINPD
FALSE	High	Asn->Asp	N	14	100	VKEDENVPFLLVGNK	2	0	0	P63321	Ras-related protein Ral-A OS=Mus musculus OX=10090 GN=Rala PE=1 SV=1	127	Master Protein	PFLLVGnKSDLED
FALSE	High	Asn->Asp	N	13	100	LDNLMLELDGTENK	1	0	3	P17183	Gamma-enolase OS=Mus musculus OX=10090 GN=Eno2 PE=1 SV=2	102	Master Protein	ELDGTEnKSKFGA
FALSE	High	Asn->Asp	N	2	100	GNKSPSPPPDGSPAATPEIR	3	0	0	O08539	Myc box-dependent-interacting protein 1 OS=Mus musculus OX=10090 GN=Bin1 PE=1 SV=1	294	Master Protein	NAPEKGnKSPSPP
FALSE	High	Asn->Asp	N	12	100	LAEELPSLTHLNLSGNNLK	2	2	3	Q9EST5	Acidic leucine-rich nuclear phosphoprotein 32 family member B OS=Mus musculus OX=10090 GN=Anp32b PE=1 SV=1	94	Master Protein	PSLTHLnLSGNNL
FALSE	High	Asn->Asp	N	3	100	LENLSSTESGYTATLTR	2	0	0	P70699	Lysosomal alpha-glucosidase OS=Mus musculus OX=10090 GN=Gaa PE=1 SV=2	140	Master Protein	PSYRLEnLSSTES
FALSE	High	Asn->Asp	N	6	100	SLEVLNLSSNK	7	1	0	Q63912	Oligodendrocyte-myelin glycoprotein OS=Mus musculus OX=10090 GN=Omg PE=1 SV=1	152	Master Protein	RSLEVLnLSSNKL
FALSE	High	Asn->Asp	N	3	100	VTNLSDPVVLTFQHQPQPK	2	0	0	Q8K209	Adhesion G-protein coupled receptor G1 OS=Mus musculus OX=10090 GN=Adgrg1 PE=1 SV=1	324	Master Protein	QNTKVTnLSDPVV
FALSE	High	Asn->Asp	N	3	99.5	ENNLSEEVLGK	1	0	1	B1AZP2	Disks large-associated protein 4 OS=Mus musculus OX=10090 GN=Dlgap4 PE=1 SV=1	833	Master Protein	KETKENnLSEEVL
FALSE	High	Asn->Asp	N	21	100	LASETEDNDNSLGDILQASDNLSR	3	0	4	Q8BMI3	ADP-ribosylation factor-binding protein GGA3 OS=Mus musculus OX=10090 GN=Gga3 PE=1 SV=2	285	Master Protein	ILQASDnLSRVIN
FALSE	High	Asn->Asp	N	8	100	TGNESGSNLSDSGSVK	2	0	0	Q9Z0H8	CAP-Gly domain-containing linker protein 2 OS=Mus musculus OX=10090 GN=Clip2 PE=1 SV=2	206	Master Protein	GNESGSnLSDSGS
FALSE	High	Asn->Asp	N	13	100	NAIQAFGNGTDVNMSPK	2	0	2	O08842	GDNF family receptor alpha-2 OS=Mus musculus OX=10090 GN=Gfra2 PE=1 SV=2	362	Master Protein	GNGTDVnMSPKGP
FALSE	High	Asn->Asp	N	4	100	SLWNMSAANNNIK	10	0	0	Q63912	Oligodendrocyte-myelin glycoprotein OS=Mus musculus OX=10090 GN=Omg PE=1 SV=1	103	Master Protein	LPRSLWnMSAANN
FALSE	High	Asn->Asp	N	2	100	VNMSGVSSSNGVVDPR	5	0	0	Q9CZY3	Ubiquitin-conjugating enzyme E2 variant 1 OS=Mus musculus OX=10090 GN=Ube2v1 PE=1 SV=1	89	Master Protein	RFVTRVnMSGVSS
FALSE	High	Asn->Asp	N	20	100	GADDAADADTAIINAEGGQNNSEEK	23	22	15	Q8R5M8	Cell adhesion molecule 1 OS=Mus musculus OX=10090 GN=Cadm1 PE=1 SV=2	446	Master Protein	NAEGGQnNSEEKK
FALSE	High	Asn->Asp	N	5	100	NVETNNSTVLIEGK	2	0	2	Q9Z218	Dipeptidyl aminopeptidase-like protein 6 OS=Mus musculus OX=10090 GN=Dpp6 PE=1 SV=1	112	Master Protein	LRNVETnNSTVLI
FALSE	High	Asn->Asp	N	12	100	SVQLTWTPGDDNNSPITK	10	2	7	Q810U4	Neuronal cell adhesion molecule OS=Mus musculus OX=10090 GN=Nrcam PE=1 SV=2	667	Master Protein	WTPGDDnNSPITK
FALSE	High	Asn->Asp	N	12	100	ALAAGGYDVEKNNSR	1	0	4	P43276	Histone H1.5 OS=Mus musculus OX=10090 GN=H1-5 PE=1 SV=2	76	Master Protein	GYDVEKnNSRIKL
FALSE	High	Asn->Asp	N	8	100	TPGQLSDNNSRQ	2	0	0	Q8C0E2	Vacuolar protein sorting-associated protein 26B OS=Mus musculus OX=10090 GN=Vps26b PE=1 SV=1	332	Master Protein	PGQLSDnNSRQ
FALSE	High	Asn->Asp	N	2	100	ANNSLISNDR	1	0	0	Q9Z0J4	Nitric oxide synthase, brain OS=Mus musculus OX=10090 GN=Nos1 PE=1 SV=1	954	Master Protein	VNIEKAnNSLISN
FALSE	High	Asn->Asp	N	9	100	TPIIEEEQNNSANTQK	31	21	23	Q4KMM3	Oxidation resistance protein 1 OS=Mus musculus OX=10090 GN=Oxr1 PE=1 SV=3	52	Master Protein	IIEEEQnNSANTQ
FALSE	High	Asn->Asp	N	1	100	NNSAIDSGINLTTDTSK	7	22	1	Q9R0K7	Plasma membrane calcium-transporting ATPase 2 OS=Mus musculus OX=10090 GN=Atp2b2 PE=1 SV=2	1164	Master Protein	PSSLNKnNSAIDS
FALSE	High	Asn->Asp	N	12	100	ALAAAGYDVEKNNSR	11	15	3	P15864	Histone H1.2 OS=Mus musculus OX=10090 GN=H1-2 PE=1 SV=2	76	Master Protein	GYDVEKnNSRIKL
FALSE	High	Asn->Asp	N	9	100	LYPIANGNNQSPIDIK	65	29	13	P13634	Carbonic anhydrase 1 OS=Mus musculus OX=10090 GN=Ca1 PE=1 SV=4	28	Master Protein	PIANGNnQSPIDI
FALSE	High	Asn->Asp	N	5	100	SVTSNQSDGTQESCESPDVLDR	6	0	3	Q9QYF9	Protein NDRG3 OS=Mus musculus OX=10090 GN=Ndrg3 PE=1 SV=1	350	Master Protein	SRSVTSnQSDGTQ
FALSE	High	Asn->Asp	N	23	100	GKQADVADQQTTELPAENGETENQSPASEEEKEAK	2	0	3	P18608	Non-histone chromosomal protein HMG-14 OS=Mus musculus OX=10090 GN=Hmgn1 PE=1 SV=2	82	Master Protein	ENGETEnQSPASE
FALSE	High	Asn->Asp	N	13	100	AVSSFDPEIDLSNQSGR	3	0	0	P28828	Receptor-type tyrosine-protein phosphatase mu OS=Mus musculus OX=10090 GN=Ptprm PE=1 SV=2	534	Master Protein	PEIDLSnQSGRVS
FALSE	High	Asn->Asp	N	13	100	AIEQSIEQEEGLNR	15	0	4	P61264	Syntaxin-1B OS=Mus musculus OX=10090 GN=Stx1b PE=1 SV=1	106	Master Protein	EQEEGLnRSSADL
FALSE	High	Asn->Asp	N	13	100	SIEQSIEQEEGLNR	3	0	6	O35526	Syntaxin-1A OS=Mus musculus OX=10090 GN=Stx1a PE=1 SV=3	107	Master Protein	EQEEGLnRSSADL
FALSE	High	Asn->Asp	N	9	100	GSYMEVEDNR	5	0	2	P55088	Aquaporin-4 OS=Mus musculus OX=10090 GN=Aqp4 PE=1 SV=2	283	Master Protein	YMEVEDnRSQVET
FALSE	High	Asn->Asp	N	8	100	AEEDEILNR	1	0	0	P35564	Calnexin OS=Mus musculus OX=10090 GN=Canx PE=1 SV=1	580	Master Protein	EEDEILnRSPRNR
FALSE	High	Asn->Asp	N	4	100	LLANSSMLGEGQVLR	3	0	0	Q4V9Z5	Seizure 6-like protein 2 OS=Mus musculus OX=10090 GN=Sez6l2 PE=1 SV=1	247	Master Protein	APRLLAnSSMLGE
FALSE	High	Asn->Asp	N	1	100	NSSYFVEWIPNNVK	4	0	0	Q7TMM9	Tubulin beta-2A chain OS=Mus musculus OX=10090 GN=Tubb2a PE=1 SV=1	337	Master Protein	LNVQNKnSSYFVE
FALSE	High	Asn->Asp	N	3	100	VDNSSLTGESEPQTR	6	0	3	Q8VDN2	Sodium/potassium-transporting ATPase subunit alpha-1 OS=Mus musculus OX=10090 GN=Atp1a1 PE=1 SV=1	215	Master Protein	NGCKVDnSSLTGE
FALSE	High	Asn->Asp	N	11	100	KENGVFEEISNSSGR	8	0	0	P97300	Neuroplastin OS=Mus musculus OX=10090 GN=Nptn PE=1 SV=3	283	Master Protein	VFEEISnSSGRFF
FALSE	High	Asn->Asp	N	9	100	DGGSTTAGNSSQVSDGAAAVLLAR	2	0	0	Q8VCH0	3-ketoacyl-CoA thiolase B, peroxisomal OS=Mus musculus OX=10090 GN=Acaa1b PE=1 SV=1	274	Master Protein	GSTTAGnSSQVSD
FALSE	High	Asn->Asp	N	10	100	DADEGDTLANSSDLLK	3	0	3	P22005	Proenkephalin-A OS=Mus musculus OX=10090 GN=Penk PE=1 SV=2	152	Master Protein	EGDTLAnSSDLLK
FALSE	High	Asn->Asp	N	4	100	LTVNSSNSIK	17	0	0	P70232	Neural cell adhesion molecule L1-like protein OS=Mus musculus OX=10090 GN=Chl1 PE=1 SV=2	225	Master Protein	PMKLTVnSSNSIK
FALSE	High	Asn->Asp	N	15	100	ALASETNGTDSNGSNSSNIQ	23	23	46	P63328	Serine/threonine-protein phosphatase 2B catalytic subunit alpha isoform OS=Mus musculus OX=10090 GN=Ppp3ca PE=1 SV=1	516	Master Protein	TDSNGSnSSNIQ
FALSE	High	Asn->Asp	N	1	100	NSSGSSESSLPNLAR	10	0	0	Q3UHJ0	AP2-associated protein kinase 1 OS=Mus musculus OX=10090 GN=Aak1 PE=1 SV=2	934	Master Protein	QGGHSRnSSGSSE
FALSE	High	Asn->Asp	N	3	100	VDNSSLTGESEPQTR	6	0	3	Q6PIC6	Sodium/potassium-transporting ATPase subunit alpha-3 OS=Mus musculus OX=10090 GN=Atp1a3 PE=1 SV=1	205	Master Protein	HGCKVDnSSLTGE
FALSE	High	Asn->Asp	N	1	100	NSSYFVEWIPNNVK	4	0	0	Q9ERD7	Tubulin beta-3 chain OS=Mus musculus OX=10090 GN=Tubb3 PE=1 SV=1	337	Master Protein	LAIQSKnSSYFVE
FALSE	High	Asn->Asp	N	4	100	SPTNSSEIFTPAHEENVR	2	0	0	Q3UGS4	Mapk-regulated corepressor-interacting protein 1 OS=Mus musculus OX=10090 GN=Mcrip1 PE=1 SV=1	24	Master Protein	SPRSPTnSSEIFT
FALSE	High	Asn->Asp	N	8	100	AADPPAENSSAPEAEQGGAE	7	0	7	P62960	Y-box-binding protein 1 OS=Mus musculus OX=10090 GN=Ybx1 PE=1 SV=3	310	Master Protein	ADPPAEnSSAPEA
FALSE	High	Asn->Asp	N	7	100	GTEWLVNSSR	4	0	0	P12960	Contactin-1 OS=Mus musculus OX=10090 GN=Cntn1 PE=1 SV=1	457	Master Protein	GTEWLVnSSRILI
FALSE	High	Asn->Asp	N	3	100	VDNSSLTGESEPQTR	6	0	3	Q6PIE5	Sodium/potassium-transporting ATPase subunit alpha-2 OS=Mus musculus OX=10090 GN=Atp1a2 PE=1 SV=1	213	Master Protein	HGCKVDnSSLTGE
FALSE	High	Asn->Asp	N	18	100	AIAHYEQSADYYKGEESNSSANK	5	0	0	P28663	Beta-soluble NSF attachment protein OS=Mus musculus OX=10090 GN=Napb PE=1 SV=2	158	Master Protein	YKGEESnSSANKC
FALSE	High	Asn->Asp	N	1	100	NSSYFVEWIPNNVK	4	0	0	P99024	Tubulin beta-5 chain OS=Mus musculus OX=10090 GN=Tubb5 PE=1 SV=1	337	Master Protein	LNVQNKnSSYFVE
FALSE	High	Asn->Asp	N	1	100	NSSYFVEWIPNNVK	4	0	0	P68372	Tubulin beta-4B chain OS=Mus musculus OX=10090 GN=Tubb4b PE=1 SV=1	337	Master Protein	LNVQNKnSSYFVE
FALSE	High	Asn->Asp	N	1	100	NSSYFVEWIPNNVK	4	0	0	Q9CWF2	Tubulin beta-2B chain OS=Mus musculus OX=10090 GN=Tubb2b PE=1 SV=1	337	Master Protein	LNVQNKnSSYFVE
FALSE	High	Asn->Asp	N	11	100	AADSQNSGEGNTSAAESSFSQEVAR	1	4	2	F6ZDS4	Nucleoprotein TPR OS=Mus musculus OX=10090 GN=Tpr PE=1 SV=1	2109	Master Protein	QNSGEGnTSAAES
FALSE	High	Asn->Asp	N	13	100	QTVEEEGGASSYNTSSK	2	0	0	Q8BYI9	Tenascin-R OS=Mus musculus OX=10090 GN=Tnr PE=1 SV=2	55	Master Protein	GGASSYnTSSKEQ
FALSE	High	Asn->Asp	N	2	100	TNTSALLYDSLR	3	0	0	Q6P1D5	Seizure 6-like protein OS=Mus musculus OX=10090 GN=Sez6l PE=1 SV=1	454	Master Protein	VYSGRTnTSALLY
FALSE	High	Asn->Asp	N	10	100	LGSTAPQVLNTSSPAQQAENEAK	1	0	2	Q9CZ44	NSFL1 cofactor p47 OS=Mus musculus OX=10090 GN=Nsfl1c PE=1 SV=1	269	Master Protein	TAPQVLnTSSPAQ
FALSE	High	Asn->Asp	N	5	100	VSLTNVSISDEGR	3	0	0	Q8R5M8	Cell adhesion molecule 1 OS=Mus musculus OX=10090 GN=Cadm1 PE=1 SV=2	116	Master Protein	LKVSLTnVSISDE
FALSE	High	Asn->Asp	N	5	100	DGVANVSIEDR	9	0	9	P08228	Superoxide dismutase [Cu-Zn] OS=Mus musculus OX=10090 GN=Sod1 PE=1 SV=2	97	Master Protein	GKDGVAnVSIEDR
FALSE	High	Asn->Asp	N	6	100	IAPASNVSHTVVLRPLK	4	0	0	Q9CPW5	Translocon-associated protein subunit beta OS=Mus musculus OX=10090 GN=Ssr2 PE=1 SV=1	88	Master Protein	RIAPASnVSHTVV
FALSE	High	Asn->Asp	N	3	100	LDNVSHTPSSYIETLPK	2	0	1	Q78ZA7	Nucleosome assembly protein 1-like 4 OS=Mus musculus OX=10090 GN=Nap1l4 PE=1 SV=1	47	Master Protein	LQERLDnVSHTPS
FALSE	High	Asn->Asp	N	3	100	SLNVSSSVNQASR	1	0	0	Q4U2R1	E3 ubiquitin-protein ligase HERC2 OS=Mus musculus OX=10090 GN=Herc2 PE=1 SV=3	2791	Master Protein	RMVKSLnVSSSVN
FALSE	High	Asn->Asp	N	1	100	NYSIFLADINQER	1	0	0	O88531	Palmitoyl-protein thioesterase 1 OS=Mus musculus OX=10090 GN=Ppt1 PE=1 SV=2	197	Master Protein	KESVYRnYSIFLA
FALSE	High	Asn->Asp	N	6	100	LSPYVNYSFR	5	0	0	Q810U4	Neuronal cell adhesion molecule OS=Mus musculus OX=10090 GN=Nrcam PE=1 SV=2	710	Master Protein	KLSPYVnYSFRVM
FALSE	High	Asn->Asp	N	7	100	NLAPATNYSLR	2	0	0	P55144	Tyrosine-protein kinase receptor TYRO3 OS=Mus musculus OX=10090 GN=Tyro3 PE=1 SV=2	283	Master Protein	NLAPATnYSLRVR
FALSE	High	Asn->Asp	N	9	100	DGQLLPSSNYSNIK	11	0	0	P13595	Neural cell adhesion molecule 1 OS=Mus musculus OX=10090 GN=Ncam1 PE=1 SV=3	450	Master Protein	QLLPSSnYSNIKI
FALSE	High	Asn->Asp	N	2	100	ANATIEVK	7	0	0	P97300	Neuroplastin OS=Mus musculus OX=10090 GN=Nptn PE=1 SV=3	228	Master Protein	VSAPKAnATIEVK
FALSE	High	Asn->Asp	N	6	100	ISPGKNATGMEVGWYR	2	0	0	Q61885	Myelin-oligodendrocyte glycoprotein OS=Mus musculus OX=10090 GN=Mog PE=1 SV=1	59	Master Protein	RISPGKnATGMEV
FALSE	High	Asn->Asp	N	2	100	ANATLLLGPLR	11	0	0	P55066	Neurocan core protein OS=Mus musculus OX=10090 GN=Ncan PE=1 SV=1	121	Master Protein	YPRHRAnATLLLG
FALSE	High	Asn->Asp	N	9	100	KDRVTDALNATR	1	0	0	P63038	60 kDa heat shock protein, mitochondrial OS=Mus musculus OX=10090 GN=Hspd1 PE=1 SV=1	426	Master Protein	RVTDALnATRAAV
FALSE	High	Asn->Asp	N	1	100	NATNEQDLANR	5	0	0	Q61301	Catenin alpha-2 OS=Mus musculus OX=10090 GN=Ctnna2 PE=1 SV=3	165	Master Protein	ALEAVKnATNEQD
FALSE	High	Asn->Asp	N	6	100	VCMDLNDTVPEYK	1	0	0	Q9R111	Guanine deaminase OS=Mus musculus OX=10090 GN=Gda PE=1 SV=1	174	Master Protein	KVCMDLnDTVPEY
FALSE	High	Asn->Asp	N	5	100	LGACNDTLK	3	0	3	P32261	Antithrombin-III OS=Mus musculus OX=10090 GN=Serpinc1 PE=1 SV=1	129	Master Protein	TKLGACnDTLKQL
FALSE	High	Asn->Asp	N	6	100	GVFITNETGQPLIGK	5	0	0	P70699	Lysosomal alpha-glucosidase OS=Mus musculus OX=10090 GN=Gaa PE=1 SV=2	470	Master Protein	RGVFITnETGQPL
FALSE	High	Asn->Asp	N	9	100	GVGIISEGNETVEDIAAR	3	0	5	Q8VDN2	Sodium/potassium-transporting ATPase subunit alpha-1 OS=Mus musculus OX=10090 GN=Atp1a1 PE=1 SV=1	638	Master Protein	GIISEGnETVEDI
FALSE	High	Asn->Asp	N	2	100	GNETIVNLIHSTR	6	0	0	Q00493	Carboxypeptidase E OS=Mus musculus OX=10090 GN=Cpe PE=1 SV=2	139	Master Protein	NEYQKGnETIVNL
FALSE	High	Asn->Asp	N	9	100	GVGIISEGNETVEDIAAR	3	0	5	Q6PIC6	Sodium/potassium-transporting ATPase subunit alpha-3 OS=Mus musculus OX=10090 GN=Atp1a3 PE=1 SV=1	628	Master Protein	GIISEGnETVEDI
FALSE	High	Asn->Asp	N	1	100	NETDESQIQLAGGDVELPR	5	0	2	Q8R1B5	Complexin-3 OS=Mus musculus OX=10090 GN=Cplx3 PE=1 SV=1	85	Master Protein	KYRLPKnETDESQ
FALSE	High	Asn->Asp	N	9	100	GVGIISEGNETVEDIAAR	3	0	5	Q6PIE5	Sodium/potassium-transporting ATPase subunit alpha-2 OS=Mus musculus OX=10090 GN=Atp1a2 PE=1 SV=1	635	Master Protein	GIISEGnETVEDI
FALSE	High	Asn->Asp	N	7	100	VELVAMNETDPK	2	0	0	Q01097	Glutamate receptor ionotropic, NMDA 2B OS=Mus musculus OX=10090 GN=Grin2b PE=1 SV=3	74	Master Protein	VELVAMnETDPKS
FALSE	High	Asn->Asp	N	6	100	DGQVINETSQHHDDLE	8	0	3	P20152	Vimentin OS=Mus musculus OX=10090 GN=Vim PE=1 SV=3	456	Master Protein	RDGQVInETSQHH
FALSE	High	Asn->Asp	N	5	100	TCLLNETGDEPFQYKN	9	0	5	P15105	Glutamine synthetase OS=Mus musculus OX=10090 GN=Glul PE=1 SV=6	362	Master Protein	VRTCLLnETGDEP
FALSE	High	Asn->Asp	N	6	100	VLTLANFTTK	11	0	0	P01831	Thy-1 membrane glycoprotein OS=Mus musculus OX=10090 GN=Thy1 PE=1 SV=1	94	Master Protein	KVLTLAnFTTKDE
FALSE	High	Asn->Asp	N	6	100	AVGKDNFTLIPEGTNGTEER	15	0	13	O08553	Dihydropyrimidinase-related protein 2 OS=Mus musculus OX=10090 GN=Dpysl2 PE=1 SV=2	347	Master Protein	KAVGKDnFTLIPE
FALSE	High	Asn->Asp	N	6	100	AVGKDNFTLIPEGVNGIEER	1	0	0	P97427	Dihydropyrimidinase-related protein 1 OS=Mus musculus OX=10090 GN=Crmp1 PE=1 SV=1	347	Master Protein	KAVGKDnFTLIPE
FALSE	High	Asn->Asp	N	4	100	SAENFTVLIK	2	0	0	Q9Z1M0	P2X purinoceptor 7 OS=Mus musculus OX=10090 GN=P2rx7 PE=1 SV=2	187	Master Protein	LLRSAEnFTVLIK
FALSE	High	Asn->Asp	N	2	100	NNFTDFTDVR	10	17	2	Q9CPS6	Histidine triad nucleotide-binding protein 3 OS=Mus musculus OX=10090 GN=Hint3 PE=1 SV=1	105	Master Protein	TMLERNnFTDFTD
FALSE	High	Asn->Asp	N	2	100	INFTAPFNPNK	9	0	0	Q9QYS2	Metabotropic glutamate receptor 3 OS=Mus musculus OX=10090 GN=Grm3 PE=1 SV=1	439	Master Protein	DYLLKInFTAPFN
FALSE	High	Asn->Asp	N	6	100	AIGKDNFTAIPEGTNGVEER	1	0	0	Q62188	Dihydropyrimidinase-related protein 3 OS=Mus musculus OX=10090 GN=Dpysl3 PE=1 SV=1	347	Master Protein	KAIGKDnFTAIPE
FALSE	High	Asn->Asp	N	3	100	GENFTETDVK	2	0	0	P04925	Major prion protein OS=Mus musculus OX=10090 GN=Prnp PE=1 SV=2	196	Master Protein	TTTKGEnFTETDV
FALSE	High	Asn->Asp	N	6	100	AVGKDNFTLIPEGVNGIEER	1	0	0	O35098	Dihydropyrimidinase-related protein 4 OS=Mus musculus OX=10090 GN=Dpysl4 PE=1 SV=1	347	Master Protein	KAVGKDnFTLIPE
FALSE	High	Asn->Asp	N	6	100	GLFPENFTR	1	0	0	Q7TQF7	Amphiphysin OS=Mus musculus OX=10090 GN=Amph PE=1 SV=1	680	Master Protein	KGLFPEnFTRRLE
FALSE	High	Asn->Asp	N	2	100	LNGTDPEDVIR	5	0	1	Q9CQ19	Myosin regulatory light polypeptide 9 OS=Mus musculus OX=10090 GN=Myl9 PE=1 SV=3	95	Master Protein	MFGEKLnGTDPED
FALSE	High	Asn->Asp	N	3	100	NPNGTVTVISR	6	0	0	Q9JKF6	Nectin-1 OS=Mus musculus OX=10090 GN=Nectin1 PE=1 SV=3	202	Master Protein	QEIRNPnGTVTVI
FALSE	High	Asn->Asp	N	8	100	NAIQAFGNGTDVNMSPK	4	0	0	O08842	GDNF family receptor alpha-2 OS=Mus musculus OX=10090 GN=Gfra2 PE=1 SV=2	357	Master Protein	AIQAFGnGTDVNM
FALSE	High	Asn->Asp	N	16	100	GGPPGQFHDNANGGQNGTVQEIMIPAGK	1	0	0	Q3U0V1	Far upstream element-binding protein 2 OS=Mus musculus OX=10090 GN=Khsrp PE=1 SV=2	233	Master Protein	NANGGQnGTVQEI
FALSE	High	Asn->Asp	N	15	100	AVGKDNFTLIPEGTNGTEER	25	0	3	O08553	Dihydropyrimidinase-related protein 2 OS=Mus musculus OX=10090 GN=Dpysl2 PE=1 SV=2	356	Master Protein	LIPEGTnGTEERM
FALSE	High	Asn->Asp	N	7	100	ALASETNGTDSNGSNSSNIQ	81	3	8	P63328	Serine/threonine-protein phosphatase 2B catalytic subunit alpha isoform OS=Mus musculus OX=10090 GN=Ppp3ca PE=1 SV=1	508	Master Protein	ALASETnGTDSNG
FALSE	High	Asn->Asp	N	3	100	IVNGTLTK	2	0	0	P33587	Vitamin K-dependent protein C OS=Mus musculus OX=10090 GN=Proc PE=1 SV=2	214	Master Protein	PDPRIVnGTLTKQ
FALSE	High	Asn->Asp	N	6	100	QTLFFNGTR	5	0	0	Q8R464	Cell adhesion molecule 4 OS=Mus musculus OX=10090 GN=Cadm4 PE=1 SV=1	67	Master Protein	RQTLFFnGTRALK
FALSE	High	Asn->Asp	N	7	100	VFDKEGNGTVMGAEIR	2	0	2	Q60605	Myosin light polypeptide 6 OS=Mus musculus OX=10090 GN=Myl6 PE=1 SV=3	101	Master Protein	VFDKEGnGTVMGA
FALSE	High	Asn->Asp	N	7	100	VFDKESNGTVMGAELR	1	0	0	P09541	Myosin light chain 4 OS=Mus musculus OX=10090 GN=Myl4 PE=1 SV=3	143	Master Protein	VFDKESnGTVMGA
FALSE	High	Asn->Asp	N	9	100	ALVAVDPGNHTAPR	3	0	0	O35305	Tumor necrosis factor receptor superfamily member 11A OS=Mus musculus OX=10090 GN=Tnfrsf11a PE=1 SV=1	106	Master Protein	VAVDPGnHTAPRR
FALSE	High	Asn->Asp	N	5	100	LSIGNITAK	1	0	0	Q9CR95	Adaptin ear-binding coat-associated protein 1 OS=Mus musculus OX=10090 GN=Necap1 PE=1 SV=2	165	Master Protein	IKLSIGnITAKKG
FALSE	High	Asn->Asp	N	3	100	MSNITFR	4	0	0	Q9CQF9	Prenylcysteine oxidase OS=Mus musculus OX=10090 GN=Pcyox1 PE=1 SV=1	323	Master Protein	LNRKMSnITFRNF
FALSE	High	Asn->Asp	N	3	100	GDNITLLQSVSN	3	0	4	P62305	Small nuclear ribonucleoprotein E OS=Mus musculus OX=10090 GN=Snrpe PE=1 SV=1	83	Master Protein	IMLKGDnITLLQS
FALSE	High	Asn->Asp	N	21	100	DVMSDETNNEETESPSQEFVNITK	7	0	6	P14873	Microtubule-associated protein 1B OS=Mus musculus OX=10090 GN=Map1b PE=1 SV=2	1158	Master Protein	PSQEFVnITKYES
FALSE	High	Asn->Asp	N	5	100	DAVNNITAK	6	4	0	O08532	Voltage-dependent calcium channel subunit alpha-2/delta-1 OS=Mus musculus OX=10090 GN=Cacna2d1 PE=1 SV=1	324	Master Protein	LKDAVNnITAKGI
FALSE	High	Asn->Asp	N	4	100	GTDNITVR	5	0	0	Q8BLK3	Limbic system-associated membrane protein OS=Mus musculus OX=10090 GN=Lsamp PE=1 SV=1	40	Master Protein	FNRGTDnITVRQG
FALSE	High	Asn->Asp	N	3	100	VGNITSVR	1	0	0	Q8R1C0	Potassium voltage-gated channel subfamily C member 4 OS=Mus musculus OX=10090 GN=Kcnc4 PE=2 SV=1	269	Master Protein	EIHRVGnITSVRF
FALSE	High	Asn->Asp	N	6	100	VGVDANITR	2	0	0	Q9WTS4	Teneurin-1 OS=Mus musculus OX=10090 GN=Tenm1 PE=1 SV=1	2151	Master Protein	RVGVDAnITRYFY
FALSE	High	Asn->Asp	N	6	100	IGSLDNITHVPGGGNK	11	0	6	P10637	Microtubule-associated protein tau OS=Mus musculus OX=10090 GN=Mapt PE=1 SV=3	651	Master Protein	KIGSLDnITHVPG
FALSE	High	Asn->Asp	N	6	100	TLVSPNKTETK	1	0	0	Q80YN3	Breast carcinoma-amplified sequence 1 homolog OS=Mus musculus OX=10090 GN=Bcas1 PE=1 SV=3	298	Master Protein	KTLVSPnKTETKK
FALSE	High	Asn->Asp	N	14	100	NYTDVYDKNNLLTNK	5	1	0	Q9R111	Guanine deaminase OS=Mus musculus OX=10090 GN=Gda PE=1 SV=1	273	Master Protein	KNNLLTnKTVMAH
FALSE	High	Asn->Asp	N	10	100	NTESIIELQNK	1	0	0	P50586	Tubby protein OS=Mus musculus OX=10090 GN=Tub PE=1 SV=1	426	Master Protein	SIIELQnKTPVWN
FALSE	High	Asn->Asp	N	9	100	LVTQTIPCNK	1	0	0	P56528	ADP-ribosyl cyclase/cyclic ADP-ribose hydrolase 1 OS=Mus musculus OX=10090 GN=Cd38 PE=1 SV=2	124	Master Protein	TQTIPCnKTLFWS
FALSE	High	Asn->Asp	N	7	100	LAGLDINKTEGEDDGQR	6	0	2	P63248	cAMP-dependent protein kinase inhibitor alpha OS=Mus musculus OX=10090 GN=Pkia PE=1 SV=2	48	Master Protein	LAGLDInKTEGED
FALSE	High	Asn->Asp	N	7	100	KIYIPLNK	1	0	0	P57716	Nicastrin OS=Mus musculus OX=10090 GN=Ncstn PE=1 SV=3	44	Master Protein	KIYIPLnKTAPCV
FALSE	High	Asn->Asp	N	9	100	SAEGTFFINK	2	0	0	P29416	Beta-hexosaminidase subunit alpha OS=Mus musculus OX=10090 GN=Hexa PE=1 SV=2	157	Master Protein	EGTFFInKTKIKD
FALSE	High	Asn->Asp	N	9	100	NQDNLQGWNK	1	0	0	Q9DBP5	UMP-CMP kinase OS=Mus musculus OX=10090 GN=Cmpk1 PE=1 SV=1	105	Master Protein	DNLQGWnKTMDGK
FALSE	High	Asn->Asp	N	11	100	VYVGNLGNNGNK	79	25	76	P84104	Serine/arginine-rich splicing factor 3 OS=Mus musculus OX=10090 GN=Srsf3 PE=1 SV=1	22	Master Protein	NLGNNGnKTELER
FALSE	High	Asn->Asp	N	8	100	VAVLENQNK	1	0	0	P81269	Cyclic AMP-dependent transcription factor ATF-1 OS=Mus musculus OX=10090 GN=Atf1 PE=1 SV=1	250	Master Protein	AVLENQnKTLIEE
FALSE	High	Asn->Asp	N	4	100	VNDNKTAAEEALR	1	0	0	P02468	Laminin subunit gamma-1 OS=Mus musculus OX=10090 GN=Lamc1 PE=1 SV=2	1378	Master Protein	DRRVNDnKTAAEE
FALSE	High	Asn->Asp	N	3	100	LSNLTEGMLR	1	0	0	Q68FM6	Protein phosphatase 1 regulatory subunit 29 OS=Mus musculus OX=10090 GN=Elfn2 PE=1 SV=1	117	Master Protein	GYNRLSnLTEGML
FALSE	High	Asn->Asp	N	13	100	IVSPEPGGAAGPNLTCR	2	0	0	Q4V9Z5	Seizure 6-like protein 2 OS=Mus musculus OX=10090 GN=Sez6l2 PE=1 SV=1	373	Master Protein	GGAAGPnLTCRWV
FALSE	High	Asn->Asp	N	7	100	LYLDHNNLTR	4	0	0	P50608	Fibromodulin OS=Mus musculus OX=10090 GN=Fmod PE=2 SV=1	166	Master Protein	LYLDHNnLTRMPG
FALSE	High	Asn->Asp	N	4	100	LSGNLTLLR	2	0	0	P70206	Plexin-A1 OS=Mus musculus OX=10090 GN=Plxna1 PE=1 SV=1	75	Master Protein	IYKLSGnLTLLRA
FALSE	High	Asn->Asp	N	2	100	LNLTTDPK	2	0	0	Q61543	Golgi apparatus protein 1 OS=Mus musculus OX=10090 GN=Glg1 PE=1 SV=1	161	Master Protein	LWNYKLnLTTDPK
FALSE	High	Asn->Asp	N	5	100	IVDVNLTSEGK	4	0	0	Q9ET30	Transmembrane 9 superfamily member 3 OS=Mus musculus OX=10090 GN=Tm9sf3 PE=1 SV=1	172	Master Protein	NRIVDVnLTSEGK
FALSE	High	Asn->Asp	N	10	100	NNSAIDSGINLTTDTSK	8	0	22	Q9R0K7	Plasma membrane calcium-transporting ATPase 2 OS=Mus musculus OX=10090 GN=Atp2b2 PE=1 SV=2	1173	Master Protein	AIDSGInLTTDTS
FALSE	High	Asn->Asp	N	5	100	LAAPNLTVEEGK	3	0	0	P15209	BDNF/NT-3 growth factors receptor OS=Mus musculus OX=10090 GN=Ntrk2 PE=1 SV=1	205	Master Protein	ARLAAPnLTVEEG
FALSE	High	Asn->Asp	N	1	100	NLTIVDSGLK	4	0	0	P15209	BDNF/NT-3 growth factors receptor OS=Mus musculus OX=10090 GN=Ntrk2 PE=1 SV=1	95	Master Protein	AYVGLRnLTIVDS
FALSE	High	Asn->Asp	N	7	100	AFSGSPNLTK	5	0	0	Q9DBB9	Carboxypeptidase N subunit 2 OS=Mus musculus OX=10090 GN=Cpn2 PE=1 SV=2	74	Master Protein	AFSGSPnLTKVVF
FALSE	High	Asn->Asp	N	4	99.7	LLNNLTSIK	4	0	0	P02468	Laminin subunit gamma-1 OS=Mus musculus OX=10090 GN=Lamc1 PE=1 SV=2	648	Master Protein	FQKLLNnLTSIKI
FALSE	High	Asn->Asp	N	2	100	DNLTLWTSDTQGDEAEAGEGGEN	1	0	7	P63101	14-3-3 protein zeta/delta OS=Mus musculus OX=10090 GN=Ywhaz PE=1 SV=1	224	Master Protein	MQLLRDnLTLWTS
FALSE	High	Asn->Asp	N	2	100	DNLTLWTSDMQGDGEEQNK	2	0	5	P62259	14-3-3 protein epsilon OS=Mus musculus OX=10090 GN=Ywhae PE=1 SV=1	227	Master Protein	MQLLRDnLTLWTS
FALSE	High	Asn->Asp	N	6	100	VFGSQNLTTVK	13	0	0	Q9JKR6	Hypoxia up-regulated protein 1 OS=Mus musculus OX=10090 GN=Hyou1 PE=1 SV=1	515	Master Protein	RVFGSQnLTTVKL
FALSE	High	Asn->Asp	N	7	100	RGDLNINMTSPMGTK	1	0	0	P21661	Neuroendocrine convertase 2 OS=Mus musculus OX=10090 GN=Pcsk2 PE=1 SV=1	523	Master Protein	RGDLNInMTSPMG
FALSE	High	Asn->Asp	N	5	99.6	TVEINNTDAEGR	1	2	0	Q6NSR8	Probable aminopeptidase NPEPL1 OS=Mus musculus OX=10090 GN=Npepl1 PE=1 SV=1	339	Master Protein	GKTVEInNTDAEG
FALSE	High	Asn->Asp	N	12	100	DVATSPISPTENNTTPPDALTR	9	15	8	O88643	Serine/threonine-protein kinase PAK 1 OS=Mus musculus OX=10090 GN=Pak1 PE=1 SV=1	227	Master Protein	PISPTEnNTTPPD
FALSE	High	Asn->Asp	N	11	100	IGGDAATTVNNNTPDFGFGGQK	17	17	18	Q3U0V1	Far upstream element-binding protein 2 OS=Mus musculus OX=10090 GN=Khsrp PE=1 SV=2	99	Master Protein	AATTVNnNTPDFG
FALSE	High	Asn->Asp	N	1	100	NNTQVLINCR	8	6	5	P62317	Small nuclear ribonucleoprotein Sm D2 OS=Mus musculus OX=10090 GN=Snrpd2 PE=1 SV=1	38	Master Protein	LTQSVKnNTQVLI
FALSE	High	Asn->Asp	N	7	100	LVQDVANNTNEEAGDGTTTATVLAR	44	48	26	P63038	60 kDa heat shock protein, mitochondrial OS=Mus musculus OX=10090 GN=Hspd1 PE=1 SV=1	103	Master Protein	LVQDVAnNTNEEA
FALSE	High	Asn->Asp	N	4	100	VAGNQTSAVLR	3	0	0	Q07409	Contactin-3 OS=Mus musculus OX=10090 GN=Cntn3 PE=1 SV=2	860	Master Protein	KVKVAGnQTSAVL
FALSE	High	Asn->Asp	N	3	100	LLNQTLR	7	0	0	Q9CQF9	Prenylcysteine oxidase OS=Mus musculus OX=10090 GN=Pcyox1 PE=1 SV=1	196	Master Protein	DYVRLLnQTLREN
FALSE	High	Asn->Asp	N	4	100	VPGNQTSTTLK	5	0	0	P11627	Neural cell adhesion molecule L1 OS=Mus musculus OX=10090 GN=L1cam PE=1 SV=1	670	Master Protein	LGKVPGnQTSTTL
FALSE	High	Asn->Asp	N	12	100	TAPFDSRFPNQNQTK	4	0	0	P56391	Cytochrome c oxidase subunit 6B1 OS=Mus musculus OX=10090 GN=Cox6b1 PE=1 SV=2	25	Master Protein	SRFPNQnQTKNCW
FALSE	High	Asn->Asp	N	5	100	FINYNQTVSR	1	0	0	Q8C7X2	ER membrane protein complex subunit 1 OS=Mus musculus OX=10090 GN=Emc1 PE=1 SV=1	917	Master Protein	ERFINYnQTVSRM
FALSE	High	Asn->Asp	N	7	100	TLFLFPNQTGFPSK	6	0	0	Q61361	Brevican core protein OS=Mus musculus OX=10090 GN=Bcan PE=1 SV=2	336	Master Protein	TLFLFPnQTGFPS
FALSE	High	Asn->Asp	N	8	100	ASVDVFGNR	2	0	0	A2A699	Protein FAM171A2 OS=Mus musculus OX=10090 GN=Fam171a2 PE=1 SV=1	66	Master Protein	SVDVFGnRTLLAA
FALSE	High	Asn->Asp	N	10	100	VEIIANDQGNR	96	9	43	Q61696	Heat shock 70 kDa protein 1A OS=Mus musculus OX=10090 GN=Hspa1a PE=1 SV=2	35	Master Protein	IANDQGnRTTPSY
FALSE	High	Asn->Asp	N	10	100	NFITQGPYENR	5	0	3	P62814	V-type proton ATPase subunit B, brain isoform OS=Mus musculus OX=10090 GN=Atp6v1b2 PE=1 SV=1	470	Master Protein	TQGPYEnRTVYET
FALSE	High	Asn->Asp	N	10	100	DYVAKGEDVNR	4	0	16	P62774	Myotrophin OS=Mus musculus OX=10090 GN=Mtpn PE=1 SV=2	29	Master Protein	AKGEDVnRTLEGG
FALSE	High	Asn->Asp	N	10	100	VEIIANDQGNR	96	9	43	P63017	Heat shock cognate 71 kDa protein OS=Mus musculus OX=10090 GN=Hspa8 PE=1 SV=1	35	Master Protein	IANDQGnRTTPSY
FALSE	High	Asn->Asp	N	10	100	LADIQIEQLNR	3	0	0	Q9CWM4	Prefoldin subunit 1 OS=Mus musculus OX=10090 GN=Pfdn1 PE=1 SV=1	38	Master Protein	IQIEQLnRTKKHA
FALSE	High	Asn->Asp	N	8	100	AHNELGTNSTSLR	1	0	0	Q5RKR3	Immunoglobulin superfamily containing leucine-rich repeat protein 2 OS=Mus musculus OX=10090 GN=Islr2 PE=1 SV=1	365	Master Protein	HNELGTnSTSLRV
FALSE	High	Asn->Asp	N	6	100	NVETNNSTVLIEGK	4	0	0	Q9Z218	Dipeptidyl aminopeptidase-like protein 6 OS=Mus musculus OX=10090 GN=Dpp6 PE=1 SV=1	113	Master Protein	RNVETNnSTVLIE
FALSE	High	Asn->Asp	N	5	100	ALSPNSTISSAPK	3	0	0	Q8BJS4	SUN domain-containing protein 2 OS=Mus musculus OX=10090 GN=Sun2 PE=1 SV=3	650	Master Protein	PKALSPnSTISSA
FALSE	High	Asn->Asp	N	7	100	VAEIPFNSTNK	2	0	0	Q9Z1W8	Potassium-transporting ATPase alpha chain 2 OS=Mus musculus OX=10090 GN=Atp12a PE=1 SV=3	494	Master Protein	VAEIPFnSTNKFQ
FALSE	High	Asn->Asp	N	3	100	FINSTFLEQK	2	0	0	Q8BG39	Synaptic vesicle glycoprotein 2B OS=Mus musculus OX=10090 GN=Sv2b PE=1 SV=1	516	Master Protein	INCRFInSTFLEQ
FALSE	High	Asn->Asp	N	5	100	VDVMNSTLVK	7	0	0	P70232	Neural cell adhesion molecule L1-like protein OS=Mus musculus OX=10090 GN=Chl1 PE=1 SV=2	822	Master Protein	QRVDVMnSTLVKV
FALSE	High	Asn->Asp	N	7	100	VAEIPFNSTNK	2	0	0	Q6PIC6	Sodium/potassium-transporting ATPase subunit alpha-3 OS=Mus musculus OX=10090 GN=Atp1a3 PE=1 SV=1	473	Master Protein	VAEIPFnSTNKYQ
FALSE	High	Asn->Asp	N	2	100	ANSTGILSVR	11	0	0	Q61330	Contactin-2 OS=Mus musculus OX=10090 GN=Cntn2 PE=1 SV=2	500	Master Protein	NFMGKAnSTGILS
FALSE	High	Asn->Asp	N	7	100	GTEILGNSTR	5	0	0	Q61330	Contactin-2 OS=Mus musculus OX=10090 GN=Cntn2 PE=1 SV=2	463	Master Protein	GTEILGnSTRVTV
FALSE	High	Asn->Asp	N	3	100	LVNSTFLHNK	7	0	0	Q9JIS5	Synaptic vesicle glycoprotein 2A OS=Mus musculus OX=10090 GN=Sv2a PE=1 SV=1	573	Master Protein	VNSRLVnSTFLHN
FALSE	High	Asn->Asp	N	2	100	ANSTGTLVITNPTR	22	0	0	P12960	Contactin-1 OS=Mus musculus OX=10090 GN=Cntn1 PE=1 SV=1	494	Master Protein	NNRGKAnSTGTLV
FALSE	High	Asn->Asp	N	7	100	VAEIPFNSTNK	2	0	0	Q6PIE5	Sodium/potassium-transporting ATPase subunit alpha-2 OS=Mus musculus OX=10090 GN=Atp1a2 PE=1 SV=1	481	Master Protein	VAEIPFnSTNKYQ
FALSE	High	Asn->Asp	N	1	100	NSTKEEILAALEK	3	0	0	Q61207	Prosaposin OS=Mus musculus OX=10090 GN=Psap PE=1 SV=2	459	Master Protein	EHNLEKnSTKEEI
FALSE	High	Asn->Asp	N	1	100	NSTIQAANLAGLK	1	0	0	Q8BM72	Heat shock 70 kDa protein 13 OS=Mus musculus OX=10090 GN=Hspa13 PE=1 SV=1	184	Master Protein	FDLQQRnSTIQAA
FALSE	High	Asn->Asp	N	13	100	DVATSPISPTENNTTPPDALTR	11	15	6	O88643	Serine/threonine-protein kinase PAK 1 OS=Mus musculus OX=10090 GN=Pak1 PE=1 SV=1	228	Master Protein	ISPTENnTTPPDA
FALSE	High	Asn->Asp	N	1	100	NTTGVTEEALK	3	0	0	P16546	Spectrin alpha chain, non-erythrocytic 1 OS=Mus musculus OX=10090 GN=Sptan1 PE=1 SV=4	2316	Master Protein	QQIQARnTTGVTE
FALSE	High	Asn->Asp	N	12	100	KVLVAPPSEEANTTK	5	0	0	P43006	Excitatory amino acid transporter 2 OS=Mus musculus OX=10090 GN=Slc1a2 PE=1 SV=1	205	Master Protein	PPSEEAnTTKAVI
FALSE	High	Asn->Asp	N	5	100	LAVTNTTMTGTVLK	3	0	0	P70302	Stromal interaction molecule 1 OS=Mus musculus OX=10090 GN=Stim1 PE=1 SV=2	171	Master Protein	PRLAVTnTTMTGT
FALSE	High	Asn->Asp	N	6	100	IGPFANTTK	1	0	0	Q9WTS6	Teneurin-3 OS=Mus musculus OX=10090 GN=Tenm3 PE=1 SV=1	2140	Master Protein	KIGPFAnTTKYAY
FALSE	High	Asn->Asp	N	2	100	LNVTSPDLFR	2	0	0	Q61001	Laminin subunit alpha-5 OS=Mus musculus OX=10090 GN=Lama5 PE=1 SV=4	926	Master Protein	RIVARLnVTSPDL
FALSE	High	Asn->Asp	N	4	100	AMDNVTVR	11	0	0	Q99PJ0	Neurotrimin OS=Mus musculus OX=10090 GN=Ntm PE=1 SV=2	44	Master Protein	FPKAMDnVTVRQG
FALSE	High	Asn->Asp	N	8	100	FNSANEDNVTQVR	3	0	3	P24270	Catalase OS=Mus musculus OX=10090 GN=Cat PE=1 SV=4	439	Master Protein	NSANEDnVTQVRT
FALSE	High	Asn->Asp	N	1	100	NVTELNEPLSNEER	17	0	9	P61982	14-3-3 protein gamma OS=Mus musculus OX=10090 GN=Ywhag PE=1 SV=2	29	Master Protein	MAAAMKnVTELNE
FALSE	High	Asn->Asp	N	3	100	ALNVTLSSMGR	3	0	0	P01029	Complement C4-B OS=Mus musculus OX=10090 GN=C4b PE=1 SV=3	1324	Master Protein	TEEKALnVTLSSM
FALSE	High	Asn->Asp	N	3	100	GGNVTLPCK	2	0	0	Q9QUP5	Hyaluronan and proteoglycan link protein 1 OS=Mus musculus OX=10090 GN=Hapln1 PE=1 SV=1	58	Master Protein	FSHRGGnVTLPCK
FALSE	High	Asn->Asp	N	10	100	CSELEEELKNVTNNLK	2	0	0	P21107	Tropomyosin alpha-3 chain OS=Mus musculus OX=10090 GN=Tpm3 PE=1 SV=3	200	Master Protein	LEEELKnVTNNLK
FALSE	High	Asn->Asp	N	10	100	YYHGELSYLNVTR	1	0	0	P18242	Cathepsin D OS=Mus musculus OX=10090 GN=Ctsd PE=1 SV=1	261	Master Protein	GELSYLnVTRKAY
FALSE	High	Asn->Asp	N	6	100	IDSTGNVTNELR	5	0	0	Q9WU60	Attractin OS=Mus musculus OX=10090 GN=Atrn PE=1 SV=3	415	Master Protein	KIDSTGnVTNELR
FALSE	High	Asn->Asp	N	1	100	NVTAIQGPGGK	6	0	4	Q9D6R2	Isocitrate dehydrogenase [NAD] subunit alpha, mitochondrial OS=Mus musculus OX=10090 GN=Idh3a PE=1 SV=1	67	Master Protein	IQWEERnVTAIQG
FALSE	High	Asn->Asp	N	2	100	INVTEVYDK	3	0	0	Q8BTJ4	Bis(5'-adenosyl)-triphosphatase enpp4 OS=Mus musculus OX=10090 GN=Enpp4 PE=1 SV=1	279	Master Protein	AILPKInVTEVYD
FALSE	High	Asn->Asp	N	1	100	NYTDNELEK	5	0	2	P26443	Glutamate dehydrogenase 1, mitochondrial OS=Mus musculus OX=10090 GN=Glud1 PE=1 SV=1	192	Master Protein	VKINPKnYTDNEL
FALSE	High	Asn->Asp	N	1	100	NYTDVYDKNNLLTNK	4	0	2	Q9R111	Guanine deaminase OS=Mus musculus OX=10090 GN=Gda PE=1 SV=1	260	Master Protein	LYPSYKnYTDVYD
FALSE	High	Asn->Asp	N	4	100	FHVNYTQPLVAVK	5	0	0	P14231	Sodium/potassium-transporting ATPase subunit beta-2 OS=Mus musculus OX=10090 GN=Atp1b2 PE=1 SV=2	238	Master Protein	GKKFHVnYTQPLV
FALSE	High	Asn->Asp	N	4	100	SDSNASFLR	2	0	4	Q8C8R3	Ankyrin-2 OS=Mus musculus OX=10090 GN=Ank2 PE=1 SV=2	32	Master Protein	PKKSDSnASFLRA
FALSE	High	Asn->Asp	N	3	100	DYNASASTISPPSSMEEDKFSK	17	0	29	P14873	Microtubule-associated protein 1B OS=Mus musculus OX=10090 GN=Map1b PE=1 SV=2	1197	Master Protein	TDGKDYnASASTI
FALSE	High	Asn->Asp	N	8	100	TSQQNVSNASEGSTWNPFDDDNFSK	2	1	3	Q3UHJ0	AP2-associated protein kinase 1 OS=Mus musculus OX=10090 GN=Aak1 PE=1 SV=2	686	Master Protein	SQQNVSnASEGST
FALSE	High	Asn->Asp	N	13	100	SSKGSPTGSSPNNASELSLASLTEK	13	0	11	Q5SXY1	Cytospin-B OS=Mus musculus OX=10090 GN=Specc1 PE=1 SV=2	363	Master Protein	TGSSPNnASELSL
FALSE	High	Asn->Asp	N	9	100	TSPEPQRENASPAPGTTAEEAMSR	1	0	0	Q9Z1R2	Large proline-rich protein BAG6 OS=Mus musculus OX=10090 GN=Bag6 PE=1 SV=1	993	Master Protein	PEPQREnASPAPG
FALSE	High	Asn->Asp	N	2	100	VNASASSLK	4	0	0	Q61553	Fascin OS=Mus musculus OX=10090 GN=Fscn1 PE=1 SV=4	34	Master Protein	AFGFKVnASASSL
FALSE	High	Asn->Asp	N	1	100	NDSIVTPSPPQAR	7	0	5	Q6PCP5	Mitochondrial fission factor OS=Mus musculus OX=10090 GN=Mff PE=1 SV=1	144	Master Protein	NGQLVRnDSIVTP
FALSE	High	Asn->Asp	N	1	100	NDSWGSFDLR	3	0	3	Q5F2E7	Nuclear fragile X mental retardation-interacting protein 2 OS=Mus musculus OX=10090 GN=Nufip2 PE=1 SV=1	647	Master Protein	QRGLERnDSWGSF
FALSE	High	Asn->Asp	N	7	100	AIEENNNFSK	0	0	0	P55821	Stathmin-2 OS=Mus musculus OX=10090 GN=Stmn2 PE=1 SV=1	126	Master Protein	ALEENNnFSKMAE
FALSE	High	Asn->Asp	N	21	100	SENGLEFTSSGSANTETTKVNGSLETK	2	0	0	Q60932	Voltage-dependent anion-selective channel protein 1 OS=Mus musculus OX=10090 GN=Vdac1 PE=1 SV=3	68	Master Protein	TETTKVnGSLETK
FALSE	High	Asn->Asp	N	5	100	TNTMNGSKSPVISRPK	11	0	0	Q03173	Protein enabled homolog OS=Mus musculus OX=10090 GN=Enah PE=1 SV=2	736	Master Protein	ERTNTMnGSKSPV
FALSE	High	Asn->Asp	N	7	100	MFSNPDNGSPAMTHR	5	0	0	O88343	Electrogenic sodium bicarbonate cotransporter 1 OS=Mus musculus OX=10090 GN=Slc4a4 PE=1 SV=2	243	Master Protein	MFSNPDnGSPAMT
FALSE	High	Asn->Asp	N	16	100	ARPSQLPEQSSSAQQNGSVSDISPVQAAK	1	0	0	P28740	Kinesin-like protein KIF2A OS=Mus musculus OX=10090 GN=Kif2a PE=1 SV=2	132	Master Protein	SSSAQQnGSVSDI
FALSE	High	Asn->Asp	N	6	100	EPAPLNGSAAELPATK	5	0	3	Q9Z0P4	Paralemmin-1 OS=Mus musculus OX=10090 GN=Palm PE=1 SV=1	343	Master Protein	REPAPLnGSAAEL
FALSE	High	Asn->Asp	N	6	100	KNSPGNGSALGPR	4	0	0	P83510	Traf2 and NCK-interacting protein kinase OS=Mus musculus OX=10090 GN=Tnik PE=1 SV=2	662	Master Protein	RKNSPGnGSALGP
FALSE	High	Asn->Asp	N	3	100	VSNGSPSLER	16	0	7	P46414	Cyclin-dependent kinase inhibitor 1B OS=Mus musculus OX=10090 GN=Cdkn1b PE=1 SV=2	8	Master Protein	SNVRVSnGSPSLE
FALSE	High	Asn->Asp	N	5	100	GTPRNGSPPPGAPASR	5	0	0	Q9EQN3	TSC22 domain family protein 4 OS=Mus musculus OX=10090 GN=Tsc22d4 PE=1 SV=2	60	Master Protein	GRGTPRnGSPPPG
FALSE	High	Asn->Asp	N	1	100	NHSGSRTPPVALSSSR	10	0	3	Q8BTI8	Serine/arginine repetitive matrix protein 2 OS=Mus musculus OX=10090 GN=Srrm2 PE=1 SV=3	2050	Master Protein	TPPATRnHSGSRT
FALSE	High	Asn->Asp	N	1	100	NHSLEEEFER	15	0	7	Q8C437	PEX5-related protein OS=Mus musculus OX=10090 GN=Pex5l PE=1 SV=2	200	Master Protein	SALLSRnHSLEEE
FALSE	High	Asn->Asp	N	24	100	DAVQQDGFNSLNTAHTTENHGTGNHSAQ	14	1	1	P48453	Serine/threonine-protein phosphatase 2B catalytic subunit beta isoform OS=Mus musculus OX=10090 GN=Ppp3cb PE=1 SV=2	521	Master Protein	ENHGTGnHSAQ
FALSE	High	Asn->Asp	N	7	100	SDLAVSNISPPSPDSK	2	0	10	Q8BZJ8	Uncharacterized protein C8orf34 homolog OS=Mus musculus OX=10090 PE=2 SV=1	106	Master Protein	SDLAVSnISPPSP
FALSE	High	Asn->Asp	N	1	100	NISGSVTLK	3	0	0	Q9JLB0	MAGUK p55 subfamily member 6 OS=Mus musculus OX=10090 GN=Mpp6 PE=1 SV=1	195	Master Protein	LQELLKnISGSVT
FALSE	High	Asn->Asp	N	1	100	NISLSSEEEAEGLAGHPR	26	0	18	Q5U3K5	Rab-like protein 6 OS=Mus musculus OX=10090 GN=Rabl6 PE=1 SV=2	478	Master Protein	DPMPSKnISLSSE
FALSE	High	Asn->Asp	N	3	100	ITNISSDDSGK	2	0	0	P15209	BDNF/NT-3 growth factors receptor OS=Mus musculus OX=10090 GN=Ntrk2 PE=1 SV=1	254	Master Protein	GSLRITnISSDDS
FALSE	High	Asn->Asp	N	17	100	SGTLKSPPKGFDTTAINK	7	0	2	Q9ES28	Rho guanine nucleotide exchange factor 7 OS=Mus musculus OX=10090 GN=Arhgef7 PE=1 SV=2	247	Master Protein	FDTTAInKSYYNV
FALSE	High	Asn->Asp	N	8	100	ASSLNFLNK	6	2	9	O88448	Kinesin light chain 2 OS=Mus musculus OX=10090 GN=Klc2 PE=1 SV=1	580	Master Protein	SSLNFLnKSVEEP
FALSE	High	Asn->Asp	N	4	100	VTPNLSR	1	0	0	Q8VEF1	Protein Aster-A OS=Mus musculus OX=10090 GN=Gramd1a PE=1 SV=2	281	Master Protein	RGRVTPnLSRASS
FALSE	High	Asn->Asp	N	7	100	SKTPPSNLSPIEDASPTEELR	22	0	58	O88737	Protein bassoon OS=Mus musculus OX=10090 GN=Bsn PE=1 SV=4	1106	Master Protein	SKTPPSnLSPIED
FALSE	High	Asn->Asp	N	9	100	ERPKTPPSNLSPIEDASPTEELR	3	0	4	Q9QYX7	Protein piccolo OS=Mus musculus OX=10090 GN=Pclo PE=1 SV=4	1764	Master Protein	PKTPPSnLSPIED
FALSE	High	Asn->Asp	N	10	100	SMLQTPPDQNLSGSK	6	0	20	Q8BTI8	Serine/arginine repetitive matrix protein 2 OS=Mus musculus OX=10090 GN=Srrm2 PE=1 SV=3	978	Master Protein	QTPPDQnLSGSKS
FALSE	High	Asn->Asp	N	6	100	GSSQPNLSTSYSEQEYGK	4	0	4	Q8CHU3	Epsin-2 OS=Mus musculus OX=10090 GN=Epn2 PE=1 SV=1	176	Master Protein	RGSSQPnLSTSYS
FALSE	High	Asn->Asp	N	4	100	SLPNLSR	2	0	0	Q8CI08	SLAIN motif-containing protein 2 OS=Mus musculus OX=10090 GN=Slain2 PE=1 SV=2	417	Master Protein	LRRSLPnLSRTSS
FALSE	High	Asn->Asp	N	1	100	NLSPGAVESDVR	2	0	0	Q8CIE6	Coatomer subunit alpha OS=Mus musculus OX=10090 GN=Copa PE=1 SV=2	171	Master Protein	SGLRKKnLSPGAV
FALSE	High	Asn->Asp	N	1	100	NLSSEEVARPR	9	0	4	Q8VD37	SH3-containing GRB2-like protein 3-interacting protein 1 OS=Mus musculus OX=10090 GN=Sgip1 PE=1 SV=1	167	Master Protein	PGAIKRnLSSEEV
FALSE	High	Asn->Asp	N	12	100	FDLYDVDSKSPNLSK	2	0	0	Q9DC53	Copine-8 OS=Mus musculus OX=10090 GN=Cpne8 PE=2 SV=3	119	Master Protein	VDSKSPnLSKHDF
FALSE	High	Asn->Asp	N	9	100	TPLENVPGNLSPIKDPDR	5	0	8	Q9EPN1	Neurobeachin OS=Mus musculus OX=10090 GN=Nbea PE=1 SV=1	1517	Master Protein	LENVPGnLSPIKD
FALSE	High	Asn->Asp	N	3	100	VENMSSNQDGNDSDEFM	1	0	4	Q78PG9	Coiled-coil domain-containing protein 25 OS=Mus musculus OX=10090 GN=Ccdc25 PE=1 SV=1	194	Master Protein	SLMKVEnMSSNQD
FALSE	High	Asn->Asp	N	1	99.3	NNSNDIVNAIMELTM	2	9	1	P70670	Nascent polypeptide-associated complex subunit alpha, muscle-specific form OS=Mus musculus OX=10090 GN=Naca PE=1 SV=2	2173	Master Protein	AVRALKnNSNDIV
FALSE	High	Asn->Asp	N	7	100	LDDGHLNNSLGSPVQADVYFPR	33	31	16	Q8VED9	Galectin-related protein OS=Mus musculus OX=10090 GN=Lgalsl PE=1 SV=1	20	Master Protein	LDDGHLnNSLGSP
FALSE	High	Asn->Asp	N	14	100	STSAPQMSPGSSDNQSSSPQPAQQK	7	0	6	Q80X50	Ubiquitin-associated protein 2-like OS=Mus musculus OX=10090 GN=Ubap2l PE=1 SV=1	493	Master Protein	SPGSSDnQSSSPQ
FALSE	High	Asn->Asp	N	2	100	LNQSDSIEDPNSPAGRR	2	0	0	Q8BUK6	Protein Hook homolog 3 OS=Mus musculus OX=10090 GN=Hook3 PE=1 SV=2	228	Master Protein	ILMERLnQSDSIE
FALSE	High	Asn->Asp	N	11	100	TCSFGGFDLTNR	3	0	3	P59808	SAM and SH3 domain-containing protein 1 OS=Mus musculus OX=10090 GN=Sash1 PE=1 SV=1	408	Master Protein	GGFDLTnRSLHVG
FALSE	High	Asn->Asp	N	14	100	AETPPSHQAGTQLNR	1	0	0	Q3UHC0	Trinucleotide repeat-containing gene 6C protein OS=Mus musculus OX=10090 GN=Tnrc6c PE=1 SV=2	787	Master Protein	QAGTQLnRSPLLG
FALSE	High	Asn->Asp	N	23	100	QDHPSSMGVYGQESGGFSGPGENR	2	0	0	Q61545	RNA-binding protein EWS OS=Mus musculus OX=10090 GN=Ewsr1 PE=1 SV=2	291	Master Protein	FSGPGEnRSLSGP
FALSE	High	Asn->Asp	N	32	100	ADEAQADGKEHPGAEDASEEQNSQSSMENSVNSSEK	1	0	0	Q9CXE2	B-cell CLL/lymphoma 7 protein family member A OS=Mus musculus OX=10090 GN=Bcl7a PE=2 SV=1	163	Master Protein	SMENSVnSSEKAE
FALSE	High	Asn->Asp	N	2	100	LNSSSQTNSLK	1	0	0	Q62443	Neuronal pentraxin-1 OS=Mus musculus OX=10090 GN=Nptx1 PE=1 SV=1	154	Master Protein	EQYSRLnSSSQTN
FALSE	High	Asn->Asp	N	14	100	IDASKNEEDEGHSNSSPR	12	2	3	Q60668	Heterogeneous nuclear ribonucleoprotein D0 OS=Mus musculus OX=10090 GN=Hnrnpd PE=1 SV=2	81	Master Protein	EDEGHSnSSPRHT
FALSE	High	Asn->Asp	N	4	100	LNINSSPDEHEPLLRR	1	2	3	O35607	Bone morphogenetic protein receptor type-2 OS=Mus musculus OX=10090 GN=Bmpr2 PE=1 SV=1	861	Master Protein	DTRLNInSSPDEH
FALSE	High	Asn->Asp	N	17	100	EQFGNNPFSSLAGNSDNSSSQPLR	10	0	15	Q99NB8	Ubiquilin-4 OS=Mus musculus OX=10090 GN=Ubqln4 PE=1 SV=1	310	Master Protein	LAGNSDnSSSQPL
FALSE	High	Asn->Asp	N	6	100	VDSSTNSSPSPQQSESLSPAHTSDFR	3	0	0	Q921K9	B-cell CLL/lymphoma 7 protein family member B OS=Mus musculus OX=10090 GN=Bcl7b PE=1 SV=1	110	Master Protein	KVDSSTnSSPSPQ
FALSE	High	Asn->Asp	N	2	100	RNSSPQPQTQAP	4	0	4	P12660	Purkinje cell protein 2 OS=Mus musculus OX=10090 GN=Pcp2 PE=1 SV=2	110	Master Protein	ALSFRRnSSPQPQ
FALSE	High	Asn->Asp	N	3	100	SENSSTQSSPEMPTTK	9	0	6	A2ALS5	Rap1 GTPase-activating protein 1 OS=Mus musculus OX=10090 GN=Rap1gap PE=1 SV=2	536	Master Protein	QEPKSEnSSTQSS
FALSE	High	Asn->Asp	N	8	99.3	INMNGINNSSGMVDAR	7	7	56	Q9D2M8	Ubiquitin-conjugating enzyme E2 variant 2 OS=Mus musculus OX=10090 GN=Ube2v2 PE=1 SV=4	93	Master Protein	NMNGINnSSGMVD
FALSE	High	Asn->Asp	N	3	100	VDNSSLTGESEPQTR	17	0	21	Q64436	Potassium-transporting ATPase alpha chain 1 OS=Mus musculus OX=10090 GN=Atp4a PE=1 SV=3	224	Master Protein	QGCKVDnSSLTGE
FALSE	High	Asn->Asp	N	1	100	NSSPRSPTNSSEIFTPAHEENVR	21	0	6	Q3UGS4	Mapk-regulated corepressor-interacting protein 1 OS=Mus musculus OX=10090 GN=Mcrip1 PE=1 SV=1	16	Master Protein	VYNGKRnSSPRSP
FALSE	High	Asn->Asp	N	18	100	AIAHYEQSADYYKGEESNSSANK	1	0	0	Q9DB05	Alpha-soluble NSF attachment protein OS=Mus musculus OX=10090 GN=Napa PE=1 SV=1	158	Master Protein	YKGEESnSSANKC
FALSE	High	Asn->Asp	N	2	100	SNSSEASSGDFLDLK	5	0	5	P97825	Jupiter microtubule associated homolog 1 OS=Mus musculus OX=10090 GN=Jpt1 PE=1 SV=3	86	Master Protein	PGTQRSnSSEASS
FALSE	High	Asn->Asp	N	25	100	IEDSQPHIPLIDDTDLEEDAALKQNSSPPSSLNK	5	0	8	Q9R0K7	Plasma membrane calcium-transporting ATPase 2 OS=Mus musculus OX=10090 GN=Atp2b2 PE=1 SV=2	1154	Master Protein	DAALKQnSSPPSS
FALSE	High	Asn->Asp	N	1	100	NSSLSPGLNTSNGDGSETETTSAILASVK	12	1	0	O35927	Catenin delta-2 OS=Mus musculus OX=10090 GN=Ctnnd2 PE=1 SV=1	28	Master Protein	PSASEKnSSLSPG
FALSE	High	Asn->Asp	N	5	100	GVTSNTSDSESSSKGQEDAILSYEPVTR	5	0	0	P70175	Disks large homolog 3 OS=Mus musculus OX=10090 GN=Dlg3 PE=1 SV=1	630	Master Protein	LKGVTSnTSDSES
FALSE	High	Asn->Asp	N	14	100	GHDLSPLASDILTNTSGSMDEGDDYLPPTTPAVEK	1	0	3	P20357	Microtubule-associated protein 2 OS=Mus musculus OX=10090 GN=Map2 PE=1 SV=2	735	Master Protein	ASDILTnTSGSMD
FALSE	High	Asn->Asp	N	37	100	KLAGDMGELALEGAEGQAEGSTPDKEASSQPESSDANTSS	3	0	5	O70139	cAMP-dependent protein kinase inhibitor gamma OS=Mus musculus OX=10090 GN=Pkig PE=1 SV=1	73	Master Protein	PESSDAnTSS
FALSE	High	Asn->Asp	N	9	100	NSSLSPGLNTSNGDGSETETTSAILASVK	2	10	1	O35927	Catenin delta-2 OS=Mus musculus OX=10090 GN=Ctnnd2 PE=1 SV=1	36	Master Protein	SLSPGLnTSNGDG
FALSE	High	Asn->Asp	N	4	100	GEPNVSYICSR	9	0	11	Q2NL51	Glycogen synthase kinase-3 alpha OS=Mus musculus OX=10090 GN=Gsk3a PE=1 SV=2	276	Master Protein	LVRGEPnVSYICS
FALSE	High	Asn->Asp	N	5	100	TSQQNVSNASEGSTWNPFDDDNFSK	5	1	0	Q3UHJ0	AP2-associated protein kinase 1 OS=Mus musculus OX=10090 GN=Aak1 PE=1 SV=2	683	Master Protein	PRTSQQnVSNASE
FALSE	High	Asn->Asp	N	11	100	TETPPPLASLNVSK	8	0	8	Q9D0R8	Protein LSM12 homolog OS=Mus musculus OX=10090 GN=Lsm12 PE=1 SV=1	83	Master Protein	PPLASLnVSKLAS
FALSE	High	Asn->Asp	N	2	100	INVSVSK	5	0	0	Q8BXR5	Sodium leak channel non-selective protein OS=Mus musculus OX=10090 GN=Nalcn PE=1 SV=2	1064	Master Protein	NGIFRInVSVSKN
FALSE	High	Asn->Asp	N	7	100	ANRTEENVSDGSPNAGTVEQTPK	4	3	6	P46414	Cyclin-dependent kinase inhibitor 1B OS=Mus musculus OX=10090 GN=Cdkn1b PE=1 SV=2	173	Master Protein	ANRTEEnVSDGSP
FALSE	High	Asn->Asp	N	18	100	SLSTSGESLYHVLGLDKNATSDDIK	8	0	8	P60904	DnaJ homolog subfamily C member 5 OS=Mus musculus OX=10090 GN=Dnajc5 PE=1 SV=1	25	Master Protein	VLGLDKnATSDDI
FALSE	High	Asn->Asp	N	4	100	SLENETLNKEEDCHSPTSKPPKPDQPLK	6	10	25	Q8BGD9	Eukaryotic translation initiation factor 4B OS=Mus musculus OX=10090 GN=Eif4b PE=1 SV=1	448	Master Protein	SEKSLEnETLNKE
FALSE	High	Asn->Asp	N	11	100	SKSPASTSSVNGTPGSQLSTPR	3	0	0	Q9JLM8	Serine/threonine-protein kinase DCLK1 OS=Mus musculus OX=10090 GN=Dclk1 PE=1 SV=1	315	Master Protein	ASTSSVnGTPGSQ
FALSE	High	Asn->Asp	N	21	100	LSQTASEDSDVFGEADAIQNNGTSAEDTAVTDSK	22	12	5	P04370	Myelin basic protein OS=Mus musculus OX=10090 GN=Mbp PE=1 SV=2	55	Master Protein	ADAIQNnGTSAED
FALSE	High	Asn->Asp	N	11	100	LQESPKLSQANGTR	3	0	0	Q80Y17	Lethal(2) giant larvae protein homolog 1 OS=Mus musculus OX=10090 GN=Llgl1 PE=1 SV=1	971	Master Protein	PKLSQAnGTRDII
FALSE	High	Asn->Asp	N	10	100	SASTESGFHNHTDTAEGDVLAAAR	17	0	3	B2RUJ5	Amyloid-beta A4 precursor protein-binding family A member 1 OS=Mus musculus OX=10090 GN=Apba1 PE=1 SV=2	91	Master Protein	TESGFHnHTDTAE
FALSE	High	Asn->Asp	N	2	100	SNITSLS	1	0	0	Q62188	Dihydropyrimidinase-related protein 3 OS=Mus musculus OX=10090 GN=Dpysl3 PE=1 SV=1	565	Master Protein	PPGGRSnITSLS
FALSE	High	Asn->Asp	N	2	100	SNITSLS	1	0	0	O35098	Dihydropyrimidinase-related protein 4 OS=Mus musculus OX=10090 GN=Dpysl4 PE=1 SV=1	567	Master Protein	PPGGRSnITSLS
FALSE	High	Asn->Asp	N	1	100	NITGSSPVADFSAIK	3	0	0	P42567	Epidermal growth factor receptor substrate 15 OS=Mus musculus OX=10090 GN=Eps15 PE=1 SV=1	319	Master Protein	RSSLQKnITGSSP
FALSE	High	Asn->Asp	N	3	100	KLNKTDEEISS	5	0	8	O08599	Syntaxin-binding protein 1 OS=Mus musculus OX=10090 GN=Stxbp1 PE=1 SV=2	586	Master Protein	DTLKKLnKTDEEI
FALSE	High	Asn->Asp	N	12	100	KLQVPTPEEMSNLTPESSPELAK	2	0	0	Q69Z98	Serine/threonine-protein kinase BRSK2 OS=Mus musculus OX=10090 GN=Brsk2 PE=1 SV=2	508	Master Protein	TPEEMSnLTPESS
FALSE	High	Asn->Asp	N	2	100	DNLTLWTSDQQDEEAGEGN	1	0	13	P68510	14-3-3 protein eta OS=Mus musculus OX=10090 GN=Ywhah PE=1 SV=2	229	Master Protein	MQLLRDnLTLWTS
FALSE	High	Asn->Asp	N	2	100	DNLTLWTSDSAGEECDAAEGAEN	4	0	8	P68254	14-3-3 protein theta OS=Mus musculus OX=10090 GN=Ywhaq PE=1 SV=1	224	Master Protein	MQLLRDnLTLWTS
FALSE	High	Asn->Asp	N	11	100	DKSPVREPIDNLTPEER	8	0	21	Q8VH51	RNA-binding protein 39 OS=Mus musculus OX=10090 GN=Rbm39 PE=1 SV=2	144	Master Protein	VREPIDnLTPEER
FALSE	High	Asn->Asp	N	1	100	NLTSSSLNDISDKPEKDQLK	8	0	4	O88343	Electrogenic sodium bicarbonate cotransporter 1 OS=Mus musculus OX=10090 GN=Slc4a4 PE=1 SV=2	252	Master Protein	PAMTHRnLTSSSL
FALSE	High	Asn->Asp	N	2	100	DNLTLWTSDQQDDDGGEGNN	6	0	20	P61982	14-3-3 protein gamma OS=Mus musculus OX=10090 GN=Ywhag PE=1 SV=2	229	Master Protein	MQLLRDnLTLWTS
FALSE	High	Asn->Asp	N	2	100	DNLTLWTSENQGDEGDAGEGEN	10	0	37	Q9CQV8	14-3-3 protein beta/alpha OS=Mus musculus OX=10090 GN=Ywhab PE=1 SV=3	226	Master Protein	MQLLRDnLTLWTS
FALSE	High	Asn->Asp	N	3	100	VDNLTYRTSPDTLR	15	0	27	Q62093	Serine/arginine-rich splicing factor 2 OS=Mus musculus OX=10090 GN=Srsf2 PE=1 SV=4	20	Master Protein	TSLKVDnLTYRTS
FALSE	High	Asn->Asp	N	1	100	NMTVEQLLTGSPTSPTVEPEKPTR	9	0	0	Q6ZPJ3	(E3-independent) E2 ubiquitin-conjugating enzyme UBE2O OS=Mus musculus OX=10090 GN=Ube2o PE=1 SV=3	823	Master Protein	ILESLKnMTVEQL
FALSE	High	Asn->Asp	N	3	100	TLNMTTSPEEK	2	0	6	Q3THK7	GMP synthase [glutamine-hydrolyzing] OS=Mus musculus OX=10090 GN=Gmps PE=1 SV=2	328	Master Protein	RISKTLnMTTSPE
FALSE	High	Asn->Asp	N	15	100	ATHPPSSTPPNPLLNR	5	0	3	Q8R3Z5	Voltage-dependent L-type calcium channel subunit beta-1 OS=Mus musculus OX=10090 GN=Cacnb1 PE=1 SV=1	425	Master Protein	PPNPLLnRTMATA
FALSE	High	Asn->Asp	N	2	100	ANRTEENVSDGSPNAGTVEQTPK	7	3	3	P46414	Cyclin-dependent kinase inhibitor 1B OS=Mus musculus OX=10090 GN=Cdkn1b PE=1 SV=2	168	Master Protein	SQNKRAnRTEENV
FALSE	High	Asn->Asp	N	11	100	SSPATTVTSPNSTPAK	20	0	5	Q61548	Clathrin coat assembly protein AP180 OS=Mus musculus OX=10090 GN=Snap91 PE=1 SV=1	315	Master Protein	TTVTSPnSTPAKT
FALSE	High	Asn->Asp	N	1	100	NSTLSEEDYIER	2	0	3	O55003	BCL2/adenovirus E1B 19 kDa protein-interacting protein 3 OS=Mus musculus OX=10090 GN=Bnip3 PE=1 SV=1	84	Master Protein	HSFGEKnSTLSEE
FALSE	High	Asn->Asp	N	2	100	SNSTETLSPAK	3	0	3	Q9R1V6	Disintegrin and metalloproteinase domain-containing protein 22 OS=Mus musculus OX=10090 GN=Adam22 PE=1 SV=2	854	Master Protein	RFRPRSnSTETLS
FALSE	High	Asn->Asp	N	12	100	STPSHGSVSSLNSTGSLSPK	5	0	3	Q60902	Epidermal growth factor receptor substrate 15-like 1 OS=Mus musculus OX=10090 GN=Eps15l1 PE=1 SV=3	249	Master Protein	GSVSSLnSTGSLS
FALSE	High	Asn->Asp	N	2	100	KNSTDLDSAPEDPTSPK	3	0	1	Q924A2	Protein capicua homolog OS=Mus musculus OX=10090 GN=Cic PE=1 SV=2	2298	Master Protein	YRKKRKnSTDLDS
FALSE	High	Asn->Asp	N	6	100	GETPVNSTMSIGQAR	9	0	5	P63216	Guanine nucleotide-binding protein G(I)/G(S)/G(O) subunit gamma-3 OS=Mus musculus OX=10090 GN=Gng3 PE=1 SV=1	8	Master Protein	KGETPVnSTMSIG
FALSE	High	Asn->Asp	N	7	100	ESSESTNTTIEDEDTKVR	9	0	23	P11798	Calcium/calmodulin-dependent protein kinase type II subunit alpha OS=Mus musculus OX=10090 GN=Camk2a PE=1 SV=2	335	Master Protein	ESSESTnTTIEDE
FALSE	High	Asn->Asp	N	7	100	ESSDSTNTTIEDEDAK	1	0	14	P28652	Calcium/calmodulin-dependent protein kinase type II subunit beta OS=Mus musculus OX=10090 GN=Camk2b PE=1 SV=2	399	Master Protein	ESSDSTnTTIEDE
FALSE	High	Asn->Asp	N	2	100	NNVTEIQGIPGAASGLIK	1	0	0	Q91V14	Solute carrier family 12 member 5 OS=Mus musculus OX=10090 GN=Slc12a5 PE=1 SV=2	362	Master Protein	EYFTRNnVTEIQG
