# Supplementary material for: TiO2 Simultaneous Enrichment, On-Line Deglycosylation, and Sequential Analysis of Glyco- and Phosphopeptides
Source: Front Chem. 2021 Aug 11;9:703176. doi: 10.3389/fchem.2021.703176 (PMC8385670; doi:10.3389/fchem.2021.703176)
Supplement: Supplementary file 7 [file Table5.xlsx]

## Sheet: Sheet1
			Checked	Confidence	Modification Name	Target Amino Acid	Position in Peptide	Site Probability	Peptide Sequence	# Modified PSMs	# Uncertain Modified PSMs	# Unmodified PSMs	Protein Accession	Protein Description	Position	Master	Motif
			FALSE	High	Asn->Asp	N	3	100	DYNASASTISPPSSMEEDKFSK	8	0	21	P14873	Microtubule-associated protein 1B OS=Mus musculus OX=10090 GN=Map1b PE=1 SV=2	1197	Master Protein	TDGKDYnASASTI
			FALSE	High	Asn->Asp	N	13	100	SSKGSPTGSSPNNASELSLASLTEK	5	11	19	Q5SXY1	Cytospin-B OS=Mus musculus OX=10090 GN=Specc1 PE=1 SV=2	363	Master Protein	TGSSPNnASELSL
			FALSE	High	Asn->Asp	N	8	100	QAEDTISNASSQLSSPPTSPQSSPR	2	0	4	Q8CHG7	Rap guanine nucleotide exchange factor 2 OS=Mus musculus OX=10090 GN=Rapgef2 PE=1 SV=2	1108	Master Protein	AEDTISnASSQLS
			FALSE	High	Asn->Asp	N	4	100	TDYNASVSVPDSSGPER	1	0	11	P61979	Heterogeneous nuclear ribonucleoprotein K OS=Mus musculus OX=10090 GN=Hnrnpk PE=1 SV=1	73	Master Protein	ALRTDYnASVSVP
			FALSE	High	Asn->Asp	N	4	100	IVSNASCTTNCLAPLAK	7	0	16	P16858	Glyceraldehyde-3-phosphate dehydrogenase OS=Mus musculus OX=10090 GN=Gapdh PE=1 SV=2	147	Master Protein	SLKIVSnASCTTN
			FALSE	High	Asn->Asp	N	5	100	FLIPNASQPESK	2	0	8	P63101	14-3-3 protein zeta/delta OS=Mus musculus OX=10090 GN=Ywhaz PE=1 SV=1	108	Master Protein	EKFLIPnASQPES
			FALSE	High	Asn->Asp	N	5	100	KLSSNCSGVEGDVTDEDEGAEMSQR	1	0	1	Q8K394	Inactive phospholipase C-like protein 2 OS=Mus musculus OX=10090 GN=Plcl2 PE=1 SV=2	576	Master Protein	AKKLSSnCSGVEG
			FALSE	High	Asn->Asp	N	1	100	NDSIVTPSPPQAR	6	0	11	Q6PCP5	Mitochondrial fission factor OS=Mus musculus OX=10090 GN=Mff PE=1 SV=1	144	Master Protein	NGQLVRnDSIVTP
			FALSE	High	Asn->Asp	N	13	100	QGAIVAVTGDGVNDSPALKK	1	0	4	Q8VDN2	Sodium/potassium-transporting ATPase subunit alpha-1 OS=Mus musculus OX=10090 GN=Atp1a1 PE=1 SV=1	720	Master Protein	VTGDGVnDSPALK
			FALSE	High	Asn->Asp	N	13	100	QGAIVAVTGDGVNDSPALKK	1	0	4	Q6PIC6	Sodium/potassium-transporting ATPase subunit alpha-3 OS=Mus musculus OX=10090 GN=Atp1a3 PE=1 SV=1	710	Master Protein	VTGDGVnDSPALK
			FALSE	High	Asn->Asp	N	14	100	TVTNAVVTVPAYFNDSQR	9	0	13	P63017	Heat shock cognate 71 kDa protein OS=Mus musculus OX=10090 GN=Hspa8 PE=1 SV=1	151	Master Protein	TVPAYFnDSQRQA
			FALSE	High	Asn->Asp	N	13	100	QGAIVAVTGDGVNDSPALKK	1	0	4	Q6PIE5	Sodium/potassium-transporting ATPase subunit alpha-2 OS=Mus musculus OX=10090 GN=Atp1a2 PE=1 SV=1	717	Master Protein	VTGDGVnDSPALK
			FALSE	High	Asn->Asp	N	11	100	NAVITVPAYFNDSQR	11	0	20	P38647	Stress-70 protein, mitochondrial OS=Mus musculus OX=10090 GN=Hspa9 PE=1 SV=3	198	Master Protein	TVPAYFnDSQRQA
			FALSE	High	Asn->Asp	N	1	100	NDSPCGTTIGPILASR	1	0	2	Q9Z2W0	Aspartyl aminopeptidase OS=Mus musculus OX=10090 GN=Dnpep PE=1 SV=2	407	Master Protein	QDLMVRnDSPCGT
			FALSE	High	Asn->Asp	N	7	100	AGCECLNESDEHGFDNCLRK	1	0	4	Q8CDN6	Thioredoxin-like protein 1 OS=Mus musculus OX=10090 GN=Txnl1 PE=1 SV=3	139	Master Protein	AGCECLnESDEHG
			FALSE	High	Asn->Asp	N	2	100	LNFSHGTHEYHAETIK	1	0	4	P52480	Pyruvate kinase PKM OS=Mus musculus OX=10090 GN=Pkm PE=1 SV=4	75	Master Protein	MNVARLnFSHGTH
			FALSE	High	Asn->Asp	N	6	100	NLHQSNFSLSGAQIDDNNPR	42	28	92	P97427	Dihydropyrimidinase-related protein 1 OS=Mus musculus OX=10090 GN=Crmp1 PE=1 SV=1	538	Master Protein	RNLHQSnFSLSGA
			FALSE	High	Asn->Asp	N	3	100	DTNGSQFFITTVK	7	0	0	P24369	Peptidyl-prolyl cis-trans isomerase B OS=Mus musculus OX=10090 GN=Ppib PE=1 SV=2	148	Master Protein	NAGKDTnGSQFFI
			FALSE	High	Asn->Asp	N	1	100	NGSSGDGIAHTEGILNR	2	0	0	Q7TME0	2-lysophosphatidate phosphatase PLPPR4 OS=Mus musculus OX=10090 GN=Plppr4 PE=1 SV=2	363	Master Protein	RVLSAKnGSSGDG
			FALSE	High	Asn->Asp	N	16	100	SEPSDHSTQSPQQPSNGSLR	6	0	0	P39447	Tight junction protein ZO-1 OS=Mus musculus OX=10090 GN=Tjp1 PE=1 SV=2	335	Master Protein	SPQQPSnGSLRSR
			FALSE	High	Asn->Asp	N	10	99.8	KQEEFDIANNGSSQANK	12	0	2	Q64514	Tripeptidyl-peptidase 2 OS=Mus musculus OX=10090 GN=Tpp2 PE=1 SV=3	161	Master Protein	EFDIANnGSSQAN
			FALSE	High	Asn->Asp	N	5	100	TNTMNGSKSPVISRPK	20	0	3	Q03173	Protein enabled homolog OS=Mus musculus OX=10090 GN=Enah PE=1 SV=2	736	Master Protein	ERTNTMnGSKSPV
			FALSE	High	Asn->Asp	N	16	100	ARPSQLPEQSSSAQQNGSVSDISPVQAAK	41	0	0	P28740	Kinesin-like protein KIF2A OS=Mus musculus OX=10090 GN=Kif2a PE=1 SV=2	132	Master Protein	SSSAQQnGSVSDI
			FALSE	High	Asn->Asp	N	5	100	DKMMNGSHYSYSESR	2	0	0	Q99LX0	Parkinson disease protein 7 homolog OS=Mus musculus OX=10090 GN=Park7 PE=1 SV=1	135	Master Protein	AKDKMMnGSHYSY
			FALSE	High	Asn->Asp	N	6	100	EPAPLNGSAAELPATK	9	0	0	Q9Z0P4	Paralemmin-1 OS=Mus musculus OX=10090 GN=Palm PE=1 SV=1	343	Master Protein	REPAPLnGSAAEL
			FALSE	High	Asn->Asp	N	12	100	ALASETNGTDSNGSNSSNIQ	40	34	13	P63328	Serine/threonine-protein phosphatase 2B catalytic subunit alpha isoform OS=Mus musculus OX=10090 GN=Ppp3ca PE=1 SV=1	513	Master Protein	TNGTDSnGSNSSN
			FALSE	High	Asn->Asp	N	17	100	HTGPGILSMANAGPNTNGSQFFICTAK	20	0	5	P17742	Peptidyl-prolyl cis-trans isomerase A OS=Mus musculus OX=10090 GN=Ppia PE=1 SV=2	108	Master Protein	NAGPNTnGSQFFI
			FALSE	High	Asn->Asp	N	6	99.4	RGGNNNGSEPSDVIIPLR	6	4	0	P52800	Ephrin-B2 OS=Mus musculus OX=10090 GN=Efnb2 PE=1 SV=1	285	Master Protein	KRGGNNnGSEPSD
			FALSE	High	Asn->Asp	N	3	99.3	INNGSSQADGTLKPVDEK	1	0	0	Q08460	Calcium-activated potassium channel subunit alpha-1 OS=Mus musculus OX=10090 GN=Kcnma1 PE=1 SV=2	133	Master Protein	EAQKINnGSSQAD
			FALSE	High	Asn->Asp	N	19	100	LQAALDNEAGGRPAMEPGNGSLDLGGDAAGR	4	0	1	Q8VEK3	Heterogeneous nuclear ribonucleoprotein U OS=Mus musculus OX=10090 GN=Hnrnpu PE=1 SV=1	56	Master Protein	PAMEPGnGSLDLG
			FALSE	High	Asn->Asp	N	1	100	NGSEADIDESLYSR	2	0	0	Q02053	Ubiquitin-like modifier-activating enzyme 1 OS=Mus musculus OX=10090 GN=Uba1 PE=1 SV=1	44	Master Protein	TNGMAKnGSEADI
			FALSE	High	Asn->Asp	N	7	100	NVIIWGNHSSTQYPDVNHAK	1	0	8	P14152	Malate dehydrogenase, cytoplasmic OS=Mus musculus OX=10090 GN=Mdh1 PE=1 SV=3	186	Master Protein	NVIIWGnHSSTQY
			FALSE	High	Asn->Asp	N	24	100	DAVQQDGFNSLNTAHTTENHGTGNHSAQ	30	18	27	P48453	Serine/threonine-protein phosphatase 2B catalytic subunit beta isoform OS=Mus musculus OX=10090 GN=Ppp3cb PE=1 SV=2	521	Master Protein	ENHGTGnHSAQ
			FALSE	High	Asn->Asp	N	6	100	TQLEENISQLR	2	0	0	Q9DCZ4	MICOS complex subunit Mic26 OS=Mus musculus OX=10090 GN=Apoo PE=1 SV=2	63	Master Protein	RTQLEEnISQLRH
			FALSE	High	Asn->Asp	N	1	100	NISLSSEEEAEGLAGHPR	1	0	15	Q5U3K5	Rab-like protein 6 OS=Mus musculus OX=10090 GN=Rabl6 PE=1 SV=2	478	Master Protein	DPMPSKnISLSSE
			FALSE	High	Asn->Asp	N	21	100	HGEVCPAGWKPGSDTIKPDVNK	5	0	10	P35700	Peroxiredoxin-1 OS=Mus musculus OX=10090 GN=Prdx1 PE=1 SV=1	189	Master Protein	TIKPDVnKSKEYF
			FALSE	High	Asn->Asp	N	2	100	GNKSPSPPPDGSPAATPEIR	8	0	63	O08539	Myc box-dependent-interacting protein 1 OS=Mus musculus OX=10090 GN=Bin1 PE=1 SV=1	294	Master Protein	NAPEKGnKSPSPP
			FALSE	High	Asn->Asp	N	7	100	SKTPPSNLSPIEDASPTEELR	5	0	18	O88737	Protein bassoon OS=Mus musculus OX=10090 GN=Bsn PE=1 SV=4	1106	Master Protein	SKTPPSnLSPIED
			FALSE	High	Asn->Asp	N	9	100	ERPKTPPSNLSPIEDASPTEELR	2	0	5	Q9QYX7	Protein piccolo OS=Mus musculus OX=10090 GN=Pclo PE=1 SV=4	1764	Master Protein	PKTPPSnLSPIED
			FALSE	High	Asn->Asp	N	10	100	SMLQTPPDQNLSGSKSPCPQK	2	0	4	Q8BTI8	Serine/arginine repetitive matrix protein 2 OS=Mus musculus OX=10090 GN=Srrm2 PE=1 SV=3	978	Master Protein	QTPPDQnLSGSKS
			FALSE	High	Asn->Asp	N	10	100	QQAAMGSQGNLSAEVEQATR	7	0	26	Q9WTT4	V-type proton ATPase subunit G 2 OS=Mus musculus OX=10090 GN=Atp6v1g2 PE=1 SV=1	68	Master Protein	AMGSQGnLSAEVE
			FALSE	High	Asn->Asp	N	6	100	GSSQPNLSTSYSEQEYGK	1	0	12	Q8CHU3	Epsin-2 OS=Mus musculus OX=10090 GN=Epn2 PE=1 SV=1	176	Master Protein	RGSSQPnLSTSYS
			FALSE	High	Asn->Asp	N	12	100	FDLYDVDSKSPNLSK	1	0	0	Q9DC53	Copine-8 OS=Mus musculus OX=10090 GN=Cpne8 PE=2 SV=3	119	Master Protein	VDSKSPnLSKHDF
			FALSE	High	Asn->Asp	N	9	99.4	NTETVPSQNNSGSSSPVFNFR	1	0	4	Q80VC9	Calmodulin-regulated spectrin-associated protein 3 OS=Mus musculus OX=10090 GN=Camsap3 PE=1 SV=1	345	Master Protein	ETVPSQnNSGSSS
			FALSE	High	Asn->Asp	N	12	100	SVQLTWTPGDDNNSPITK	7	17	39	Q810U4	Neuronal cell adhesion molecule OS=Mus musculus OX=10090 GN=Nrcam PE=1 SV=2	667	Master Protein	WTPGDDnNSPITK
			FALSE	High	Asn->Asp	N	7	100	LDDGHLNNSLGSPVQADVYFPR	1	5	7	Q8VED9	Galectin-related protein OS=Mus musculus OX=10090 GN=Lgalsl PE=1 SV=1	20	Master Protein	LDDGHLnNSLGSP
			FALSE	High	Asn->Asp	N	7	100	LVTGDRNNSSCRNYNK	3	1	0	P23242	Gap junction alpha-1 protein OS=Mus musculus OX=10090 GN=Gja1 PE=1 SV=2	294	Master Protein	LVTGDRnNSSCRN
			FALSE	High	Asn->Asp	N	13	100	GPPQSPVFEGVYNNSR	7	8	24	Q7TQH0	Ataxin-2-like protein OS=Mus musculus OX=10090 GN=Atxn2l PE=1 SV=1	117	Master Protein	VFEGVYnNSRMLH
			FALSE	High	Asn->Asp	N	9	100	TPIIEEEQNNSANTQK	7	6	20	Q4KMM3	Oxidation resistance protein 1 OS=Mus musculus OX=10090 GN=Oxr1 PE=1 SV=3	52	Master Protein	IIEEEQnNSANTQ
			FALSE	High	Asn->Asp	N	9	100	LYPIANGNNQSPIDIK	8	31	56	P13634	Carbonic anhydrase 1 OS=Mus musculus OX=10090 GN=Ca1 PE=1 SV=4	28	Master Protein	PIANGNnQSPIDI
			FALSE	High	Asn->Asp	N	5	100	SVTSNQSDGTQESCESPDVLDR	4	0	12	Q9QYF9	Protein NDRG3 OS=Mus musculus OX=10090 GN=Ndrg3 PE=1 SV=1	350	Master Protein	SRSVTSnQSDGTQ
			FALSE	High	Asn->Asp	N	14	100	STSAPQMSPGSSDNQSSSPQPAQQK	19	0	44	Q80X50	Ubiquitin-associated protein 2-like OS=Mus musculus OX=10090 GN=Ubap2l PE=1 SV=1	493	Master Protein	SPGSSDnQSSSPQ
			FALSE	High	Asn->Asp	N	23	100	GKQADVADQQTTELPAENGETENQSPASEEEKEAK	2	1	7	P18608	Non-histone chromosomal protein HMG-14 OS=Mus musculus OX=10090 GN=Hmgn1 PE=1 SV=2	82	Master Protein	ENGETEnQSPASE
			FALSE	High	Asn->Asp	N	6	100	DICIGNQSNPCVPNNKNPR	1	0	10	Q01097	Glutamate receptor ionotropic, NMDA 2B OS=Mus musculus OX=10090 GN=Grin2b PE=1 SV=3	1448	Master Protein	KDICIGnQSNPCV
			FALSE	High	Asn->Asp	N	32	100	ADEAQADGKEHPGAEDASEEQNSQSSMENSVNSSEK	7	0	0	Q9CXE2	B-cell CLL/lymphoma 7 protein family member A OS=Mus musculus OX=10090 GN=Bcl7a PE=2 SV=1	163	Master Protein	SMENSVnSSEKAE
			FALSE	High	Asn->Asp	N	6	100	VDSSTNSSPSPQQSESLSPAHTSDFR	3	0	3	Q921K9	B-cell CLL/lymphoma 7 protein family member B OS=Mus musculus OX=10090 GN=Bcl7b PE=1 SV=1	110	Master Protein	KVDSSTnSSPSPQ
			FALSE	High	Asn->Asp	N	11	100	IISANGCKVDNSSLTGESEPQTR	5	3	15	Q8VDN2	Sodium/potassium-transporting ATPase subunit alpha-1 OS=Mus musculus OX=10090 GN=Atp1a1 PE=1 SV=1	215	Master Protein	NGCKVDnSSLTGE
			FALSE	High	Asn->Asp	N	9	100	DGGSTTAGNSSQVSDGAAAVLLAR	3	0	3	Q8VCH0	3-ketoacyl-CoA thiolase B, peroxisomal OS=Mus musculus OX=10090 GN=Acaa1b PE=1 SV=1	274	Master Protein	GSTTAGnSSQVSD
			FALSE	High	Asn->Asp	N	3	99.6	VNNSSLIGLGYTQTLKPGIK	3	0	15	Q60932	Voltage-dependent anion-selective channel protein 1 OS=Mus musculus OX=10090 GN=Vdac1 PE=1 SV=3	252	Master Protein	FSAKVNnSSLIGL
			FALSE	High	Asn->Asp	N	1	100	NSSYVHGGVDASGKPQEAVYGQNDIHHK	6	0	3	P97379	Ras GTPase-activating protein-binding protein 2 OS=Mus musculus OX=10090 GN=G3bp2 PE=1 SV=2	37	Master Protein	HRFYGRnSSYVHG
			FALSE	High	Asn->Asp	N	10	100	EKEEFAVPENSSVQQFK	1	0	3	Q8R317	Ubiquilin-1 OS=Mus musculus OX=10090 GN=Ubqln1 PE=1 SV=1	46	Master Protein	EFAVPEnSSVQQF
			FALSE	High	Asn->Asp	N	1	100	NSSYAHGGLDSNGKPADAVYGQK	5	0	8	P97855	Ras GTPase-activating protein-binding protein 1 OS=Mus musculus OX=10090 GN=G3bp1 PE=1 SV=1	37	Master Protein	HRFYGKnSSYAHG
			FALSE	High	Asn->Asp	N	15	100	ALASETNGTDSNGSNSSNIQ	10	36	41	P63328	Serine/threonine-protein phosphatase 2B catalytic subunit alpha isoform OS=Mus musculus OX=10090 GN=Ppp3ca PE=1 SV=1	516	Master Protein	TDSNGSnSSNIQ
			FALSE	High	Asn->Asp	N	1	100	NSSGSSESSLPNLAR	12	0	14	Q3UHJ0	AP2-associated protein kinase 1 OS=Mus musculus OX=10090 GN=Aak1 PE=1 SV=2	934	Master Protein	QGGHSRnSSGSSE
			FALSE	High	Asn->Asp	N	11	100	IISAHGCKVDNSSLTGESEPQTR	2	0	6	Q6PIC6	Sodium/potassium-transporting ATPase subunit alpha-3 OS=Mus musculus OX=10090 GN=Atp1a3 PE=1 SV=1	205	Master Protein	HGCKVDnSSLTGE
			FALSE	High	Asn->Asp	N	8	100	LVTGDRNNSSCRNYNK	2	1	1	P23242	Gap junction alpha-1 protein OS=Mus musculus OX=10090 GN=Gja1 PE=1 SV=2	295	Master Protein	VTGDRNnSSCRNY
			FALSE	High	Asn->Asp	N	7	100	TEDISSNSSQQDTDFENVTK	2	0	2	E9Q6J5	Biorientation of chromosomes in cell division protein 1-like 1 OS=Mus musculus OX=10090 GN=Bod1l PE=1 SV=1	1136	Master Protein	TEDISSnSSQQDT
			FALSE	High	Asn->Asp	N	1	100	NSSPRSPTNSSEIFTPAHEENVR	17	0	32	Q3UGS4	Mapk-regulated corepressor-interacting protein 1 OS=Mus musculus OX=10090 GN=Mcrip1 PE=1 SV=1	16	Master Protein	VYNGKRnSSPRSP
			FALSE	High	Asn->Asp	N	9	100	NSSPRSPTNSSEIFTPAHEENVR	20	0	29	Q3UGS4	Mapk-regulated corepressor-interacting protein 1 OS=Mus musculus OX=10090 GN=Mcrip1 PE=1 SV=1	24	Master Protein	SPRSPTnSSEIFT
			FALSE	High	Asn->Asp	N	11	100	SEVTSQSGLSNSSDSLDSSTRPPSVTR	3	0	2	B1AZP2	Disks large-associated protein 4 OS=Mus musculus OX=10090 GN=Dlgap4 PE=1 SV=1	607	Master Protein	SQSGLSnSSDSLD
			FALSE	High	Asn->Asp	N	6	100	KQELANSSDVTLPDRPLSPPLTAPPTMK	1	0	1	Q5SVL6	Rap1 GTPase-activating protein 2 OS=Mus musculus OX=10090 GN=Rap1gap2 PE=1 SV=1	14	Master Protein	KKQELAnSSDVTL
			FALSE	High	Asn->Asp	N	11	100	IISSHGCKVDNSSLTGESEPQTR	1	0	4	Q6PIE5	Sodium/potassium-transporting ATPase subunit alpha-2 OS=Mus musculus OX=10090 GN=Atp1a2 PE=1 SV=1	213	Master Protein	HGCKVDnSSLTGE
			FALSE	High	Asn->Asp	N	18	100	AIAHYEQSADYYKGEESNSSANK	9	0	6	P28663	Beta-soluble NSF attachment protein OS=Mus musculus OX=10090 GN=Napb PE=1 SV=2	158	Master Protein	YKGEESnSSANKC
			FALSE	High	Asn->Asp	N	2	97.1	QNSSPPSSLNKNNSAIDSGINLTTDTSK	2	0	6	Q9R0K7	Plasma membrane calcium-transporting ATPase 2 OS=Mus musculus OX=10090 GN=Atp2b2 PE=1 SV=2	1154	Master Protein	DAALKQnSSPPSS
			FALSE	High	Asn->Asp	N	11	100	AADSQNSGEGNTSAAESSFSQEVAR	8	2	4	F6ZDS4	Nucleoprotein TPR OS=Mus musculus OX=10090 GN=Tpr PE=1 SV=1	2109	Master Protein	QNSGEGnTSAAES
			FALSE	High	Asn->Asp	N	17	99.8	MIISTMEPQVSNGPTSNTSNGPSSNNR	1	0	3	Q61701	ELAV-like protein 4 OS=Mus musculus OX=10090 GN=Elavl4 PE=1 SV=1	24	Master Protein	SNGPTSnTSNGPS
			FALSE	High	Asn->Asp	N	10	100	LGSTAPQVLNTSSPAQQAENEAK	9	0	13	Q9CZ44	NSFL1 cofactor p47 OS=Mus musculus OX=10090 GN=Nsfl1c PE=1 SV=1	269	Master Protein	TAPQVLnTSSPAQ
			FALSE	High	Asn->Asp	N	4	100	GEPNVSYICSR	1	0	16	Q2NL51	Glycogen synthase kinase-3 alpha OS=Mus musculus OX=10090 GN=Gsk3a PE=1 SV=2	276	Master Protein	LVRGEPnVSYICS
			FALSE	High	Asn->Asp	N	4	100	GEPNVSYICSR	1	0	16	Q9WV60	Glycogen synthase kinase-3 beta OS=Mus musculus OX=10090 GN=Gsk3b PE=1 SV=2	213	Master Protein	LVRGEPnVSYICS
			FALSE	High	Asn->Asp	N	9	99.5	SQTAPEAGNDTGNEDAIGGNVNK	2	0	3	Q09LZ8	Cytosolic carboxypeptidase 6 OS=Mus musculus OX=10090 GN=Agbl4 PE=1 SV=1	13	Master Protein	TAPEAGnDTGNED
			FALSE	High	Asn->Asp	N	6	99.3	LSVSSNDTQESGNSSGPSPGAK	1	0	2	G3X9K3	Brefeldin A-inhibited guanine nucleotide-exchange protein 1 OS=Mus musculus OX=10090 GN=Arfgef1 PE=1 SV=1	395	Master Protein	RLSVSSnDTQESG
			FALSE	High	Asn->Asp	N	4	100	SLENETLNKEEDCHSPTSKPPKPDQPLK	6	10	25	Q8BGD9	Eukaryotic translation initiation factor 4B OS=Mus musculus OX=10090 GN=Eif4b PE=1 SV=1	448	Master Protein	SEKSLEnETLNKE
			FALSE	High	Asn->Asp	N	1	100	NETLGGTCLNVGCIPSK	4	1	7	O08749	Dihydrolipoyl dehydrogenase, mitochondrial OS=Mus musculus OX=10090 GN=Dld PE=1 SV=2	73	Master Protein	TVCIEKnETLGGT
			FALSE	High	Asn->Asp	N	6	100	DGQVINETSQHHDDLE	7	0	6	P20152	Vimentin OS=Mus musculus OX=10090 GN=Vim PE=1 SV=3	456	Master Protein	RDGQVInETSQHH
			FALSE	High	Asn->Asp	N	5	100	TCLLNETGDEPFQYKN	8	0	16	P15105	Glutamine synthetase OS=Mus musculus OX=10090 GN=Glul PE=1 SV=6	362	Master Protein	VRTCLLnETGDEP
			FALSE	High	Asn->Asp	N	6	100	AVGKDNFTLIPEGTNGTEER	2	1	23	O08553	Dihydropyrimidinase-related protein 2 OS=Mus musculus OX=10090 GN=Dpysl2 PE=1 SV=2	347	Master Protein	KAVGKDnFTLIPE
			FALSE	High	Asn->Asp	N	2	99.8	NNFTDFTDVR	4	4	3	Q9CPS6	Histidine triad nucleotide-binding protein 3 OS=Mus musculus OX=10090 GN=Hint3 PE=1 SV=1	105	Master Protein	TMLERNnFTDFTD
			FALSE	High	Asn->Asp	N	2	100	DNFTAIPEGTNGVEER	1	0	23	Q62188	Dihydropyrimidinase-related protein 3 OS=Mus musculus OX=10090 GN=Dpysl3 PE=1 SV=1	347	Master Protein	KAIGKDnFTAIPE
			FALSE	High	Asn->Asp	N	7	99.7	SQVNGNNGTLIVEEK	3	0	2	Q8C3F2	Constitutive coactivator of PPAR-gamma-like protein 2 OS=Mus musculus OX=10090 GN=Fam120c PE=1 SV=3	1032	Master Protein	SQVNGNnGTLIVE
			FALSE	High	Asn->Asp	N	12	100	RSKSPASTSSVNGTPGSQLSTPR	2	0	0	Q9JLM8	Serine/threonine-protein kinase DCLK1 OS=Mus musculus OX=10090 GN=Dclk1 PE=1 SV=1	315	Master Protein	ASTSSVnGTPGSQ
			FALSE	High	Asn->Asp	N	16	100	GGPPGQFHDNANGGQNGTVQEIMIPAGK	61	9	14	Q3U0V1	Far upstream element-binding protein 2 OS=Mus musculus OX=10090 GN=Khsrp PE=1 SV=2	233	Master Protein	NANGGQnGTVQEI
			FALSE	High	Asn->Asp	N	15	100	AVGKDNFTLIPEGTNGTEER	21	1	4	O08553	Dihydropyrimidinase-related protein 2 OS=Mus musculus OX=10090 GN=Dpysl2 PE=1 SV=2	356	Master Protein	LIPEGTnGTEERM
			FALSE	High	Asn->Asp	N	5	100	GQCANGTCLCQEGYAGEDCSQR	5	0	0	Q8BYI9	Tenascin-R OS=Mus musculus OX=10090 GN=Tnr PE=1 SV=2	278	Master Protein	GKGQCAnGTCLCQ
			FALSE	High	Asn->Asp	N	7	100	ALASETNGTDSNGSNSSNIQ	58	12	17	P63328	Serine/threonine-protein phosphatase 2B catalytic subunit alpha isoform OS=Mus musculus OX=10090 GN=Ppp3ca PE=1 SV=1	508	Master Protein	ALASETnGTDSNG
			FALSE	High	Asn->Asp	N	11	100	LQESPKLSQANGTR	7	0	0	Q80Y17	Lethal(2) giant larvae protein homolog 1 OS=Mus musculus OX=10090 GN=Llgl1 PE=1 SV=1	971	Master Protein	PKLSQAnGTRDII
			FALSE	High	Asn->Asp	N	7	100	VFDKEGNGTVMGAEIR	3	0	3	Q60605	Myosin light polypeptide 6 OS=Mus musculus OX=10090 GN=Myl6 PE=1 SV=3	101	Master Protein	VFDKEGnGTVMGA
			FALSE	High	Asn->Asp	N	11	100	NGASPNEVSSNGTTPLAIAK	4	0	0	Q02357	Ankyrin-1 OS=Mus musculus OX=10090 GN=Ank1 PE=1 SV=2	762	Master Protein	PNEVSSnGTTPLA
			FALSE	High	Asn->Asp	N	14	100	SKSPADSGNDQDANGTSSSQLSTPK	6	0	0	O88809	Neuronal migration protein doublecortin OS=Mus musculus OX=10090 GN=Dcx PE=1 SV=1	317	Master Protein	GNDQDAnGTSSSQ
			FALSE	High	Asn->Asp	N	10	100	SASTESGFHNHTDTAEGDVLAAAR	8	0	3	B2RUJ5	Amyloid-beta A4 precursor protein-binding family A member 1 OS=Mus musculus OX=10090 GN=Apba1 PE=1 SV=2	91	Master Protein	TESGFHnHTDTAE
			FALSE	High	Asn->Asp	N	11	100	VYVGNLGNNGNKTELER	47	53	95	P84104	Serine/arginine-rich splicing factor 3 OS=Mus musculus OX=10090 GN=Srsf3 PE=1 SV=1	22	Master Protein	NLGNNGnKTELER
			FALSE	High	Asn->Asp	N	11	100	LQVPTPEEMSNLTPESSPELAKK	3	0	1	Q69Z98	Serine/threonine-protein kinase BRSK2 OS=Mus musculus OX=10090 GN=Brsk2 PE=1 SV=2	508	Master Protein	TPEEMSnLTPESS
			FALSE	High	Asn->Asp	N	3	100	GLNLTTPGESDGFCANR	1	0	0	Q9D2V7	Coronin-7 OS=Mus musculus OX=10090 GN=Coro7 PE=1 SV=2	491	Master Protein	TNLKGLnLTTPGE
			FALSE	High	Asn->Asp	N	2	100	DNLTLWTSDMQGDGEEQNK	2	0	60	P62259	14-3-3 protein epsilon OS=Mus musculus OX=10090 GN=Ywhae PE=1 SV=1	227	Master Protein	MQLLRDnLTLWTS
			FALSE	High	Asn->Asp	N	1	100	NMTVEQLLTGSPTSPTVEPEKPTR	2	0	1	Q6ZPJ3	(E3-independent) E2 ubiquitin-conjugating enzyme UBE2O OS=Mus musculus OX=10090 GN=Ube2o PE=1 SV=3	823	Master Protein	ILESLKnMTVEQL
			FALSE	High	Asn->Asp	N	12	100	DVATSPISPTENNTTPPDALTR	33	71	54	O88643	Serine/threonine-protein kinase PAK 1 OS=Mus musculus OX=10090 GN=Pak1 PE=1 SV=1	227	Master Protein	PISPTEnNTTPPD
			FALSE	High	Asn->Asp	N	13	99.6	FQGNANDPDQNGNNTQSPPSR	27	56	35	B9EJA2	Cortactin-binding protein 2 OS=Mus musculus OX=10090 GN=Cttnbp2 PE=1 SV=2	461	Master Protein	DPDQNGnNTQSPP
			FALSE	High	Asn->Asp	N	11	100	IGGDAATTVNNNTPDFGFGGQKR	10	12	32	Q3U0V1	Far upstream element-binding protein 2 OS=Mus musculus OX=10090 GN=Khsrp PE=1 SV=2	99	Master Protein	AATTVNnNTPDFG
			FALSE	High	Asn->Asp	N	7	99.6	LVQDVANNTNEEAGDGTTTATVLAR	4	36	63	P63038	60 kDa heat shock protein, mitochondrial OS=Mus musculus OX=10090 GN=Hspd1 PE=1 SV=1	103	Master Protein	LVQDVAnNTNEEA
			FALSE	High	Asn->Asp	N	6	100	SITIANQTNCPLYVTK	2	0	6	O08553	Dihydropyrimidinase-related protein 2 OS=Mus musculus OX=10090 GN=Dpysl2 PE=1 SV=2	244	Master Protein	RSITIAnQTNCPL
			FALSE	High	Asn->Asp	N	10	100	VEIIANDQGNR	2	3	79	Q61696	Heat shock 70 kDa protein 1A OS=Mus musculus OX=10090 GN=Hspa1a PE=1 SV=2	35	Master Protein	IANDQGnRTTPSY
			FALSE	High	Asn->Asp	N	10	100	VEIIANDQGNR	2	3	79	P63017	Heat shock cognate 71 kDa protein OS=Mus musculus OX=10090 GN=Hspa8 PE=1 SV=1	35	Master Protein	IANDQGnRTTPSY
			FALSE	High	Asn->Asp	N	10	100	VEIIANDQGNR	2	3	79	P17156	Heat shock-related 70 kDa protein 2 OS=Mus musculus OX=10090 GN=Hspa2 PE=1 SV=2	36	Master Protein	IANDQGnRTTPSY
			FALSE	High	Asn->Asp	N	22	100	LIPPVGSPGSSTPLPPDGTGPNSTPNNR	1	0	20	Q9D219	B-cell CLL/lymphoma 9 protein OS=Mus musculus OX=10090 GN=Bcl9 PE=1 SV=3	306	Master Protein	PDGTGPnSTPNNR
			FALSE	High	Asn->Asp	N	16	100	ESTGAQVQVAGDMLPNSTER	1	0	5	Q61990	Poly(rC)-binding protein 2 OS=Mus musculus OX=10090 GN=Pcbp2 PE=1 SV=1	140	Master Protein	AGDMLPnSTERAI
			FALSE	High	Asn->Asp	N	11	100	SSPATTVTSPNSTPAK	10	0	17	Q61548	Clathrin coat assembly protein AP180 OS=Mus musculus OX=10090 GN=Snap91 PE=1 SV=1	315	Master Protein	TTVTSPnSTPAKT
			FALSE	High	Asn->Asp	N	2	100	SNSTETLSPAKSPSSSTGSIASSR	3	0	4	Q9R1V6	Disintegrin and metalloproteinase domain-containing protein 22 OS=Mus musculus OX=10090 GN=Adam22 PE=1 SV=2	854	Master Protein	RFRPRSnSTETLS
			FALSE	High	Asn->Asp	N	12	100	STPSHGSVSSLNSTGSLSPK	5	0	5	Q60902	Epidermal growth factor receptor substrate 15-like 1 OS=Mus musculus OX=10090 GN=Eps15l1 PE=1 SV=3	249	Master Protein	GSVSSLnSTGSLS
			FALSE	High	Asn->Asp	N	8	100	LTLQPVDNSTISLQMGTNK	1	0	3	Q9DAW9	Calponin-3 OS=Mus musculus OX=10090 GN=Cnn3 PE=1 SV=1	240	Master Protein	TLQPVDnSTISLQ
			FALSE	High	Asn->Asp	N	16	100	ESTGAQVQVAGDMLPNSTER	1	0	5	P60335	Poly(rC)-binding protein 1 OS=Mus musculus OX=10090 GN=Pcbp1 PE=1 SV=1	140	Master Protein	AGDMLPnSTERAI
			FALSE	High	Asn->Asp	N	8	100	MKGETPVNSTMSIGQAR	3	0	11	P63216	Guanine nucleotide-binding protein G(I)/G(S)/G(O) subunit gamma-3 OS=Mus musculus OX=10090 GN=Gng3 PE=1 SV=1	8	Master Protein	KGETPVnSTMSIG
			FALSE	High	Asn->Asp	N	13	100	DVATSPISPTENNTTPPDALTR	27	71	60	O88643	Serine/threonine-protein kinase PAK 1 OS=Mus musculus OX=10090 GN=Pak1 PE=1 SV=1	228	Master Protein	ISPTENnTTPPDA
			FALSE	High	Asn->Asp	N	8	100	LPRTHWPNTTIYR	1	0	0	Q9D4K5	Protein FAM166A OS=Mus musculus OX=10090 GN=Fam166a PE=2 SV=1	272	Master Protein	PRTHWPnTTIYRS
			FALSE	High	Asn->Asp	N	12	100	NHLDQNPQLQWNTTEPSR	2	0	3	Q80T41	Gamma-aminobutyric acid type B receptor subunit 2 OS=Mus musculus OX=10090 GN=Gabbr2 PE=1 SV=2	866	Master Protein	NPQLQWnTTEPSR
			FALSE	High	Asn->Asp	N	11	100	VLVAPPSEEANTTK	1	0	0	P43006	Excitatory amino acid transporter 2 OS=Mus musculus OX=10090 GN=Slc1a2 PE=1 SV=1	205	Master Protein	PPSEEAnTTKAVI
			FALSE	High	Asn->Asp	N	5	99.7	DAVSNTTNQLESK	1	0	4	Q61595	Kinectin OS=Mus musculus OX=10090 GN=Ktn1 PE=1 SV=1	438	Master Protein	LRDAVSnTTNQLE
			FALSE	High	Asn->Asp	N	1	100	NYTDVYDKNNLLTNK	4	0	13	Q9R111	Guanine deaminase OS=Mus musculus OX=10090 GN=Gda PE=1 SV=1	260	Master Protein	LYPSYKnYTDVYD
