# Supplementary material for: TiO2 Simultaneous Enrichment, On-Line Deglycosylation, and Sequential Analysis of Glyco- and Phosphopeptides
Source: Front Chem. 2021 Aug 11;9:703176. doi: 10.3389/fchem.2021.703176 (PMC8385670; doi:10.3389/fchem.2021.703176)
Supplement: Supplementary file 8 [file Table7.xlsx]

## Sheet: Sheet1
Checked	Confidence	Modification Name	Target Amino Acid	Position in Peptide	Site Probability	Peptide Sequence	# Modified PSMs	# Uncertain Modified PSMs	# Unmodified PSMs	Protein Accession	Protein Description	Position	Master	Motif
FALSE	High	Phospho	S	7	99.3	AAACPSSPHKIPLSR	3	0	0	Q812A2	SLIT-ROBO Rho GTPase-activating protein 3 OS=Mus musculus OX=10090 GN=Srgap3 PE=1 SV=1	895	Master Protein	AAACPSsPHKIPL
FALSE	High	Phospho	S	18	100	APHWTSASLTEAAAHPHSPEMK	7	3	1	P20357	Microtubule-associated protein 2 OS=Mus musculus OX=10090 GN=Map2 PE=1 SV=2	28	Master Protein	AAAHPHsPEMKDQ
FALSE	High	Phospho	S	9	99.6	AAAAALSGSPPQTEKPTHYR	4	0	0	Q5FWH2	Putative E3 ubiquitin-protein ligase UNKL OS=Mus musculus OX=10090 GN=Unkl PE=2 SV=2	15	Master Protein	AAALSGsPPQTEK
FALSE	High	Phospho	S	8	97.2	EAAGGNDSSGATSPINPAVALE	2	0	3	P11627	Neural cell adhesion molecule L1 OS=Mus musculus OX=10090 GN=L1cam PE=1 SV=1	1246	Master Protein	AAGGNDsSGATSP
FALSE	High	Phospho	S	7	100	AAILKASPK	10	0	0	Q9CR57	60S ribosomal protein L14 OS=Mus musculus OX=10090 GN=Rpl14 PE=1 SV=3	139	Master Protein	AAILKAsPKKAAV
FALSE	High	Phospho	T	4	100	AAATPEPAVAQPDSTALEGATGQAPPSSK	1	0	3	Q3UHL1	CaM kinase-like vesicle-associated protein OS=Mus musculus OX=10090 GN=Camkv PE=1 SV=2	470	Master Protein	AAKAAAtPEPAVA
FALSE	High	Phospho	S	12	98.5	EAEAQAAMEANSEGSLTRPK	1	2	8	P63040	Complexin-1 OS=Mus musculus OX=10090 GN=Cplx1 PE=1 SV=1	90	Master Protein	AAMEANsEGSLTR
FALSE	High	Phospho	S	8	99.7	IAATILTSPDLR	2	5	0	P05202	Aspartate aminotransferase, mitochondrial OS=Mus musculus OX=10090 GN=Got2 PE=1 SV=1	333	Master Protein	AATILTsPDLRKQ
FALSE	High	Phospho	S	7	100	AAVAIQSQFR	2	0	4	P63054	Calmodulin regulator protein PCP4 OS=Mus musculus OX=10090 GN=Pcp4 PE=3 SV=2	48	Master Protein	AAVAIQsQFRKFQ
FALSE	High	Phospho	S	11	100	GILAADESTGSIAK	22	14	31	P05064	Fructose-bisphosphate aldolase A OS=Mus musculus OX=10090 GN=Aldoa PE=1 SV=2	39	Master Protein	ADESTGsIAKRLQ
FALSE	High	Phospho	S	11	100	GILAADESVGSMAK	35	12	36	P05063	Fructose-bisphosphate aldolase C OS=Mus musculus OX=10090 GN=Aldoc PE=1 SV=4	39	Master Protein	ADESVGsMAKRLS
FALSE	High	Phospho	T	3	100	LGTPPGGGAAGK	3	0	0	O88704	Potassium/sodium hyperpolarization-activated cyclic nucleotide-gated channel 1 OS=Mus musculus OX=10090 GN=Hcn1 PE=1 SV=1	39	Master Protein	ADKRLGtPPGGGA
FALSE	High	Phospho	S	13	100	GIEFPMADLDALSPIHTPQR	2	0	0	Q5SRX1	TOM1-like protein 2 OS=Mus musculus OX=10090 GN=Tom1l2 PE=1 SV=1	160	Master Protein	ADLDALsPIHTPQ
FALSE	High	Phospho	S	8	99	QADLSFSSPVEMK	2	0	0	Q9Z204	Heterogeneous nuclear ribonucleoproteins C1/C2 OS=Mus musculus OX=10090 GN=Hnrnpc PE=1 SV=1	232	Master Protein	ADLSFSsPVEMKN
FALSE	High	Phospho	T	13	100	AAAASAAEAGIATPGTEDSDDALLK	2	0	0	O35226	26S proteasome non-ATPase regulatory subunit 4 OS=Mus musculus OX=10090 GN=Psmd4 PE=1 SV=1	250	Master Protein	AEAGIAtPGTEDS
FALSE	High	Phospho	S	9	100	NVAEALGHSPKDPGGGGGSVR	3	0	0	Q8R3Y8	Interferon regulatory factor 2-binding protein 1 OS=Mus musculus OX=10090 GN=Irf2bp1 PE=1 SV=2	436	Master Protein	AEALGHsPKDPGG
FALSE	High	Phospho	S	15	100	ESPRPPAAAEAPAGSDGEDGGRR	4	0	0	Q6ZQ58	La-related protein 1 OS=Mus musculus OX=10090 GN=Larp1 PE=1 SV=3	81	Master Protein	AEAPAGsDGEDGG
FALSE	High	Phospho	S	10	100	ASAAEGSEASPPSLR	11	0	0	Q8BNW9	Kelch repeat and BTB domain-containing protein 11 OS=Mus musculus OX=10090 GN=Kbtbd11 PE=1 SV=3	70	Master Protein	AEGSEAsPPSLRS
FALSE	High	Phospho	S	11	99.4	VDHGAEIITQSPSR	8	8	9	P20357	Microtubule-associated protein 2 OS=Mus musculus OX=10090 GN=Map2 PE=1 SV=2	1783	Master Protein	AEIITQsPSRSSV
FALSE	High	Phospho	S	8	99.6	VAEIPFNSTNK	1	0	0	Q6PIC6	Sodium/potassium-transporting ATPase subunit alpha-3 OS=Mus musculus OX=10090 GN=Atp1a3 PE=1 SV=1	474	Master Protein	AEIPFNsTNKYQL
FALSE	High	Phospho	S	8	99.6	VAEIPFNSTNK	1	0	0	Q6PIE5	Sodium/potassium-transporting ATPase subunit alpha-2 OS=Mus musculus OX=10090 GN=Atp1a2 PE=1 SV=1	482	Master Protein	AEIPFNsTNKYQL
FALSE	High	Phospho	S	13	100	AKTDHGAEIVYKSPVVSGDTSPR	37	3	21	P10637	Microtubule-associated protein tau OS=Mus musculus OX=10090 GN=Mapt PE=1 SV=3	688	Master Protein	AEIVYKsPVVSGD
FALSE	High	Phospho	S	3	100	RGSLPDNSILHR	3	0	0	Q3UTJ2	Sorbin and SH3 domain-containing protein 2 OS=Mus musculus OX=10090 GN=Sorbs2 PE=1 SV=2	829	Master Protein	AEKRRGsLPDNSI
FALSE	High	Phospho	S	10	100	AFLAELEQNSPK	3	0	0	Q9QXZ0	Microtubule-actin cross-linking factor 1 OS=Mus musculus OX=10090 GN=Macf1 PE=1 SV=2	4483	Master Protein	AELEQNsPKIQKV
FALSE	High	Phospho	S	8	100	QAELPNRSPGFGIK	2	0	0	Q80W14	Pre-mRNA-processing factor 40 homolog B OS=Mus musculus OX=10090 GN=Prpf40b PE=1 SV=2	831	Master Protein	AELPNRsPGFGIK
FALSE	High	Phospho	S	11	100	VVTMAEPGAASPPPPAR	2	0	0	Q8C4U2	Transmembrane protein 145 OS=Mus musculus OX=10090 GN=Tmem145 PE=1 SV=1	511	Master Protein	AEPGAAsPPPPAR
FALSE	High	Phospho	S	11	100	ASGQAFELILSPR	38	0	17	P54227	Stathmin OS=Mus musculus OX=10090 GN=Stmn1 PE=1 SV=2	25	Master Protein	AFELILsPRSKES
FALSE	High	Phospho	S	4	99	LHSSSLELGPRPLEQENER	3	0	0	A2A6T1	Cerebellar degeneration-related protein 2-like OS=Mus musculus OX=10090 GN=Cdr2l PE=1 SV=1	179	Master Protein	AFRLHSsSLELGP
FALSE	High	Phospho	S	7	100	AFSFPVSPER	9	0	4	Q0PHV7	Dapper homolog 3 OS=Mus musculus OX=10090 GN=Dact3 PE=1 SV=1	10	Master Protein	AFSFPVsPERGRL
FALSE	High	Phospho	S	8	100	AAFSKDESKEPIVEVR	25	16	6	P13595	Neural cell adhesion molecule 1 OS=Mus musculus OX=10090 GN=Ncam1 PE=1 SV=3	774	Master Protein	AFSKDEsKEPIVE
FALSE	High	Phospho	S	2	100	ASGEMASAQYITAALR	2	0	0	Q9JMA1	Ubiquitin carboxyl-terminal hydrolase 14 OS=Mus musculus OX=10090 GN=Usp14 PE=1 SV=3	143	Master Protein	AGALRAsGEMASA
FALSE	High	Phospho	S	14	100	GFGFGQGAGALVHSE	8	0	0	P97315	Cysteine and glycine-rich protein 1 OS=Mus musculus OX=10090 GN=Csrp1 PE=1 SV=3	192	Master Protein	AGALVHsE
FALSE	High	Phospho	S	1	100	SLDDLSAPPHHR	2	0	0	E9Q6B2	Coiled-coil domain-containing protein 85C OS=Mus musculus OX=10090 GN=Ccdc85c PE=1 SV=1	247	Master Protein	AGATRRsLDDLSA
FALSE	High	Phospho	S	2	100	GSPTRPNPPVR	26	16	3	Q62188	Dihydropyrimidinase-related protein 3 OS=Mus musculus OX=10090 GN=Dpysl3 PE=1 SV=1	522	Master Protein	AGSTRGsPTRPNP
FALSE	High	Phospho	T	10	100	ESPAGTPNPTPPSSPSVGGVPWR	2	1	2	Q69Z98	Serine/threonine-protein kinase BRSK2 OS=Mus musculus OX=10090 GN=Brsk2 PE=1 SV=2	464	Master Protein	AGTPNPtPPSSPS
FALSE	High	Phospho	S	3	100	TASPPGPPQYSK	3	0	0	O35126	Atrophin-1 OS=Mus musculus OX=10090 GN=Atn1 PE=1 SV=1	617	Master Protein	AGYKTAsPPGPPQ
FALSE	High	Phospho	S	7	100	AIEKGCSQDDECVSLR	3	0	0	Q9D415	Disks large-associated protein 1 OS=Mus musculus OX=10090 GN=Dlgap1 PE=1 SV=3	509	Master Protein	AIEKGCsQDDECV
FALSE	High	Phospho	S	3	100	NLSSEEVARPR	4	0	0	Q8VD37	SH3-containing GRB2-like protein 3-interacting protein 1 OS=Mus musculus OX=10090 GN=Sgip1 PE=1 SV=1	169	Master Protein	AIKRNLsSEEVAR
FALSE	High	Phospho	S	7	99.6	AISAPTSPTR	2	6	0	Q8BGV8	Mitochondrial dynamics protein MID51 OS=Mus musculus OX=10090 GN=Mief1 PE=1 SV=1	59	Master Protein	AISAPTsPTRLSH
FALSE	High	Phospho	T	17	98.8	VTIPPPSSSVAISNHVTPPPIPK	1	10	1	Q9CR95	Adaptin ear-binding coat-associated protein 1 OS=Mus musculus OX=10090 GN=Necap1 PE=1 SV=2	211	Master Protein	AISNHVtPPPIPK
FALSE	High	Phospho	S	11	100	KKEPAISSQNSPEAR	3	0	0	P10711	Transcription elongation factor A protein 1 OS=Mus musculus OX=10090 GN=Tcea1 PE=1 SV=2	100	Master Protein	AISSQNsPEAREE
FALSE	High	Phospho	S	5	100	AGAGSATLSMAYAGAR	3	0	2	P08249	Malate dehydrogenase, mitochondrial OS=Mus musculus OX=10090 GN=Mdh2 PE=1 SV=3	246	Master Protein	AKAGAGsATLSMA
FALSE	High	Phospho	S	5	100	INFDSNSAYR	4	0	0	Q9Z2I9	Succinate--CoA ligase [ADP-forming] subunit beta, mitochondrial OS=Mus musculus OX=10090 GN=Sucla2 PE=1 SV=2	279	Master Protein	AKINFDsNSAYRQ
FALSE	High	Phospho	S	5	100	LLGNSLLK	1	0	0	P49025	Citron Rho-interacting kinase OS=Mus musculus OX=10090 GN=Cit PE=1 SV=3	1608	Master Protein	AKLLGNsLLKLEG
FALSE	High	Phospho	S	3	100	KVSKQEEASGGPLAPK	4	0	0	P70460	Vasodilator-stimulated phosphoprotein OS=Mus musculus OX=10090 GN=Vasp PE=1 SV=4	235	Master Protein	AKLRKVsKQEEAS
FALSE	High	Phospho	S	5	100	SPSLSPSPPSPIEK	14	4	70	P14873	Microtubule-associated protein 1B OS=Mus musculus OX=10090 GN=Map1b PE=1 SV=2	1255	Master Protein	AKSPSLsPSPPSP
FALSE	High	Phospho	S	9	99.3	EAALILGVSPTANK	4	0	0	Q9CQV7	Mitochondrial import inner membrane translocase subunit TIM14 OS=Mus musculus OX=10090 GN=Dnajc19 PE=1 SV=3	70	Master Protein	ALILGVsPTANKG
FALSE	High	Phospho	S	10	100	AVEALKEAGSIVR	4	0	0	Q91XM9	Disks large homolog 2 OS=Mus musculus OX=10090 GN=Dlg2 PE=1 SV=2	175	Master Protein	ALKEAGsIVRLYV
FALSE	High	Phospho	S	10	100	AVEALKEAGSIVR	4	0	0	Q811D0	Disks large homolog 1 OS=Mus musculus OX=10090 GN=Dlg1 PE=1 SV=1	301	Master Protein	ALKEAGsIVRLYV
FALSE	High	Phospho	T	4	100	FDTTPNELVQLNK	6	2	3	Q4KMM3	Oxidation resistance protein 1 OS=Mus musculus OX=10090 GN=Oxr1 PE=1 SV=3	118	Master Protein	ALKFDTtPNELVQ
FALSE	High	Phospho	S	4	100	RVPSPTPVPK	6	1	0	Q8BTI8	Serine/arginine repetitive matrix protein 2 OS=Mus musculus OX=10090 GN=Srrm2 PE=1 SV=3	2535	Master Protein	ALKRVPsPTPVPK
FALSE	High	Phospho	S	3	99.7	QLSSGVSEIR	3	0	0	P14602	Heat shock protein beta-1 OS=Mus musculus OX=10090 GN=Hspb1 PE=1 SV=3	86	Master Protein	ALNRQLsSGVSEI
FALSE	High	Phospho	S	9	100	ADALQAGASQFETSAAK	2	0	5	P63024	Vesicle-associated membrane protein 3 OS=Mus musculus OX=10090 GN=Vamp3 PE=1 SV=1	62	Master Protein	ALQAGAsQFETSA
FALSE	High	Phospho	S	3	99.5	SLSELESLKLPAESNEK	2	1	0	Q3B7Z2	Oxysterol-binding protein 1 OS=Mus musculus OX=10090 GN=Osbp PE=1 SV=3	238	Master Protein	ALQRSLsELESLK
FALSE	High	Phospho	T	4	99.5	TVNTVESLAPGGADAPGPAEHK	1	0	1	Q8R554	OTU domain-containing protein 7A OS=Mus musculus OX=10090 GN=Otud7a PE=1 SV=1	829	Master Protein	ALRTVNtVESLAP
FALSE	High	Phospho	S	10	100	MLQALSPKQSPVSSPTR	4	0	0	Q811Q9	Choline-phosphate cytidylyltransferase B OS=Mus musculus OX=10090 GN=Pcyt1b PE=1 SV=2	319	Master Protein	ALSPKQsPVSSPT
FALSE	High	Phospho	S	10	99.1	LDHALSSPSSPCEEIK	3	0	0	Q8BGT8	Phytanoyl-CoA hydroxylase-interacting protein-like OS=Mus musculus OX=10090 GN=Phyhipl PE=1 SV=1	15	Master Protein	ALSSPSsPCEEIK
FALSE	High	Phospho	S	8	100	VAMYKEPSLHDLTEFSR	4	0	0	P70377	Fibroblast growth factor 13 OS=Mus musculus OX=10090 GN=Fgf13 PE=1 SV=2	208	Master Protein	AMYKEPsLHDLTE
FALSE	High	Phospho	S	13	100	EKKEPVANQDPVSPSLVQGR	4	0	0	Q9ERZ4	Muscarinic acetylcholine receptor M2 OS=Mus musculus OX=10090 GN=Chrm2 PE=1 SV=2	232	Master Protein	ANQDPVsPSLVQG
FALSE	High	Phospho	S	18	99.4	GYAVGAQPRPSANREDFSPER	3	0	0	P97868	E3 ubiquitin-protein ligase RBBP6 OS=Mus musculus OX=10090 GN=Rbbp6 PE=1 SV=5	862	Master Protein	ANREDFsPERLLP
FALSE	High	Phospho	S	3	100	AQSPLLPEPLK	13	0	0	Q7TSJ2	Microtubule-associated protein 6 OS=Mus musculus OX=10090 GN=Map6 PE=1 SV=2	687	Master Protein	APAKAQsPLLPEP
FALSE	High	Phospho	S	9	99.6	ASAPATPLSPTR	5	1	0	P14733	Lamin-B1 OS=Mus musculus OX=10090 GN=Lmnb1 PE=1 SV=3	24	Master Protein	APATPLsPTRLSR
FALSE	High	Phospho	S	8	100	DAPFFRESPVGR	3	0	0	Q8K2H1	Periphilin-1 OS=Mus musculus OX=10090 GN=Pphln1 PE=1 SV=1	147	Master Protein	APFFREsPVGRKD
FALSE	High	Phospho	S	20	99.2	KADTTTPTPTAILAPGSPASPPGSLEPK	2	0	2	Q7JJ13	Bromodomain-containing protein 2 OS=Mus musculus OX=10090 GN=Brd2 PE=1 SV=1	300	Master Protein	APGSPAsPPGSLE
FALSE	High	Phospho	S	4	100	AQLSPGLYDDSSAR	3	0	0	Q60974	Nuclear receptor corepressor 1 OS=Mus musculus OX=10090 GN=Ncor1 PE=1 SV=1	1481	Master Protein	APKAQLsPGLYDD
FALSE	High	Phospho	S	3	100	GGSPLTTTQGGSPTK	3	0	9	O35927	Catenin delta-2 OS=Mus musculus OX=10090 GN=Ctnnd2 PE=1 SV=1	264	Master Protein	APPRGGsPLTTTQ
FALSE	High	Phospho	S	7	100	APSPVVSPTELSK	12	3	0	Q80Z38	SH3 and multiple ankyrin repeat domains protein 2 OS=Mus musculus OX=10090 GN=Shank2 PE=1 SV=2	1338	Master Protein	APSPVVsPTELSK
FALSE	High	Phospho	T	24	97.1	SDAAPAASDSKPSSAEPAPSSKETPAASEAPSSAAK	4	4	6	Q91XV3	Brain acid soluble protein 1 OS=Mus musculus OX=10090 GN=Basp1 PE=1 SV=3	183	Master Protein	APSSKEtPAASEA
FALSE	High	Phospho	S	2	100	RSPVPARPLPPTSQK	11	1	0	Q8K2F8	Protein LSM14 homolog A OS=Mus musculus OX=10090 GN=Lsm14a PE=1 SV=1	216	Master Protein	APVGRRsPVPARP
FALSE	High	Phospho	S	3	100	LQSPQAVLQLGVSK	2	0	0	Q8JZY2	COMM domain-containing protein 10 OS=Mus musculus OX=10090 GN=Commd10 PE=1 SV=1	155	Master Protein	AQAKLQsPQAVLQ
FALSE	High	Phospho	S	3	100	VGSLDNAHHVPGGGNVK	3	0	9	P20357	Microtubule-associated protein 2 OS=Mus musculus OX=10090 GN=Map2 PE=1 SV=2	1743	Master Protein	AQAKVGsLDNAHH
FALSE	High	Phospho	T	1	100	TARGAAVTRSMASGGGVPTDEEQATGLER	1	0	0	P19536	Cytochrome c oxidase subunit 5B, mitochondrial OS=Mus musculus OX=10090 GN=Cox5b PE=1 SV=1	20	Master Protein	AQALRRtARGAAV
FALSE	High	Phospho	S	1	100	SPVPSAFSDQSR	1	0	0	Q8BTI8	Serine/arginine repetitive matrix protein 2 OS=Mus musculus OX=10090 GN=Srrm2 PE=1 SV=3	2404	Master Protein	AQDRPRsPVPSAF
FALSE	High	Phospho	S	21	88.3	KAEAAAAPAVAPGPAQPGHVSPTPATTSPGEKGEAGTPVAAGTTAAAIPR	3	1	2	O08919	Numb-like protein OS=Mus musculus OX=10090 GN=Numbl PE=1 SV=3	263	Master Protein	AQPGHVsPTPATT
FALSE	High	Phospho	S	3	100	SLSPPQSQSK	3	0	0	Q8BKX1	Brain-specific angiogenesis inhibitor 1-associated protein 2 OS=Mus musculus OX=10090 GN=Baiap2 PE=1 SV=2	326	Master Protein	AQPKSLsPPQSQS
FALSE	High	Phospho	S	3	100	AESPETSAVESTQSTPQK	4	1	0	Q4VA53	Sister chromatid cohesion protein PDS5 homolog B OS=Mus musculus OX=10090 GN=Pds5b PE=1 SV=1	1356	Master Protein	AQQRAEsPETSAV
FALSE	High	Phospho	S	3	100	RASDLAGSVDTGSAGSVK	8	0	0	Q6P9K8	Caskin-1 OS=Mus musculus OX=10090 GN=Caskin1 PE=1 SV=2	989	Master Protein	AQRRRAsDLAGSV
FALSE	High	Phospho	S	7	98.8	AQSGTDSSPEHKIPAPR	2	11	0	Q8BTI8	Serine/arginine repetitive matrix protein 2 OS=Mus musculus OX=10090 GN=Srrm2 PE=1 SV=3	1576	Master Protein	AQSGTDsSPEHKI
FALSE	High	Phospho	S	3	100	RASALIDRPAPYFER	5	0	0	Q9WV92	Band 4.1-like protein 3 OS=Mus musculus OX=10090 GN=Epb41l3 PE=1 SV=1	428	Master Protein	AQTRRAsALIDRP
FALSE	High	Phospho	S	5	100	ALSGSATLVSSPK	2	0	2	Q80W04	Transmembrane and coiled-coil domains protein 2 OS=Mus musculus OX=10090 GN=Tmcc2 PE=1 SV=1	461	Master Protein	ARALSGsATLVSS
FALSE	High	Phospho	S	5	100	AQRLSQETEALGR	10	0	0	Q02819	Nucleobindin-1 OS=Mus musculus OX=10090 GN=Nucb1 PE=1 SV=2	368	Master Protein	ARAQRLsQETEAL
FALSE	High	Phospho	T	8	98	TARGAAVTRSMASGGGVPTDEEQATGLER	1	0	0	P19536	Cytochrome c oxidase subunit 5B, mitochondrial OS=Mus musculus OX=10090 GN=Cox5b PE=1 SV=1	27	Master Protein	ARGAAVtRSMASG
FALSE	High	Phospho	S	7	100	ARGPGGSPSGLQK	4	0	0	Q91VC7	Protein phosphatase 1 regulatory subunit 14A OS=Mus musculus OX=10090 GN=Ppp1r14a PE=1 SV=1	26	Master Protein	ARGPGGsPSGLQK
FALSE	High	Phospho	S	4	100	RKPSPEPEGEVGPPK	3	0	0	E9Q1P8	Interferon regulatory factor 2-binding protein 2 OS=Mus musculus OX=10090 GN=Irf2bp2 PE=1 SV=1	343	Master Protein	ARKRKPsPEPEGE
FALSE	High	Phospho	S	5	100	LLSTSPALQGTPASR	4	0	0	Q9Z0E0	Neurochondrin OS=Mus musculus OX=10090 GN=Ncdn PE=1 SV=1	583	Master Protein	ARLLSTsPALQGT
FALSE	High	Phospho	S	3	100	SPSPISTLSHLAGSAGR	3	1	0	Q3UVX5	Metabotropic glutamate receptor 5 OS=Mus musculus OX=10090 GN=Grm5 PE=1 SV=2	1016	Master Protein	ARPRSPsPISTLS
FALSE	High	Phospho	S	5	100	QGLPSPPGTPR	2	0	0	Q5Y5T5	Palmitoyltransferase ZDHHC8 OS=Mus musculus OX=10090 GN=Zdhhc8 PE=1 SV=1	672	Master Protein	ARQGLPsPPGTPR
FALSE	High	Phospho	S	4	100	NLGSINTELQDVQR	2	0	3	O08547	Vesicle-trafficking protein SEC22b OS=Mus musculus OX=10090 GN=Sec22b PE=1 SV=3	137	Master Protein	ARRNLGsINTELQ
FALSE	High	Phospho	S	4	100	NSSSPVSPASVPGQR	10	8	1	Q8K3X4	Probable E3 ubiquitin-protein ligase IRF2BPL OS=Mus musculus OX=10090 GN=Irf2bpl PE=1 SV=1	638	Master Protein	ARRNSSsPVSPAS
FALSE	High	Phospho	S	5	98.7	SRSPSPSPLPSPSPGSGPSAGPR	2	1	5	Q4ACU6	SH3 and multiple ankyrin repeat domains protein 3 OS=Mus musculus OX=10090 GN=Shank3 PE=1 SV=3	1638	Master Protein	ARSRSPsPSPLPS
FALSE	High	Phospho	S	10	100	DYNASASTISPPSSMEEDKFSK	24	0	5	P14873	Microtubule-associated protein 1B OS=Mus musculus OX=10090 GN=Map1b PE=1 SV=2	1204	Master Protein	ASASTIsPPSSME
FALSE	High	Phospho	S	8	100	LASDDRPSPPR	5	0	0	Q99KG3	RNA-binding protein 10 OS=Mus musculus OX=10090 GN=Rbm10 PE=1 SV=1	723	Master Protein	ASDDRPsPPRGLV
FALSE	High	Phospho	T	4	99.4	TYETPPPSPGLDPTFSNQPVPPDAVR	1	4	0	Q9WV34	MAGUK p55 subfamily member 2 OS=Mus musculus OX=10090 GN=Mpp2 PE=1 SV=1	117	Master Protein	ASKTYEtPPPSPG
FALSE	High	Phospho	T	13	100	WVHFSDASPEHVTPELTPR	5	0	39	Q8VD37	SH3-containing GRB2-like protein 3-interacting protein 1 OS=Mus musculus OX=10090 GN=Sgip1 PE=1 SV=1	324	Master Protein	ASPEHVtPELTPR
FALSE	High	Phospho	S	2	100	TSPAKQQAPPVR	27	65	1	O08553	Dihydropyrimidinase-related protein 2 OS=Mus musculus OX=10090 GN=Dpysl2 PE=1 SV=2	522	Master Protein	ASSAKTsPAKQQA
FALSE	High	Phospho	S	16	100	KQAEDTISNASSQLSSPPTSPQSSPR	3	0	0	Q8CHG7	Rap guanine nucleotide exchange factor 2 OS=Mus musculus OX=10090 GN=Rapgef2 PE=1 SV=2	1115	Master Protein	ASSQLSsPPTSPQ
FALSE	High	Phospho	S	11	99.5	SGAQASSTPLSPTR	3	1	1	P48678	Prelamin-A/C OS=Mus musculus OX=10090 GN=Lmna PE=1 SV=2	22	Master Protein	ASSTPLsPTRITR
FALSE	High	Phospho	S	7	100	ASVSDLSPR	3	0	0	Q569Z6	Thyroid hormone receptor-associated protein 3 OS=Mus musculus OX=10090 GN=Thrap3 PE=1 SV=1	243	Master Protein	ASVSDLsPRERSP
FALSE	High	Phospho	S	8	100	LATGEPASPHDSLGHSGLPPSPAK	8	2	4	P97445	Voltage-dependent P/Q-type calcium channel subunit alpha-1A OS=Mus musculus OX=10090 GN=Cacna1a PE=1 SV=2	1038	Master Protein	ATGEPAsPHDSLG
FALSE	High	Phospho	T	3	98.7	STTPGTPSTIETTPR	1	0	0	Q61909	Protein CBFA2T1 OS=Mus musculus OX=10090 GN=Runx1t1 PE=2 SV=1	565	Master Protein	ATPRSTtPGTPST
FALSE	High	Phospho	S	7	99.7	AVAGDASESALLK	4	1	0	Q8VDN2	Sodium/potassium-transporting ATPase subunit alpha-1 OS=Mus musculus OX=10090 GN=Atp1a1 PE=1 SV=1	452	Master Protein	AVAGDAsESALLK
FALSE	High	Phospho	T	11	100	IGPPAVEAAVTPPAPPQPTPR	2	0	0	Q9D2H6	Transcription factor Sp2 OS=Mus musculus OX=10090 GN=Sp2 PE=2 SV=2	55	Master Protein	AVEAAVtPPAPPQ
FALSE	High	Phospho	S	7	100	AVGGAPSPPPPVR	8	0	0	Q8BHL3	TBC1 domain family member 10B OS=Mus musculus OX=10090 GN=Tbc1d10b PE=1 SV=2	664	Master Protein	AVGGAPsPPPPVR
FALSE	High	Phospho	T	8	98.4	KAVGSMPTAGSAGSVPENLNLFPEPGSK	2	2	0	Q7TN29	Stromal membrane-associated protein 2 OS=Mus musculus OX=10090 GN=Smap2 PE=1 SV=1	233	Master Protein	AVGSMPtAGSAGS
FALSE	High	Phospho	S	7	100	AVLFCLSEDKK	3	0	7	P18760	Cofilin-1 OS=Mus musculus OX=10090 GN=Cfl1 PE=1 SV=3	41	Master Protein	AVLFCLsEDKKNI
FALSE	High	Phospho	S	11	99.8	LIGTAVPQRTSPTGPK	16	72	0	Q6PER3	Microtubule-associated protein RP/EB family member 3 OS=Mus musculus OX=10090 GN=Mapre3 PE=1 SV=1	162	Master Protein	AVPQRTsPTGPKN
FALSE	High	Phospho	T	13	100	NLPPSGAVPVTGTPPHVVK	5	2	0	P97855	Ras GTPase-activating protein-binding protein 1 OS=Mus musculus OX=10090 GN=G3bp1 PE=1 SV=1	268	Master Protein	AVPVTGtPPHVVK
FALSE	High	Phospho	S	10	100	MDSAVQASLSLPATPVGK	3	3	0	Q9ERR1	Nuclear distribution protein nudE-like 1 OS=Mus musculus OX=10090 GN=Ndel1 PE=1 SV=2	215	Master Protein	AVQASLsLPATPV
FALSE	High	Phospho	T	9	100	VHAYFAPVTPPPSVGGSR	5	0	0	Q9CZV8	F-box/LRR-repeat protein 20 OS=Mus musculus OX=10090 GN=Fbxl20 PE=1 SV=3	417	Master Protein	AYFAPVtPPPSVG
FALSE	High	Phospho	S	8	100	AAYLKDGSKEPIVEMR	14	0	0	O35136	Neural cell adhesion molecule 2 OS=Mus musculus OX=10090 GN=Ncam2 PE=1 SV=1	765	Master Protein	AYLKDGsKEPIVE
FALSE	High	Phospho	S	4	99.7	LSLSTNCIEK	4	10	1	Q05A62	Dynein light chain 1, axonemal OS=Mus musculus OX=10090 GN=Dnal1 PE=1 SV=2	56	Master Protein	CEKLSLsTNCIEK
FALSE	High	Phospho	S	4	100	MSESLDTADPAVTGAK	5	0	4	P63011	Ras-related protein Rab-3A OS=Mus musculus OX=10090 GN=Rab3a PE=1 SV=1	190	Master Protein	CEKMSEsLDTADP
FALSE	High	Phospho	S	5	99.2	IVSGSPISTPSPSPLPR	2	2	0	Q3TUF7	YEATS domain-containing protein 2 OS=Mus musculus OX=10090 GN=Yeats2 PE=1 SV=2	464	Master Protein	CKIVSGsPISTPS
FALSE	High	Phospho	S	1	100	SLPDCTSHPNSISIDAGPR	1	0	0	B1AZP2	Disks large-associated protein 4 OS=Mus musculus OX=10090 GN=Dlgap4 PE=1 SV=1	732	Master Protein	CKSSERsLPDCTS
FALSE	High	Phospho	S	13	100	IISAHGCKVDNSSLTGESEPQTR	1	1	6	Q6PIC6	Sodium/potassium-transporting ATPase subunit alpha-3 OS=Mus musculus OX=10090 GN=Atp1a3 PE=1 SV=1	207	Master Protein	CKVDNSsLTGESE
FALSE	High	Phospho	S	3	100	SASTESGFHNHTDTAEGDVLAAAR	9	2	0	B2RUJ5	Amyloid-beta A4 precursor protein-binding family A member 1 OS=Mus musculus OX=10090 GN=Apba1 PE=1 SV=2	84	Master Protein	CLARSAsTESGFH
FALSE	High	Phospho	S	2	100	LSPPLPPK	3	0	0	Q2M3X8	Phosphatase and actin regulator 1 OS=Mus musculus OX=10090 GN=Phactr1 PE=1 SV=1	237	Master Protein	CLPVKLsPPLPPK
FALSE	High	Phospho	S	3	100	EGSPIPHDPDLGSK	2	0	0	P42128	Forkhead box protein K1 OS=Mus musculus OX=10090 GN=Foxk1 PE=1 SV=2	431	Master Protein	CLSREGsPIPHDP
FALSE	High	Phospho	S	3	99.3	QASSDSDSILSLK	1	0	0	Q61315	Adenomatous polyposis coli protein OS=Mus musculus OX=10090 GN=Apc PE=1 SV=1	2129	Master Protein	CLSRQAsSDSDSI
FALSE	High	Phospho	T	12	100	STVASCMHRQETVDCLK	2	1	0	P11798	Calcium/calmodulin-dependent protein kinase type II subunit alpha OS=Mus musculus OX=10090 GN=Camk2a PE=1 SV=2	286	Master Protein	CMHRQEtVDCLKK
FALSE	High	Phospho	S	4	100	SLGSADELFK	5	0	0	Q8BL66	Early endosome antigen 1 OS=Mus musculus OX=10090 GN=Eea1 PE=1 SV=2	52	Master Protein	CMKSLGsADELFK
FALSE	High	Phospho	S	3	100	EPSLHEIGEK	3	0	0	P61329	Fibroblast growth factor 12 OS=Mus musculus OX=10090 GN=Fgf12 PE=1 SV=1	212	Master Protein	CMYREPsLHEIGE
FALSE	High	Phospho	S	9	100	VPCNVEGISPELEK	2	0	0	Q8K3I9	Glucocorticoid-induced transcript 1 protein OS=Mus musculus OX=10090 GN=Glcci1 PE=1 SV=1	293	Master Protein	CNVEGIsPELEKV
FALSE	High	Phospho	S	4	100	IPSSPDLKK	3	0	0	P63141	Potassium voltage-gated channel subfamily A member 2 OS=Mus musculus OX=10090 GN=Kcna2 PE=1 SV=1	441	Master Protein	CPKIPSsPDLKKS
FALSE	High	Phospho	S	3	100	ARSYIETETESR	4	0	0	Q8C8R3	Ankyrin-2 OS=Mus musculus OX=10090 GN=Ank2 PE=1 SV=2	3362	Master Protein	CPVKARsYIETET
FALSE	High	Phospho	S	15	100	EGDGSATTDAAPATSPK	20	46	28	P06837	Neuromodulin OS=Mus musculus OX=10090 GN=Gap43 PE=1 SV=1	96	Master Protein	DAAPATsPKAEEP
FALSE	High	Phospho	S	4	100	LDKSQIHDIVLVGGSTR	3	0	5	P63017	Heat shock cognate 71 kDa protein OS=Mus musculus OX=10090 GN=Hspa8 PE=1 SV=1	329	Master Protein	DAKLDKsQIHDIV
FALSE	High	Phospho	S	9	100	DTDAYSDLSDGEKEAR	4	0	0	Q3TY60	Protein FAM131B OS=Mus musculus OX=10090 GN=Fam131b PE=1 SV=1	117	Master Protein	DAYSDLsDGEKEA
FALSE	High	Phospho	S	3	100	TISAPVVRPK	1	0	0	O35618	Protein Mdm4 OS=Mus musculus OX=10090 GN=Mdm4 PE=1 SV=2	367	Master Protein	DCRRTIsAPVVRP
FALSE	High	Phospho	S	3	100	AISPTSATSSGR	5	0	0	Q99104	Unconventional myosin-Va OS=Mus musculus OX=10090 GN=Myo5a PE=1 SV=2	600	Master Protein	DDEKAIsPTSATS
FALSE	High	Phospho	S	3	100	DASPPEPASPTIGLDK	5	10	0	Q8K070	Sterile alpha motif domain-containing protein 14 OS=Mus musculus OX=10090 GN=Samd14 PE=1 SV=1	173	Master Protein	DDSRDAsPPEPAS
FALSE	High	Phospho	S	9	100	RRDEDMLYSPELAQR	1	0	0	Q923D5	WW domain-binding protein 11 OS=Mus musculus OX=10090 GN=Wbp11 PE=1 SV=2	237	Master Protein	DEDMLYsPELAQR
FALSE	High	Phospho	S	10	100	AEEDEILNRSPR	4	0	0	P35564	Calnexin OS=Mus musculus OX=10090 GN=Canx PE=1 SV=1	582	Master Protein	DEILNRsPRNRKP
FALSE	High	Phospho	S	13	100	DDTSRYDERPGPSPLPHR	8	0	0	Q62376	U1 small nuclear ribonucleoprotein 70 kDa OS=Mus musculus OX=10090 GN=Snrnp70 PE=1 SV=2	226	Master Protein	DERPGPsPLPHRD
FALSE	High	Phospho	S	15	100	QSQIQVFEDGADTTSPETPDSSASK	2	0	0	O08788	Dynactin subunit 1 OS=Mus musculus OX=10090 GN=Dctn1 PE=1 SV=3	105	Master Protein	DGADTTsPETPDS
FALSE	High	Phospho	S	14	100	EIHDVAGDGDSLGSPGPTR	3	0	0	Q80U49	Centrosomal protein of 170 kDa protein B OS=Mus musculus OX=10090 GN=Cep170b PE=1 SV=2	1341	Master Protein	DGDSLGsPGPTRS
FALSE	High	Phospho	S	4	99.7	KGTSPGSELPPPK	5	18	0	Q7TSC1	Protein PRRC2A OS=Mus musculus OX=10090 GN=Prrc2a PE=1 SV=1	378	Master Protein	DGKKGTsPGSELP
FALSE	High	Phospho	S	2	100	NSPNNISGISNPPGTPR	2	0	0	Q9D032	Single-stranded DNA-binding protein 3 OS=Mus musculus OX=10090 GN=Ssbp3 PE=1 SV=2	347	Master Protein	DGLPKNsPNNISG
FALSE	High	Phospho	S	11	100	VFDKDGNGYISAAELR	12	0	53	P0DP27	Calmodulin-2 OS=Mus musculus OX=10090 GN=Calm2 PE=1 SV=1	102	Master Protein	DGNGYIsAAELRH
FALSE	High	Phospho	S	11	100	YQDEDGPHDHSLPR	2	0	0	Q91XM9	Disks large homolog 2 OS=Mus musculus OX=10090 GN=Dlg2 PE=1 SV=2	28	Master Protein	DGPHDHsLPRLTH
FALSE	High	Phospho	S	14	99.3	TEEVLSPDGSPSKSPSKK	1	0	0	Q9QYB5	Gamma-adducin OS=Mus musculus OX=10090 GN=Add3 PE=1 SV=2	681	Master Protein	DGSPSKsPSKKKK
FALSE	High	Phospho	S	7	100	DIIRQPSEEEIIK	102	0	4	Q62048	Astrocytic phosphoprotein PEA-15 OS=Mus musculus OX=10090 GN=Pea15 PE=1 SV=1	116	Master Protein	DIIRQPsEEEIIK
FALSE	High	Phospho	S	9	100	FIDKDQQPSGSEGEDDDAEAALKK	2	4	3	Q99J36	THUMP domain-containing protein 1 OS=Mus musculus OX=10090 GN=Thumpd1 PE=1 SV=1	86	Master Protein	DKDQQPsGSEGED
FALSE	High	Phospho	S	4	100	KAPSPPPLGLPLR	3	0	0	A2ALU4	Protein Shroom2 OS=Mus musculus OX=10090 GN=Shroom2 PE=1 SV=1	318	Master Protein	DKKKAPsPPPLGL
FALSE	High	Phospho	S	2	100	KSPSGPVKSPPLSPVGTTPVK	4	0	8	Q922M7	Ashwin OS=Mus musculus OX=10090 PE=1 SV=1	182	Master Protein	DLMNRKsPSGPVK
FALSE	High	Phospho	S	13	100	GLNSSMDMARLPSPTK	1	0	0	F6SEU4	Ras/Rap GTPase-activating protein SynGAP OS=Mus musculus OX=10090 GN=Syngap1 PE=1 SV=2	788	Master Protein	DMARLPsPTKEKP
FALSE	High	Phospho	S	4	100	IVASPPSTLPQGTK	3	0	0	B9EJA2	Cortactin-binding protein 2 OS=Mus musculus OX=10090 GN=Cttnbp2 PE=1 SV=2	576	Master Protein	DNKIVAsPPSTLP
FALSE	High	Phospho	S	9	100	GIDPPQVLSPDMVPPSER	20	0	0	Q60902	Epidermal growth factor receptor substrate 15-like 1 OS=Mus musculus OX=10090 GN=Eps15l1 PE=1 SV=3	353	Master Protein	DPPQVLsPDMVPP
FALSE	High	Phospho	S	4	98.8	ASTSPQKPLDLK	3	0	0	Q9WU42	Nuclear receptor corepressor 2 OS=Mus musculus OX=10090 GN=Ncor2 PE=1 SV=3	955	Master Protein	DPRASTsPQKPLD
FALSE	High	Phospho	S	9	100	VCDQTSKFSPK	2	0	0	Q61687	Transcriptional regulator ATRX OS=Mus musculus OX=10090 GN=Atrx PE=1 SV=3	315	Master Protein	DQTSKFsPKKSSS
FALSE	High	Phospho	S	5	99.5	GTDDSPKNSQEDLQDR	1	3	0	Q8CCT4	Transcription elongation factor A protein-like 5 OS=Mus musculus OX=10090 GN=Tceal5 PE=1 SV=1	120	Master Protein	DRGTDDsPKNSQE
FALSE	High	Phospho	S	1	100	SAPETLTLPDPEKK	2	0	0	Q8K4R4	Cytoplasmic phosphatidylinositol transfer protein 1 OS=Mus musculus OX=10090 GN=Pitpnc1 PE=1 SV=1	299	Master Protein	DRPRKKsAPETLT
FALSE	High	Phospho	S	4	100	DSASPGAASGLDPLDSAR	8	2	1	O88703	Potassium/sodium hyperpolarization-activated cyclic nucleotide-gated channel 2 OS=Mus musculus OX=10090 GN=Hcn2 PE=1 SV=1	842	Master Protein	DRRDSAsPGAASG
FALSE	High	Phospho	S	5	100	SQLPSPGELR	2	0	0	Q8BIJ7	RUN and FYVE domain-containing protein 1 OS=Mus musculus OX=10090 GN=Rufy1 PE=1 SV=1	52	Master Protein	DRSQLPsPGELRS
FALSE	High	Phospho	S	5	100	TLIPSPPPRPK	18	0	0	Q8BMI3	ADP-ribosylation factor-binding protein GGA3 OS=Mus musculus OX=10090 GN=Gga3 PE=1 SV=2	159	Master Protein	DRTLIPsPPPRPK
FALSE	High	Phospho	S	5	100	VISLSGEHSIIGR	9	0	4	P08228	Superoxide dismutase [Cu-Zn] OS=Mus musculus OX=10090 GN=Sod1 PE=1 SV=2	108	Master Protein	DRVISLsGEHSII
FALSE	High	Phospho	S	8	100	NDSIVTPSPPQAR	15	1	1	Q6PCP5	Mitochondrial fission factor OS=Mus musculus OX=10090 GN=Mff PE=1 SV=1	151	Master Protein	DSIVTPsPPQARV
FALSE	High	Phospho	S	7	100	DSNAPKSPLTGYVR	3	0	0	Q9DC33	High mobility group protein 20A OS=Mus musculus OX=10090 GN=Hmg20a PE=1 SV=1	104	Master Protein	DSNAPKsPLTGYV
FALSE	High	Phospho	S	1	100	SVDEVNYWDKQDHPISR	3	0	0	P50136	2-oxoisovalerate dehydrogenase subunit alpha, mitochondrial OS=Mus musculus OX=10090 GN=Bckdha PE=1 SV=1	344	Master Protein	DSSAYRsVDEVNY
FALSE	High	Phospho	S	8	100	LDSSPVLSPGNK	4	0	2	Q9JM52	Misshapen-like kinase 1 OS=Mus musculus OX=10090 GN=Mink1 PE=1 SV=3	750	Master Protein	DSSPVLsPGNKAK
FALSE	High	Phospho	S	12	100	GTGGVDTAATGSVFDISNLDR	4	2	23	P30275	Creatine kinase U-type, mitochondrial OS=Mus musculus OX=10090 GN=Ckmt1 PE=1 SV=1	366	Master Protein	DTAATGsVFDISN
FALSE	High	Phospho	S	3	99.6	RTSMGGTQQQFVEGVR	5	4	2	Q02248	Catenin beta-1 OS=Mus musculus OX=10090 GN=Ctnnb1 PE=1 SV=1	552	Master Protein	DTQRRTsMGGTQQ
FALSE	High	Phospho	S	7	99.7	DVAGDASESALLK	1	0	6	Q6PIC6	Sodium/potassium-transporting ATPase subunit alpha-3 OS=Mus musculus OX=10090 GN=Atp1a3 PE=1 SV=1	442	Master Protein	DVAGDAsESALLK
FALSE	High	Phospho	S	4	99.5	SRTSVQTEDDQLIAGQSAR	2	7	1	Q61301	Catenin alpha-2 OS=Mus musculus OX=10090 GN=Ctnna2 PE=1 SV=3	654	Master Protein	DVRSRTsVQTEDD
FALSE	High	Phospho	S	4	100	LSRSNEKEQLQGLNDR	1	3	3	P08553	Neurofilament medium polypeptide OS=Mus musculus OX=10090 GN=Nefm PE=1 SV=4	97	Master Protein	DYKLSRsNEKEQL
FALSE	High	Phospho	S	4	100	GRLSPVPVPR	8	0	0	Q64012	RNA-binding protein Raly OS=Mus musculus OX=10090 GN=Raly PE=1 SV=3	135	Master Protein	DYRGRLsPVPVPR
FALSE	High	Phospho	S	1	100	SLAELFEK	2	0	0	Q9D061	Acyl-CoA-binding domain-containing protein 6 OS=Mus musculus OX=10090 GN=Acbd6 PE=1 SV=2	41	Master Protein	EAEGTRsLAELFE
FALSE	High	Phospho	S	10	100	AATEALGEKSPEGTTVSGYDIMK	2	0	1	P97434	Myosin phosphatase Rho-interacting protein OS=Mus musculus OX=10090 GN=Mprip PE=1 SV=2	976	Master Protein	EALGEKsPEGTTV
FALSE	High	Phospho	T	14	100	DDNLPLTEAVRPKTPPVVIK	5	2	0	Q9D5V6	Synapse-associated protein 1 OS=Mus musculus OX=10090 GN=Syap1 PE=1 SV=1	262	Master Protein	EAVRPKtPPVVIK
FALSE	High	Phospho	S	13	100	TPSPKEEDEEAESPPEKK	3	0	0	Q80XU3	Nuclear ubiquitous casein and cyclin-dependent kinase substrate 1 OS=Mus musculus OX=10090 GN=Nucks1 PE=1 SV=1	214	Master Protein	EDEEAEsPPEKKS
FALSE	High	Phospho	S	8	100	AEDGAAPSPSSETPK	4	1	2	P26645	Myristoylated alanine-rich C-kinase substrate OS=Mus musculus OX=10090 GN=Marcks PE=1 SV=2	138	Master Protein	EDGAAPsPSSETP
FALSE	High	Phospho	S	3	100	RGSALGPDEAGGELER	2	0	0	P60469	Liprin-alpha-3 OS=Mus musculus OX=10090 GN=Ppfia3 PE=1 SV=2	17	Master Protein	EDGRRGsALGPDE
FALSE	High	Phospho	S	4	100	GFKSPPCEDFSVTGESEK	11	0	0	Q9QYR6	Microtubule-associated protein 1A OS=Mus musculus OX=10090 GN=Map1a PE=1 SV=2	908	Master Protein	EDKGFKsPPCEDF
FALSE	High	Phospho	S	4	100	NLLSVAYK	6	0	5	P68510	14-3-3 protein eta OS=Mus musculus OX=10090 GN=Ywhah PE=1 SV=2	46	Master Protein	EDRNLLsVAYKNV
FALSE	High	Phospho	S	11	100	LLDAEDVDVPSPDEK	5	0	0	Q9QXZ0	Microtubule-actin cross-linking factor 1 OS=Mus musculus OX=10090 GN=Macf1 PE=1 SV=2	280	Master Protein	EDVDVPsPDEKSV
FALSE	High	Phospho	T	10	99.2	GLAEDVTRTTPSRR	2	6	0	Q9Z0P4	Paralemmin-1 OS=Mus musculus OX=10090 GN=Palm PE=1 SV=1	266	Master Protein	EDVTRTtPSRREI
FALSE	High	Phospho	S	12	100	GDVTAEEAAGASPAK	1	0	0	P28667	MARCKS-related protein OS=Mus musculus OX=10090 GN=Marcksl1 PE=1 SV=2	22	Master Protein	EEAAGAsPAKANG
FALSE	High	Phospho	S	14	100	KGAEEEEEEEDDDSEEEIKAIR	2	0	0	Q9WV69	Dematin OS=Mus musculus OX=10090 GN=Dmtn PE=1 SV=1	226	Master Protein	EEEDDDsEEEIKA
FALSE	High	Phospho	S	4	100	LGDSLQDLYR	10	0	0	Q80YA9	Connector enhancer of kinase suppressor of ras 2 OS=Mus musculus OX=10090 GN=Cnksr2 PE=1 SV=1	906	Master Protein	EEKLGDsLQDLYR
FALSE	High	Phospho	S	13	100	EASRPPEEPSAPSPTLPTQFK	4	0	0	Q8BG30	Negative elongation factor A OS=Mus musculus OX=10090 GN=Nelfa PE=1 SV=1	363	Master Protein	EEPSAPsPTLPTQ
FALSE	High	Phospho	T	12	100	LLKPGEEPSEYTDEEDTK	6	0	0	Q80UU9	Membrane-associated progesterone receptor component 2 OS=Mus musculus OX=10090 GN=Pgrmc2 PE=1 SV=2	205	Master Protein	EEPSEYtDEEDTK
FALSE	High	Phospho	S	4	100	LKLSPSPSSR	4	0	0	P14733	Lamin-B1 OS=Mus musculus OX=10090 GN=Lmnb1 PE=1 SV=3	392	Master Protein	EERLKLsPSPSSR
FALSE	High	Phospho	S	4	100	LKLSPSPSSR	4	0	0	P21619	Lamin-B2 OS=Mus musculus OX=10090 GN=Lmnb2 PE=1 SV=2	383	Master Protein	EERLKLsPSPSSR
FALSE	High	Phospho	S	4	100	LRLSPSPTSQR	9	0	0	P48678	Prelamin-A/C OS=Mus musculus OX=10090 GN=Lmna PE=1 SV=2	390	Master Protein	EERLRLsPSPTSQ
FALSE	High	Phospho	S	4	100	NLLSVAYK	6	0	5	P68254	14-3-3 protein theta OS=Mus musculus OX=10090 GN=Ywhaq PE=1 SV=1	45	Master Protein	EERNLLsVAYKNV
FALSE	High	Phospho	S	4	100	NLLSVAYK	6	0	5	P61982	14-3-3 protein gamma OS=Mus musculus OX=10090 GN=Ywhag PE=1 SV=2	46	Master Protein	EERNLLsVAYKNV
FALSE	High	Phospho	S	4	100	NLLSVAYK	6	0	5	Q9CQV8	14-3-3 protein beta/alpha OS=Mus musculus OX=10090 GN=Ywhab PE=1 SV=3	47	Master Protein	EERNLLsVAYKNV
FALSE	High	Phospho	S	4	100	NLLSVAYK	6	0	5	P63101	14-3-3 protein zeta/delta OS=Mus musculus OX=10090 GN=Ywhaz PE=1 SV=1	45	Master Protein	EERNLLsVAYKNV
FALSE	High	Phospho	S	4	100	NLLSVAYK	6	0	5	P62259	14-3-3 protein epsilon OS=Mus musculus OX=10090 GN=Ywhae PE=1 SV=1	46	Master Protein	EERNLLsVAYKNV
FALSE	High	Phospho	S	9	100	FLEESVSMSPEER	17	0	0	P58321	Ubiquitin carboxyl-terminal hydrolase isozyme L4 OS=Mus musculus OX=10090 GN=Uchl4 PE=2 SV=1	133	Master Protein	EESVSMsPEERAK
FALSE	High	Phospho	S	4	100	EAFSLFDKDGDGTITTK	1	0	32	P0DP27	Calmodulin-2 OS=Mus musculus OX=10090 GN=Calm2 PE=1 SV=1	18	Master Protein	EFKEAFsLFDKDG
FALSE	High	Phospho	S	2	100	ASPGPGGLSGGESLLVK	5	0	0	P58404	Striatin-4 OS=Mus musculus OX=10090 GN=Strn4 PE=1 SV=2	223	Master Protein	EGAPRAsPGPGGL
FALSE	High	Phospho	S	10	100	FCSEGDCAISPPRCPR	2	0	0	Q5DTT2	PH and SEC7 domain-containing protein 1 OS=Mus musculus OX=10090 GN=Psd PE=1 SV=2	17	Master Protein	EGDCAIsPPRCPR
FALSE	High	Phospho	S	4	100	AAFSKDESKEPIVEVR	6	16	25	P13595	Neural cell adhesion molecule 1 OS=Mus musculus OX=10090 GN=Ncam1 PE=1 SV=3	770	Master Protein	EGKAAFsKDESKE
FALSE	High	Phospho	S	4	100	GKISVNDFIIK	1	0	0	Q8BMF4	Dihydrolipoyllysine-residue acetyltransferase component of pyruvate dehydrogenase complex, mitochondrial OS=Mus musculus OX=10090 GN=Dlat PE=1 SV=2	470	Master Protein	EGKGKIsVNDFII
FALSE	High	Phospho	S	3	100	ETSPETSLIQDEVALK	38	20	5	P20357	Microtubule-associated protein 2 OS=Mus musculus OX=10090 GN=Map2 PE=1 SV=2	1161	Master Protein	EGKKETsPETSLI
FALSE	High	Phospho	S	10	100	MSSEGPPRMSPK	1	0	0	O70305	Ataxin-2 OS=Mus musculus OX=10090 GN=Atxn2 PE=1 SV=1	593	Master Protein	EGPPRMsPKAQRH
FALSE	High	Phospho	S	4	100	GRRSPVLLPK	3	0	0	Q921C5	Protein bicaudal D homolog 2 OS=Mus musculus OX=10090 GN=Bicd2 PE=1 SV=1	578	Master Protein	EGRGRRsPVLLPK
FALSE	High	Phospho	S	12	100	KPGNNEGSGAPSPLSK	13	4	14	Q61548	Clathrin coat assembly protein AP180 OS=Mus musculus OX=10090 GN=Snap91 PE=1 SV=1	300	Master Protein	EGSGAPsPLSKSS
FALSE	High	Phospho	S	20	99.5	DKTESVTSGPLSPEGSPSKSPSK	4	0	0	Q9QYB8	Beta-adducin OS=Mus musculus OX=10090 GN=Add2 PE=1 SV=4	700	Master Protein	EGSPSKsPSKKKK
FALSE	High	Phospho	S	2	100	GSPPLLDAPASPPQAPR	4	0	4	Q3UHE1	Membrane-associated phosphatidylinositol transfer protein 3 OS=Mus musculus OX=10090 GN=Pitpnm3 PE=1 SV=2	495	Master Protein	EGSSRGsPPLLDA
FALSE	High	Phospho	S	3	100	YHSLGNISR	4	0	0	Q08274	Dystrophia myotonica WD repeat-containing protein OS=Mus musculus OX=10090 GN=Dmwd PE=1 SV=3	537	Master Protein	EHKRYHsLGNISR
FALSE	High	Phospho	T	2	99.6	RTLSIDKGF	2	0	0	P12382	ATP-dependent 6-phosphofructokinase, liver type OS=Mus musculus OX=10090 GN=Pfkl PE=1 SV=4	773	Master Protein	EHVTRRtLSIDKG
FALSE	High	Phospho	S	13	100	ESDDKPEIEDVGSDEEEEEKK	5	0	0	P07901	Heat shock protein HSP 90-alpha OS=Mus musculus OX=10090 GN=Hsp90aa1 PE=1 SV=4	263	Master Protein	EIEDVGsDEEEEE
FALSE	High	Phospho	S	1	100	SMEDLVNEFDEK	4	0	0	Q8K0X8	Fasciculation and elongation protein zeta-1 OS=Mus musculus OX=10090 GN=Fez1 PE=1 SV=2	58	Master Protein	EIISFKsMEDLVN
FALSE	High	Phospho	S	4	100	KAGSDGDIMDSSTETPPISIK	11	0	0	Q3V3V9	Capping protein, Arp2/3 and myosin-I linker protein 2 OS=Mus musculus OX=10090 GN=Carmil2 PE=1 SV=2	1134	Master Protein	EIKKAGsDGDIMD
FALSE	High	Phospho	S	8	98.7	MEIQVPPSPTDVAK	1	0	0	Q6DFV3	Rho GTPase-activating protein 21 OS=Mus musculus OX=10090 GN=Arhgap21 PE=1 SV=1	248	Master Protein	EIQVPPsPTDVAK
FALSE	High	Phospho	S	5	100	AFYGSEEDEAKGPGSEEAATAALPAR	3	0	0	Q9JME5	AP-3 complex subunit beta-2 OS=Mus musculus OX=10090 GN=Ap3b2 PE=1 SV=2	272	Master Protein	EKAFYGsEEDEAK
FALSE	High	Phospho	S	5	99.6	AGPTSLPLGK	3	0	0	Q80YN3	Breast carcinoma-amplified sequence 1 homolog OS=Mus musculus OX=10090 GN=Bcas1 PE=1 SV=3	414	Master Protein	EKAGPTsLPLGKL
FALSE	High	Phospho	S	5	100	ALTASPPAAR	3	0	0	D3YZU1	SH3 and multiple ankyrin repeat domains protein 1 OS=Mus musculus OX=10090 GN=Shank1 PE=1 SV=1	1442	Master Protein	EKALTAsPPAARR
FALSE	High	Phospho	S	5	100	HLPVSPGKTEK	3	0	0	Q8C8R3	Ankyrin-2 OS=Mus musculus OX=10090 GN=Ank2 PE=1 SV=2	1925	Master Protein	EKHLPVsPGKTEK
FALSE	High	Phospho	S	5	100	KSLDSDESEDEDDDYQQKR	1	0	0	Q3UHX2	28 kDa heat- and acid-stable phosphoprotein OS=Mus musculus OX=10090 GN=Pdap1 PE=1 SV=1	60	Master Protein	EKKSLDsDESEDE
FALSE	High	Phospho	S	5	100	LLRQSPPLAGREEEPGLGDSGIQSTPGSGHAPR	6	0	0	Q8VDZ4	Palmitoyltransferase ZDHHC5 OS=Mus musculus OX=10090 GN=Zdhhc5 PE=1 SV=1	554	Master Protein	EKLLRQsPPLAGR
FALSE	High	Phospho	T	5	99.6	LLTRTPDIAQR	2	0	0	Q9Z1W9	STE20/SPS1-related proline-alanine-rich protein kinase OS=Mus musculus OX=10090 GN=Stk39 PE=1 SV=1	366	Master Protein	EKLLTRtPDIAQR
FALSE	High	Phospho	S	5	98.9	LQISSPPFDQPMSR	2	0	0	Q8K0D0	Cyclin-dependent kinase 17 OS=Mus musculus OX=10090 GN=Cdk17 PE=1 SV=2	165	Master Protein	EKLQISsPPFDQP
FALSE	High	Phospho	S	5	100	NKGPSPVSSEGIK	2	0	0	Q91V14	Solute carrier family 12 member 5 OS=Mus musculus OX=10090 GN=Slc12a5 PE=1 SV=2	1044	Master Protein	EKNKGPsPVSSEG
FALSE	High	Phospho	S	5	100	QMNMSPPPGNAGPVIMSLEEK	4	0	0	Q8CCS6	Polyadenylate-binding protein 2 OS=Mus musculus OX=10090 GN=Pabpn1 PE=1 SV=3	146	Master Protein	EKQMNMsPPPGNA
FALSE	High	Phospho	S	4	100	DKKSPLIESTANMENNQPQK	3	1	4	Q9DBR7	Protein phosphatase 1 regulatory subunit 12A OS=Mus musculus OX=10090 GN=Ppp1r12a PE=1 SV=2	299	Master Protein	EKRDKKsPLIEST
FALSE	High	Phospho	S	4	99.5	LSTSPVR	1	2	0	Q9WV92	Band 4.1-like protein 3 OS=Mus musculus OX=10090 GN=Epb41l3 PE=1 SV=1	601	Master Protein	EKRLSTsPVRLAA
FALSE	High	Phospho	S	4	100	SVVSFDKVK	4	0	0	D3YXK2	Scaffold attachment factor B1 OS=Mus musculus OX=10090 GN=Safb PE=1 SV=2	626	Master Protein	EKRSVVsFDKVKE
FALSE	High	Phospho	S	5	98.9	WVHFSDASPEHVTPELTPR	5	13	26	Q8VD37	SH3-containing GRB2-like protein 3-interacting protein 1 OS=Mus musculus OX=10090 GN=Sgip1 PE=1 SV=1	316	Master Protein	EKWVHFsDASPEH
FALSE	High	Phospho	S	3	100	CPSPTMSLPSSWK	7	0	0	Q8CC35	Synaptopodin OS=Mus musculus OX=10090 GN=Synpo PE=1 SV=2	740	Master Protein	ELARCPsPTMSLP
FALSE	High	Phospho	S	13	100	VKEVHDELEDLPSPPPPLSPPPTTSPHK	3	0	0	Q8BUV3	Gephyrin OS=Mus musculus OX=10090 GN=Gphn PE=1 SV=2	188	Master Protein	ELEDLPsPPPPLS
FALSE	High	Phospho	S	3	100	RASGQAFELILSPR	11	0	8	P54227	Stathmin OS=Mus musculus OX=10090 GN=Stmn1 PE=1 SV=2	16	Master Protein	ELEKRAsGQAFEL
FALSE	High	Phospho	S	10	100	SPLELGEKLSPLPGGPGAGDPR	2	1	0	Q61127	NGFI-A-binding protein 2 OS=Mus musculus OX=10090 GN=Nab2 PE=1 SV=2	171	Master Protein	ELGEKLsPLPGGP
FALSE	High	Phospho	S	3	100	NISGSVTLK	3	0	0	Q9JLB0	MAGUK p55 subfamily member 6 OS=Mus musculus OX=10090 GN=Mpp6 PE=1 SV=1	197	Master Protein	ELLKNIsGSVTLK
FALSE	High	Phospho	S	2	100	ASQPSPPAQEAGYSTLAQSYTPDHPSELPEEPSSPQER	2	0	0	P20357	Microtubule-associated protein 2 OS=Mus musculus OX=10090 GN=Map2 PE=1 SV=2	623	Master Protein	ELQAKAsQPSPPA
FALSE	High	Phospho	S	3	100	QASPSIVIALAGNK	1	0	0	P61021	Ras-related protein Rab-5B OS=Mus musculus OX=10090 GN=Rab5b PE=1 SV=1	123	Master Protein	ELQRQAsPSIVIA
FALSE	High	Phospho	S	4	100	ALQSPEHHIDPIYEDR	9	0	0	O35927	Catenin delta-2 OS=Mus musculus OX=10090 GN=Ctnnd2 PE=1 SV=1	412	Master Protein	ELRALQsPEHHID
FALSE	High	Phospho	S	4	100	RSDSLLSFR	3	0	0	Q91W92	Cdc42 effector protein 1 OS=Mus musculus OX=10090 GN=Cdc42ep1 PE=1 SV=1	207	Master Protein	ELRRSDsLLSFRF
FALSE	High	Phospho	S	4	100	SAVSPDLHITPIYEGR	4	0	0	Q68FH0	Plakophilin-4 OS=Mus musculus OX=10090 GN=Pkp4 PE=1 SV=1	405	Master Protein	ELRSAVsPDLHIT
FALSE	High	Phospho	S	9	100	QSELSAEESPEKLGTSQLHQR	2	1	0	Q7TQK5	Coiled-coil domain-containing protein 93 OS=Mus musculus OX=10090 GN=Ccdc93 PE=1 SV=1	305	Master Protein	ELSAEEsPEKLGT
FALSE	High	Phospho	S	3	100	QNSDPTSENPPLPTR	5	0	0	P83510	Traf2 and NCK-interacting protein kinase OS=Mus musculus OX=10090 GN=Tnik PE=1 SV=2	611	Master Protein	EMPRQNsDPTSEN
FALSE	High	Phospho	S	8	99.3	QENNSLFSQALKDQEAK	1	0	0	Q9DA73	Coiled-coil domain-containing protein 89 OS=Mus musculus OX=10090 GN=Ccdc89 PE=1 SV=2	162	Master Protein	ENNSLFsQALKDQ
FALSE	High	Phospho	S	12	100	VADYCENNYIQSPDKQR	5	0	24	P62484	Abl interactor 2 OS=Mus musculus OX=10090 GN=Abi2 PE=1 SV=1	40	Master Protein	ENNYIQsPDKQRA
FALSE	High	Phospho	S	12	100	ANRTEENVSDGSPNAGTVEQTPK	7	0	6	P46414	Cyclin-dependent kinase inhibitor 1B OS=Mus musculus OX=10090 GN=Cdkn1b PE=1 SV=2	178	Master Protein	ENVSDGsPNAGTV
FALSE	High	Phospho	S	12	100	VNHEPEPASGASPGATIPK	21	1	28	O08539	Myc box-dependent-interacting protein 1 OS=Mus musculus OX=10090 GN=Bin1 PE=1 SV=1	324	Master Protein	EPASGAsPGATIP
FALSE	High	Phospho	S	1	96.3	SPTGPSNSFLANMGGTVAHK	1	2	0	Q8JZX4	Splicing factor 45 OS=Mus musculus OX=10090 GN=Rbm17 PE=1 SV=1	222	Master Protein	EPDRPRsPTGPSN
FALSE	High	Phospho	S	8	100	QEPLRQPSPQR	3	0	0	Q8BYM5	Neuroligin-3 OS=Mus musculus OX=10090 GN=Nlgn3 PE=1 SV=2	722	Master Protein	EPLRQPsPQRGTG
FALSE	High	Phospho	S	10	100	ATEEPSGTGSDELIK	1	0	0	O54724	Caveolae-associated protein 1 OS=Mus musculus OX=10090 GN=Cavin1 PE=1 SV=1	42	Master Protein	EPSGTGsDELIKS
FALSE	High	Phospho	S	12	100	SHIPSEPYEPISPPQGPAVHEK	2	0	0	Q60974	Nuclear receptor corepressor 1 OS=Mus musculus OX=10090 GN=Ncor1 PE=1 SV=1	2165	Master Protein	EPYEPIsPPQGPA
FALSE	High	Phospho	S	9	100	FQEQECPPSPEPTRK	13	0	0	P62071	Ras-related protein R-Ras2 OS=Mus musculus OX=10090 GN=Rras2 PE=1 SV=1	186	Master Protein	EQECPPsPEPTRK
FALSE	High	Phospho	S	10	99.6	AALEQPCEGSLTRPK	3	4	5	P84086	Complexin-2 OS=Mus musculus OX=10090 GN=Cplx2 PE=1 SV=1	93	Master Protein	EQPCEGsLTRPKK
FALSE	High	Phospho	S	11	100	RLEDEQPPTLSPK	7	1	0	Q08460	Calcium-activated potassium channel subunit alpha-1 OS=Mus musculus OX=10090 GN=Kcnma1 PE=1 SV=2	711	Master Protein	EQPPTLsPKKKQR
FALSE	High	Phospho	S	3	99.5	ASSPPDRIDIFGR	9	6	0	Q3UL36	Arginine and glutamate-rich protein 1 OS=Mus musculus OX=10090 GN=Arglu1 PE=1 SV=2	75	Master Protein	ERERASsPPDRID
FALSE	High	Phospho	S	3	100	DHSPTPSVFNSDEER	15	1	0	Q9D824	Pre-mRNA 3'-end-processing factor FIP1 OS=Mus musculus OX=10090 GN=Fip1l1 PE=1 SV=1	479	Master Protein	ERERDHsPTPSVF
FALSE	High	Phospho	S	4	99.1	NYKSSPEIQEPIKPLEK	1	2	0	Q148V7	RAB11-binding protein RELCH OS=Mus musculus OX=10090 GN=Relch PE=1 SV=1	243	Master Protein	ERKNYKsSPEIQE
FALSE	High	Phospho	S	3	100	SFSMQDLTTIR	5	0	0	Q8BGH4	Receptor expression-enhancing protein 1 OS=Mus musculus OX=10090 GN=Reep1 PE=1 SV=1	152	Master Protein	ERLRSFsMQDLTT
FALSE	High	Phospho	S	4	100	IIESPPHRY	3	0	0	Q99JH7	Calsyntenin-3 OS=Mus musculus OX=10090 GN=Clstn3 PE=1 SV=1	951	Master Protein	ERRIIEsPPHRY
FALSE	High	Phospho	S	5	98.9	SLMSSPEDLTK	1	0	0	P14873	Microtubule-associated protein 1B OS=Mus musculus OX=10090 GN=Map1b PE=1 SV=2	829	Master Protein	ERSLMSsPEDLTK
FALSE	High	Phospho	S	5	100	SPVPSPPGSPR	1	0	0	Q9CZJ2	Heat shock 70 kDa protein 12B OS=Mus musculus OX=10090 GN=Hspa12b PE=1 SV=1	25	Master Protein	ERSPVPsPPGSPR
FALSE	High	Phospho	S	3	100	GVSQEKDGQISSAIVSSVQSK	5	0	0	Q3USH5	Splicing factor, suppressor of white-apricot homolog OS=Mus musculus OX=10090 GN=Sfswap PE=1 SV=2	903	Master Protein	ERSRGVsQEKDGQ
FALSE	High	Phospho	S	5	100	WLAESPVGLPPEEEDKLTR	2	0	0	Q9QYR6	Microtubule-associated protein 1A OS=Mus musculus OX=10090 GN=Map1a PE=1 SV=2	1747	Master Protein	ERWLAEsPVGLPP
FALSE	High	Phospho	S	11	99.6	DPFQESGLHLSPTAAEAK	5	0	0	Q9JHL1	Na(+)/H(+) exchange regulatory cofactor NHE-RF2 OS=Mus musculus OX=10090 GN=Slc9a3r2 PE=1 SV=2	303	Master Protein	ESGLHLsPTAAEA
FALSE	High	Phospho	S	3	100	KLSVGAYVSSVR	3	0	0	Q6NZC7	SEC23-interacting protein OS=Mus musculus OX=10090 GN=Sec23ip PE=1 SV=2	748	Master Protein	ESKRKLsVGAYVS
FALSE	High	Phospho	S	3	100	SYSSTLTDLGR	3	0	0	Q3UTJ2	Sorbin and SH3 domain-containing protein 2 OS=Mus musculus OX=10090 GN=Sorbs2 PE=1 SV=2	923	Master Protein	ESPRSYsSTLTDL
FALSE	High	Phospho	S	1	100	SCKSELPSSAPGGGGV	6	0	2	P59648	FXYD domain-containing ion transport regulator 7 OS=Mus musculus OX=10090 GN=Fxyd7 PE=3 SV=1	65	Master Protein	ESPTCKsCKSELP
FALSE	High	Phospho	S	14	99.3	SPSDLSPESPVLSSPPKRK	1	7	0	O70166	Stathmin-3 OS=Mus musculus OX=10090 GN=Stmn3 PE=1 SV=1	73	Master Protein	ESPVLSsPPKRKD
FALSE	High	Phospho	S	4	100	GFQSPCLQCAEVK	1	0	0	Q8BKA3	Serine/arginine repetitive matrix protein 4 OS=Mus musculus OX=10090 GN=Srrm4 PE=1 SV=1	361	Master Protein	ESRGFQsPCLQCA
FALSE	High	Phospho	S	10	100	SVSESSPGDSPVKPPEGSSGAAR	2	0	2	Q6P9K8	Caskin-1 OS=Mus musculus OX=10090 GN=Caskin1 PE=1 SV=2	432	Master Protein	ESSPGDsPVKPPE
FALSE	High	Phospho	S	10	100	SSIETKPDASPQLPK	2	0	0	Q80TI0	Protein Aster-B OS=Mus musculus OX=10090 GN=Gramd1b PE=1 SV=2	274	Master Protein	ETKPDAsPQLPKK
FALSE	High	Phospho	S	10	94.7	TASETRSEGSEYEEIPK	1	0	1	Q7TSC1	Protein PRRC2A OS=Mus musculus OX=10090 GN=Prrc2a PE=1 SV=1	1090	Master Protein	ETRSEGsEYEEIP
FALSE	High	Phospho	Y	3	100	VIYDFIEK	3	0	0	Q91YD9	Neural Wiskott-Aldrich syndrome protein OS=Mus musculus OX=10090 GN=Wasl PE=1 SV=1	253	Master Protein	ETSKVIyDFIEKT
FALSE	High	Phospho	S	3	100	SPSPQFAPQK	4	0	0	A2ALU4	Protein Shroom2 OS=Mus musculus OX=10090 GN=Shroom2 PE=1 SV=1	1043	Master Protein	ETSRSPsPQFAPQ
FALSE	High	Phospho	S	3	100	LQSEPESIRK	1	0	0	O08585	Clathrin light chain A OS=Mus musculus OX=10090 GN=Clta PE=1 SV=2	104	Master Protein	EVDRLQsEPESIR
FALSE	High	Phospho	S	4	100	KALSRQEMQEVQSSR	2	0	0	O88569	Heterogeneous nuclear ribonucleoproteins A2/B1 OS=Mus musculus OX=10090 GN=Hnrnpa2b1 PE=1 SV=2	189	Master Protein	EVRKALsRQEMQE
FALSE	High	Phospho	S	4	100	ALESPERPFLAILGGAK	3	0	2	P09411	Phosphoglycerate kinase 1 OS=Mus musculus OX=10090 GN=Pgk1 PE=1 SV=4	203	Master Protein	FAKALEsPERPFL
FALSE	High	Phospho	S	13	100	AFTGREFDELSPSAQR	3	0	0	O55143	Sarcoplasmic/endoplasmic reticulum calcium ATPase 2 OS=Mus musculus OX=10090 GN=Atp2a2 PE=1 SV=2	663	Master Protein	FDELSPsAQRDAC
FALSE	High	Phospho	S	3	100	RPSANCDPYAVTEAIVR	2	0	2	P15105	Glutamine synthetase OS=Mus musculus OX=10090 GN=Glul PE=1 SV=6	343	Master Protein	FEDRRPsANCDPY
FALSE	High	Phospho	S	4	99.2	APQSPTLAPAK	2	0	0	P97792	Coxsackievirus and adenovirus receptor homolog OS=Mus musculus OX=10090 GN=Cxadr PE=1 SV=1	332	Master Protein	FERAPQsPTLAPA
FALSE	High	Phospho	S	7	100	FFDENESPVDPQHGSK	2	0	0	Q6P2L7	Protein GOLM2 OS=Mus musculus OX=10090 GN=Golm2 PE=1 SV=1	365	Master Protein	FFDENEsPVDPQH
FALSE	High	Phospho	S	4	100	KVFSPVIR	2	0	0	Q924A2	Protein capicua homolog OS=Mus musculus OX=10090 GN=Cic PE=1 SV=2	1403	Master Protein	FGRKVFsPVIRSS
FALSE	High	Phospho	T	7	100	FGSTGSTPPVSPTPSER	3	0	0	Q8K4J6	Myocardin-related transcription factor A OS=Mus musculus OX=10090 GN=Mrtfa PE=1 SV=2	488	Master Protein	FGSTGStPPVSPT
FALSE	High	Phospho	S	3	100	AFSDPFVEAEK	3	0	0	Q61316	Heat shock 70 kDa protein 4 OS=Mus musculus OX=10090 GN=Hspa4 PE=1 SV=1	76	Master Protein	FHGRAFsDPFVEA
FALSE	High	Phospho	S	2	100	ESPPLLPLGTPC	2	0	0	Q99JG2	G-protein coupled receptor 37-like 1 OS=Mus musculus OX=10090 GN=Gpr37l1 PE=1 SV=2	471	Master Protein	FHKPREsPPLLPL
FALSE	High	Phospho	S	3	100	SSSLGDLLR	5	0	0	Q8K124	Pleckstrin homology domain-containing family O member 2 OS=Mus musculus OX=10090 GN=Plekho2 PE=1 SV=1	395	Master Protein	FHPRSSsLGDLLR
FALSE	High	Phospho	S	3	100	SASVSSISLSK	2	0	0	Q62245	Son of sevenless homolog 1 OS=Mus musculus OX=10090 GN=Sos1 PE=1 SV=2	1120	Master Protein	FHSRSAsVSSISL
FALSE	High	Phospho	S	5	100	KLENSPLGEALR	1	0	0	Q9CRD0	OCIA domain-containing protein 1 OS=Mus musculus OX=10090 GN=Ociad1 PE=1 SV=1	108	Master Protein	FKKLENsPLGEAL
FALSE	High	Phospho	S	5	100	KQDDSPPRPIIGPALPPGFIK	3	0	0	Q69ZC8	GPALPP motifs-containing protein 1 OS=Mus musculus OX=10090 GN=Gpalpp1 PE=1 SV=2	104	Master Protein	FKKQDDsPPRPII
FALSE	High	Phospho	S	5	100	LSGFSFK	38	1	1	P26645	Myristoylated alanine-rich C-kinase substrate OS=Mus musculus OX=10090 GN=Marcks PE=1 SV=2	163	Master Protein	FKLSGFsFKKSKK
FALSE	High	Phospho	S	5	100	LSGLSFKR	26	0	0	P28667	MARCKS-related protein OS=Mus musculus OX=10090 GN=Marcksl1 PE=1 SV=2	104	Master Protein	FKLSGLsFKRNRK
FALSE	High	Phospho	S	2	99.3	GSPTGSSPNNASELSLASLTEK	6	29	10	Q5SXY1	Cytospin-B OS=Mus musculus OX=10090 GN=Specc1 PE=1 SV=2	355	Master Protein	FKSSKGsPTGSSP
FALSE	High	Phospho	S	3	99.4	SRSAVTLPR	1	0	0	A2AJI0	MAP7 domain-containing protein 1 OS=Mus musculus OX=10090 GN=Map7d1 PE=1 SV=1	315	Master Protein	FLARSRsAVTLPR
FALSE	High	Phospho	S	3	100	SSSDTSTPEELKVHEGDLR	5	0	0	Q80TK0	AP2-interacting clathrin-endocytosis protein OS=Mus musculus OX=10090 GN=Kiaa1107 PE=1 SV=6	750	Master Protein	FLGRSSsDTSTPE
FALSE	High	Phospho	S	7	99.6	FLQDHGSDSFLAEHK	2	5	4	Q62446	Peptidyl-prolyl cis-trans isomerase FKBP3 OS=Mus musculus OX=10090 GN=Fkbp3 PE=1 SV=2	34	Master Protein	FLQDHGsDSFLAE
FALSE	High	Phospho	S	24	100	SGDSSGSGSGGGGAAPAFPPPPESPPALRPK	8	0	0	Q66L44	Voltage-dependent calcium channel beta subunit-associated regulatory protein OS=Mus musculus OX=10090 GN=Cbarp PE=1 SV=4	478	Master Protein	FPPPPEsPPALRP
FALSE	High	Phospho	S	13	100	ADDGRPFPQVIKSK	2	0	0	P05064	Fructose-bisphosphate aldolase A OS=Mus musculus OX=10090 GN=Aldoa PE=1 SV=2	100	Master Protein	FPQVIKsKGGVVG
FALSE	High	Phospho	S	3	100	QRSPIALPVKQEPPQIDAVK	3	0	0	A2AJT4	Arginine/serine-rich protein PNISR OS=Mus musculus OX=10090 GN=Pnisr PE=1 SV=1	211	Master Protein	FRDRQRsPIALPV
FALSE	High	Phospho	S	1	100	SAPPNLWAAQR	10	13	7	Q61337	Bcl2-associated agonist of cell death OS=Mus musculus OX=10090 GN=Bad PE=1 SV=1	136	Master Protein	FRGRSRsAPPNLW
FALSE	High	Phospho	Y	5	100	LHQVYFDAPSCVK	9	1	1	Q62277	Synaptophysin OS=Mus musculus OX=10090 GN=Syp PE=1 SV=2	81	Master Protein	FRLHQVyFDAPSC
FALSE	High	Phospho	S	5	100	VASLSPAR	4	0	0	Q8CC35	Synaptopodin OS=Mus musculus OX=10090 GN=Synpo PE=1 SV=2	765	Master Protein	FRVASLsPARTPP
FALSE	High	Phospho	S	5	99.4	VGLQSPSVETR	5	0	0	Q80TT8	Cullin-9 OS=Mus musculus OX=10090 GN=Cul9 PE=1 SV=2	1775	Master Protein	FRVGLQsPSVETR
FALSE	High	Phospho	S	9	100	LTFSCLGGSDNFK	1	0	10	Q9R0Q7	Prostaglandin E synthase 3 OS=Mus musculus OX=10090 GN=Ptges3 PE=1 SV=1	44	Master Protein	FSCLGGsDNFKHL
FALSE	High	Phospho	T	2	100	MTPPLPAR	4	0	0	P03995	Glial fibrillary acidic protein OS=Mus musculus OX=10090 GN=Gfap PE=1 SV=4	40	Master Protein	FSLSRMtPPLPAR
FALSE	High	Phospho	S	10	100	MSCFSRPSMSPTPLDR	3	11	1	Q8BTI8	Serine/arginine repetitive matrix protein 2 OS=Mus musculus OX=10090 GN=Srrm2 PE=1 SV=3	2075	Master Protein	FSRPSMsPTPLDR
FALSE	High	Phospho	S	4	100	VSGSPSSGFR	12	2	0	P08553	Neurofilament medium polypeptide OS=Mus musculus OX=10090 GN=Nefm PE=1 SV=4	30	Master Protein	FSRVSGsPSSGFR
FALSE	High	Phospho	S	11	99.2	NSGSFSSPSISPR	4	0	0	Q5HZI1	Microtubule-associated tumor suppressor 1 homolog OS=Mus musculus OX=10090 GN=Mtus1 PE=1 SV=2	1208	Master Protein	FSSPSIsPR
FALSE	High	Phospho	S	7	100	FSTFSGSITGPLYTHR	2	0	1	P08553	Neurofilament medium polypeptide OS=Mus musculus OX=10090 GN=Nefm PE=1 SV=4	416	Master Protein	FSTFSGsITGPLY
FALSE	High	Phospho	S	7	100	FSTYSQSPPDTPSLR	2	0	0	Q68FE6	Rho family-interacting cell polarization regulator 1 OS=Mus musculus OX=10090 GN=Ripor1 PE=1 SV=2	347	Master Protein	FSTYSQsPPDTPS
FALSE	High	Phospho	S	8	100	SFYGDLDSPLPK	1	0	0	Q6NZL0	Protein SOGA3 OS=Mus musculus OX=10090 GN=Soga3 PE=1 SV=2	567	Master Protein	FYGDLDsPLPKGE
FALSE	High	Phospho	S	7	100	FYLQDRSPSQSDPVLK	5	1	0	Q9CPV4	Glyoxalase domain-containing protein 4 OS=Mus musculus OX=10090 GN=Glod4 PE=1 SV=1	131	Master Protein	FYLQDRsPSQSDP
FALSE	High	Phospho	S	21	100	QNALLFAEEEDGEAGAEDKRSQEEAPGHR	5	0	0	Q0VGU4	Neurosecretory protein VGF OS=Mus musculus OX=10090 GN=Vgf PE=1 SV=1	423	Master Protein	GAEDKRsQEEAPG
FALSE	High	Phospho	S	13	100	LQESFQGAPDVISPR	4	0	0	Q7TNM2	Tripartite motif-containing protein 46 OS=Mus musculus OX=10090 GN=Trim46 PE=1 SV=1	627	Master Protein	GAPDVIsPRYDPD
FALSE	High	Phospho	S	9	98.9	AAGARPLTSPESLSR	2	3	0	Q9Z1R2	Large proline-rich protein BAG6 OS=Mus musculus OX=10090 GN=Bag6 PE=1 SV=1	1103	Master Protein	GARPLTsPESLSR
FALSE	High	Phospho	S	2	100	ASPPPQGPLPGPPGALHR	4	0	0	Q3U2S4	OTU domain-containing protein 5 OS=Mus musculus OX=10090 GN=Otud5 PE=1 SV=2	64	Master Protein	GARPRAsPPPQGP
FALSE	High	Phospho	S	3	98.8	SSSPGAGGGHSTSTSTSPATTLQR	3	1	0	Q5DU25	IQ motif and SEC7 domain-containing protein 2 OS=Mus musculus OX=10090 GN=Iqsec2 PE=1 SV=3	214	Master Protein	GASRSSsPGAGGG
FALSE	High	Phospho	S	20	100	VNHEPEPASGASPGATIPKSPSQLR	18	1	0	O08539	Myc box-dependent-interacting protein 1 OS=Mus musculus OX=10090 GN=Bin1 PE=1 SV=1	332	Master Protein	GATIPKsPSQLRK
FALSE	High	Phospho	S	3	99.6	SPSIDSIQKDPR	3	0	0	Q68FH0	Plakophilin-4 OS=Mus musculus OX=10090 GN=Pkp4 PE=1 SV=1	511	Master Protein	GATRSPsIDSIQK
FALSE	High	Phospho	S	7	99	GAYVPSSPTR	3	1	0	Q80W47	WD repeat domain phosphoinositide-interacting protein 2 OS=Mus musculus OX=10090 GN=Wipi2 PE=1 SV=1	395	Master Protein	GAYVPSsPTRLGK
FALSE	High	Phospho	S	12	100	IQQDSGCKVQISPDSGGLPER	2	0	2	Q3U0V1	Far upstream element-binding protein 2 OS=Mus musculus OX=10090 GN=Khsrp PE=1 SV=2	182	Master Protein	GCKVQIsPDSGGL
FALSE	High	Phospho	S	15	100	QGAIVAVTGDGVNDSPALK	3	2	15	Q8VDN2	Sodium/potassium-transporting ATPase subunit alpha-1 OS=Mus musculus OX=10090 GN=Atp1a1 PE=1 SV=1	722	Master Protein	GDGVNDsPALKKA
FALSE	High	Phospho	S	15	100	QGAIVAVTGDGVNDSPALK	3	2	15	Q6PIC6	Sodium/potassium-transporting ATPase subunit alpha-3 OS=Mus musculus OX=10090 GN=Atp1a3 PE=1 SV=1	712	Master Protein	GDGVNDsPALKKA
FALSE	High	Phospho	S	15	100	QGAIVAVTGDGVNDSPALK	3	2	15	Q6PIE5	Sodium/potassium-transporting ATPase subunit alpha-2 OS=Mus musculus OX=10090 GN=Atp1a2 PE=1 SV=1	719	Master Protein	GDGVNDsPALKKA
FALSE	High	Phospho	S	15	100	DFQEYVEPGEDFPASPQRR	10	0	0	Q8R1Q8	Cytoplasmic dynein 1 light intermediate chain 1 OS=Mus musculus OX=10090 GN=Dync1li1 PE=1 SV=1	207	Master Protein	GEDFPAsPQRRTT
FALSE	High	Phospho	T	12	100	DYVAKGEDVNRTLEGGR	2	0	0	P62774	Myotrophin OS=Mus musculus OX=10090 GN=Mtpn PE=1 SV=2	31	Master Protein	GEDVNRtLEGGRK
FALSE	High	Phospho	T	3	100	RFTPEEEMFK	17	0	0	Q8C8R3	Ankyrin-2 OS=Mus musculus OX=10090 GN=Ank2 PE=1 SV=2	2542	Master Protein	GEKKRFtPEEEMF
FALSE	High	Phospho	Y	7	99.6	GEPNVSYICSR	10	2	5	Q2NL51	Glycogen synthase kinase-3 alpha OS=Mus musculus OX=10090 GN=Gsk3a PE=1 SV=2	279	Master Protein	GEPNVSyICSRYY
FALSE	High	Phospho	Y	7	99.6	GEPNVSYICSR	10	2	5	Q9WV60	Glycogen synthase kinase-3 beta OS=Mus musculus OX=10090 GN=Gsk3b PE=1 SV=2	216	Master Protein	GEPNVSyICSRYY
FALSE	High	Phospho	S	2	100	HSGQDVHVVLK	6	0	2	Q9CZ44	NSFL1 cofactor p47 OS=Mus musculus OX=10090 GN=Nsfl1c PE=1 SV=1	176	Master Protein	GERRRHsGQDVHV
FALSE	High	Phospho	S	10	100	RYPGEVTIPSPKPK	2	0	0	P97500	Myelin transcription factor 1-like protein OS=Mus musculus OX=10090 GN=Myt1l PE=1 SV=3	865	Master Protein	GEVTIPsPKPKYP
FALSE	High	Phospho	S	9	99.6	GFGFAIADSPTGQK	2	0	0	Q9EQJ9	Membrane-associated guanylate kinase, WW and PDZ domain-containing protein 3 OS=Mus musculus OX=10090 GN=Magi3 PE=1 SV=2	598	Master Protein	GFAIADsPTGQKV
FALSE	High	Phospho	S	12	99.6	GAQGFGFTIADSPTGQR	3	0	0	Q9WVQ1	Membrane-associated guanylate kinase, WW and PDZ domain-containing protein 2 OS=Mus musculus OX=10090 GN=Magi2 PE=1 SV=2	621	Master Protein	GFTIADsPTGQRV
FALSE	High	Phospho	S	8	100	DGGEALVSPDGTVTEAPR	14	0	0	Q68FL4	Putative adenosylhomocysteinase 3 OS=Mus musculus OX=10090 GN=Ahcyl2 PE=1 SV=1	109	Master Protein	GGEALVsPDGTVT
FALSE	High	Phospho	S	1	100	SLLLSGLR	1	0	0	Q80WT0	Junctophilin-4 OS=Mus musculus OX=10090 GN=Jph4 PE=2 SV=1	222	Master Protein	GGFFRRsLLLSGL
FALSE	High	Phospho	S	8	100	AGGGAGGSGGSGPSAILR	2	0	0	Q8VHW2	Voltage-dependent calcium channel gamma-8 subunit OS=Mus musculus OX=10090 GN=Cacng8 PE=1 SV=1	251	Master Protein	GGGAGGsGGSGPS
FALSE	High	Phospho	S	11	100	APTPGGGHPDSPGLPAPAGQQQR	14	0	0	B2RUJ5	Amyloid-beta A4 precursor protein-binding family A member 1 OS=Mus musculus OX=10090 GN=Apba1 PE=1 SV=2	317	Master Protein	GGGHPDsPGLPAP
FALSE	High	Phospho	T	3	100	RATISSPLELEGTVSR	5	0	0	Q9D6W8	BLOC-1-related complex subunit 6 OS=Mus musculus OX=10090 GN=Borcs6 PE=1 SV=1	201	Master Protein	GGGRRAtISSPLE
FALSE	High	Phospho	S	3	100	SLSPGGAALGYR	5	0	0	Q0VBL3	RNA-binding protein 15 OS=Mus musculus OX=10090 GN=Rbm15 PE=1 SV=1	293	Master Protein	GGQRSLsPGGAAL
FALSE	High	Phospho	S	4	100	VQNSPPVGR	2	0	0	Q9JJG0	Transforming acidic coiled-coil-containing protein 2 OS=Mus musculus OX=10090 GN=Tacc2 PE=1 SV=2	419	Master Protein	GGRVQNsPPVGRK
FALSE	High	Phospho	S	12	100	LGTGGGGSPDKSPSAQELK	7	0	30	Q9WUD1	STIP1 homology and U box-containing protein 1 OS=Mus musculus OX=10090 GN=Stub1 PE=1 SV=1	24	Master Protein	GGSPDKsPSAQEL
FALSE	High	Phospho	S	9	100	SSGGTPLHSPLHTPR	1	1	0	Q5RJI5	Serine/threonine-protein kinase BRSK1 OS=Mus musculus OX=10090 GN=Brsk1 PE=1 SV=1	519	Master Protein	GGTPLHsPLHTPR
FALSE	High	Phospho	S	3	100	TLSDPPSPLPHGPPNK	3	0	0	Q9QWY8	Arf-GAP with SH3 domain, ANK repeat and PH domain-containing protein 1 OS=Mus musculus OX=10090 GN=Asap1 PE=1 SV=2	854	Master Protein	GHKRTLsDPPSPL
FALSE	High	Phospho	T	13	98.8	RTSLDSGHSDPPTPPPPLPLPGDEGGSPASGSR	1	2	0	Q80WT0	Junctophilin-4 OS=Mus musculus OX=10090 GN=Jph4 PE=2 SV=1	172	Master Protein	GHSDPPtPPPPLP
FALSE	High	Phospho	S	3	100	NSSGSSESSLPNLAR	8	4	14	Q3UHJ0	AP2-associated protein kinase 1 OS=Mus musculus OX=10090 GN=Aak1 PE=1 SV=2	936	Master Protein	GHSRNSsGSSESS
FALSE	High	Phospho	S	13	100	RADLNQGIGEPQSPSR	5	0	13	Q9D8Y0	EF-hand domain-containing protein D2 OS=Mus musculus OX=10090 GN=Efhd2 PE=1 SV=1	74	Master Protein	GIGEPQsPSRRVF
FALSE	High	Phospho	S	10	98.6	AAGGIILTASHCPGGPGGEFGVK	2	0	0	Q8BZF8	Phosphoglucomutase-like protein 5 OS=Mus musculus OX=10090 GN=Pgm5 PE=1 SV=2	122	Master Protein	GIILTAsHCPGGP
FALSE	High	Phospho	S	3	100	SESLDEEEKLELQRR	2	0	0	Q9DCB4	cAMP-regulated phosphoprotein 21 OS=Mus musculus OX=10090 GN=Arpp21 PE=1 SV=2	32	Master Protein	GILKSEsLDEEEK
FALSE	High	Phospho	S	3	100	TKSVGEDEKLASLLEGR	3	0	0	Q4ACU6	SH3 and multiple ankyrin repeat domains protein 3 OS=Mus musculus OX=10090 GN=Shank3 PE=1 SV=3	781	Master Protein	GIPRTKsVGEDEK
FALSE	High	Phospho	S	4	100	LSESVVNR	5	0	0	Q91VN4	MICOS complex subunit Mic25 OS=Mus musculus OX=10090 GN=Chchd6 PE=1 SV=2	33	Master Protein	GIRLSEsVVNRMK
FALSE	High	Phospho	S	2	100	VSNVEGILAR	3	0	0	Q64446	Copper-transporting ATPase 2 OS=Mus musculus OX=10090 GN=Atp7b PE=1 SV=2	1109	Master Protein	GISCKVsNVEGIL
FALSE	High	Phospho	S	8	100	EGITPWASFKK	3	0	0	Q9WTQ5	A-kinase anchor protein 12 OS=Mus musculus OX=10090 GN=Akap12 PE=1 SV=1	598	Master Protein	GITPWAsFKKMVT
FALSE	High	Phospho	S	5	100	GPPQSPVFEGVYNNSR	23	0	16	Q7TQH0	Ataxin-2-like protein OS=Mus musculus OX=10090 GN=Atxn2l PE=1 SV=1	109	Master Protein	GKGPPQsPVFEGV
FALSE	High	Phospho	S	5	100	HEKFSEVLKR	3	0	0	Q04447	Creatine kinase B-type OS=Mus musculus OX=10090 GN=Ckb PE=1 SV=1	309	Master Protein	GKHEKFsEVLKRL
FALSE	High	Phospho	S	3	100	GLSLTETELEELR	1	0	0	Q3TVA9	Coiled-coil domain-containing protein 136 OS=Mus musculus OX=10090 GN=Ccdc136 PE=1 SV=2	50	Master Protein	GKHRGLsLTETEL
FALSE	High	Phospho	T	4	100	EMGTPLADTPTRPVTR	4	0	0	Q9EQF6	Dihydropyrimidinase-related protein 5 OS=Mus musculus OX=10090 GN=Dpysl5 PE=1 SV=1	509	Master Protein	GKKEMGtPLADTP
FALSE	High	Phospho	S	3	100	TQSLSALPK	4	0	0	Q924A2	Protein capicua homolog OS=Mus musculus OX=10090 GN=Cic PE=1 SV=2	1080	Master Protein	GKRRTQsLSALPK
FALSE	High	Phospho	S	11	100	KDEWGLAAPISPGPLTPMR	7	0	3	P20357	Microtubule-associated protein 2 OS=Mus musculus OX=10090 GN=Map2 PE=1 SV=2	283	Master Protein	GLAAPIsPGPLTP
FALSE	High	Phospho	S	3	100	LSSPVLHR	28	2	0	Q9QXS6	Drebrin OS=Mus musculus OX=10090 GN=Dbn1 PE=1 SV=4	142	Master Protein	GLARLSsPVLHRL
FALSE	High	Phospho	S	7	100	GLATGDSPLGPMTHHGEEDWVYER	10	3	1	Q91XF0	Pyridoxine-5'-phosphate oxidase OS=Mus musculus OX=10090 GN=Pnpo PE=1 SV=1	241	Master Protein	GLATGDsPLGPMT
FALSE	High	Phospho	S	12	100	SHSEEGLDFKPSPPLSK	4	0	0	Q8C5W0	Calmin OS=Mus musculus OX=10090 GN=Clmn PE=1 SV=2	724	Master Protein	GLDFKPsPPLSKI
FALSE	High	Phospho	S	3	100	NDSWGSFDLR	5	0	0	Q5F2E7	Nuclear fragile X mental retardation-interacting protein 2 OS=Mus musculus OX=10090 GN=Nufip2 PE=1 SV=1	649	Master Protein	GLERNDsWGSFDL
FALSE	High	Phospho	T	2	100	ATPPPPPPPTYR	15	0	0	Q8VD37	SH3-containing GRB2-like protein 3-interacting protein 1 OS=Mus musculus OX=10090 GN=Sgip1 PE=1 SV=1	409	Master Protein	GLGQRAtPPPPPP
FALSE	High	Phospho	S	3	100	HVSDPGLPGK	5	0	0	Q9ER47	Potassium voltage-gated channel subfamily H member 7 OS=Mus musculus OX=10090 GN=Kcnh7 PE=1 SV=2	1188	Master Protein	GLHRHVsDPGLPG
FALSE	High	Phospho	S	3	100	SHSSPSLNPDASPVTAK	15	40	15	Q2PFD7	PH and SEC7 domain-containing protein 3 OS=Mus musculus OX=10090 GN=Psd3 PE=1 SV=2	1000	Master Protein	GLKKSHsSPSLNP
FALSE	High	Phospho	S	8	100	HGLLLPASPVR	3	0	0	Q9DB52	Protein FAM122A OS=Mus musculus OX=10090 GN=Fam122a PE=1 SV=1	73	Master Protein	GLLLPAsPVRMHS
FALSE	High	Phospho	S	8	99.6	SGLLNSTSDSDLVR	3	0	0	O35219	Potassium voltage-gated channel subfamily H member 2 OS=Mus musculus OX=10090 GN=Kcnh2 PE=1 SV=2	322	Master Protein	GLLNSTsDSDLVR
FALSE	High	Phospho	S	3	100	VASPANVGTLHTLSR	6	0	0	Q3UMB5	Guanine nucleotide exchange protein SMCR8 OS=Mus musculus OX=10090 GN=Smcr8 PE=1 SV=2	788	Master Protein	GLQRVAsPANVGT
FALSE	High	Phospho	S	3	99.6	AQSTDSLGTSSSLQSK	1	1	0	O35551	Rab GTPase-binding effector protein 1 OS=Mus musculus OX=10090 GN=Rabep1 PE=1 SV=2	407	Master Protein	GLRRAQsTDSLGT
FALSE	High	Phospho	S	3	99.4	SNSAPLIHGLSDSSPVFQAEAPSAR	2	3	0	Q9DB52	Protein FAM122A OS=Mus musculus OX=10090 GN=Fam122a PE=1 SV=1	34	Master Protein	GLRRSNsAPLIHG
FALSE	High	Phospho	S	3	99.7	VDSTTCLFPVEEK	1	3	0	P47856	Glutamine--fructose-6-phosphate aminotransferase [isomerizing] 1 OS=Mus musculus OX=10090 GN=Gfpt1 PE=1 SV=3	259	Master Protein	GLSRVDsTTCLFP
FALSE	High	Phospho	S	3	100	KSSFSNSADDIK	3	0	0	Q61686	Chromobox protein homolog 5 OS=Mus musculus OX=10090 GN=Cbx5 PE=1 SV=1	93	Master Protein	GNKRKSsFSNSAD
FALSE	High	Phospho	S	9	100	LSGPGGSGSFR	8	1	12	P46660	Alpha-internexin OS=Mus musculus OX=10090 GN=Ina PE=1 SV=3	37	Master Protein	GPGGSGsFRSQSL
FALSE	High	Phospho	T	10	99.6	VGIGPGSVCTTR	2	0	0	Q99L27	GMP reductase 2 OS=Mus musculus OX=10090 GN=Gmpr2 PE=1 SV=2	187	Master Protein	GPGSVCtTRKKTG
FALSE	High	Phospho	S	8	98.5	AGPLGGSSYEEEEEEEGGGGGERK	1	4	0	Q9JKF6	Nectin-1 OS=Mus musculus OX=10090 GN=Nectin1 PE=1 SV=3	434	Master Protein	GPLGGSsYEEEEE
FALSE	High	Phospho	S	1	98.8	SAPASPNHAGVLSAHSSGAQTPESLSR	2	0	0	Q3UCQ1	Forkhead box protein K2 OS=Mus musculus OX=10090 GN=Foxk2 PE=1 SV=3	360	Master Protein	GPLSSRsAPASPN
FALSE	High	Phospho	S	3	100	KKSPNELVDDLFK	25	0	2	Q9CZ44	NSFL1 cofactor p47 OS=Mus musculus OX=10090 GN=Nsfl1c PE=1 SV=1	114	Master Protein	GPPRKKsPNELVD
FALSE	High	Phospho	S	3	100	LRSDPGPPTEIPGPRPSPLK	3	0	0	P52734	FYVE, RhoGEF and PH domain-containing protein 1 OS=Mus musculus OX=10090 GN=Fgd1 PE=1 SV=2	135	Master Protein	GPQRLRsDPGPPT
FALSE	High	Phospho	S	4	100	HVPSPLNLEEVQK	24	0	2	Q8VD37	SH3-containing GRB2-like protein 3-interacting protein 1 OS=Mus musculus OX=10090 GN=Sgip1 PE=1 SV=1	371	Master Protein	GPRHVPsPLNLEE
FALSE	High	Phospho	S	4	100	RAPSPVVSPTELSK	2	0	8	Q80Z38	SH3 and multiple ankyrin repeat domains protein 2 OS=Mus musculus OX=10090 GN=Shank2 PE=1 SV=2	1334	Master Protein	GPRRAPsPVVSPT
FALSE	High	Phospho	S	3	99.5	SPSLGNVPNTPASTISAR	1	3	0	Q80U49	Centrosomal protein of 170 kDa protein B OS=Mus musculus OX=10090 GN=Cep170b PE=1 SV=2	1349	Master Protein	GPTRSPsLGNVPN
FALSE	High	Phospho	T	3	100	QPTPPFFGR	10	0	0	Q8C2Q3	RNA-binding protein 14 OS=Mus musculus OX=10090 GN=Rbm14 PE=1 SV=1	206	Master Protein	GQARQPtPPFFGR
FALSE	High	Phospho	S	3	100	RRSIQDLTVTGTEPGQVSSR	1	0	0	Q62073	Mitogen-activated protein kinase kinase kinase 7 OS=Mus musculus OX=10090 GN=Map3k7 PE=1 SV=1	412	Master Protein	GQPRRRsIQDLTV
FALSE	High	Phospho	Y	4	100	IYQYIQSR	4	0	0	Q9Z188	Dual specificity tyrosine-phosphorylation-regulated kinase 1B OS=Mus musculus OX=10090 GN=Dyrk1b PE=1 SV=3	273	Master Protein	GQRIYQyIQSRFY
FALSE	High	Phospho	S	13	100	VASPSQGQVGSSSPK	5	5	0	Q68FH0	Plakophilin-4 OS=Mus musculus OX=10090 GN=Pkp4 PE=1 SV=1	336	Master Protein	GQVGSSsPKRSGM
FALSE	High	Phospho	S	5	100	APVISGVTK	3	1	3	Q7TQD2	Tubulin polymerization-promoting protein OS=Mus musculus OX=10090 GN=Tppp PE=1 SV=1	151	Master Protein	GRAPVIsGVTKAV
FALSE	High	Phospho	S	3	100	KLSGDQITLPTTVDYSSVPK	4	0	0	Q9D0V7	Receptor-binding cancer antigen expressed on SiSo cells OS=Mus musculus OX=10090 GN=Ebag9 PE=1 SV=2	36	Master Protein	GRGRKLsGDQITL
FALSE	High	Phospho	S	5	100	ILTGSSEPEAAPAPR	11	9	4	Q9QXV0	ProSAAS OS=Mus musculus OX=10090 GN=Pcsk1n PE=1 SV=2	204	Master Protein	GRILTGsSEPEAA
FALSE	High	Phospho	S	5	100	SLVGSWLK	3	0	0	Q3UE31	Uncharacterized protein KIAA0930 homolog OS=Mus musculus OX=10090 PE=1 SV=2	362	Master Protein	GRSLVGsWLKLNR
FALSE	High	Phospho	S	3	100	GWSPPPEVR	7	0	0	Q9QXG4	Acetyl-coenzyme A synthetase, cytoplasmic OS=Mus musculus OX=10090 GN=Acss2 PE=1 SV=2	30	Master Protein	GRVRGWsPPPEVR
FALSE	High	Phospho	S	9	100	DLGSHDNLSPPFVNSR	1	1	0	Q60722	Transcription factor 4 OS=Mus musculus OX=10090 GN=Tcf4 PE=1 SV=1	92	Master Protein	GSHDNLsPPFVNS
FALSE	High	Phospho	T	3	100	FSTPPGELDGGISGR	9	0	0	Q9QYE3	B-cell lymphoma/leukemia 11A OS=Mus musculus OX=10090 GN=Bcl11a PE=1 SV=1	701	Master Protein	GSLRFStPPGELD
FALSE	High	Phospho	T	3	100	AVTPVPTKTEEVSNLK	3	0	0	Q6ZQ58	La-related protein 1 OS=Mus musculus OX=10090 GN=Larp1 PE=1 SV=3	503	Master Protein	GSPRAVtPVPTKT
FALSE	High	Phospho	S	1	100	SAELPDAVGPIVQLQEK	1	0	3	Q9QYS9	Protein quaking OS=Mus musculus OX=10090 GN=Qki PE=1 SV=1	69	Master Protein	GSTEKRsAELPDA
FALSE	High	Phospho	S	23	100	ARPSQLPEQSSSAQQNGSVSDISPVQAAK	15	8	18	P28740	Kinesin-like protein KIF2A OS=Mus musculus OX=10090 GN=Kif2a PE=1 SV=2	139	Master Protein	GSVSDIsPVQAAK
FALSE	High	Phospho	T	3	99.1	TATPPGYKPGSPPSFR	1	0	2	O35126	Atrophin-1 OS=Mus musculus OX=10090 GN=Atn1 PE=1 SV=1	638	Master Protein	GSYKTAtPPGYKP
FALSE	High	Phospho	S	8	100	LGTGGGGSPDKSPSAQELK	24	2	11	Q9WUD1	STIP1 homology and U box-containing protein 1 OS=Mus musculus OX=10090 GN=Stub1 PE=1 SV=1	20	Master Protein	GTGGGGsPDKSPS
FALSE	High	Phospho	S	3	100	KKSIPLSIK	4	0	0	Q6ZPJ3	(E3-independent) E2 ubiquitin-conjugating enzyme UBE2O OS=Mus musculus OX=10090 GN=Ube2o PE=1 SV=3	510	Master Protein	GTGRKKsIPLSIK
FALSE	High	Phospho	S	3	100	SNSSEASSGDFLDLK	4	0	0	P97825	Jupiter microtubule associated homolog 1 OS=Mus musculus OX=10090 GN=Jpt1 PE=1 SV=3	87	Master Protein	GTQRSNsSEASSG
FALSE	High	Phospho	S	3	100	SSSLPSYGR	3	0	0	Q9WV69	Dematin OS=Mus musculus OX=10090 GN=Dmtn PE=1 SV=1	289	Master Protein	GTSKSSsLPSYGR
FALSE	High	Phospho	S	8	100	SGTSSPQSPVFR	2	0	0	Q80YS6	Actin filament-associated protein 1 OS=Mus musculus OX=10090 GN=Afap1 PE=1 SV=1	669	Master Protein	GTSSPQsPVFRHR
FALSE	High	Phospho	S	8	100	SGVAVPTSPK	5	1	0	Q61823	Programmed cell death protein 4 OS=Mus musculus OX=10090 GN=Pdcd4 PE=1 SV=1	94	Master Protein	GVAVPTsPKGRLL
FALSE	High	Phospho	S	7	100	GVDKPPSPSPIEMK	14	1	0	Q9QYE3	B-cell lymphoma/leukemia 11A OS=Mus musculus OX=10090 GN=Bcl11a PE=1 SV=1	86	Master Protein	GVDKPPsPSPIEM
FALSE	High	Phospho	T	14	100	KLSSNCSGVEGDVTDEDEGAEMSQR	2	0	0	Q8K394	Inactive phospholipase C-like protein 2 OS=Mus musculus OX=10090 GN=Plcl2 PE=1 SV=2	585	Master Protein	GVEGDVtDEDEGA
FALSE	High	Phospho	S	3	100	LASVPAGGAVAVSAAPGSAAPAAGSAPAAAEEK	2	0	7	P99027	60S acidic ribosomal protein P2 OS=Mus musculus OX=10090 GN=Rplp2 PE=1 SV=3	64	Master Protein	GVGKLAsVPAGGA
FALSE	High	Phospho	S	4	99.6	RSASPDDDLGSSNWEAADLGNEER	2	3	0	Q9R0P4	Small acidic protein OS=Mus musculus OX=10090 GN=Smap PE=1 SV=1	17	Master Protein	GVKRSAsPDDDLG
FALSE	High	Phospho	S	3	100	SLSEQPVVDTATATEQAK	2	0	0	P19426	Negative elongation factor E OS=Mus musculus OX=10090 GN=Nelfe PE=1 SV=2	51	Master Protein	GVKRSLsEQPVVD
FALSE	High	Phospho	S	1	100	SLKPDFVLIR	3	0	3	O88935	Synapsin-1 OS=Mus musculus OX=10090 GN=Syn1 PE=1 SV=2	177	Master Protein	GVKVVRsLKPDFV
FALSE	High	Phospho	S	10	100	AVAGVMITASHNR	3	0	0	Q8CAA7	Glucose 1,6-bisphosphate synthase OS=Mus musculus OX=10090 GN=Pgm2l1 PE=1 SV=1	175	Master Protein	GVMITAsHNRKED
FALSE	High	Phospho	S	3	100	KASGPPVSELITK	8	0	4	P15864	Histone H1.2 OS=Mus musculus OX=10090 GN=H1-2 PE=1 SV=2	36	Master Protein	GVRRKAsGPPVSE
FALSE	High	Phospho	S	8	99.9	LGVSVSPSR	2	8	4	Q0P678	Zinc finger CCCH domain-containing protein 18 OS=Mus musculus OX=10090 GN=Zc3h18 PE=1 SV=1	532	Master Protein	GVSVSPsRARRRR
FALSE	High	Phospho	S	3	100	AVSSPTVSR	4	0	3	Q7TQD2	Tubulin polymerization-promoting protein OS=Mus musculus OX=10090 GN=Tppp PE=1 SV=1	158	Master Protein	GVTKAVsSPTVSR
FALSE	High	Phospho	S	12	99.2	AMLDSGVYPPGSPSK	2	0	0	Q9Z266	SNARE-associated protein Snapin OS=Mus musculus OX=10090 GN=Snapin PE=1 SV=1	133	Master Protein	GVYPPGsPSK
FALSE	High	Phospho	T	7	99.3	GVYVNRTSPAPSDSATTVK	1	0	0	Q5SXY1	Cytospin-B OS=Mus musculus OX=10090 GN=Specc1 PE=1 SV=2	809	Master Protein	GVYVNRtSPAPSD
FALSE	High	Phospho	S	8	99.7	SGYSSPGSPGTPGSR	23	1	7	P10637	Microtubule-associated protein tau OS=Mus musculus OX=10090 GN=Mapt PE=1 SV=3	494	Master Protein	GYSSPGsPGTPGS
FALSE	High	Phospho	S	9	100	AFHAALRNSPINTK	11	0	0	Q9D898	Actin-related protein 2/3 complex subunit 5-like protein OS=Mus musculus OX=10090 GN=Arpc5l PE=1 SV=1	64	Master Protein	HAALRNsPINTKN
FALSE	High	Phospho	S	10	100	ALDHAISVASDHNVK	1	0	0	P58501	PAX3- and PAX7-binding protein 1 OS=Mus musculus OX=10090 GN=Paxbp1 PE=1 SV=3	905	Master Protein	HAISVAsDHNVKE
FALSE	High	Phospho	S	3	99.5	RESDGTPGGLASLENER	2	0	0	Q62417	Sorbin and SH3 domain-containing protein 1 OS=Mus musculus OX=10090 GN=Sorbs1 PE=1 SV=2	432	Master Protein	HAVKREsDGTPGG
FALSE	High	Phospho	S	3	100	HGSGPNIILTGDSSPGFSK	2	0	0	Q3U182	CREB-regulated transcription coactivator 2 OS=Mus musculus OX=10090 GN=Crtc2 PE=1 SV=2	612	Master Protein	HCSRHGsGPNIIL
FALSE	High	Phospho	S	10	100	APVHFVEPLSPTGVPGHR	6	0	0	A2AHC3	Calmodulin-regulated spectrin-associated protein 1 OS=Mus musculus OX=10090 GN=Camsap1 PE=1 SV=1	1069	Master Protein	HFVEPLsPTGVPG
FALSE	High	Phospho	T	11	99.6	ARVDHGAEIITQSPSR	2	2	6	P20357	Microtubule-associated protein 2 OS=Mus musculus OX=10090 GN=Map2 PE=1 SV=2	1781	Master Protein	HGAEIItQSPSRS
FALSE	High	Phospho	S	12	100	GAKEEHGGLIRSPR	1	0	0	P26369	Splicing factor U2AF 65 kDa subunit OS=Mus musculus OX=10090 GN=U2af2 PE=1 SV=3	79	Master Protein	HGGLIRsPRHEKK
FALSE	High	Phospho	S	10	98.6	GLLHGWSQSSTEEVPR	2	0	0	Q3UTJ2	Sorbin and SH3 domain-containing protein 2 OS=Mus musculus OX=10090 GN=Sorbs2 PE=1 SV=2	577	Master Protein	HGWSQSsTEEVPR
FALSE	High	Phospho	S	3	100	NLSLPFILHEK	2	0	0	P18581	Cationic amino acid transporter 2 OS=Mus musculus OX=10090 GN=Slc7a2 PE=1 SV=3	645	Master Protein	HHQRNLsLPFILH
FALSE	High	Phospho	T	10	100	VVVHKETEITPEDGED	18	0	3	Q9WV92	Band 4.1-like protein 3 OS=Mus musculus OX=10090 GN=Epb41l3 PE=1 SV=1	923	Master Protein	HKETEItPEDGED
FALSE	High	Phospho	S	5	100	VSSLSPEQEQGLWK	3	0	0	Q80XP8	Protein FAM76B OS=Mus musculus OX=10090 GN=Fam76b PE=1 SV=1	193	Master Protein	HKVSSLsPEQEQG
FALSE	High	Phospho	S	3	100	VASEEEEVPLVVYLK	3	0	0	Q8CC35	Synaptopodin OS=Mus musculus OX=10090 GN=Synpo PE=1 SV=2	258	Master Protein	HLEKVAsEEEEVP
FALSE	High	Phospho	S	3	100	SQSLTNSLSTSDTSHR	6	0	0	Q8JZP2	Synapsin-3 OS=Mus musculus OX=10090 GN=Syn3 PE=1 SV=2	540	Master Protein	HLNKSQsLTNSLS
FALSE	High	Phospho	S	9	100	IYHLPDAESDEDEDFKEQTR	25	0	0	P42208	Septin-2 OS=Mus musculus OX=10090 GN=Septin2 PE=1 SV=2	218	Master Protein	HLPDAEsDEDEDF
FALSE	High	Phospho	S	17	100	SDSVLPASHGHLPQAGSLER	3	0	0	Q9JM52	Misshapen-like kinase 1 OS=Mus musculus OX=10090 GN=Mink1 PE=1 SV=3	729	Master Protein	HLPQAGsLERNRN
FALSE	High	Phospho	S	3	99.1	NVSKSDSDLIAYPSKDK	1	2	0	Q8BIZ1	Ankyrin repeat and sterile alpha motif domain-containing protein 1B OS=Mus musculus OX=10090 GN=Anks1b PE=1 SV=3	736	Master Protein	HLSKNVsKSDSDL
FALSE	High	Phospho	T	3	100	VLTPELYAELR	3	0	4	Q04447	Creatine kinase B-type OS=Mus musculus OX=10090 GN=Ckb PE=1 SV=1	35	Master Protein	HMAKVLtPELYAE
FALSE	High	Phospho	S	3	100	QGSPTKDIEIQFQR	2	1	0	Q6ZPF3	T-lymphoma invasion and metastasis-inducing protein 2 OS=Mus musculus OX=10090 GN=Tiam2 PE=1 SV=2	1604	Master Protein	HPLKQGsPTKDIE
FALSE	High	Phospho	S	4	100	IDISPSALR	24	1	0	Q8K019	Bcl-2-associated transcription factor 1 OS=Mus musculus OX=10090 GN=Bclaf1 PE=1 SV=2	656	Master Protein	HRRIDIsPSALRK
FALSE	High	Phospho	S	4	100	IDISPSTFR	45	1	0	Q569Z6	Thyroid hormone receptor-associated protein 3 OS=Mus musculus OX=10090 GN=Thrap3 PE=1 SV=1	679	Master Protein	HRRIDIsPSTFRK
FALSE	High	Phospho	S	7	100	HSAILASPNPDEK	4	0	0	O35526	Syntaxin-1A OS=Mus musculus OX=10090 GN=Stx1a PE=1 SV=3	64	Master Protein	HSAILAsPNPDEK
FALSE	High	Phospho	S	9	100	SQHSNHRPSPDQDDEEGIWA	3	0	0	Q6PH08	ERC protein 2 OS=Mus musculus OX=10090 GN=Erc2 PE=1 SV=2	946	Master Protein	HSNHRPsPDQDDE
FALSE	High	Phospho	S	2	99.6	TSVSSVSASPSR	3	8	2	P19246	Neurofilament heavy polypeptide OS=Mus musculus OX=10090 GN=Nefh PE=1 SV=3	54	Master Protein	HSWARTsVSSVSA
FALSE	High	Phospho	S	23	99.3	TLEVVSPSQSVTGSAGHTPYYQSPTDEK	3	4	6	P14873	Microtubule-associated protein 1B OS=Mus musculus OX=10090 GN=Map1b PE=1 SV=2	1334	Master Protein	HTPYYQsPTDEKS
FALSE	High	Phospho	S	3	100	AQSPTPSLPASWK	5	0	0	Q91YE8	Synaptopodin-2 OS=Mus musculus OX=10090 GN=Synpo2 PE=1 SV=2	895	Master Protein	HTVRAQsPTPSLP
FALSE	High	Phospho	S	8	100	TIAPALVSK	3	0	10	P17182	Alpha-enolase OS=Mus musculus OX=10090 GN=Eno1 PE=1 SV=3	79	Master Protein	IAPALVsKKVNVV
FALSE	High	Phospho	T	20	100	GTGLQPGEEELPDIAPPLVTPDEPK	1	0	0	P56399	Ubiquitin carboxyl-terminal hydrolase 5 OS=Mus musculus OX=10090 GN=Usp5 PE=1 SV=1	623	Master Protein	IAPPLVtPDEPKG
FALSE	High	Phospho	T	8	100	EIAQDFKTDLR	2	0	0	P84244	Histone H3.3 OS=Mus musculus OX=10090 GN=H3-3a PE=1 SV=2	81	Master Protein	IAQDFKtDLRFQS
FALSE	High	Phospho	S	3	100	GLSATVTGGQK	10	0	3	P60202	Myelin proteolipid protein OS=Mus musculus OX=10090 GN=Plp1 PE=1 SV=2	114	Master Protein	ICGKGLsATVTGG
FALSE	High	Phospho	T	12	100	AFGSGIDIKPGTPPIGGR	3	0	0	Q3TLH4	Protein PRRC2C OS=Mus musculus OX=10090 GN=Prrc2c PE=1 SV=3	2625	Master Protein	IDIKPGtPPIGGR
FALSE	High	Phospho	S	1	100	SLPEIDGLSK	4	0	0	Q80TJ1	Calcium-dependent secretion activator 1 OS=Mus musculus OX=10090 GN=Cadps PE=1 SV=3	219	Master Protein	IEKRVRsLPEIDG
FALSE	High	Phospho	S	10	100	TVIIEQSWGSPK	3	0	0	P63038	60 kDa heat shock protein, mitochondrial OS=Mus musculus OX=10090 GN=Hspd1 PE=1 SV=1	70	Master Protein	IEQSWGsPKVTKD
FALSE	High	Phospho	S	3	100	SISAPVIFDR	2	0	0	Q9CWK8	Sorting nexin-2 OS=Mus musculus OX=10090 GN=Snx2 PE=1 SV=2	119	Master Protein	IESKSIsAPVIFD
FALSE	High	Phospho	T	14	100	SSGNLLTIETLNGTMIHR	4	0	0	Q91VY6	Cytohesin-interacting protein OS=Mus musculus OX=10090 GN=Cytip PE=1 SV=1	166	Master Protein	IETLNGtMIHRRA
FALSE	High	Phospho	S	7	100	IFVGGLSPDTPEEK	9	0	6	Q60668	Heterogeneous nuclear ribonucleoprotein D0 OS=Mus musculus OX=10090 GN=Hnrnpd PE=1 SV=2	190	Master Protein	IFVGGLsPDTPEE
FALSE	High	Phospho	S	7	99.7	IGFPSTSPAK	7	1	1	Q9Z0H8	CAP-Gly domain-containing linker protein 2 OS=Mus musculus OX=10090 GN=Clip2 PE=1 SV=2	295	Master Protein	IGFPSTsPAKAKK
FALSE	High	Phospho	S	9	100	ASIGNIALSPSPVR	3	2	6	Q8VD37	SH3-containing GRB2-like protein 3-interacting protein 1 OS=Mus musculus OX=10090 GN=Sgip1 PE=1 SV=1	149	Master Protein	IGNIALsPSPVRK
FALSE	High	Phospho	S	3	100	SKSDPGKTGLLSVAEGK	2	0	0	Q811P8	Rho GTPase-activating protein 32 OS=Mus musculus OX=10090 GN=Arhgap32 PE=1 SV=2	1799	Master Protein	IHLRSKsDPGKTG
FALSE	High	Phospho	S	9	100	LGIIEKQPSPEELR	6	0	0	Q3TLH4	Protein PRRC2C OS=Mus musculus OX=10090 GN=Prrc2c PE=1 SV=3	501	Master Protein	IIEKQPsPEELRE
FALSE	High	Phospho	S	10	100	EEIIIQKEVSPEVVR	6	0	0	E9Q784	Zinc finger CCCH domain-containing protein 13 OS=Mus musculus OX=10090 GN=Zc3h13 PE=1 SV=1	198	Master Protein	IIQKEVsPEVVRS
FALSE	High	Phospho	S	11	100	SPFEIISPPASPPEMTGQR	54	0	0	Q9QYR6	Microtubule-associated protein 1A OS=Mus musculus OX=10090 GN=Map1a PE=1 SV=2	1772	Master Protein	IISPPAsPPEMTG
FALSE	High	Phospho	S	10	99.6	KAQIITEKTSPK	8	2	0	Q99P72	Reticulon-4 OS=Mus musculus OX=10090 GN=Rtn4 PE=1 SV=2	489	Master Protein	IITEKTsPKTSNP
FALSE	High	Phospho	S	3	100	KLSSAMSAAK	16	0	0	P14152	Malate dehydrogenase, cytoplasmic OS=Mus musculus OX=10090 GN=Mdh1 PE=1 SV=3	241	Master Protein	IKARKLsSAMSAA
FALSE	High	Phospho	S	12	100	SELNEIKENQRSPVR	2	0	0	A2AR02	Peptidyl-prolyl cis-trans isomerase G OS=Mus musculus OX=10090 GN=Ppig PE=1 SV=1	395	Master Protein	IKENQRsPVRVKE
FALSE	High	Phospho	S	1	100	SIEVENDFLPVEK	3	0	1	Q8R550	SH3 domain-containing kinase-binding protein 1 OS=Mus musculus OX=10090 GN=Sh3kbp1 PE=1 SV=1	274	Master Protein	IKLRPRsIEVEND
FALSE	High	Phospho	S	5	100	SGKLSQELDFVSHNVR	5	0	0	Q02819	Nucleobindin-1 OS=Mus musculus OX=10090 GN=Nucb1 PE=1 SV=2	85	Master Protein	IKSGKLsQELDFV
FALSE	High	Phospho	S	3	100	THSVSADPSCRPGPGGQGPESATWK	1	0	0	Q3V3V9	Capping protein, Arp2/3 and myosin-I linker protein 2 OS=Mus musculus OX=10090 GN=Carmil2 PE=1 SV=2	1156	Master Protein	IKSRTHsVSADPS
FALSE	High	Phospho	S	5	100	SSSVSPSASFR	4	0	0	Q62441	Transducin-like enhancer protein 4 OS=Mus musculus OX=10090 GN=Tle4 PE=1 SV=4	208	Master Protein	IKSSSVsPSASFR
FALSE	High	Phospho	S	7	99.7	ILIIGNSSVGK	2	0	4	P63011	Ras-related protein Rab-3A OS=Mus musculus OX=10090 GN=Rab3a PE=1 SV=1	31	Master Protein	ILIIGNsSVGKTS
FALSE	High	Phospho	T	7	99.3	ILIVTQTPPYMR	3	0	0	Q6ZQ58	La-related protein 1 OS=Mus musculus OX=10090 GN=Larp1 PE=1 SV=3	626	Master Protein	ILIVTQtPPYMRR
FALSE	High	Phospho	S	11	100	NLEQILNGGESPK	16	0	0	Q9ERG2	Striatin-3 OS=Mus musculus OX=10090 GN=Strn3 PE=1 SV=1	229	Master Protein	ILNGGEsPKQKGQ
FALSE	High	Phospho	S	3	100	SLSLDPGQSLEPHPEGPQR	4	0	0	P52734	FYVE, RhoGEF and PH domain-containing protein 1 OS=Mus musculus OX=10090 GN=Fgd1 PE=1 SV=2	116	Master Protein	ILVKSLsLDPGQS
FALSE	High	Phospho	S	3	100	SCSIPSIKPPPGTN	3	0	0	Q8CCX5	Keratin-like protein KRT222 OS=Mus musculus OX=10090 GN=Krt222 PE=2 SV=1	283	Master Protein	IMRRSCsIPSIKP
FALSE	High	Phospho	T	3	100	TETPPPLASLNVSK	18	0	0	Q9D0R8	Protein LSM12 homolog OS=Mus musculus OX=10090 GN=Lsm12 PE=1 SV=1	75	Master Protein	INDRTEtPPPLAS
FALSE	High	Phospho	S	13	100	VYEDSGIPLPAESPK	3	0	0	Q9DCT6	Chromatin complexes subunit BAP18 OS=Mus musculus OX=10090 GN=Bap18 PE=1 SV=1	96	Master Protein	IPLPAEsPKKGPK
FALSE	High	Phospho	S	4	100	DKFSPTQDRPESSTVLK	7	0	0	Q8BTI8	Serine/arginine repetitive matrix protein 2 OS=Mus musculus OX=10090 GN=Srrm2 PE=1 SV=3	1151	Master Protein	IPRDKFsPTQDRP
FALSE	High	Phospho	S	4	100	GPPSPPAPVMHSPSR	9	0	0	Q9CSN1	SNW domain-containing protein 1 OS=Mus musculus OX=10090 GN=Snw1 PE=1 SV=3	224	Master Protein	IPRGPPsPPAPVM
FALSE	High	Phospho	S	14	100	MGPSSSPIPSPSPSPTDSK	13	1	6	P63318	Protein kinase C gamma type OS=Mus musculus OX=10090 GN=Prkcg PE=1 SV=1	330	Master Protein	IPSPSPsPTDSKR
FALSE	High	Phospho	S	2	100	GSPSGLAPILR	9	0	0	P16283	Anion exchange protein 3 OS=Mus musculus OX=10090 GN=Slc4a3 PE=1 SV=2	296	Master Protein	IQGGRGsPSGLAP
FALSE	High	Phospho	Y	7	99.6	IQNTGDYYDLYGGEK	2	0	0	P35235	Tyrosine-protein phosphatase non-receptor type 11 OS=Mus musculus OX=10090 GN=Ptpn11 PE=1 SV=3	62	Master Protein	IQNTGDyYDLYGG
FALSE	High	Phospho	S	1	100	SLPDRTPFHTSLHSGTSK	15	2	0	Q9WV69	Dematin OS=Mus musculus OX=10090 GN=Dmtn PE=1 SV=1	269	Master Protein	IRRKTRsLPDRTP
FALSE	High	Phospho	S	4	100	NLASPEGTLATLGLK	2	0	0	Q8BPN8	DmX-like protein 2 OS=Mus musculus OX=10090 GN=Dmxl2 PE=1 SV=3	1856	Master Protein	IRRNLAsPEGTLA
FALSE	High	Phospho	S	5	100	SADVSPTTEGVKR	5	0	4	Q9ESN6	Tripartite motif-containing protein 2 OS=Mus musculus OX=10090 GN=Trim2 PE=1 SV=1	428	Master Protein	IRSADVsPTTEGV
FALSE	High	Phospho	S	10	100	VAIIRTPPKSPATPK	4	0	35	P20357	Microtubule-associated protein 2 OS=Mus musculus OX=10090 GN=Map2 PE=1 SV=2	1654	Master Protein	IRTPPKsPATPKQ
FALSE	High	Phospho	S	9	99.6	ETISAIDTSPKENTPVR	5	1	0	Q3UH99	Protein shisa-6 OS=Mus musculus OX=10090 GN=Shisa6 PE=1 SV=1	247	Master Protein	ISAIDTsPKENTP
FALSE	High	Phospho	S	9	100	TSISDPPESPPLLPPREPVR	5	0	0	Q62245	Son of sevenless homolog 1 OS=Mus musculus OX=10090 GN=Sos1 PE=1 SV=2	1196	Master Protein	ISDPPEsPPLLPP
FALSE	High	Phospho	S	11	99.6	ALGVISNFQSSPK	2	0	0	Q69ZZ6	Transmembrane and coiled-coil domains protein 1 OS=Mus musculus OX=10090 GN=Tmcc1 PE=1 SV=2	410	Master Protein	ISNFQSsPKYGSE
FALSE	High	Phospho	S	12	100	TSLPPISPGRYSPIPK	5	0	0	Q91XM9	Disks large homolog 2 OS=Mus musculus OX=10090 GN=Dlg2 PE=1 SV=2	328	Master Protein	ISPGRYsPIPKHM
FALSE	High	Phospho	S	15	100	EECPRPMSISPPDFSPK	2	0	2	P14873	Microtubule-associated protein 1B OS=Mus musculus OX=10090 GN=Map1b PE=1 SV=2	1621	Master Protein	ISPPDFsPKTAKS
FALSE	High	Phospho	S	10	100	TPSISPVRVSPNNR	5	0	1	O35927	Catenin delta-2 OS=Mus musculus OX=10090 GN=Ctnnd2 PE=1 SV=1	1087	Master Protein	ISPVRVsPNNRSA
FALSE	High	Phospho	S	3	100	RLSCNGLGPSDLLGKPLAR	1	0	0	Q922S4	cGMP-dependent 3',5'-cyclic phosphodiesterase OS=Mus musculus OX=10090 GN=Pde2a PE=1 SV=4	116	Master Protein	ISQKRLsCNGLGP
FALSE	High	Phospho	S	3	100	EFSPSFQHR	1	3	0	Q9ET77	Junctophilin-3 OS=Mus musculus OX=10090 GN=Jph3 PE=1 SV=1	420	Master Protein	ITAKEFsPSFQHR
FALSE	High	Phospho	S	2	99.5	GSSQPNLSTSYSEQEYGK	1	0	12	Q8CHU3	Epsin-2 OS=Mus musculus OX=10090 GN=Epn2 PE=1 SV=1	172	Master Protein	ITFGRGsSQPNLS
FALSE	High	Phospho	S	7	100	ITFTPSSGISSEVTVPR	1	2	0	Q8BYI9	Tenascin-R OS=Mus musculus OX=10090 GN=Tnr PE=1 SV=2	724	Master Protein	ITFTPSsGISSEV
FALSE	High	Phospho	S	3	99.2	VTSTSLPGK	1	0	0	Q8JZM8	Mucin-4 OS=Mus musculus OX=10090 GN=Muc4 PE=2 SV=1	2236	Master Protein	ITSRVTsTSLPGK
FALSE	High	Phospho	T	7	100	IYEFPETDDEEENKLVK	2	0	3	O55131	Septin-7 OS=Mus musculus OX=10090 GN=Septin7 PE=1 SV=1	227	Master Protein	IYEFPEtDDEEEN
FALSE	High	Phospho	S	7	99	IYSPVRSPSAR	1	1	0	Q7TQG1	Pleckstrin homology domain-containing family A member 6 OS=Mus musculus OX=10090 GN=Plekha6 PE=1 SV=1	476	Master Protein	IYSPVRsPSARFD
FALSE	High	Phospho	T	6	100	AAAAPTPPAR	4	0	0	Q80WV7	Serine/arginine repetitive matrix protein 3 OS=Mus musculus OX=10090 GN=Srrm3 PE=2 SV=1	352	Master Protein	KAAAAPtPPARGK
FALSE	High	Phospho	S	6	100	AAVVASPLLDQQR	9	0	0	E9Q784	Zinc finger CCCH domain-containing protein 13 OS=Mus musculus OX=10090 GN=Zc3h13 PE=1 SV=1	242	Master Protein	KAAVVAsPLLDQQ
FALSE	High	Phospho	S	6	100	ACKVDSPTVTTTLK	4	0	0	O88447	Kinesin light chain 1 OS=Mus musculus OX=10090 GN=Klc1 PE=1 SV=3	459	Master Protein	KACKVDsPTVTTT
FALSE	High	Phospho	S	6	100	AEPEKSEGAAEEQPEPAPAPEQEAAAPGPAAGGEAPK	8	0	28	Q91XV3	Brain acid soluble protein 1 OS=Mus musculus OX=10090 GN=Basp1 PE=1 SV=3	92	Master Protein	KAEPEKsEGAAEE
FALSE	High	Phospho	T	7	100	KALPALTGSGTQAPNR	1	0	0	Q3TN34	MICAL-like protein 2 OS=Mus musculus OX=10090 GN=Micall2 PE=1 SV=1	585	Master Protein	KALPALtGSGTQA
FALSE	High	Phospho	S	6	100	ASVGQSPVLPSTTFK	2	0	0	Q6NXI6	Regulation of nuclear pre-mRNA domain-containing protein 2 OS=Mus musculus OX=10090 GN=Rprd2 PE=1 SV=1	633	Master Protein	KASVGQsPVLPST
FALSE	High	Phospho	S	6	100	ATTDNSPSSKAEDGPAKEEPK	21	0	7	P06837	Neuromodulin OS=Mus musculus OX=10090 GN=Gap43 PE=1 SV=1	142	Master Protein	KATTDNsPSSKAE
FALSE	High	Phospho	S	6	100	ATVTPSPVK	22	2	3	Q80XU3	Nuclear ubiquitous casein and cyclin-dependent kinase substrate 1 OS=Mus musculus OX=10090 GN=Nucks1 PE=1 SV=1	181	Master Protein	KATVTPsPVKGKA
FALSE	High	Phospho	S	6	100	AVPPVSPELR	1	0	0	Q8K327	Chromosome alignment-maintaining phosphoprotein 1 OS=Mus musculus OX=10090 GN=Champ1 PE=1 SV=1	405	Master Protein	KAVPPVsPELRRP
FALSE	High	Phospho	S	18	100	GGSGSHNWGTVKDELTESPK	4	0	3	Q9CY58	Plasminogen activator inhibitor 1 RNA-binding protein OS=Mus musculus OX=10090 GN=Serbp1 PE=1 SV=2	234	Master Protein	KDELTEsPKYIQK
FALSE	High	Phospho	T	10	100	NVGKDPLTTTPPPPVAK	5	0	0	Q7SIG6	Arf-GAP with SH3 domain, ANK repeat and PH domain-containing protein 2 OS=Mus musculus OX=10090 GN=Asap2 PE=1 SV=3	803	Master Protein	KDPLTTtPPPPVA
FALSE	High	Phospho	T	3	100	KPTVALSAVAGASQVKWNK	1	0	0	Q8C0M0	GATOR complex protein WDR59 OS=Mus musculus OX=10090 GN=Wdr59 PE=1 SV=2	142	Master Protein	KDTRKPtVALSAV
FALSE	High	Phospho	S	15	100	SLENETLNKEEDCHSPTSKPPKPDQPLK	13	18	10	Q8BGD9	Eukaryotic translation initiation factor 4B OS=Mus musculus OX=10090 GN=Eif4b PE=1 SV=1	459	Master Protein	KEEDCHsPTSKPP
FALSE	High	Phospho	S	6	100	EKGGRSPDEVTLTSIVPTR	5	0	0	Q99JB8	Protein kinase C and casein kinase II substrate protein 3 OS=Mus musculus OX=10090 GN=Pacsin3 PE=1 SV=1	319	Master Protein	KEKGGRsPDEVTL
FALSE	High	Phospho	S	6	100	ELFDYSPPLHK	35	0	0	Q8K019	Bcl-2-associated transcription factor 1 OS=Mus musculus OX=10090 GN=Bclaf1 PE=1 SV=2	510	Master Protein	KELFDYsPPLHKS
FALSE	High	Phospho	S	6	100	EVLASSQEALVVTER	4	1	0	O88273	Gremlin-2 OS=Mus musculus OX=10090 GN=Grem2 PE=1 SV=1	56	Master Protein	KEVLASsQEALVV
FALSE	High	Phospho	S	6	100	FGKADSYEKLEK	4	0	0	O35495	Cyclin-dependent kinase 14 OS=Mus musculus OX=10090 GN=Cdk14 PE=1 SV=2	134	Master Protein	KFGKADsYEKLEK
FALSE	High	Phospho	S	3	100	SQSIDEIDVGTYK	4	0	0	Q80TE7	Leucine-rich repeat-containing protein 7 OS=Mus musculus OX=10090 GN=Lrrc7 PE=1 SV=2	949	Master Protein	KFKKSQsIDEIDV
FALSE	High	Phospho	T	6	98.2	GIPLPTGDTSPEPELLPGDPLPPPK	1	0	0	Q9Z1D1	Eukaryotic translation initiation factor 3 subunit G OS=Mus musculus OX=10090 GN=Eif3g PE=1 SV=2	38	Master Protein	KGIPLPtGDTSPE
FALSE	High	Phospho	S	6	100	GNKSPSPPPDGSPAATPEIR	36	25	10	O08539	Myc box-dependent-interacting protein 1 OS=Mus musculus OX=10090 GN=Bin1 PE=1 SV=1	298	Master Protein	KGNKSPsPPPDGS
FALSE	High	Phospho	S	11	100	QLIEKGPQYGSLER	1	0	5	Q61644	Protein kinase C and casein kinase substrate in neurons protein 1 OS=Mus musculus OX=10090 GN=Pacsin1 PE=1 SV=1	76	Master Protein	KGPQYGsLERAWG
FALSE	High	Phospho	S	6	100	GQLTKSPLAQMEEERR	6	0	0	O55131	Septin-7 OS=Mus musculus OX=10090 GN=Septin7 PE=1 SV=1	333	Master Protein	KGQLTKsPLAQME
FALSE	High	Phospho	S	6	100	GSDGASPPASPSIIPR	2	4	0	Q66L42	Mitogen-activated protein kinase kinase kinase 10 OS=Mus musculus OX=10090 GN=Map3k10 PE=1 SV=2	502	Master Protein	KGSDGAsPPASPS
FALSE	High	Phospho	S	3	99.7	RSSLVITTK	2	2	0	P63143	Voltage-gated potassium channel subunit beta-1 OS=Mus musculus OX=10090 GN=Kcnab1 PE=1 SV=2	146	Master Protein	KGWRRSsLVITTK
FALSE	High	Phospho	S	6	100	HALGGSLEHLPR	3	0	0	Q5SP85	Coiled-coil domain-containing protein 85A OS=Mus musculus OX=10090 GN=Ccdc85a PE=1 SV=1	342	Master Protein	KHALGGsLEHLPR
FALSE	High	Phospho	S	6	100	HQPAASPVVVR	6	0	0	Q9D2P8	Myelin-associated oligodendrocyte basic protein OS=Mus musculus OX=10090 GN=Mobp PE=1 SV=1	85	Master Protein	KHQPAAsPVVVRA
FALSE	High	Phospho	S	6	100	HTGPNSPDTANDGFVR	20	0	7	O35737	Heterogeneous nuclear ribonucleoprotein H OS=Mus musculus OX=10090 GN=Hnrnph1 PE=1 SV=3	104	Master Protein	KHTGPNsPDTAND
FALSE	High	Phospho	S	6	100	IEDVGSDEEDDSGKDKK	2	0	0	P11499	Heat shock protein HSP 90-beta OS=Mus musculus OX=10090 GN=Hsp90ab1 PE=1 SV=3	255	Master Protein	KIEDVGsDEEDDS
FALSE	High	Phospho	S	3	99.7	SVSPQTLEAYIR	2	0	0	Q9QYY8	Spastin OS=Mus musculus OX=10090 GN=Spast PE=1 SV=3	595	Master Protein	KIKRSVsPQTLEA
FALSE	High	Phospho	S	6	99.6	ITASSSFR	1	6	0	Q62419	Endophilin-A2 OS=Mus musculus OX=10090 GN=Sh3gl1 PE=1 SV=1	288	Master Protein	KITASSsFRSSDK
FALSE	High	Phospho	S	5	100	DAPISPASVASSSSTPSSK	3	0	0	Q62441	Transducin-like enhancer protein 4 OS=Mus musculus OX=10090 GN=Tle4 PE=1 SV=4	292	Master Protein	KKDAPIsPASVAS
FALSE	High	Phospho	S	5	99.6	DAPTSPASVASSSSTPSSK	6	0	0	Q08122	Transducin-like enhancer protein 3 OS=Mus musculus OX=10090 GN=Tle3 PE=1 SV=3	286	Master Protein	KKDAPTsPASVAS
FALSE	High	Phospho	S	5	100	EEVKSPVKEEVK	8	0	3	P19246	Neurofilament heavy polypeptide OS=Mus musculus OX=10090 GN=Nefh PE=1 SV=3	888	Master Protein	KKEEVKsPVKEEV
FALSE	High	Phospho	S	3	100	TPSFLKK	7	0	0	Q9QYB5	Gamma-adducin OS=Mus musculus OX=10090 GN=Add3 PE=1 SV=2	693	Master Protein	KKFRTPsFLKKNK
FALSE	High	Phospho	S	3	100	TPSFLKK	7	0	0	Q9QYC0	Alpha-adducin OS=Mus musculus OX=10090 GN=Add1 PE=1 SV=2	724	Master Protein	KKFRTPsFLKKSK
FALSE	High	Phospho	S	3	100	TPSFLKK	7	0	0	Q9QYB8	Beta-adducin OS=Mus musculus OX=10090 GN=Add2 PE=1 SV=4	712	Master Protein	KKFRTPsFLKKSK
FALSE	High	Phospho	S	3	100	IKSIDLPIQSSLYR	4	0	0	P48722	Heat shock 70 kDa protein 4L OS=Mus musculus OX=10090 GN=Hspa4l PE=1 SV=2	579	Master Protein	KKGKIKsIDLPIQ
FALSE	High	Phospho	S	4	100	KVLSPTAAKPSPFEGK	2	1	0	Q80W00	Serine/threonine-protein phosphatase 1 regulatory subunit 10 OS=Mus musculus OX=10090 GN=Ppp1r10 PE=1 SV=1	313	Master Protein	KKKKVLsPTAAKP
FALSE	High	Phospho	S	5	100	LHGRSFDDPIVQTER	4	0	0	P48722	Heat shock 70 kDa protein 4L OS=Mus musculus OX=10090 GN=Hspa4l PE=1 SV=2	74	Master Protein	KKLHGRsFDDPIV
FALSE	High	Phospho	S	3	100	QNSLEYMDQNDDRLK	6	0	0	Q640R3	Hepatocyte cell adhesion molecule OS=Mus musculus OX=10090 GN=Hepacam PE=1 SV=2	280	Master Protein	KLEKQNsLEYMDQ
FALSE	High	Phospho	S	8	100	AKLEQALSPEVLELR	1	0	0	Q9D8S9	BolA-like protein 1 OS=Mus musculus OX=10090 GN=Bola1 PE=1 SV=1	45	Master Protein	KLEQALsPEVLEL
FALSE	High	Phospho	S	3	100	FASENDLPEWK	2	0	0	P34022	Ran-specific GTPase-activating protein OS=Mus musculus OX=10090 GN=Ranbp1 PE=1 SV=2	60	Master Protein	KLFRFAsENDLPE
FALSE	High	Phospho	S	6	99.3	LGASNSPGQPNSVKR	2	0	0	B2RY56	RNA-binding protein 25 OS=Mus musculus OX=10090 GN=Rbm25 PE=1 SV=2	672	Master Protein	KLGASNsPGQPNS
FALSE	High	Phospho	S	7	99.6	KLGVSVSPSR	2	1	0	Q0P678	Zinc finger CCCH domain-containing protein 18 OS=Mus musculus OX=10090 GN=Zc3h18 PE=1 SV=1	530	Master Protein	KLGVSVsPSRARR
FALSE	High	Phospho	S	4	99.3	LGGSPTNGNSAAPSPPESEP	4	8	6	P0C027	Diphosphoinositol polyphosphate phosphohydrolase 3-alpha OS=Mus musculus OX=10090 GN=Nudt10 PE=1 SV=1	148	Master Protein	KLKLGGsPTNGNS
FALSE	High	Phospho	S	3	100	SYSSPDITQALQEEEKR	7	1	0	Q80U87	Ubiquitin carboxyl-terminal hydrolase 8 OS=Mus musculus OX=10090 GN=Usp8 PE=1 SV=2	680	Master Protein	KLKRSYsSPDITQ
FALSE	High	Phospho	S	4	100	SKESLQEAGKSDANTDLIGGSPK	4	0	0	P53986	Monocarboxylate transporter 1 OS=Mus musculus OX=10090 GN=Slc16a1 PE=1 SV=1	213	Master Protein	KLKSKEsLQEAGK
FALSE	High	Phospho	S	4	100	VIRSADVSPTTEGVK	14	0	0	Q9ESN6	Tripartite motif-containing protein 2 OS=Mus musculus OX=10090 GN=Trim2 PE=1 SV=1	424	Master Protein	KLKVIRsADVSPT
FALSE	High	Phospho	S	6	100	LLEAQSHFR	2	0	0	P16546	Spectrin alpha chain, non-erythrocytic 1 OS=Mus musculus OX=10090 GN=Sptan1 PE=1 SV=4	2084	Master Protein	KLLEAQsHFRKVE
FALSE	High	Phospho	S	6	100	LPAKLSVSK	10	0	0	O54724	Caveolae-associated protein 1 OS=Mus musculus OX=10090 GN=Cavin1 PE=1 SV=1	169	Master Protein	KLPAKLsVSKSLK
FALSE	High	Phospho	S	6	98.8	LPVSSSTSNLHVDR	3	2	0	E9Q6P5	Tetratricopeptide repeat protein 7B OS=Mus musculus OX=10090 GN=Ttc7b PE=1 SV=1	160	Master Protein	KLPVSSsTSNLHV
FALSE	High	Phospho	S	6	100	LSRQPSIELPSMAVASTK	20	1	0	P19973	Lymphocyte-specific protein 1 OS=Mus musculus OX=10090 GN=Lsp1 PE=1 SV=2	243	Master Protein	KLSRQPsIELPSM
FALSE	High	Phospho	S	6	100	LTPEDSPALTPPSPFR	3	0	1	P97772	Metabotropic glutamate receptor 1 OS=Mus musculus OX=10090 GN=Grm1 PE=1 SV=2	1147	Master Protein	KLTPEDsPALTPP
FALSE	High	Phospho	S	3	100	RLSQRPTAEELEQR	2	0	0	Q2M3X8	Phosphatase and actin regulator 1 OS=Mus musculus OX=10090 GN=Phactr1 PE=1 SV=1	467	Master Protein	KLTRRLsQRPTAE
FALSE	High	Phospho	S	3	100	TCSLPDLSK	3	0	0	P51954	Serine/threonine-protein kinase Nek1 OS=Mus musculus OX=10090 GN=Nek1 PE=1 SV=2	997	Master Protein	KMLRTCsLPDLSK
FALSE	High	Phospho	S	7	100	KMPLDLSPLATPIIR	5	0	0	P16951	Cyclic AMP-dependent transcription factor ATF-2 OS=Mus musculus OX=10090 GN=Atf2 PE=1 SV=2	94	Master Protein	KMPLDLsPLATPI
FALSE	High	Phospho	S	3	100	DISPEEIDLK	4	0	0	Q62417	Sorbin and SH3 domain-containing protein 1 OS=Mus musculus OX=10090 GN=Sorbs1 PE=1 SV=2	345	Master Protein	KMSRDIsPEEIDL
FALSE	High	Phospho	S	3	100	KLSLPTDLKPDLDVK	5	0	0	Q8K400	Syntaxin-binding protein 5 OS=Mus musculus OX=10090 GN=Stxbp5 PE=1 SV=3	760	Master Protein	KMSRKLsLPTDLK
FALSE	High	Phospho	T	6	100	NFPVDTPDDYETQQWPERK	2	0	2	Q03517	Secretogranin-2 OS=Mus musculus OX=10090 GN=Scg2 PE=1 SV=1	149	Master Protein	KNFPVDtPDDYET
FALSE	High	Phospho	S	6	99.6	NISLSSEEEAEGLAGHPR	7	6	3	Q5U3K5	Rab-like protein 6 OS=Mus musculus OX=10090 GN=Rabl6 PE=1 SV=2	483	Master Protein	KNISLSsEEEAEG
FALSE	High	Phospho	S	6	100	NITGSSPVADFSAIK	6	0	0	P42567	Epidermal growth factor receptor substrate 15 OS=Mus musculus OX=10090 GN=Eps15 PE=1 SV=1	324	Master Protein	KNITGSsPVADFS
FALSE	High	Phospho	T	6	98.7	NTSKGTVTGQVQGPEEK	1	1	2	P56375	Acylphosphatase-2 OS=Mus musculus OX=10090 GN=Acyp2 PE=1 SV=2	54	Master Protein	KNTSKGtVTGQVQ
FALSE	High	Phospho	S	12	100	VGDTEKPEPERSPPNR	3	0	0	Q3TQI7	Telomere length and silencing protein 1 homolog OS=Mus musculus OX=10090 PE=1 SV=2	261	Master Protein	KPEPERsPPNRKR
FALSE	High	Phospho	S	4	100	VELSEEELK	4	0	0	P23475	X-ray repair cross-complementing protein 6 OS=Mus musculus OX=10090 GN=Xrcc6 PE=1 SV=5	558	Master Protein	KPKVELsEEELKA
FALSE	High	Phospho	S	1	100	SIQEIQELDKDDESLR	4	0	12	Q99PT1	Rho GDP-dissociation inhibitor 1 OS=Mus musculus OX=10090 GN=Arhgdia PE=1 SV=3	34	Master Protein	KPPAQKsIQEIQE
FALSE	High	Phospho	T	3	100	ALTPPADPPR	2	0	0	Q3TJD7	PDZ and LIM domain protein 7 OS=Mus musculus OX=10090 GN=Pdlim7 PE=1 SV=1	96	Master Protein	KPQKALtPPADPP
FALSE	High	Phospho	T	4	99.3	ASGTGGLSLLPPPPGGK	1	2	1	Q9CR95	Adaptin ear-binding coat-associated protein 1 OS=Mus musculus OX=10090 GN=Necap1 PE=1 SV=2	181	Master Protein	KPRASGtGGLSLL
FALSE	High	Phospho	S	7	100	KPTVALSAVAGASQVKWNK	1	0	0	Q8C0M0	GATOR complex protein WDR59 OS=Mus musculus OX=10090 GN=Wdr59 PE=1 SV=2	146	Master Protein	KPTVALsAVAGAS
FALSE	High	Phospho	S	8	100	SKPVFSESLSD	2	0	3	Q9WVA2	Mitochondrial import inner membrane translocase subunit Tim8 A OS=Mus musculus OX=10090 GN=Timm8a1 PE=1 SV=1	94	Master Protein	KPVFSEsLSD
FALSE	High	Phospho	S	3	100	ANSFVGTAQYVSPELLTEK	4	3	0	Q9Z2A0	3-phosphoinositide-dependent protein kinase 1 OS=Mus musculus OX=10090 GN=Pdpk1 PE=1 SV=2	244	Master Protein	KQARANsFVGTAQ
FALSE	High	Phospho	S	3	100	TSSPSSAGSVSLGHYTPTSR	5	1	0	Q8BL65	Actin-binding LIM protein 2 OS=Mus musculus OX=10090 GN=Ablim2 PE=1 SV=1	365	Master Protein	KQCRTSsPSSAGS
FALSE	High	Phospho	S	4	100	FHDSEGDDTEETEDYR	6	0	0	Q8K019	Bcl-2-associated transcription factor 1 OS=Mus musculus OX=10090 GN=Bclaf1 PE=1 SV=2	395	Master Protein	KQKFHDsEGDDTE
FALSE	High	Phospho	S	6	100	QPLLLSEDEEDTKR	3	0	0	Q8R1B4	Eukaryotic translation initiation factor 3 subunit C OS=Mus musculus OX=10090 GN=Eif3c PE=1 SV=1	39	Master Protein	KQPLLLsEDEEDT
FALSE	High	Phospho	S	3	100	KQSLEPDKADHIR	2	0	0	Q3TRR0	Microtubule-associated protein 9 OS=Mus musculus OX=10090 GN=Map9 PE=1 SV=2	414	Master Protein	KQPRKQsLEPDKA
FALSE	High	Phospho	S	3	100	GISPIVFDR	7	0	0	E9Q5K9	YTH domain-containing protein 1 OS=Mus musculus OX=10090 GN=Ythdc1 PE=1 SV=2	309	Master Protein	KRARGIsPIVFDR
FALSE	High	Phospho	S	5	100	ASGQSFEVILK	4	0	6	O70166	Stathmin-3 OS=Mus musculus OX=10090 GN=Stmn3 PE=1 SV=1	53	Master Protein	KRASGQsFEVILK
FALSE	High	Phospho	S	5	98.6	ISSKSPGHMVILNQTK	2	0	0	Q8CH25	SAFB-like transcription modulator OS=Mus musculus OX=10090 GN=Sltm PE=1 SV=1	552	Master Protein	KRISSKsPGHMVI
FALSE	High	Phospho	S	1	99.3	SREDLSAQPVQTKFPAYER	1	0	0	P39447	Tight junction protein ZO-1 OS=Mus musculus OX=10090 GN=Tjp1 PE=1 SV=2	617	Master Protein	KRNLRKsREDLSA
FALSE	High	Phospho	S	6	100	RPNEDSDEDEEKGAVVPPVHDIYR	3	0	0	Q99LI7	Cleavage stimulation factor subunit 3 OS=Mus musculus OX=10090 GN=Cstf3 PE=1 SV=1	691	Master Protein	KRPNEDsDEDEEK
FALSE	High	Phospho	S	3	100	TASEGSEAETPEAPKQPAK	2	0	0	Q05CL8	La-related protein 7 OS=Mus musculus OX=10090 GN=Larp7 PE=1 SV=2	253	Master Protein	KRPRTAsEGSEAE
FALSE	High	Phospho	S	5	99.6	SLTRSPPAIR	1	0	0	Q8BTI8	Serine/arginine repetitive matrix protein 2 OS=Mus musculus OX=10090 GN=Srrm2 PE=1 SV=3	2023	Master Protein	KRSLTRsPPAIRR
FALSE	High	Phospho	S	3	99.5	SRSPLAIR	3	0	0	Q8BTI8	Serine/arginine repetitive matrix protein 2 OS=Mus musculus OX=10090 GN=Srrm2 PE=1 SV=3	1998	Master Protein	KRSRSRsPLAIRR
FALSE	High	Phospho	S	5	99.7	STITSREIQTAVR	1	0	0	Q64475	Histone H2B type 1-B OS=Mus musculus OX=10090 GN=H2bc3 PE=1 SV=3	92	Master Protein	KRSTITsREIQTA
FALSE	High	Phospho	S	6	100	SGTLKSPPKGFDTTAINK	9	0	0	Q9ES28	Rho guanine nucleotide exchange factor 7 OS=Mus musculus OX=10090 GN=Arhgef7 PE=1 SV=2	236	Master Protein	KSGTLKsPPKGFD
FALSE	High	Phospho	S	1	100	SPVEEVKPKPEAK	7	0	8	P08553	Neurofilament medium polypeptide OS=Mus musculus OX=10090 GN=Nefm PE=1 SV=4	610	Master Protein	KSPMPKsPVEEVK
FALSE	High	Phospho	S	6	100	SPSDLSPESPVLSSPPK	5	2	35	O70166	Stathmin-3 OS=Mus musculus OX=10090 GN=Stmn3 PE=1 SV=1	65	Master Protein	KSPSDLsPESPVL
FALSE	High	Phospho	S	6	99.5	SPVGKSPPATGSAYGSSQK	1	0	0	Q569Z6	Thyroid hormone receptor-associated protein 3 OS=Mus musculus OX=10090 GN=Thrap3 PE=1 SV=1	320	Master Protein	KSPVGKsPPATGS
FALSE	High	Phospho	S	6	100	SSGSLSPGLETEDPLEAR	3	2	1	P58871	182 kDa tankyrase-1-binding protein OS=Mus musculus OX=10090 GN=Tnks1bp1 PE=1 SV=2	1375	Master Protein	KSSGSLsPGLETE
FALSE	High	Phospho	S	6	100	TADSVSPLEPPTK	3	0	0	Q5SV85	Synergin gamma OS=Mus musculus OX=10090 GN=Synrg PE=1 SV=1	576	Master Protein	KTADSVsPLEPPT
FALSE	High	Phospho	S	6	99.7	TGNAGSRLACGVIGIAQ	4	0	0	P08228	Superoxide dismutase [Cu-Zn] OS=Mus musculus OX=10090 GN=Sod1 PE=1 SV=2	143	Master Protein	KTGNAGsRLACGV
FALSE	High	Phospho	S	6	100	TLVLVSPGDMK	4	0	0	Q6PCN3	Tau-tubulin kinase 1 OS=Mus musculus OX=10090 GN=Ttbk1 PE=1 SV=3	834	Master Protein	KTLVLVsPGDMKK
FALSE	High	Phospho	T	6	100	VAIIRTPPKSPATPK	39	0	0	P20357	Microtubule-associated protein 2 OS=Mus musculus OX=10090 GN=Map2 PE=1 SV=2	1650	Master Protein	KVAIIRtPPKSPA
FALSE	High	Phospho	T	6	100	VAVVRTPPKSPSASK	11	0	0	P10637	Microtubule-associated protein tau OS=Mus musculus OX=10090 GN=Mapt PE=1 SV=3	523	Master Protein	KVAVVRtPPKSPS
FALSE	High	Phospho	S	8	100	VKVDGPRSPSYGR	22	2	0	Q6PDM2	Serine/arginine-rich splicing factor 1 OS=Mus musculus OX=10090 GN=Srsf1 PE=1 SV=3	199	Master Protein	KVDGPRsPSYGRS
FALSE	High	Phospho	S	6	100	VIPAKSPPPPTHNTQLGAPSR	7	0	0	Q63943	Myocyte-specific enhancer factor 2D OS=Mus musculus OX=10090 GN=Mef2d PE=1 SV=2	251	Master Protein	KVIPAKsPPPPTH
FALSE	High	Phospho	S	4	100	RKPSVPDTASPADDSFVDPGER	4	0	0	Q99M51	Cytoplasmic protein NCK1 OS=Mus musculus OX=10090 GN=Nck1 PE=1 SV=1	85	Master Protein	KVKRKPsVPDTAS
FALSE	High	Phospho	S	3	100	RESQTALVVNQR	3	0	0	Q9CQG9	Transmembrane protein 100 OS=Mus musculus OX=10090 GN=Tmem100 PE=1 SV=1	121	Master Protein	KVKRREsQTALVV
FALSE	High	Phospho	S	16	100	ANGQENGHVKVNGDASPAAAEPGAK	5	0	6	P26645	Myristoylated alanine-rich C-kinase substrate OS=Mus musculus OX=10090 GN=Marcks PE=1 SV=2	46	Master Protein	KVNGDAsPAAAEP
FALSE	High	Phospho	S	6	100	VPAPFSPPPSK	1	0	0	A2A7S8	Uncharacterized protein KIAA1522 OS=Mus musculus OX=10090 GN=Kiaa1522 PE=1 SV=1	610	Master Protein	KVPAPFsPPPSKS
FALSE	High	Phospho	S	3	100	TVSLPTR	1	0	0	Q9QXL1	Kinesin-like protein KIF21B OS=Mus musculus OX=10090 GN=Kif21b PE=1 SV=2	1198	Master Protein	KVSRTVsLPTRGS
FALSE	High	Phospho	S	6	99.2	YEDIKSKEEQELHDIHSTR	1	0	0	P35802	Neuronal membrane glycoprotein M6-a OS=Mus musculus OX=10090 GN=Gpm6a PE=1 SV=1	256	Master Protein	KYEDIKsKEEQEL
FALSE	High	Phospho	T	3	100	DATNVGDEGGFAPNILENK	2	0	138	P17182	Alpha-enolase OS=Mus musculus OX=10090 GN=Eno1 PE=1 SV=3	205	Master Protein	KYGKDAtNVGDEG
FALSE	High	Phospho	S	6	99.7	YLATASTMDHAR	4	7	16	P04370	Myelin basic protein OS=Mus musculus OX=10090 GN=Mbp PE=1 SV=2	151	Master Protein	KYLATAsTMDHAR
FALSE	High	Phospho	S	7	100	KYQVDLSKGLTNQR	3	0	0	Q6PIE5	Sodium/potassium-transporting ATPase subunit alpha-2 OS=Mus musculus OX=10090 GN=Atp1a2 PE=1 SV=1	58	Master Protein	KYQVDLsKGLTNQ
FALSE	High	Phospho	S	19	98.9	YRPLHNAASHEGLAATSGSPPR	4	0	0	Q8K070	Sterile alpha motif domain-containing protein 14 OS=Mus musculus OX=10090 GN=Samd14 PE=1 SV=1	140	Master Protein	LAATSGsPPRSAP
FALSE	High	Phospho	S	1	99.1	SLSQNYGVLK	2	0	9	Q61171	Peroxiredoxin-2 OS=Mus musculus OX=10090 GN=Prdx2 PE=1 SV=3	110	Master Protein	LADVTKsLSQNYG
FALSE	High	Phospho	T	8	97.4	NLAKPGVTSTSDSEDEDDQEGEKK	4	1	4	Q99JF8	PC4 and SFRS1-interacting protein OS=Mus musculus OX=10090 GN=Psip1 PE=1 SV=1	269	Master Protein	LAKPGVtSTSDSE
FALSE	High	Phospho	T	8	99.4	ALALVPGTPTR	1	0	0	Q9QYR6	Microtubule-associated protein 1A OS=Mus musculus OX=10090 GN=Map1a PE=1 SV=2	2182	Master Protein	LALVPGtPTRTRH
FALSE	High	Phospho	S	3	100	RQSIPEEFK	2	0	0	Q925T6	Glutamate receptor-interacting protein 1 OS=Mus musculus OX=10090 GN=Grip1 PE=1 SV=1	43	Master Protein	LAVRRQsIPEEFK
FALSE	High	Phospho	S	22	99.2	EDAPPEDKESESEAKLDGETASDSESR	2	0	0	Q99L43	Phosphatidate cytidylyltransferase 2 OS=Mus musculus OX=10090 GN=Cds2 PE=1 SV=1	32	Master Protein	LDGETAsDSESRA
FALSE	High	Phospho	S	3	100	VQSLQDEVAFLR	1	0	7	P08553	Neurofilament medium polypeptide OS=Mus musculus OX=10090 GN=Nefm PE=1 SV=4	224	Master Protein	LDKKVQsLQDEVA
FALSE	High	Phospho	S	10	100	VLLLEANRHSPGPER	19	0	0	Q9Z0H8	CAP-Gly domain-containing linker protein 2 OS=Mus musculus OX=10090 GN=Clip2 PE=1 SV=2	924	Master Protein	LEANRHsPGPERD
FALSE	High	Phospho	S	8	100	KLEDVKNSPTFK	3	0	0	Q62393	Tumor protein D52 OS=Mus musculus OX=10090 GN=Tpd52 PE=1 SV=2	170	Master Protein	LEDVKNsPTFKSF
FALSE	High	Phospho	S	10	100	VQSLEGEKLSPK	34	0	1	P14873	Microtubule-associated protein 1B OS=Mus musculus OX=10090 GN=Map1b PE=1 SV=2	1775	Master Protein	LEGEKLsPKSDIS
FALSE	High	Phospho	S	1	99.4	SPSGGAAGPLLTPSQSLDGSR	4	12	14	Q6WVG3	BTB/POZ domain-containing protein KCTD12 OS=Mus musculus OX=10090 GN=Kctd12 PE=1 SV=1	187	Master Protein	LELASRsPSGGAA
FALSE	High	Phospho	S	9	100	VALENDDRSEEEKYTAVQR	3	0	2	O70305	Ataxin-2 OS=Mus musculus OX=10090 GN=Atxn2 PE=1 SV=1	435	Master Protein	LENDDRsEEEKYT
FALSE	High	Phospho	S	10	100	SSSLEPQRGSPHLLR	5	1	0	Q80W04	Transmembrane and coiled-coil domains protein 2 OS=Mus musculus OX=10090 GN=Tmcc2 PE=1 SV=1	189	Master Protein	LEPQRGsPHLLRK
FALSE	High	Phospho	S	13	100	VARPQILEPRPQSPDLCDDDVEFR	4	0	0	P28661	Septin-4 OS=Mus musculus OX=10090 GN=Septin4 PE=1 SV=1	68	Master Protein	LEPRPQsPDLCDD
FALSE	High	Phospho	S	4	100	TGSSPTQGIVNK	4	0	0	Q9ESN9	C-Jun-amino-terminal kinase-interacting protein 3 OS=Mus musculus OX=10090 GN=Mapk8ip3 PE=1 SV=1	366	Master Protein	LERTGSsPTQGIV
FALSE	High	Phospho	S	9	100	IYLESEHGSPLTPR	3	0	0	Q9QYE3	B-cell lymphoma/leukemia 11A OS=Mus musculus OX=10090 GN=Bcl11a PE=1 SV=1	205	Master Protein	LESEHGsPLTPRV
FALSE	High	Phospho	S	3	100	TLSFDLQQR	2	0	0	Q91ZP9	N-terminal EF-hand calcium-binding protein 2 OS=Mus musculus OX=10090 GN=Necab2 PE=1 SV=1	271	Master Protein	LESKTLsFDLQQR
FALSE	High	Phospho	T	8	100	ALETIPITPIER	1	0	0	A2AAE1	Transmembrane protein KIAA1109 OS=Mus musculus OX=10090 GN=Kiaa1109 PE=1 SV=4	3996	Master Protein	LETIPItPIERNY
FALSE	High	Phospho	S	8	100	GLEVTAYSPLGSSDR	2	0	3	Q9JII6	Aldo-keto reductase family 1 member A1 OS=Mus musculus OX=10090 GN=Akr1a1 PE=1 SV=3	211	Master Protein	LEVTAYsPLGSSD
FALSE	High	Phospho	S	7	100	LFEVGGSPANTR	2	0	2	P63328	Serine/threonine-protein phosphatase 2B catalytic subunit alpha isoform OS=Mus musculus OX=10090 GN=Ppp3ca PE=1 SV=1	107	Master Protein	LFEVGGsPANTRY
FALSE	High	Phospho	S	7	100	LFEVGGSPANTR	2	0	2	P48453	Serine/threonine-protein phosphatase 2B catalytic subunit beta isoform OS=Mus musculus OX=10090 GN=Ppp3cb PE=1 SV=2	116	Master Protein	LFEVGGsPANTRY
FALSE	High	Phospho	S	1	100	SGGTMPSIFGVK	10	0	0	Q8CCJ4	APC membrane recruitment protein 2 OS=Mus musculus OX=10090 GN=Amer2 PE=1 SV=2	71	Master Protein	LFKKRKsGGTMPS
FALSE	High	Phospho	S	7	100	LFKLPPSPEAM	1	0	0	P59808	SAM and SH3 domain-containing protein 1 OS=Mus musculus OX=10090 GN=Sash1 PE=1 SV=1	1226	Master Protein	LFKLPPsPEAM
FALSE	High	Phospho	S	7	100	LFVIRGSPQQIDHAK	3	0	0	Q3U0V1	Far upstream element-binding protein 2 OS=Mus musculus OX=10090 GN=Khsrp PE=1 SV=2	481	Master Protein	LFVIRGsPQQIDH
FALSE	High	Phospho	T	8	100	NLGIGKITPFEEK	1	0	3	P08249	Malate dehydrogenase, mitochondrial OS=Mus musculus OX=10090 GN=Mdh2 PE=1 SV=3	309	Master Protein	LGIGKItPFEEKM
FALSE	High	Phospho	S	4	100	RPYSPEKAFSSNQVVR	3	0	0	Q8BZR9	Nuclear cap-binding protein subunit 3 OS=Mus musculus OX=10090 GN=Ncbp3 PE=1 SV=1	495	Master Protein	LGKRPYsPEKAFS
FALSE	High	Phospho	S	9	100	YLLGNAPVSPSSQK	4	0	0	Q91VL8	Telomeric repeat-binding factor 2-interacting protein 1 OS=Mus musculus OX=10090 GN=Terf2ip PE=1 SV=1	200	Master Protein	LGNAPVsPSSQKL
FALSE	High	Phospho	S	7	99.5	LGNPYCSPTLVR	2	0	0	Q8JZW5	SH2 domain-containing protein 5 OS=Mus musculus OX=10090 GN=Sh2d5 PE=1 SV=3	237	Master Protein	LGNPYCsPTLVRK
FALSE	High	Phospho	S	11	100	SPPVLGSAAASPVHLK	2	0	0	Q9D219	B-cell CLL/lymphoma 9 protein OS=Mus musculus OX=10090 GN=Bcl9 PE=1 SV=3	916	Master Protein	LGSAAAsPVHLKS
FALSE	High	Phospho	S	2	100	RSPPGPGVPRPPPR	2	0	0	Q8C996	Transmembrane protein 163 OS=Mus musculus OX=10090 GN=Tmem163 PE=1 SV=1	11	Master Protein	LGSERRsPPGPGV
FALSE	High	Phospho	S	3	100	ELSAERPLNEQIAEAEADKIK	7	0	0	P47867	Secretogranin-3 OS=Mus musculus OX=10090 GN=Scg3 PE=1 SV=1	40	Master Protein	LHNRELsAERPLN
FALSE	High	Phospho	S	7	100	LHVGNISPTCTNQELR	4	0	0	Q8VE92	RNA-binding protein 4B OS=Mus musculus OX=10090 GN=Rbm4b PE=1 SV=1	86	Master Protein	LHVGNIsPTCTNQ
FALSE	High	Phospho	S	14	100	ASGQAFELILKPPSPISEAPR	2	0	0	P55821	Stathmin-2 OS=Mus musculus OX=10090 GN=Stmn2 PE=1 SV=1	62	Master Protein	LILKPPsPISEAP
FALSE	High	Phospho	S	4	99.3	ESESAPGDFSLSVK	1	2	4	Q60631	Growth factor receptor-bound protein 2 OS=Mus musculus OX=10090 GN=Grb2 PE=1 SV=1	90	Master Protein	LIRESEsAPGDFS
FALSE	High	Phospho	S	4	100	HGESAWNLENR	6	0	4	Q9DBJ1	Phosphoglycerate mutase 1 OS=Mus musculus OX=10090 GN=Pgam1 PE=1 SV=3	14	Master Protein	LIRHGEsAWNLEN
FALSE	High	Phospho	S	7	99.7	LISGPLSPMSR	3	8	1	Q7TSC1	Protein PRRC2A OS=Mus musculus OX=10090 GN=Prrc2a PE=1 SV=1	1217	Master Protein	LISGPLsPMSRAG
FALSE	High	Phospho	S	5	100	AKYPSLGQKPGGSDFLMK	4	0	3	P60840	Alpha-endosulfine OS=Mus musculus OX=10090 GN=Ensa PE=1 SV=1	43	Master Protein	LKAKYPsLGQKPG
FALSE	High	Phospho	S	5	100	ATLPSPDKLPGFK	5	0	2	Q02053	Ubiquitin-like modifier-activating enzyme 1 OS=Mus musculus OX=10090 GN=Uba1 PE=1 SV=1	835	Master Protein	LKATLPsPDKLPG
FALSE	High	Phospho	S	3	100	RLSGGAVPSASMTR	15	0	0	Q8BTG7	Protein NDRG4 OS=Mus musculus OX=10090 GN=Ndrg4 PE=1 SV=1	298	Master Protein	LKDRRLsGGAVPS
FALSE	High	Phospho	S	5	100	RPPESPPIVEEWNSR	11	0	0	Q9CQY2	RNA guanine-N7 methyltransferase activating subunit OS=Mus musculus OX=10090 GN=Ramac PE=3 SV=1	36	Master Protein	LKRPPEsPPIVEE
FALSE	High	Phospho	S	5	100	SEAESLKGKLEEER	2	0	0	P62881	Guanine nucleotide-binding protein subunit beta-5 OS=Mus musculus OX=10090 GN=Gnb5 PE=1 SV=1	63	Master Protein	LKSEAEsLKGKLE
FALSE	High	Phospho	T	5	100	SMLQTPPDQNLSGSK	17	1	2	Q8BTI8	Serine/arginine repetitive matrix protein 2 OS=Mus musculus OX=10090 GN=Srrm2 PE=1 SV=3	973	Master Protein	LKSMLQtPPDQNL
FALSE	High	Phospho	S	5	100	VECGSKYPEAPPSVR	2	0	2	Q9D2M8	Ubiquitin-conjugating enzyme E2 variant 2 OS=Mus musculus OX=10090 GN=Ube2v2 PE=1 SV=4	71	Master Protein	LKVECGsKYPEAP
FALSE	High	Phospho	S	3	100	NLSFNITEDELK	2	0	0	P09405	Nucleolin OS=Mus musculus OX=10090 GN=Ncl PE=1 SV=2	403	Master Protein	LLAKNLsFNITED
FALSE	High	Phospho	S	11	100	VALLLLDQGASPHAAAK	3	0	0	G5E8K5	Ankyrin-3 OS=Mus musculus OX=10090 GN=Ank3 PE=1 SV=1	606	Master Protein	LLDQGAsPHAAAK
FALSE	High	Phospho	S	10	99.4	SSLLLDTVTSIPSSR	3	0	0	Q9QYR6	Microtubule-associated protein 1A OS=Mus musculus OX=10090 GN=Map1a PE=1 SV=2	873	Master Protein	LLDTVTsIPSSRT
FALSE	High	Phospho	S	3	100	KISLEDIQAFEK	2	0	0	Q91WN1	DnaJ homolog subfamily C member 9 OS=Mus musculus OX=10090 GN=Dnajc9 PE=1 SV=2	109	Master Protein	LLFKKIsLEDIQA
FALSE	High	Phospho	S	3	99.7	RVSSGSCFALE	4	0	0	Q791T5	Mitochondrial carrier homolog 1 OS=Mus musculus OX=10090 GN=Mtch1 PE=1 SV=1	381	Master Protein	LLFRRVsSGSCFA
FALSE	High	Phospho	S	1	100	SFDHLISDTK	4	0	0	Q04690	Neurofibromin OS=Mus musculus OX=10090 GN=Nf1 PE=1 SV=1	2545	Master Protein	LLGTRKsFDHLIS
FALSE	High	Phospho	S	7	99.7	ILIIGNSSVGK	0	0	0	P62823	Ras-related protein Rab-3C OS=Mus musculus OX=10090 GN=Rab3c PE=1 SV=1	39	Master Protein	LLIIGNsSVGKTS
FALSE	High	Phospho	S	7	100	LLQDSSSPVDLAK	1	0	0	Q61026	Nuclear receptor coactivator 2 OS=Mus musculus OX=10090 GN=Ncoa2 PE=1 SV=3	699	Master Protein	LLQDSSsPVDLAK
FALSE	High	Phospho	S	4	100	RGFSDSGGGPPAK	2	0	0	O35691	Pinin OS=Mus musculus OX=10090 GN=Pnn PE=1 SV=4	66	Master Protein	LLRRGFsDSGGGP
FALSE	High	Phospho	T	3	100	RHTDPVQLQAAGR	1	0	0	O89100	GRB2-related adaptor protein 2 OS=Mus musculus OX=10090 GN=Grap2 PE=1 SV=1	254	Master Protein	LMHRRHtDPVQLQ
FALSE	High	Phospho	S	3	100	QKSIGAAEDDRPYLAPPAMK	1	0	0	D3YZU1	SH3 and multiple ankyrin repeat domains protein 1 OS=Mus musculus OX=10090 GN=Shank1 PE=1 SV=1	898	Master Protein	LMLRQKsIGAAED
FALSE	High	Phospho	Y	1	100	YIIWSPVCR	1	0	0	P11352	Glutathione peroxidase 1 OS=Mus musculus OX=10090 GN=Gpx1 PE=1 SV=2	147	Master Protein	LMTDPKyIIWSPV
FALSE	High	Phospho	S	3	100	TSSVVTLEVAK	2	0	0	Q9QZQ1	Afadin OS=Mus musculus OX=10090 GN=Afdn PE=1 SV=3	1083	Master Protein	LMTRTSsVVTLEV
FALSE	High	Phospho	S	3	100	FASFIER	3	0	1	P08551	Neurofilament light polypeptide OS=Mus musculus OX=10090 GN=Nefl PE=1 SV=5	103	Master Protein	LNDRFAsFIERVH
FALSE	High	Phospho	S	1	100	SLQQLAEER	7	0	3	P16546	Spectrin alpha chain, non-erythrocytic 1 OS=Mus musculus OX=10090 GN=Sptan1 PE=1 SV=4	1217	Master Protein	LNERWRsLQQLAE
FALSE	High	Phospho	S	1	100	SLGEEPVGGLGSLLDPAKK	2	0	0	Q4ACU6	SH3 and multiple ankyrin repeat domains protein 3 OS=Mus musculus OX=10090 GN=Shank3 PE=1 SV=3	1510	Master Protein	LNKDTRsLGEEPV
FALSE	High	Phospho	S	12	100	LDDGHLNNSLGSPVQADVYFPR	10	1	2	Q8VED9	Galectin-related protein OS=Mus musculus OX=10090 GN=Lgalsl PE=1 SV=1	25	Master Protein	LNNSLGsPVQADV
FALSE	High	Phospho	S	3	100	SFSDVLPESPK	2	1	2	Q3V0G7	GTPase-activating Rap/Ran-GAP domain-like protein 3 OS=Mus musculus OX=10090 GN=Garnl3 PE=1 SV=1	449	Master Protein	LNRRSFsDVLPES
FALSE	High	Phospho	S	29	100	VSEEAESQQWDTSKGDQVSQNGLPAEQGSPR	7	0	16	Q62261	Spectrin beta chain, non-erythrocytic 1 OS=Mus musculus OX=10090 GN=Sptbn1 PE=1 SV=2	2137	Master Protein	LPAEQGsPRMAGT
FALSE	High	Phospho	S	15	100	GAGDEVSELPAPARSPPR	6	0	0	Q66L44	Voltage-dependent calcium channel beta subunit-associated regulatory protein OS=Mus musculus OX=10090 GN=Cbarp PE=1 SV=4	520	Master Protein	LPAPARsPPRSPR
FALSE	High	Phospho	S	7	100	LPARELSAPAR	2	0	0	Q9D7P6	Iron-sulfur cluster assembly enzyme ISCU, mitochondrial OS=Mus musculus OX=10090 GN=Iscu PE=1 SV=1	30	Master Protein	LPARELsAPARLY
FALSE	High	Phospho	S	18	99.9	KQELANSSDVTLPDRPLSPPLTAPPTMK	2	0	0	Q5SVL6	Rap1 GTPase-activating protein 2 OS=Mus musculus OX=10090 GN=Rap1gap2 PE=1 SV=1	26	Master Protein	LPDRPLsPPLTAP
FALSE	High	Phospho	S	10	100	STPLPGPPGSPR	4	0	0	Q5RJI5	Serine/threonine-protein kinase BRSK1 OS=Mus musculus OX=10090 GN=Brsk1 PE=1 SV=1	508	Master Protein	LPGPPGsPRSSGG
FALSE	High	Phospho	S	3	100	AISGPLPAPASPR	2	0	0	P0C7L0	WAS/WASL-interacting protein family member 3 OS=Mus musculus OX=10090 GN=Wipf3 PE=1 SV=1	153	Master Protein	LPIKAIsGPLPAP
FALSE	High	Phospho	S	15	100	LQTHDESSLPLPQPSPFMPR	3	0	0	Q99NE5	Regulating synaptic membrane exocytosis protein 1 OS=Mus musculus OX=10090 GN=Rims1 PE=1 SV=2	716	Master Protein	LPLPQPsPFMPRR
FALSE	High	Phospho	S	7	100	LPNSKQSPDEPLR	10	0	0	Q921F2	TAR DNA-binding protein 43 OS=Mus musculus OX=10090 GN=Tardbp PE=1 SV=1	183	Master Protein	LPNSKQsPDEPLR
FALSE	High	Phospho	S	9	99.7	SPLPPILGSPTK	1	2	0	O70405	Serine/threonine-protein kinase ULK1 OS=Mus musculus OX=10090 GN=Ulk1 PE=1 SV=1	622	Master Protein	LPPILGsPTKAGP
FALSE	High	Phospho	S	16	100	YSPNTQVEILPQGRESPIFK	5	0	0	P24452	Macrophage-capping protein OS=Mus musculus OX=10090 GN=Capg PE=1 SV=2	341	Master Protein	LPQGREsPIFKQF
FALSE	High	Phospho	T	4	100	HRDTGILDSIGR	2	0	40	P04370	Myelin basic protein OS=Mus musculus OX=10090 GN=Mbp PE=1 SV=2	167	Master Protein	LPRHRDtGILDSI
FALSE	High	Phospho	S	3	98.8	STSPIIGSPPVR	2	1	0	Q3TC46	Protein PAT1 homolog 1 OS=Mus musculus OX=10090 GN=Patl1 PE=1 SV=2	179	Master Protein	LPRRSTsPIIGSP
FALSE	High	Phospho	S	8	100	RLPSSPASPSPK	2	0	0	Q9Z2H5	Band 4.1-like protein 1 OS=Mus musculus OX=10090 GN=Epb41l1 PE=1 SV=2	544	Master Protein	LPSSPAsPSPKGT
FALSE	High	Phospho	S	14	100	AIEQADLLQEEDESPR	1	0	0	P61967	AP-1 complex subunit sigma-1A OS=Mus musculus OX=10090 GN=Ap1s1 PE=1 SV=1	147	Master Protein	LQEEDEsPRSVLE
FALSE	High	Phospho	T	4	100	KQNTACLCAQQPAR	1	0	0	Q09PK2	Retroviral-like aspartic protease 1 OS=Mus musculus OX=10090 GN=Asprv1 PE=1 SV=1	21	Master Protein	LQKKQNtACLCAQ
FALSE	High	Phospho	S	7	100	LQPQEISPPPTANLDR	4	0	0	P34152	Focal adhesion kinase 1 OS=Mus musculus OX=10090 GN=Ptk2 PE=1 SV=4	910	Master Protein	LQPQEIsPPPTAN
FALSE	High	Phospho	S	8	100	LLQTCFSSPTDDSMDR	2	0	0	Q99P31	Hsp70-binding protein 1 OS=Mus musculus OX=10090 GN=Hspbp1 PE=1 SV=1	349	Master Protein	LQTCFSsPTDDSM
FALSE	High	Phospho	S	20	100	AGIPQHHPPMAQNLQYPDDSDDEKK	8	0	0	Q9JKF6	Nectin-1 OS=Mus musculus OX=10090 GN=Nectin1 PE=1 SV=3	421	Master Protein	LQYPDDsDDEKKA
FALSE	High	Phospho	S	3	100	RLSPPGGSGSGVPGGGPLLPTAGR	9	4	0	Q69ZK9	Neuroligin-2 OS=Mus musculus OX=10090 GN=Nlgn2 PE=1 SV=2	714	Master Protein	LRCRRLsPPGGSG
FALSE	High	Phospho	S	9	100	GWLRDPNASPGDAGEQAIR	5	0	0	Q64727	Vinculin OS=Mus musculus OX=10090 GN=Vcl PE=1 SV=4	290	Master Protein	LRDPNAsPGDAGE
FALSE	High	Phospho	T	5	99.5	GGYSTPQTLANR	2	0	0	Q08460	Calcium-activated potassium channel subunit alpha-1 OS=Mus musculus OX=10090 GN=Kcnma1 PE=1 SV=2	1061	Master Protein	LRGGYStPQTLAN
FALSE	High	Phospho	S	3	100	KISPPSYAR	6	0	0	Q8CFC7	CLK4-associating serine/arginine rich protein OS=Mus musculus OX=10090 GN=Clasrp PE=1 SV=3	285	Master Protein	LRGRKIsPPSYAR
FALSE	High	Phospho	S	5	99	IQPSSPPPNHPSNHLFR	3	0	0	Q6P4S6	Serine/threonine-protein kinase SIK3 OS=Mus musculus OX=10090 GN=Sik3 PE=1 SV=3	721	Master Protein	LRIQPSsPPPNHP
FALSE	High	Phospho	S	3	100	KASPEPPDSAESALK	11	0	0	Q8K3X4	Probable E3 ubiquitin-protein ligase IRF2BPL OS=Mus musculus OX=10090 GN=Irf2bpl PE=1 SV=1	526	Master Protein	LRKRKAsPEPPDS
FALSE	High	Phospho	S	3	100	RVSQDLDVEKPDASPTSLQLR	1	0	0	P59808	SAM and SH3 domain-containing protein 1 OS=Mus musculus OX=10090 GN=Sash1 PE=1 SV=1	83	Master Protein	LRKRRVsQDLDVE
FALSE	High	Phospho	S	3	100	TYSLTTPAR	7	0	0	P81122	Insulin receptor substrate 2 OS=Mus musculus OX=10090 GN=Irs2 PE=1 SV=2	573	Master Protein	LRKRTYsLTTPAR
FALSE	High	Phospho	S	3	100	RGSQPDAELDGAGTSLLR	7	0	0	Q6PE13	Proline-rich transmembrane protein 3 OS=Mus musculus OX=10090 GN=Prrt3 PE=1 SV=1	845	Master Protein	LRPRRGsQPDAEL
FALSE	High	Phospho	S	5	100	SAKDSDDEEEVVHVDR	4	0	0	P61264	Syntaxin-1B OS=Mus musculus OX=10090 GN=Stx1b PE=1 SV=1	14	Master Protein	LRSAKDsDDEEEV
FALSE	High	Phospho	S	3	100	RESPESEGPIYEGLIL	2	0	0	Q9EQH3	Vacuolar protein sorting-associated protein 35 OS=Mus musculus OX=10090 GN=Vps35 PE=1 SV=1	783	Master Protein	LRSRREsPESEGP
FALSE	High	Phospho	S	5	100	TAKDSDDDDDVTVTVDRDR	14	0	0	O35526	Syntaxin-1A OS=Mus musculus OX=10090 GN=Stx1a PE=1 SV=3	14	Master Protein	LRTAKDsDDDDDV
FALSE	High	Phospho	S	1	100	SPVYLTVLK	2	0	0	Q11011	Puromycin-sensitive aminopeptidase OS=Mus musculus OX=10090 GN=Npepps PE=1 SV=2	746	Master Protein	LSADLRsPVYLTV
FALSE	High	Phospho	T	1	100	TPGTGSLAAAVETASGR	1	0	0	P60487	Pyridoxal phosphate phosphatase OS=Mus musculus OX=10090 GN=Pdxp PE=1 SV=1	186	Master Protein	LSDGSRtPGTGSL
FALSE	High	Phospho	S	8	98.7	ILSDVTHSAVFGVPASK	2	2	4	Q3UHJ0	AP2-associated protein kinase 1 OS=Mus musculus OX=10090 GN=Aak1 PE=1 SV=2	640	Master Protein	LSDVTHsAVFGVP
FALSE	High	Phospho	S	11	98.8	VEQALSEVASSLQSSAPK	2	0	0	E9Q6P5	Tetratricopeptide repeat protein 7B OS=Mus musculus OX=10090 GN=Ttc7b PE=1 SV=1	678	Master Protein	LSEVASsLQSSAP
FALSE	High	Phospho	S	3	100	RNSSPQPQTQAP	3	3	0	P12660	Purkinje cell protein 2 OS=Mus musculus OX=10090 GN=Pcp2 PE=1 SV=2	111	Master Protein	LSFRRNsSPQPQT
FALSE	High	Phospho	S	1	100	SLPVSICR	2	0	0	P59808	SAM and SH3 domain-containing protein 1 OS=Mus musculus OX=10090 GN=Sash1 PE=1 SV=1	805	Master Protein	LSKNRRsLPVSIC
FALSE	High	Phospho	S	2	100	RSPPEEPPDFCCPK	2	0	0	O88522	NF-kappa-B essential modulator OS=Mus musculus OX=10090 GN=Ikbkg PE=1 SV=2	380	Master Protein	LSNQRRsPPEEPP
FALSE	High	Phospho	S	14	100	VSSPLSPLSPGIKSPTIPR	3	1	0	Q99LJ0	CTTNBP2 N-terminal-like protein OS=Mus musculus OX=10090 GN=Cttnbp2nl PE=1 SV=1	567	Master Protein	LSPGIKsPTIPRA
FALSE	High	Phospho	S	3	100	STSPPPSPEVWAESR	38	8	3	Q9WV69	Dematin OS=Mus musculus OX=10090 GN=Dmtn PE=1 SV=1	92	Master Protein	LSPKSTsPPPSPE
FALSE	High	Phospho	S	7	100	LSPLTQSPLSSR	3	0	0	E9PZ19	Protein turtle homolog B OS=Mus musculus OX=10090 GN=Igsf9b PE=1 SV=1	1207	Master Protein	LSPLTQsPLSSRT
FALSE	High	Phospho	S	3	100	ERSPALKSPLQSVVVR	11	0	1	Q569Z6	Thyroid hormone receptor-associated protein 3 OS=Mus musculus OX=10090 GN=Thrap3 PE=1 SV=1	248	Master Protein	LSPRERsPALKSP
FALSE	High	Phospho	S	15	100	LSPAKSPSLSPSPPSPIEK	11	0	9	P14873	Microtubule-associated protein 1B OS=Mus musculus OX=10090 GN=Map1b PE=1 SV=2	1260	Master Protein	LSPSPPsPIEKTP
FALSE	High	Phospho	S	20	100	FANNPSQKSSQALLSQLYQSPNR	1	0	0	Q61701	ELAV-like protein 4 OS=Mus musculus OX=10090 GN=Elavl4 PE=1 SV=1	233	Master Protein	LSQLYQsPNRRYP
FALSE	High	Phospho	S	12	100	TNQAILSQLYQSPNR	5	0	2	Q60899	ELAV-like protein 2 OS=Mus musculus OX=10090 GN=Elavl2 PE=1 SV=1	221	Master Protein	LSQLYQsPNRRYP
FALSE	High	Phospho	S	3	100	APSPPMSQVFR	7	0	0	Q9EST3	Eukaryotic translation initiation factor 4E transporter OS=Mus musculus OX=10090 GN=Eif4enif1 PE=1 SV=2	563	Master Protein	LSQRAPsPPMSQV
FALSE	High	Phospho	S	10	91.1	SRTLSQSSESGTLPSGPPGHTMEVSC	1	2	6	Q9QYG0	Protein NDRG2 OS=Mus musculus OX=10090 GN=Ndrg2 PE=1 SV=1	355	Master Protein	LSQSSEsGTLPSG
FALSE	High	Phospho	S	1	100	SAEALGPGALVSPR	7	0	3	Q69ZH9	Rho GTPase-activating protein 23 OS=Mus musculus OX=10090 GN=Arhgap23 PE=1 SV=2	361	Master Protein	LSRATRsAEALGP
FALSE	High	Phospho	T	8	100	ELSSEPRTPPAQK	13	0	0	Q9QYR6	Microtubule-associated protein 1A OS=Mus musculus OX=10090 GN=Map1a PE=1 SV=2	504	Master Protein	LSSEPRtPPAQKG
FALSE	High	Phospho	S	12	98.9	SLESPLSSGKVSPESIR	1	0	0	E9PZ19	Protein turtle homolog B OS=Mus musculus OX=10090 GN=Igsf9b PE=1 SV=1	783	Master Protein	LSSGKVsPESIRT
FALSE	High	Phospho	S	3	100	SFSLGDLSHSPQTAQHVER	4	0	3	Q3UHB8	Coiled-coil domain-containing protein 177 OS=Mus musculus OX=10090 GN=Ccdc177 PE=1 SV=1	303	Master Protein	LTARSFsLGDLSH
FALSE	High	Phospho	S	7	100	LTGPPPSFEGK	3	0	0	Q6NS65	Uracil nucleotide/cysteinyl leukotriene receptor OS=Mus musculus OX=10090 GN=Gpr17 PE=1 SV=1	323	Master Protein	LTGPPPsFEGKTN
FALSE	High	Phospho	S	14	97.3	NMTVEQLLTGSPTSPTVEPEKPTR	1	2	0	Q6ZPJ3	(E3-independent) E2 ubiquitin-conjugating enzyme UBE2O OS=Mus musculus OX=10090 GN=Ube2o PE=1 SV=3	836	Master Protein	LTGSPTsPTVEPE
FALSE	High	Phospho	S	12	100	GPAAPLTPGPQSPPTPLAPGQEK	3	0	0	Q9Z1T5	Deformed epidermal autoregulatory factor 1 homolog OS=Mus musculus OX=10090 GN=Deaf1 PE=1 SV=1	177	Master Protein	LTPGPQsPPTPLA
FALSE	High	Phospho	S	7	100	LTRPAASPAVGEK	4	0	0	Q8CFC7	CLK4-associating serine/arginine rich protein OS=Mus musculus OX=10090 GN=Clasrp PE=1 SV=3	541	Master Protein	LTRPAAsPAVGEK
FALSE	High	Phospho	S	1	100	SLIGVDKFLGR	1	0	0	Q8R361	Rab11 family-interacting protein 5 OS=Mus musculus OX=10090 GN=Rab11fip5 PE=1 SV=2	116	Master Protein	LTTMHRsLIGVDK
FALSE	High	Phospho	S	9	99.3	APLVPHSGSIEKAEIHEK	1	0	0	Q8R1N0	Zinc finger protein 830 OS=Mus musculus OX=10090 GN=Znf830 PE=1 SV=1	216	Master Protein	LVPHSGsIEKAEI
FALSE	High	Phospho	S	3	100	AQSPCFGDDDPAKKEPR	2	0	7	Q9CZC8	Secernin-1 OS=Mus musculus OX=10090 GN=Scrn1 PE=1 SV=1	322	Master Protein	LVPKAQsPCFGDD
FALSE	High	Phospho	S	10	100	EVSMDDHKLSLDELHR	1	0	0	Q8VDN2	Sodium/potassium-transporting ATPase subunit alpha-1 OS=Mus musculus OX=10090 GN=Atp1a1 PE=1 SV=1	47	Master Protein	MDDHKLsLDELHR
FALSE	High	Phospho	S	3	99.1	SGSPSDNSGAEEMEVSLAKPK	2	1	0	P31750	RAC-alpha serine/threonine-protein kinase OS=Mus musculus OX=10090 GN=Akt1 PE=1 SV=2	124	Master Protein	MDFRSGsPSDNSG
FALSE	High	Phospho	T	5	100	MDPETCPCPTGGSCTCSDK	13	0	1	P28184	Metallothionein-3 OS=Mus musculus OX=10090 GN=Mt3 PE=1 SV=1	5	Master Protein	MDPEtCPCPTG
FALSE	High	Phospho	S	3	100	SSSCESLGAQLPAAR	5	0	0	Q9Z2D1	Myotubularin-related protein 2 OS=Mus musculus OX=10090 GN=Mtmr2 PE=1 SV=3	6	Master Protein	MEKSSsCESLGA
FALSE	High	Phospho	Y	12	100	KSVLLMELEVNYGLK	1	0	0	Q9ESN6	Tripartite motif-containing protein 2 OS=Mus musculus OX=10090 GN=Trim2 PE=1 SV=1	230	Master Protein	MELEVNyGLKHKV
FALSE	High	Phospho	S	3	100	RDSSESQLASTESDKPTTGR	2	3	0	Q8BH50	Uncharacterized protein C18orf25 homolog OS=Mus musculus OX=10090 PE=1 SV=1	66	Master Protein	MELRRDsSESQLA
FALSE	High	Phospho	S	17	99.8	LQRLPSSSSEMGSQDGSPLRETR	1	0	0	Q99JP7	Glutathione hydrolase 7 OS=Mus musculus OX=10090 GN=Ggt7 PE=1 SV=2	83	Master Protein	MGSQDGsPLRETR
FALSE	High	Phospho	T	3	100	ASTLLRDEELEEIKK	2	0	0	P61022	Calcineurin B homologous protein 1 OS=Mus musculus OX=10090 GN=Chp1 PE=1 SV=2	7	Master Protein	MGSRAStLLRDEE
FALSE	High	Phospho	S	3	100	KGSFGLHAQPEFLR	3	0	0	Q3UHE1	Membrane-associated phosphatidylinositol transfer protein 3 OS=Mus musculus OX=10090 GN=Pitpnm3 PE=1 SV=2	907	Master Protein	MILRKGsFGLHAQ
FALSE	High	Phospho	S	3	100	RGSGHPAYAEVEPVGEK	1	0	0	Q9DC11	Plexin domain-containing protein 2 OS=Mus musculus OX=10090 GN=Plxdc2 PE=1 SV=1	507	Master Protein	MKFRRGsGHPAYA
FALSE	High	Phospho	T	3	100	GETPVNSTMSIGQAR	23	0	2	P63216	Guanine nucleotide-binding protein G(I)/G(S)/G(O) subunit gamma-3 OS=Mus musculus OX=10090 GN=Gng3 PE=1 SV=1	5	Master Protein	MKGEtPVNSTM
FALSE	High	Phospho	S	3	99.6	SPSDNSLNTTGIICR	2	0	0	Q3TLI0	Trafficking protein particle complex subunit 10 OS=Mus musculus OX=10090 GN=Trappc10 PE=1 SV=2	685	Master Protein	MLERSPsDNSLNT
FALSE	High	Phospho	S	3	100	AASVECISPVTPR	1	0	0	Q61120	SHC-transforming protein 3 OS=Mus musculus OX=10090 GN=Shc3 PE=1 SV=2	354	Master Protein	MLSKAAsVECISP
FALSE	High	Phospho	T	3	100	KDTPPPLVPPAAR	19	0	0	Q99J09	Methylosome protein 50 OS=Mus musculus OX=10090 GN=Wdr77 PE=1 SV=1	5	Master Protein	MRKDtPPPLVP
FALSE	High	Phospho	S	4	100	RSASADNLILPR	2	1	0	Q8BGU5	Cyclin-Y OS=Mus musculus OX=10090 GN=Ccny PE=1 SV=1	326	Master Protein	MRKRSAsADNLIL
FALSE	High	Phospho	S	3	100	TASGSSVTSLEGTR	13	2	0	Q62433	Protein NDRG1 OS=Mus musculus OX=10090 GN=Ndrg1 PE=1 SV=1	330	Master Protein	MRSRTAsGSSVTS
FALSE	High	Phospho	S	3	100	VLSPPKLNEANSDTSR	16	0	0	Q9CT10	Ran-binding protein 3 OS=Mus musculus OX=10090 GN=Ranbp3 PE=1 SV=2	257	Master Protein	MSERVLsPPKLNE
FALSE	High	Phospho	S	4	100	HLDSPPAIPPRQPTSK	9	0	0	Q62245	Son of sevenless homolog 1 OS=Mus musculus OX=10090 GN=Sos1 PE=1 SV=2	1164	Master Protein	MSKHLDsPPAIPP
FALSE	High	Phospho	S	1	99.1	SESPKEPEQLR	1	0	2	P49312	Heterogeneous nuclear ribonucleoprotein A1 OS=Mus musculus OX=10090 GN=Hnrnpa1 PE=1 SV=2	4	Master Protein	MSKsESPKEP
FALSE	High	Phospho	S	3	100	SESPKEPEQLRK	2	0	0	P49312	Heterogeneous nuclear ribonucleoprotein A1 OS=Mus musculus OX=10090 GN=Hnrnpa1 PE=1 SV=2	6	Master Protein	MSKSEsPKEPEQ
FALSE	High	Phospho	S	2	100	ASPPVPSLVGTSGPR	2	1	0	Q0QWG9	Delphilin OS=Mus musculus OX=10090 GN=Grid2ip PE=1 SV=1	572	Master Protein	MSKSRAsPPVPSL
FALSE	High	Phospho	S	3	100	ATSVGDQLEAPAR	2	0	0	P98200	Phospholipid-transporting ATPase IB OS=Mus musculus OX=10090 GN=Atp8a2 PE=1 SV=1	6	Master Protein	MSRATsVGDQLE
FALSE	High	Phospho	S	4	100	SGLSLEELR	4	0	0	Q60575	Kinesin-like protein KIF1B OS=Mus musculus OX=10090 GN=Kif1b PE=1 SV=2	1057	Master Protein	MTRSGLsLEELRI
FALSE	High	Phospho	S	12	100	VNQQPNANDKNSPPKEIK	1	0	0	Q9JMA1	Ubiquitin carboxyl-terminal hydrolase 14 OS=Mus musculus OX=10090 GN=Usp14 PE=1 SV=3	393	Master Protein	NANDKNsPPKEIK
FALSE	High	Phospho	S	11	100	FLIPNASQPESK	2	0	8	P63101	14-3-3 protein zeta/delta OS=Mus musculus OX=10090 GN=Ywhaz PE=1 SV=1	114	Master Protein	NASQPEsKVFYLK
FALSE	High	Phospho	S	1	100	SREEEWDPEYTPK	2	0	0	Q569Z6	Thyroid hormone receptor-associated protein 3 OS=Mus musculus OX=10090 GN=Thrap3 PE=1 SV=1	860	Master Protein	NDFQKRsREEEWD
FALSE	High	Phospho	S	12	100	WHQLQNENHVSSD	7	0	0	P47708	Rabphilin-3A OS=Mus musculus OX=10090 GN=Rph3a PE=1 SV=2	680	Master Protein	NENHVSsD
FALSE	High	Phospho	S	3	100	FNSPSEELDYR	2	0	0	Q9JJG0	Transforming acidic coiled-coil-containing protein 2 OS=Mus musculus OX=10090 GN=Tacc2 PE=1 SV=2	714	Master Protein	NETKFNsPSEELD
FALSE	High	Phospho	S	3	100	ANSDIISLNFR	7	0	0	Q8C739	Protein FAM110B OS=Mus musculus OX=10090 GN=Fam110b PE=1 SV=1	297	Master Protein	NFARANsDIISLN
FALSE	High	Phospho	S	3	100	APSWDAGAPPPR	5	0	0	Q3UNH4	G protein-regulated inducer of neurite outgrowth 1 OS=Mus musculus OX=10090 GN=Gprin1 PE=1 SV=2	714	Master Protein	NFTKAPsWDAGAP
FALSE	High	Phospho	S	2	99.3	YSPSQNSPIHHIPSRR	3	0	0	Q8K019	Bcl-2-associated transcription factor 1 OS=Mus musculus OX=10090 GN=Bclaf1 PE=1 SV=2	284	Master Protein	NGSSRYsPSQNSP
FALSE	High	Phospho	S	3	100	AASPQDLAGGYTSSLACHR	3	0	0	P51949	CDK-activating kinase assembly factor MAT1 OS=Mus musculus OX=10090 GN=Mnat1 PE=1 SV=2	279	Master Protein	NHVRAAsPQDLAG
FALSE	High	Phospho	S	12	100	DLTNNNIPHLLSPK	4	0	0	Q3UTQ8	Cyclin-dependent kinase-like 5 OS=Mus musculus OX=10090 GN=Cdkl5 PE=1 SV=1	407	Master Protein	NIPHLLsPKEAKS
FALSE	High	Phospho	S	3	100	ITSDRLLIK	4	0	0	O08553	Dihydropyrimidinase-related protein 2 OS=Mus musculus OX=10090 GN=Dpysl2 PE=1 SV=2	14	Master Protein	NIPRITsDRLLIK
FALSE	High	Phospho	S	3	100	ITSDRLLIK	4	0	0	Q62188	Dihydropyrimidinase-related protein 3 OS=Mus musculus OX=10090 GN=Dpysl3 PE=1 SV=1	14	Master Protein	NIPRITsDRLLIK
FALSE	High	Phospho	S	3	100	ALSFDNRGEEHR	4	0	0	P16054	Protein kinase C epsilon type OS=Mus musculus OX=10090 GN=Prkce PE=1 SV=1	368	Master Protein	NIRKALsFDNRGE
FALSE	High	Phospho	T	7	100	NIVTPRTPPPSQGK	187	96	83	P04370	Myelin basic protein OS=Mus musculus OX=10090 GN=Mbp PE=1 SV=2	229	Master Protein	NIVTPRtPPPSQG
FALSE	High	Phospho	S	16	99.5	ASSVNSPLGNKPQTLSPSHR	10	2	0	Q8BJH1	Zinc finger C2HC domain-containing protein 1A OS=Mus musculus OX=10090 GN=Zc2hc1a PE=1 SV=1	222	Master Protein	NKPQTLsPSHRAI
FALSE	High	Phospho	S	5	100	SSIPSPIGGSLGR	2	0	0	P40645	Transcription factor SOX-6 OS=Mus musculus OX=10090 GN=Sox6 PE=1 SV=2	466	Master Protein	NKSSIPsPIGGSL
FALSE	High	Phospho	S	3	100	ALSTDCTPSGDLSPLSR	5	0	0	Q3UHD9	Arf-GAP with GTPase, ANK repeat and PH domain-containing protein 2 OS=Mus musculus OX=10090 GN=Agap2 PE=1 SV=1	802	Master Protein	NLARALsTDCTPS
FALSE	High	Phospho	S	14	99.3	TASESISNLSEAGSVK	1	0	1	Q922J3	CAP-Gly domain-containing linker protein 1 OS=Mus musculus OX=10090 GN=Clip1 PE=1 SV=1	203	Master Protein	NLSEAGsVKKGER
FALSE	High	Phospho	S	9	99.7	VDNLTYRTSPDTLRR	2	13	4	Q62093	Serine/arginine-rich splicing factor 2 OS=Mus musculus OX=10090 GN=Srsf2 PE=1 SV=4	26	Master Protein	NLTYRTsPDTLRR
FALSE	High	Phospho	S	8	99	ANMHISESQQEFFR	2	0	0	Q8K207	Uncharacterized protein C1orf21 homolog OS=Mus musculus OX=10090 PE=1 SV=1	95	Master Protein	NMHISEsQQEFFR
FALSE	High	Phospho	S	4	100	MQFSFEGPEK	5	0	0	Q8R0S2	IQ motif and SEC7 domain-containing protein 1 OS=Mus musculus OX=10090 GN=Iqsec1 PE=1 SV=2	179	Master Protein	NMRMQFsFEGPEK
FALSE	High	Phospho	S	8	100	ENPQLDISPPCLGGSKK	3	0	2	Q9D8S9	BolA-like protein 1 OS=Mus musculus OX=10090 GN=Bola1 PE=1 SV=1	123	Master Protein	NPQLDIsPPCLGG
FALSE	High	Phospho	S	12	100	ATTPPNQGRPDSPVYANLQELK	7	0	0	Q8C0D4	Rho GTPase-activating protein 12 OS=Mus musculus OX=10090 GN=Arhgap12 PE=1 SV=2	238	Master Protein	NQGRPDsPVYANL
FALSE	High	Phospho	T	8	100	MNQLLSRTPALSPQRPLTTQQPQSGTLKEPDSSK	2	10	0	Q64332	Synapsin-2 OS=Mus musculus OX=10090 GN=Syn2 PE=1 SV=2	422	Master Protein	NQLLSRtPALSPQ
FALSE	High	Phospho	S	1	100	SPGGPGPLTLK	5	0	0	Q62523	Zyxin OS=Mus musculus OX=10090 GN=Zyx PE=1 SV=2	336	Master Protein	NQNQVRsPGGPGP
FALSE	High	Phospho	S	5	100	ILQISPEGPLQGR	5	0	0	Q8BZN6	Dedicator of cytokinesis protein 10 OS=Mus musculus OX=10090 GN=Dock10 PE=1 SV=3	292	Master Protein	NRILQIsPEGPLQ
FALSE	High	Phospho	S	3	100	TLSGPVTGLLATAR	4	0	0	Q6P9K8	Caskin-1 OS=Mus musculus OX=10090 GN=Caskin1 PE=1 SV=2	1069	Master Protein	NRRRTLsGPVTGL
FALSE	High	Phospho	S	5	100	VASVSLEGLNLAR	4	0	0	Q8BSS9	Liprin-alpha-2 OS=Mus musculus OX=10090 GN=Ppfia2 PE=1 SV=2	689	Master Protein	NRVASVsLEGLNL
FALSE	High	Phospho	S	7	100	NSATFKSFEDR	6	0	0	Q9CYZ2	Tumor protein D54 OS=Mus musculus OX=10090 GN=Tpd52l2 PE=1 SV=1	180	Master Protein	NSATFKsFEDRVG
FALSE	High	Phospho	S	3	99.4	YMSFTDK	1	0	0	O88643	Serine/threonine-protein kinase PAK 1 OS=Mus musculus OX=10090 GN=Pak1 PE=1 SV=1	144	Master Protein	NSKKYMsFTDKSA
FALSE	High	Phospho	S	3	100	RSSLPNGEGLQLK	11	5	0	Q3UYC0	Protein phosphatase 1H OS=Mus musculus OX=10090 GN=Ppm1h PE=1 SV=1	123	Master Protein	NSKRRSsLPNGEG
FALSE	High	Phospho	S	4	100	SEGSPVLPHEPSK	10	0	1	P83510	Traf2 and NCK-interacting protein kinase OS=Mus musculus OX=10090 GN=Tnik PE=1 SV=2	740	Master Protein	NSKSEGsPVLPHE
FALSE	High	Phospho	S	7	100	NSPTFKSFEEK	9	1	0	Q62393	Tumor protein D52 OS=Mus musculus OX=10090 GN=Tpd52 PE=1 SV=2	175	Master Protein	NSPTFKsFEEKVE
FALSE	High	Phospho	S	18	99.2	STPSHGSVSSLNSTGSLSPK	4	4	2	Q60902	Epidermal growth factor receptor substrate 15-like 1 OS=Mus musculus OX=10090 GN=Eps15l1 PE=1 SV=3	255	Master Protein	NSTGSLsPKHSVK
FALSE	High	Phospho	S	8	100	YNTEGRVSPSPSQESLSSSK	2	0	0	Q6NVE8	WD repeat-containing protein 44 OS=Mus musculus OX=10090 GN=Wdr44 PE=1 SV=1	563	Master Protein	NTEGRVsPSPSQE
FALSE	High	Phospho	S	2	98.3	ESEKSLENETLNKEEDCHSPTSKPPKPDQPLK	2	0	0	Q8BGD9	Eukaryotic translation initiation factor 4B OS=Mus musculus OX=10090 GN=Eif4b PE=1 SV=1	442	Master Protein	NTRRREsEKSLEN
FALSE	High	Phospho	Y	7	100	NTYDVVYLK	3	0	0	Q62108	Disks large homolog 4 OS=Mus musculus OX=10090 GN=Dlg4 PE=1 SV=1	240	Master Protein	NTYDVVyLKVAKP
FALSE	High	Phospho	S	11	100	TPLENVPGNLSPIKDPDR	4	0	0	Q9EPN1	Neurobeachin OS=Mus musculus OX=10090 GN=Nbea PE=1 SV=1	1519	Master Protein	NVPGNLsPIKDPD
FALSE	High	Phospho	S	1	100	SLDEIHPTRR	4	0	0	Q99NE5	Regulating synaptic membrane exocytosis protein 1 OS=Mus musculus OX=10090 GN=Rims1 PE=1 SV=2	812	Master Protein	NVPLQRsLDEIHP
FALSE	High	Phospho	S	3	100	LLSPGTSK	3	0	7	Q9Z0R4	Intersectin-1 OS=Mus musculus OX=10090 GN=Itsn1 PE=1 SV=2	1130	Master Protein	NYVKLLsPGTSKI
FALSE	High	Phospho	S	8	100	SPAAPGQSPTGSVCYER	2	0	0	Q91W50	Cold shock domain-containing protein E1 OS=Mus musculus OX=10090 GN=Csde1 PE=1 SV=1	123	Master Protein	PAAPGQsPTGSVC
FALSE	High	Phospho	S	2	100	RSPEVVASPGPPAPASFR	4	0	0	O08934	Homeobox protein unc-4 homolog OS=Mus musculus OX=10090 GN=Uncx PE=2 SV=2	442	Master Protein	PAFARRsPEVVAS
FALSE	High	Phospho	S	4	100	TTPSPKTPPGSGEPPK	7	6	107	P10637	Microtubule-associated protein tau OS=Mus musculus OX=10090 GN=Mapt PE=1 SV=3	470	Master Protein	PAKTTPsPKTPPG
FALSE	High	Phospho	S	13	100	AEAPAGPALGLPSPEVESGLER	2	0	0	Q8BZR9	Nuclear cap-binding protein subunit 3 OS=Mus musculus OX=10090 GN=Ncbp3 PE=1 SV=1	25	Master Protein	PALGLPsPEVESG
FALSE	High	Phospho	S	8	100	EPAPLNGSAAELPATK	9	0	0	Q9Z0P4	Paralemmin-1 OS=Mus musculus OX=10090 GN=Palm PE=1 SV=1	345	Master Protein	PAPLNGsAAELPA
FALSE	High	Phospho	S	15	100	GGASGPATPAPPQLSPVQA	3	0	0	Q99M85	Transcriptional repressor scratch 1 OS=Mus musculus OX=10090 GN=Scrt1 PE=1 SV=1	344	Master Protein	PAPPQLsPVQA
FALSE	High	Phospho	S	24	97.1	QENGAVVPLQAGDGEEGPAPQPHSPPSTK	2	0	1	E9PUL5	Proline-rich transmembrane protein 2 OS=Mus musculus OX=10090 GN=Prrt2 PE=1 SV=1	208	Master Protein	PAPQPHsPPSTKT
FALSE	High	Phospho	S	10	100	APSPAPRPPSRR	11	0	0	Q3UNH4	G protein-regulated inducer of neurite outgrowth 1 OS=Mus musculus OX=10090 GN=Gprin1 PE=1 SV=2	771	Master Protein	PAPRPPsRRDAGL
FALSE	High	Phospho	S	12	98.3	GPPSPPAPVMHSPSRK	2	2	0	Q9CSN1	SNW domain-containing protein 1 OS=Mus musculus OX=10090 GN=Snw1 PE=1 SV=3	232	Master Protein	PAPVMHsPSRKMT
FALSE	High	Phospho	S	3	99.7	NHSGSRTPPVALSSSR	1	3	4	Q8BTI8	Serine/arginine repetitive matrix protein 2 OS=Mus musculus OX=10090 GN=Srrm2 PE=1 SV=3	2052	Master Protein	PATRNHsGSRTPP
FALSE	High	Phospho	S	9	100	SSPATTVTSPNSTPAK	10	8	9	Q61548	Clathrin coat assembly protein AP180 OS=Mus musculus OX=10090 GN=Snap91 PE=1 SV=1	313	Master Protein	PATTVTsPNSTPA
FALSE	High	Phospho	T	17	100	EEAGVPRGEGPAVPGDTPPPTPR	1	0	0	P60469	Liprin-alpha-3 OS=Mus musculus OX=10090 GN=Ppfia3 PE=1 SV=2	714	Master Protein	PAVPGDtPPPTPR
FALSE	High	Phospho	S	14	98.9	NSSTGPTPDCSPPSPDTALK	1	0	0	Q8BIZ1	Ankyrin repeat and sterile alpha motif domain-containing protein 1B OS=Mus musculus OX=10090 GN=Anks1b PE=1 SV=3	510	Master Protein	PDCSPPsPDTALK
FALSE	High	Phospho	S	3	100	KGSPCAEEELPSAATAAATAR	2	0	0	O54839	Eomesodermin homolog OS=Mus musculus OX=10090 GN=Eomes PE=1 SV=3	117	Master Protein	PDGRKGsPCAEEE
FALSE	High	Phospho	S	10	100	DVPPDILLDSPER	1	0	0	Q6KCD5	Nipped-B-like protein OS=Mus musculus OX=10090 GN=Nipbl PE=1 SV=1	318	Master Protein	PDILLDsPERKQK
FALSE	High	Phospho	S	1	98.6	SPTENVNTPVGKDPGLAGR	2	0	0	Q80U28	MAP kinase-activating death domain protein OS=Mus musculus OX=10090 GN=Madd PE=1 SV=2	1058	Master Protein	PDKRKRsPTENVN
FALSE	High	Phospho	S	3	100	RNSELFQSLISK	3	0	0	Q50H33	BTB/POZ domain-containing protein KCTD8 OS=Mus musculus OX=10090 GN=Kctd8 PE=1 SV=1	413	Master Protein	PDKRRNsELFQSL
FALSE	High	Phospho	S	13	100	SAGSSSPEAGEDSDHEDGNYCPPVKR	3	0	0	Q9CT10	Ran-binding protein 3 OS=Mus musculus OX=10090 GN=Ranbp3 PE=1 SV=2	40	Master Protein	PEAGEDsDHEDGN
FALSE	High	Phospho	S	16	100	TGDLGIPPNPEDRSPSPEPIYNSEGKR	8	0	0	Q64213	Splicing factor 1 OS=Mus musculus OX=10090 GN=Sf1 PE=1 SV=6	82	Master Protein	PEDRSPsPEPIYN
FALSE	High	Phospho	T	11	100	MPDEPEEPVVTVSSPAVPPPTK	1	2	0	Q9ESU6	Bromodomain-containing protein 4 OS=Mus musculus OX=10090 GN=Brd4 PE=1 SV=2	468	Master Protein	PEEPVVtVSSPAV
FALSE	High	Phospho	S	11	100	LCPQPEEPYLSPQPEEPR	2	0	0	Q6PDK2	Histone-lysine N-methyltransferase 2D OS=Mus musculus OX=10090 GN=Kmt2d PE=1 SV=2	727	Master Protein	PEEPYLsPQPEEP
FALSE	High	Phospho	S	4	100	GNKSPSPPPDGSPAATPEIR	34	25	12	O08539	Myc box-dependent-interacting protein 1 OS=Mus musculus OX=10090 GN=Bin1 PE=1 SV=1	296	Master Protein	PEKGNKsPSPPPD
FALSE	High	Phospho	S	3	100	EKSPELPEPSVR	30	0	0	Q52KI8	Serine/arginine repetitive matrix protein 1 OS=Mus musculus OX=10090 GN=Srrm1 PE=1 SV=2	220	Master Protein	PEKKEKsPELPEP
FALSE	High	Phospho	S	11	100	LEEPPELNRQSPNPR	11	0	0	E9Q1P8	Interferon regulatory factor 2-binding protein 2 OS=Mus musculus OX=10090 GN=Irf2bp2 PE=1 SV=1	169	Master Protein	PELNRQsPNPRRA
FALSE	High	Phospho	S	14	100	APKPEPVPEPKEPSPEK	7	2	1	Q52KI8	Serine/arginine repetitive matrix protein 1 OS=Mus musculus OX=10090 GN=Srrm1 PE=1 SV=2	260	Master Protein	PEPKEPsPEKNSK
FALSE	High	Phospho	S	3	100	KGSLADVVDTLK	1	0	0	P40645	Transcription factor SOX-6 OS=Mus musculus OX=10090 GN=Sox6 PE=1 SV=2	126	Master Protein	PERRKGsLADVVD
FALSE	High	Phospho	S	4	98.3	TSPSPPTQTPHQEAAPR	3	0	0	P13808	Anion exchange protein 2 OS=Mus musculus OX=10090 GN=Slc4a2 PE=1 SV=1	172	Master Protein	PERTSPsPPTQTP
FALSE	High	Phospho	S	11	99.5	KIVEPEVVGESDSEVEGDAWR	2	2	0	C0HKD9	Microfibrillar-associated protein 1B OS=Mus musculus OX=10090 GN=Mfap1b PE=1 SV=1	116	Master Protein	PEVVGEsDSEVEG
FALSE	High	Phospho	S	13	100	IGELGAPEVWGLSPK	2	0	0	Q5SZT7	NKAP-like protein OS=Mus musculus OX=10090 GN=Nkapl PE=1 SV=1	141	Master Protein	PEVWGLsPKIPEP
FALSE	High	Phospho	S	2	98.7	RSSAIGIENIQEVQEKR	1	0	0	A2ALS5	Rap1 GTPase-activating protein 1 OS=Mus musculus OX=10090 GN=Rap1gap PE=1 SV=2	498	Master Protein	PFGSRRsSAIGIE
FALSE	High	Phospho	S	3	100	VQSPPHLK	4	0	0	Q80VW5	Whirlin OS=Mus musculus OX=10090 GN=Whrn PE=1 SV=3	696	Master Protein	PFPRVQsPPHLKS
FALSE	High	Phospho	S	3	100	DKSPVREPIDNLTPEER	11	0	0	Q8VH51	RNA-binding protein 39 OS=Mus musculus OX=10090 GN=Rbm39 PE=1 SV=2	136	Master Protein	PFRKDKsPVREPI
FALSE	High	Phospho	S	11	100	FAMNPFYEPNSPIR	2	0	0	Q9CQP2	Trafficking protein particle complex subunit 2 OS=Mus musculus OX=10090 GN=Trappc2 PE=1 SV=1	119	Master Protein	PFYEPNsPIRSSA
FALSE	High	Phospho	S	12	100	GLCSGPGAGEESPAATLPR	2	0	0	Q80UU9	Membrane-associated progesterone receptor component 2 OS=Mus musculus OX=10090 GN=Pgrmc2 PE=1 SV=2	84	Master Protein	PGAGEEsPAATLP
FALSE	High	Phospho	S	10	100	ALRPGDLPPSPDDVK	20	0	0	Q9R1R2	Tripartite motif-containing protein 3 OS=Mus musculus OX=10090 GN=Trim3 PE=1 SV=1	427	Master Protein	PGDLPPsPDDVKR
FALSE	High	Phospho	S	8	100	SPGFVPPSPEFAPR	4	0	0	Q8R0T2	Zinc finger protein 768 OS=Mus musculus OX=10090 GN=Znf768 PE=1 SV=1	100	Master Protein	PGFVPPsPEFAPR
FALSE	High	Phospho	T	15	98.9	YGQFSGLNPGGRPITPPR	1	0	0	P62137	Serine/threonine-protein phosphatase PP1-alpha catalytic subunit OS=Mus musculus OX=10090 GN=Ppp1ca PE=1 SV=1	320	Master Protein	PGGRPItPPRNSA
FALSE	High	Phospho	T	23	88.3	KAEAAAAPAVAPGPAQPGHVSPTPATTSPGEKGEAGTPVAAGTTAAAIPR	1	3	2	O08919	Numb-like protein OS=Mus musculus OX=10090 GN=Numbl PE=1 SV=3	265	Master Protein	PGHVSPtPATTSP
FALSE	High	Phospho	S	3	100	GPSPSPVGSPASVAQSR	8	0	0	A2BH40	AT-rich interactive domain-containing protein 1A OS=Mus musculus OX=10090 GN=Arid1a PE=1 SV=1	697	Master Protein	PGIRGPsPSPVGS
FALSE	High	Phospho	S	3	100	LDSRAEACFVNCVER	2	0	0	Q9WVA2	Mitochondrial import inner membrane translocase subunit Tim8 A OS=Mus musculus OX=10090 GN=Timm8a1 PE=1 SV=1	57	Master Protein	PGPKLDsRAEACF
FALSE	High	Phospho	S	8	100	RPGPLPASPPPQLPR	2	0	0	P53564	Homeobox protein cut-like 1 OS=Mus musculus OX=10090 GN=Cux1 PE=1 SV=3	427	Master Protein	PGPLPAsPPPQLP
FALSE	High	Phospho	S	18	100	APPGPLPPAASPGPPAASPPAAPSSPR	13	0	8	O88703	Potassium/sodium hyperpolarization-activated cyclic nucleotide-gated channel 2 OS=Mus musculus OX=10090 GN=Hcn2 PE=1 SV=1	750	Master Protein	PGPPAAsPPAAPS
FALSE	High	Phospho	T	14	99.3	IIFVVGGPGSGKGTQCEK	2	0	4	Q9R0Y5	Adenylate kinase isoenzyme 1 OS=Mus musculus OX=10090 GN=Ak1 PE=1 SV=1	23	Master Protein	PGSGKGtQCEKIV
FALSE	High	Phospho	T	10	99.1	LLSPGTSKITPTELPK	2	2	0	Q9Z0R4	Intersectin-1 OS=Mus musculus OX=10090 GN=Itsn1 PE=1 SV=2	1137	Master Protein	PGTSKItPTELPK
FALSE	High	Phospho	S	11	100	TATPPGYKPGSPPSFR	3	0	0	O35126	Atrophin-1 OS=Mus musculus OX=10090 GN=Atn1 PE=1 SV=1	646	Master Protein	PGYKPGsPPSFRT
FALSE	High	Phospho	S	3	100	KFSPSQVPVQTR	5	0	0	Q80VC9	Calmodulin-regulated spectrin-associated protein 3 OS=Mus musculus OX=10090 GN=Camsap3 PE=1 SV=1	812	Master Protein	PHLRKFsPSQVPV
FALSE	High	Phospho	S	11	100	TCKDPIEDINSPEHIQR	7	0	0	Q80T41	Gamma-aminobutyric acid type B receptor subunit 2 OS=Mus musculus OX=10090 GN=Gabbr2 PE=1 SV=2	883	Master Protein	PIEDINsPEHIQR
FALSE	High	Phospho	S	3	100	VLSSTSEEDEPGVVK	1	0	2	Q6DFV7	Nuclear receptor coactivator 7 OS=Mus musculus OX=10090 GN=Ncoa7 PE=1 SV=2	211	Master Protein	PIERVLsSTSEED
FALSE	High	Phospho	S	1	100	SIDAALFR	2	0	0	Q6PE13	Proline-rich transmembrane protein 3 OS=Mus musculus OX=10090 GN=Prrt3 PE=1 SV=1	806	Master Protein	PINLSRsIDAALF
FALSE	High	Phospho	S	3	100	EKSLDLPDRQR	2	0	0	Q8BJ42	Disks large-associated protein 2 OS=Mus musculus OX=10090 GN=Dlgap2 PE=1 SV=2	1012	Master Protein	PITREKsLDLPDR
FALSE	High	Phospho	S	1	100	SPQHLFRPR	3	0	0	Q80TL1	Adenylate cyclase type 2 OS=Mus musculus OX=10090 GN=Adcy2 PE=1 SV=2	471	Master Protein	PKGERRsPQHLFR
FALSE	High	Phospho	T	5	100	GILRTPDTIR	1	0	0	Q68FD5	Clathrin heavy chain 1 OS=Mus musculus OX=10090 GN=Cltc PE=1 SV=3	394	Master Protein	PKGILRtPDTIRR
FALSE	High	Phospho	S	3	100	DLSLEEIQK	79	0	8	P54227	Stathmin OS=Mus musculus OX=10090 GN=Stmn1 PE=1 SV=2	46	Master Protein	PKKKDLsLEEIQK
FALSE	High	Phospho	S	3	100	DLSLEEIQK	79	0	8	P55821	Stathmin-2 OS=Mus musculus OX=10090 GN=Stmn2 PE=1 SV=1	80	Master Protein	PKKKDLsLEEIQK
FALSE	High	Phospho	S	2	100	NSNAYGIGALAK	5	0	0	Q3TY60	Protein FAM131B OS=Mus musculus OX=10090 GN=Fam131b PE=1 SV=1	47	Master Protein	PKLKRNsNAYGIG
FALSE	High	Phospho	S	3	100	IESPKLER	6	0	0	Q61699	Heat shock protein 105 kDa OS=Mus musculus OX=10090 GN=Hsph1 PE=1 SV=2	810	Master Protein	PKPKIEsPKLERT
FALSE	High	Phospho	S	3	100	DASLEELQKR	2	0	0	O70166	Stathmin-3 OS=Mus musculus OX=10090 GN=Stmn3 PE=1 SV=1	81	Master Protein	PKRKDAsLEELQK
FALSE	High	Phospho	S	3	100	TASPPPPPK	17	8	1	Q52KI8	Serine/arginine repetitive matrix protein 1 OS=Mus musculus OX=10090 GN=Srrm1 PE=1 SV=2	635	Master Protein	PKRRTAsPPPPPK
FALSE	High	Phospho	S	11	100	ETQTPLATHQSEEDEEDEEMVEPK	5	7	0	O88485	Cytoplasmic dynein 1 intermediate chain 1 OS=Mus musculus OX=10090 GN=Dync1i1 PE=1 SV=2	162	Master Protein	PLATHQsEEDEED
FALSE	High	Phospho	Y	2	100	VYVGNLGNNGNKTELER	2	0	193	P84104	Serine/arginine-rich splicing factor 3 OS=Mus musculus OX=10090 GN=Srsf3 PE=1 SV=1	13	Master Protein	PLDCKVyVGNLGN
FALSE	High	Phospho	S	3	100	CRSPGMLEPLGSAR	1	0	0	Q8BTI8	Serine/arginine repetitive matrix protein 2 OS=Mus musculus OX=10090 GN=Srrm2 PE=1 SV=3	2084	Master Protein	PLDRCRsPGMLEP
FALSE	High	Phospho	S	3	100	RASDGGANIQLHAQQLLK	1	0	0	Q6P4S6	Serine/threonine-protein kinase SIK3 OS=Mus musculus OX=10090 GN=Sik3 PE=1 SV=3	493	Master Protein	PLGRRAsDGGANI
FALSE	High	Phospho	S	20	95.4	NGGQASSSPNYEGPLHSLQSR	2	0	11	Q60722	Transcription factor 4 OS=Mus musculus OX=10090 GN=Tcf4 PE=1 SV=1	383	Master Protein	PLHSLQsRIEDRL
FALSE	High	Phospho	S	11	100	CENTPLIGRESPPPSYTSSMR	5	0	0	Q6P5F7	Protein tweety homolog 3 OS=Mus musculus OX=10090 GN=Ttyh3 PE=1 SV=1	496	Master Protein	PLIGREsPPPSYT
FALSE	High	Phospho	S	12	100	TLDFDPLLSPASPK	1	0	0	B1AXD8	Akirin-2 OS=Mus musculus OX=10090 GN=Akirin2 PE=1 SV=1	21	Master Protein	PLLSPAsPKRRRC
FALSE	High	Phospho	S	13	98.7	AEEQLPPLLSPPSPSTPHSR	4	0	0	P97434	Myosin phosphatase Rho-interacting protein OS=Mus musculus OX=10090 GN=Mprip PE=1 SV=2	292	Master Protein	PLLSPPsPSTPHS
FALSE	High	Phospho	S	9	100	KVPLPGPGSPEVK	32	0	0	Q6P9K8	Caskin-1 OS=Mus musculus OX=10090 GN=Caskin1 PE=1 SV=2	1259	Master Protein	PLPGPGsPEVKRA
FALSE	High	Phospho	S	14	96.7	TEGHEETPLPPAQSQTQEGGPAAGK	3	0	42	Q7TSJ2	Microtubule-associated protein 6 OS=Mus musculus OX=10090 GN=Map6 PE=1 SV=2	353	Master Protein	PLPPAQsQTQEGG
FALSE	High	Phospho	S	10	100	GGAPLPPSGSKDQAVGAGGEFGGHDKPK	3	21	0	O35633	Vesicular inhibitory amino acid transporter OS=Mus musculus OX=10090 GN=Slc32a1 PE=1 SV=3	97	Master Protein	PLPPSGsKDQAVG
FALSE	High	Phospho	S	3	100	SASDINLKGDQPAASPGPTLR	5	1	0	Q4ACU6	SH3 and multiple ankyrin repeat domains protein 3 OS=Mus musculus OX=10090 GN=Shank3 PE=1 SV=3	375	Master Protein	PLQRSAsDINLKG
FALSE	High	Phospho	S	3	100	SQSLPTTLLSPVR	3	0	0	Q922B9	Protein ITPRID2 OS=Mus musculus OX=10090 GN=Itprid2 PE=1 SV=3	738	Master Protein	PLRRSQsLPTTLL
FALSE	High	Phospho	S	3	100	AQSSPASATFPMSVQEPPTKPR	9	0	0	Q6NZM9	Histone deacetylase 4 OS=Mus musculus OX=10090 GN=Hdac4 PE=1 SV=1	629	Master Protein	PLSRAQsSPASAT
FALSE	High	Phospho	S	3	99.1	RASQSSLESSSGPPCIR	1	0	0	Q99NE5	Regulating synaptic membrane exocytosis protein 1 OS=Mus musculus OX=10090 GN=Rims1 PE=1 SV=2	1448	Master Protein	PLTRRAsQSSLES
FALSE	High	Phospho	S	3	100	HLSLPAGQVVPK	3	0	0	Q8C729	Protein FAM126B OS=Mus musculus OX=10090 GN=Fam126b PE=1 SV=1	430	Master Protein	PMKKHLsLPAGQV
FALSE	High	Phospho	S	3	100	SSSFSLPAR	2	0	0	Q8BGR5	Protein FAM53B OS=Mus musculus OX=10090 GN=Fam53b PE=1 SV=1	168	Master Protein	PMQRSSsFSLPAR
FALSE	High	Phospho	S	3	100	SFSQPGLR	2	0	0	Q60949	TBC1 domain family member 1 OS=Mus musculus OX=10090 GN=Tbc1d1 PE=1 SV=3	231	Master Protein	PMRKSFsQPGLRS
FALSE	High	Phospho	S	9	99.5	AIPNGFGTSPLTPSAR	7	3	0	Q9ERR1	Nuclear distribution protein nudE-like 1 OS=Mus musculus OX=10090 GN=Ndel1 PE=1 SV=2	242	Master Protein	PNGFGTsPLTPSA
FALSE	High	Phospho	T	3	100	AVTPVSQGSNSSSADPK	1	0	0	Q9D219	B-cell CLL/lymphoma 9 protein OS=Mus musculus OX=10090 GN=Bcl9 PE=1 SV=3	315	Master Protein	PNNRAVtPVSQGS
FALSE	High	Phospho	S	14	100	TGDLGIPPNPEDRSPSPEPIYNSEGKR	8	0	0	Q64213	Splicing factor 1 OS=Mus musculus OX=10090 GN=Sf1 PE=1 SV=6	80	Master Protein	PNPEDRsPSPEPI
FALSE	High	Phospho	S	9	100	GRPPAEKLSPNPPK	7	0	0	Q6DIC0	Probable global transcription activator SNF2L2 OS=Mus musculus OX=10090 GN=Smarca2 PE=1 SV=1	1382	Master Protein	PPAEKLsPNPPKL
FALSE	High	Phospho	S	1	100	SLDEDEPPPSPLAR	3	0	0	Q8K070	Sterile alpha motif domain-containing protein 14 OS=Mus musculus OX=10090 GN=Samd14 PE=1 SV=1	108	Master Protein	PPGLRRsLDEDEP
FALSE	High	Phospho	S	3	100	ICSFEEAKGLDR	3	0	0	P48453	Serine/threonine-protein phosphatase 2B catalytic subunit beta isoform OS=Mus musculus OX=10090 GN=Ppp3cb PE=1 SV=2	479	Master Protein	PPHRICsFEEAKG
FALSE	High	Phospho	S	23	98.5	LPPGKPGVGDVSRPFSPPIHSSSPPPIAPLAR	3	9	0	Q8VD37	SH3-containing GRB2-like protein 3-interacting protein 1 OS=Mus musculus OX=10090 GN=Sgip1 PE=1 SV=1	491	Master Protein	PPIHSSsPPPIAP
FALSE	High	Phospho	S	2	100	ISDSESEELPKPR	4	0	0	Q8C1D8	Protein IWS1 homolog OS=Mus musculus OX=10090 GN=Iws1 PE=1 SV=1	183	Master Protein	PPKPRIsDSESEE
FALSE	High	Phospho	S	3	100	SLSQSQGDPLPPAHTGTFR	2	0	0	O35927	Catenin delta-2 OS=Mus musculus OX=10090 GN=Ctnnd2 PE=1 SV=1	435	Master Protein	PPMRSLsQSQGDP
FALSE	High	Phospho	S	3	100	AQSVSPVQATPSGGSAQLLPGK	4	0	0	Q924A2	Protein capicua homolog OS=Mus musculus OX=10090 GN=Cic PE=1 SV=2	1807	Master Protein	PPPKAQsVSPVQA
FALSE	High	Phospho	T	2	99.5	RTASPPPPPK	1	0	0	Q52KI8	Serine/arginine repetitive matrix protein 1 OS=Mus musculus OX=10090 GN=Srrm1 PE=1 SV=2	633	Master Protein	PPPKRRtASPPPP
FALSE	High	Phospho	T	9	100	VAPPPPALTPDSQTVDSSCK	3	0	0	Q5U4C3	Splicing factor, arginine/serine-rich 19 OS=Mus musculus OX=10090 GN=Scaf1 PE=1 SV=1	936	Master Protein	PPPPALtPDSQTV
FALSE	High	Phospho	S	1	100	SFPSSHGLTTTR	1	0	0	Q9QWI6	SRC kinase signaling inhibitor 1 OS=Mus musculus OX=10090 GN=Srcin1 PE=1 SV=2	1079	Master Protein	PPPPRRsFPSSHG
FALSE	High	Phospho	S	8	99.3	GPPPTFNSLPANVSK	2	1	0	Q3UHD1	Adhesion G protein-coupled receptor B1 OS=Mus musculus OX=10090 GN=Adgrb1 PE=1 SV=1	1276	Master Protein	PPPTFNsLPANVS
FALSE	High	Phospho	S	3	99.3	SASLSNLHSLDR	2	0	0	Q9D1C2	Protein chibby homolog 1 OS=Mus musculus OX=10090 GN=Cby1 PE=1 SV=1	20	Master Protein	PPRKSAsLSNLHS
FALSE	High	Phospho	S	4	100	TLHSPPLQLR	4	3	0	A2ARP1	Inositol hexakisphosphate and diphosphoinositol-pentakisphosphate kinase 1 OS=Mus musculus OX=10090 GN=Ppip5k1 PE=1 SV=1	1147	Master Protein	PPRTLHsPPLQLR
FALSE	High	Phospho	S	3	100	DLSPTLLDNSAAK	6	0	0	Q99LJ0	CTTNBP2 N-terminal-like protein OS=Mus musculus OX=10090 GN=Cttnbp2nl PE=1 SV=1	488	Master Protein	PPSRDLsPTLLDN
FALSE	High	Phospho	S	9	100	HTPPTIGGSLPYR	5	0	0	P62484	Abl interactor 2 OS=Mus musculus OX=10090 GN=Abi2 PE=1 SV=1	301	Master Protein	PPTIGGsLPYRRP
FALSE	High	Phospho	S	1	100	SPGLPIR	7	0	0	Q640R3	Hepatocyte cell adhesion molecule OS=Mus musculus OX=10090 GN=Hepacam PE=1 SV=2	352	Master Protein	PPVPGRsPGLPIR
FALSE	High	Phospho	S	9	100	IIPQEELNSPTSAPSSEK	5	0	0	Q9WVQ1	Membrane-associated guanylate kinase, WW and PDZ domain-containing protein 2 OS=Mus musculus OX=10090 GN=Magi2 PE=1 SV=2	1013	Master Protein	PQEELNsPTSAPS
FALSE	High	Phospho	S	3	100	ITSFEEAKGLDR	2	0	0	P63328	Serine/threonine-protein phosphatase 2B catalytic subunit alpha isoform OS=Mus musculus OX=10090 GN=Ppp3ca PE=1 SV=1	469	Master Protein	PQHKITsFEEAKG
FALSE	High	Phospho	S	9	100	APPQHLPLSPALTR	2	0	0	O70174	Neuronal acetylcholine receptor subunit alpha-4 OS=Mus musculus OX=10090 GN=Chrna4 PE=1 SV=2	563	Master Protein	PQHLPLsPALTRA
FALSE	High	Phospho	T	4	100	LLDTLKK	1	0	0	O08599	Syntaxin-binding protein 1 OS=Mus musculus OX=10090 GN=Stxbp1 PE=1 SV=2	581	Master Protein	PQKLLDtLKKLNK
FALSE	High	Phospho	S	10	100	ATAPQTQHVSPMR	34	4	0	P57776	Elongation factor 1-delta OS=Mus musculus OX=10090 GN=Eef1d PE=1 SV=3	133	Master Protein	PQTQHVsPMRQVE
FALSE	High	Phospho	S	3	100	SKSDSYTLDPDTLR	1	0	0	Q7TPH6	E3 ubiquitin-protein ligase MYCBP2 OS=Mus musculus OX=10090 GN=Mycbp2 PE=1 SV=3	2943	Master Protein	PRERSKsDSYTLD
FALSE	High	Phospho	S	5	99.6	FEPESPGFESR	1	0	0	Q8R0T2	Zinc finger protein 768 OS=Mus musculus OX=10090 GN=Znf768 PE=1 SV=1	86	Master Protein	PRFEPEsPGFESR
FALSE	High	Phospho	T	5	100	IPCVTPETVVIR	1	0	0	Q02357	Ankyrin-1 OS=Mus musculus OX=10090 GN=Ank1 PE=1 SV=2	862	Master Protein	PRIPCVtPETVVI
FALSE	High	Phospho	S	5	100	KETESEAEDDNLDDLER	4	3	5	Q52KI8	Serine/arginine repetitive matrix protein 1 OS=Mus musculus OX=10090 GN=Srrm1 PE=1 SV=2	915	Master Protein	PRKETEsEAEDDN
FALSE	High	Phospho	S	3	100	RFSPSQVPIQTR	5	0	0	Q8C1B1	Calmodulin-regulated spectrin-associated protein 2 OS=Mus musculus OX=10090 GN=Camsap2 PE=1 SV=3	992	Master Protein	PRLRRFsPSQVPI
FALSE	High	Phospho	T	8	99.4	GPRPDLETSPGAAAR	3	1	2	Q3V3V9	Capping protein, Arp2/3 and myosin-I linker protein 2 OS=Mus musculus OX=10090 GN=Carmil2 PE=1 SV=2	1007	Master Protein	PRPDLEtSPGAAA
FALSE	High	Phospho	S	3	100	DRSPSPLRGNVVPSPLPTR	7	0	1	Q9CR86	Calcium-regulated heat stable protein 1 OS=Mus musculus OX=10090 GN=Carhsp1 PE=1 SV=1	31	Master Protein	PRTRDRsPSPLRG
FALSE	High	Phospho	S	5	99.4	TVGHSVVSPQDTVQR	2	2	0	O35621	Phosphomannomutase 1 OS=Mus musculus OX=10090 GN=Pmm1 PE=1 SV=1	239	Master Protein	PRTVGHsVVSPQD
FALSE	High	Phospho	S	5	100	YTDQSGEEEEDYESEEQLQHR	2	0	3	Q8K1Z0	Ubiquinone biosynthesis protein COQ9, mitochondrial OS=Mus musculus OX=10090 GN=Coq9 PE=1 SV=1	81	Master Protein	PRYTDQsGEEEED
FALSE	High	Phospho	S	17	99.3	TEATQGLDYVPSAGTISPTSSLEEDKGFK	2	0	0	Q9QYR6	Microtubule-associated protein 1A OS=Mus musculus OX=10090 GN=Map1a PE=1 SV=2	895	Master Protein	PSAGTIsPTSSLE
FALSE	High	Phospho	S	10	100	EIKPSEKPVSPK	6	1	0	Q9ES28	Rho guanine nucleotide exchange factor 7 OS=Mus musculus OX=10090 GN=Arhgef7 PE=1 SV=2	228	Master Protein	PSEKPVsPKSGTL
FALSE	High	Phospho	S	10	100	EIKPSERPLSPK	1	0	0	Q8K4I3	Rho guanine nucleotide exchange factor 6 OS=Mus musculus OX=10090 GN=Arhgef6 PE=1 SV=1	224	Master Protein	PSERPLsPKAIKG
FALSE	High	Phospho	S	9	100	KSPSGPVKSPPLSPVGTTPVK	10	0	2	Q922M7	Ashwin OS=Mus musculus OX=10090 PE=1 SV=1	189	Master Protein	PSGPVKsPPLSPV
FALSE	High	Phospho	S	3	100	RGSDELTVPR	3	0	0	Q9QWI6	SRC kinase signaling inhibitor 1 OS=Mus musculus OX=10090 GN=Srcin1 PE=1 SV=2	1054	Master Protein	PSGRRGsDELTVP
FALSE	High	Phospho	S	2	96.2	DSVDSGSTTPNSPVSESALCIPSSPK	5	0	3	Q3UVX5	Metabotropic glutamate receptor 5 OS=Mus musculus OX=10090 GN=Grm5 PE=1 SV=2	1163	Master Protein	PSPFRDsVDSGST
FALSE	High	Phospho	S	3	100	RYSPPIQR	4	0	0	Q52KI8	Serine/arginine repetitive matrix protein 1 OS=Mus musculus OX=10090 GN=Srrm1 PE=1 SV=2	616	Master Protein	PSPRRYsPPIQRR
FALSE	High	Phospho	S	8	99.7	SPSPSPTSPGSLR	7	4	4	Q9JLM8	Serine/threonine-protein kinase DCLK1 OS=Mus musculus OX=10090 GN=Dclk1 PE=1 SV=1	337	Master Protein	PSPSPTsPGSLRK
FALSE	High	Phospho	S	15	100	AGGGRPSSPSPSVVSEKEKEELER	3	0	3	Q80TJ1	Calcium-dependent secretion activator 1 OS=Mus musculus OX=10090 GN=Cadps PE=1 SV=3	96	Master Protein	PSPSVVsEKEKEE
FALSE	High	Phospho	S	16	100	ASIGNIALSPSPVRKSPR	1	5	1	Q8VD37	SH3-containing GRB2-like protein 3-interacting protein 1 OS=Mus musculus OX=10090 GN=Sgip1 PE=1 SV=1	156	Master Protein	PSPVRKsPRRSPG
FALSE	High	Phospho	S	8	100	SPSQQRLSPQGQQPVSPQSGSPQQQR	4	1	0	Q8JZP2	Synapsin-3 OS=Mus musculus OX=10090 GN=Syn3 PE=1 SV=2	461	Master Protein	PSQQRLsPQGQQP
FALSE	High	Phospho	S	3	99.3	SKSPASTSSVNGTPGSQLSTPR	5	11	0	Q9JLM8	Serine/threonine-protein kinase DCLK1 OS=Mus musculus OX=10090 GN=Dclk1 PE=1 SV=1	307	Master Protein	PSRRSKsPASTSS
FALSE	High	Phospho	S	8	100	TPSSEEISPTKFPGLYR	2	2	3	Q62172	RalA-binding protein 1 OS=Mus musculus OX=10090 GN=Ralbp1 PE=1 SV=4	34	Master Protein	PSSEEIsPTKFPG
FALSE	High	Phospho	S	9	100	RYPSSISSSPQK	12	3	0	Q80X50	Ubiquitin-associated protein 2-like OS=Mus musculus OX=10090 GN=Ubap2l PE=1 SV=1	629	Master Protein	PSSISSsPQKDLT
FALSE	High	Phospho	S	10	100	GWRPSSREDSVEAR	3	0	0	P26339	Chromogranin-A OS=Mus musculus OX=10090 GN=Chga PE=1 SV=1	414	Master Protein	PSSREDsVEARSD
FALSE	High	Phospho	S	19	100	KLEESASFESLSPSSRPDSPTR	4	0	0	Q61315	Adenomatous polyposis coli protein OS=Mus musculus OX=10090 GN=Apc PE=1 SV=1	2473	Master Protein	PSSRPDsPTRSQA
FALSE	High	Phospho	T	14	100	LDNVSHTPSSYIETLPK	4	0	16	Q78ZA7	Nucleosome assembly protein 1-like 4 OS=Mus musculus OX=10090 GN=Nap1l4 PE=1 SV=1	58	Master Protein	PSSYIEtLPKAVK
FALSE	High	Phospho	S	1	100	SLPGSALELR	4	0	0	P60469	Liprin-alpha-3 OS=Mus musculus OX=10090 GN=Ppfia3 PE=1 SV=2	508	Master Protein	PSSYSRsLPGSAL
FALSE	High	Phospho	T	20	98.5	LQAADEEEELEGPPSYKPPTPK	1	0	0	P32507	Nectin-2 OS=Mus musculus OX=10090 GN=Nectin2 PE=1 SV=2	401	Master Protein	PSYKPPtPKAKLE
FALSE	High	Phospho	S	3	99.5	ATSPLIEETPIGSIK	5	6	0	Q8C8R3	Ankyrin-2 OS=Mus musculus OX=10090 GN=Ank2 PE=1 SV=2	1722	Master Protein	PTAKATsPLIEET
FALSE	High	Phospho	T	15	100	DVATSPISPTENNTTPPDALTR	14	21	123	O88643	Serine/threonine-protein kinase PAK 1 OS=Mus musculus OX=10090 GN=Pak1 PE=1 SV=1	230	Master Protein	PTENNTtPPDALT
FALSE	High	Phospho	T	15	99.5	LYGSGGPPPTGEEDTSEKDEL	1	0	5	P20029	Endoplasmic reticulum chaperone BiP OS=Mus musculus OX=10090 GN=Hspa5 PE=1 SV=3	649	Master Protein	PTGEEDtSEKDEL
FALSE	High	Phospho	S	10	96	TSTPTGHGASPTKQDDLVISAR	1	0	1	Q6WQJ1	Diacylglycerol lipase-alpha OS=Mus musculus OX=10090 GN=Dagla PE=1 SV=2	1032	Master Protein	PTGHGAsPTKQDD
FALSE	High	Phospho	S	10	100	TTPPTQKPPSPPMSGK	86	7	3	P62484	Abl interactor 2 OS=Mus musculus OX=10090 GN=Abi2 PE=1 SV=1	177	Master Protein	PTQKPPsPPMSGK
FALSE	High	Phospho	S	10	100	TNPPTQKPPSPPVSGR	40	1	0	Q8CBW3	Abl interactor 1 OS=Mus musculus OX=10090 GN=Abi1 PE=1 SV=3	183	Master Protein	PTQKPPsPPVSGR
FALSE	High	Phospho	S	9	100	SLPTTVPESPNYR	4	0	3	Q6ZQ58	La-related protein 1 OS=Mus musculus OX=10090 GN=Larp1 PE=1 SV=3	751	Master Protein	PTTVPEsPNYRNA
FALSE	High	Phospho	S	8	99.6	IPVEGPLSPSR	7	0	0	Q9D219	B-cell CLL/lymphoma 9 protein OS=Mus musculus OX=10090 GN=Bcl9 PE=1 SV=3	686	Master Protein	PVEGPLsPSRGDF
FALSE	High	Phospho	S	3	100	VLSPLR	4	0	0	P14873	Microtubule-associated protein 1B OS=Mus musculus OX=10090 GN=Map1b PE=1 SV=2	1391	Master Protein	PVEKVLsPLRSPP
FALSE	High	Phospho	S	9	100	HNPVFGVMS	11	0	0	Q641P0	Actin-related protein 3B OS=Mus musculus OX=10090 GN=Actr3b PE=1 SV=1	418	Master Protein	PVFGVMs
FALSE	High	Phospho	S	3	99.4	TGSEPTLSPALVR	1	0	0	Q9QZK2	Breast cancer anti-estrogen resistance protein 3 homolog OS=Mus musculus OX=10090 GN=Bcar3 PE=1 SV=1	365	Master Protein	PVFRTGsEPTLSP
FALSE	High	Phospho	S	2	99.7	KSHSSPSLNPDASPVTAK	5	14	7	Q2PFD7	PH and SEC7 domain-containing protein 3 OS=Mus musculus OX=10090 GN=Psd3 PE=1 SV=2	998	Master Protein	PVGLKKsHSSPSL
FALSE	High	Phospho	T	9	100	ASPVPGPGTPTRTPSR	1	0	0	Q8BHL3	TBC1 domain family member 10B OS=Mus musculus OX=10090 GN=Tbc1d10b PE=1 SV=2	136	Master Protein	PVPGPGtPTRTPS
FALSE	High	Phospho	S	10	100	LDQPVSAPPSPR	12	2	5	D3YZP9	Coiled-coil domain-containing protein 6 OS=Mus musculus OX=10090 GN=Ccdc6 PE=1 SV=1	237	Master Protein	PVSAPPsPRDISM
FALSE	High	Phospho	S	12	99.6	RIDFIPVSPAPSPTR	4	2	0	Q9DB52	Protein FAM122A OS=Mus musculus OX=10090 GN=Fam122a PE=1 SV=1	144	Master Protein	PVSPAPsPTRGIG
FALSE	High	Phospho	S	3	100	SISPSPSAILER	4	0	0	A2AQ25	Sickle tail protein OS=Mus musculus OX=10090 GN=Skt PE=1 SV=1	361	Master Protein	PVSRSIsPSPSAI
FALSE	High	Phospho	S	3	100	ASSFSGISILTR	8	0	0	Q80TM6	R3H domain-containing protein 2 OS=Mus musculus OX=10090 GN=R3hdm2 PE=1 SV=2	381	Master Protein	PVTKASsFSGISI
FALSE	High	Phospho	S	3	100	SNSVEKPVSSLLSR	11	2	0	P70429	Ena/VASP-like protein OS=Mus musculus OX=10090 GN=Evl PE=1 SV=2	329	Master Protein	PWERSNsVEKPVS
FALSE	High	Phospho	S	3	100	ILSDEQLLSTER	2	0	0	Q3UH99	Protein shisa-6 OS=Mus musculus OX=10090 GN=Shisa6 PE=1 SV=1	416	Master Protein	PYDRILsDEQLLS
FALSE	High	Phospho	S	2	100	GSPHYFSPFRPY	8	0	0	Q9D0B0	Serine/arginine-rich splicing factor 9 OS=Mus musculus OX=10090 GN=Srsf9 PE=1 SV=1	212	Master Protein	PYQSRGsPHYFSP
FALSE	High	Phospho	S	3	99.7	SASTDLGTADVVLGR	3	0	0	Q80TM6	R3H domain-containing protein 2 OS=Mus musculus OX=10090 GN=R3hdm2 PE=1 SV=2	923	Master Protein	QALKSAsTDLGTA
FALSE	High	Phospho	S	1	99.4	SDSELEVKPSESLLR	4	0	0	Q99PI5	Phosphatidate phosphatase LPIN2 OS=Mus musculus OX=10090 GN=Lpin2 PE=1 SV=2	243	Master Protein	QAVCPKsDSELEV
FALSE	High	Phospho	S	3	100	ALSPVIPIIPR	3	0	0	Q6PDK2	Histone-lysine N-methyltransferase 2D OS=Mus musculus OX=10090 GN=Kmt2d PE=1 SV=2	4789	Master Protein	QDNRALsPVIPII
FALSE	High	Phospho	S	3	99.1	TTSPDLFESQSLTSASSKPSSAR	10	4	0	Q8CHU3	Epsin-2 OS=Mus musculus OX=10090 GN=Epn2 PE=1 SV=1	443	Master Protein	QDSRTTsPDLFES
FALSE	High	Phospho	S	8	100	LQEDPNYSPQRFPNAHR	4	0	0	Q9Z1R2	Large proline-rich protein BAG6 OS=Mus musculus OX=10090 GN=Bag6 PE=1 SV=1	1139	Master Protein	QEDPNYsPQRFPN
FALSE	High	Phospho	S	10	100	QQLQELGAGSPGPVTNK	2	0	0	Q3U3N6	AP-4 complex accessory subunit Tepsin OS=Mus musculus OX=10090 GN=Tepsin PE=2 SV=1	400	Master Protein	QELGAGsPGPVTN
FALSE	High	Phospho	S	10	100	ETQQEPGEESPVPSEEHLAPETK	2	0	2	Q9JJG0	Transforming acidic coiled-coil-containing protein 2 OS=Mus musculus OX=10090 GN=Tacc2 PE=1 SV=2	354	Master Protein	QEPGEEsPVPSEE
FALSE	High	Phospho	S	3	100	SLSPSHLTEDR	6	0	0	E9Q784	Zinc finger CCCH domain-containing protein 13 OS=Mus musculus OX=10090 GN=Zc3h13 PE=1 SV=1	953	Master Protein	QESRSLsPSHLTE
FALSE	High	Phospho	S	11	100	DSFSQESSPSSPSDLAK	4	1	4	Q9QYX7	Protein piccolo OS=Mus musculus OX=10090 GN=Pclo PE=1 SV=4	1341	Master Protein	QESSPSsPSDLAK
FALSE	High	Phospho	S	8	100	DQFGSSHSLPEVQQHMR	3	2	0	Q9QYX7	Protein piccolo OS=Mus musculus OX=10090 GN=Pclo PE=1 SV=4	4325	Master Protein	QFGSSHsLPEVQQ
FALSE	High	Phospho	S	11	100	AFSIQGAPSDSGPLR	12	4	13	Q7TQF7	Amphiphysin OS=Mus musculus OX=10090 GN=Amph PE=1 SV=1	252	Master Protein	QGAPSDsGPLRIA
FALSE	High	Phospho	S	4	100	GSVSEDELIAAIK	8	4	2	Q8K0T0	Reticulon-1 OS=Mus musculus OX=10090 GN=Rtn1 PE=1 SV=1	352	Master Protein	QGKGSVsEDELIA
FALSE	High	Phospho	S	4	100	SLSSPTDNLELSAR	14	1	0	Q68FF6	ARF GTPase-activating protein GIT1 OS=Mus musculus OX=10090 GN=Git1 PE=1 SV=1	371	Master Protein	QGKSLSsPTDNLE
FALSE	High	Phospho	S	10	100	LSPQGQQPVSPQSGSPQQQR	5	0	10	Q8JZP2	Synapsin-3 OS=Mus musculus OX=10090 GN=Syn3 PE=1 SV=2	469	Master Protein	QGQQPVsPQSGSP
FALSE	High	Phospho	S	4	100	VTASPELAEAAAGR	4	0	0	Q6PDI6	Ubiquitin carboxyl-terminal hydrolase MINDY-2 OS=Mus musculus OX=10090 GN=Mindy2 PE=1 SV=1	99	Master Protein	QHKVTAsPELAEA
FALSE	High	Phospho	S	12	99.1	YVLSSQHRPDISPTER	4	0	0	Q9QZQ1	Afadin OS=Mus musculus OX=10090 GN=Afdn PE=1 SV=3	655	Master Protein	QHRPDIsPTERTH
FALSE	High	Phospho	S	3	100	GNSDGYIIPINK	5	0	0	Q8JZZ7	Adhesion G protein-coupled receptor L2 OS=Mus musculus OX=10090 GN=Adgrl2 PE=1 SV=3	1458	Master Protein	QISRGNsDGYIIP
FALSE	High	Phospho	S	5	100	ISKFSPIEEAK	6	0	0	O88737	Protein bassoon OS=Mus musculus OX=10090 GN=Bsn PE=1 SV=4	3382	Master Protein	QKISKFsPIEEAK
FALSE	High	Phospho	S	8	100	LQKQPLTSPGSVSSSR	5	0	1	Q9WV69	Dematin OS=Mus musculus OX=10090 GN=Dmtn PE=1 SV=1	11	Master Protein	QKQPLTsPGSVSS
FALSE	High	Phospho	T	5	100	VGSLTPPSSPK	29	0	12	Q3UHJ0	AP2-associated protein kinase 1 OS=Mus musculus OX=10090 GN=Aak1 PE=1 SV=2	618	Master Protein	QKVGSLtPPSSPK
FALSE	High	Phospho	S	3	100	RASGQSFEVILK	2	0	1	O70166	Stathmin-3 OS=Mus musculus OX=10090 GN=Stmn3 PE=1 SV=1	50	Master Protein	QLDKRAsGQSFEV
FALSE	High	Phospho	S	8	100	AQLEPVASPAKKPK	3	0	0	Q9QXS1	Plectin OS=Mus musculus OX=10090 GN=Plec PE=1 SV=3	1443	Master Protein	QLEPVAsPAKKPK
FALSE	High	Phospho	S	9	100	KLQLERPVSPEAQADLQR	3	0	0	A2A7S8	Uncharacterized protein KIAA1522 OS=Mus musculus OX=10090 GN=Kiaa1522 PE=1 SV=1	909	Master Protein	QLERPVsPEAQAD
FALSE	High	Phospho	T	3	100	RRTEEGPTLSYGR	3	0	0	Q8K310	Matrin-3 OS=Mus musculus OX=10090 GN=Matr3 PE=1 SV=1	150	Master Protein	QLKRRRtEEGPTL
FALSE	High	Phospho	S	3	100	AGSISTLDSLDFAR	3	0	0	Q148V7	RAB11-binding protein RELCH OS=Mus musculus OX=10090 GN=Relch PE=1 SV=1	180	Master Protein	QLNRAGsISTLDS
FALSE	High	Phospho	S	11	100	ELIEQLQNKPSDLGTK	1	0	10	Q60864	Stress-induced-phosphoprotein 1 OS=Mus musculus OX=10090 GN=Stip1 PE=1 SV=1	164	Master Protein	QLQNKPsDLGTKL
FALSE	High	Phospho	S	3	100	ELSQVLTQR	2	0	0	P47757	F-actin-capping protein subunit beta OS=Mus musculus OX=10090 GN=Capzb PE=1 SV=3	263	Master Protein	QLQRELsQVLTQR
FALSE	High	Phospho	S	4	100	KSESEVEEAAAIIAQRPDNPR	2	0	5	Q9QXS6	Drebrin OS=Mus musculus OX=10090 GN=Dbn1 PE=1 SV=4	274	Master Protein	QMKKSEsEVEEAA
FALSE	High	Phospho	S	10	99.5	GAAQNIIPASTGAAK	2	10	13	P16858	Glyceraldehyde-3-phosphate dehydrogenase OS=Mus musculus OX=10090 GN=Gapdh PE=1 SV=2	208	Master Protein	QNIIPAsTGAAKA
FALSE	High	Phospho	S	15	99.5	LAAGAESPQPASGNSPSEDDRSK	2	2	4	P16054	Protein kinase C epsilon type OS=Mus musculus OX=10090 GN=Prkce PE=1 SV=1	337	Master Protein	QPASGNsPSEDDR
FALSE	High	Phospho	S	10	100	DLVQPDKPASPK	6	0	0	Q8BJ05	Zinc finger CCCH domain-containing protein 14 OS=Mus musculus OX=10090 GN=Zc3h14 PE=1 SV=1	515	Master Protein	QPDKPAsPKFIVT
FALSE	High	Phospho	T	4	100	VQTTPPPTIQGQK	18	10	2	Q3UHJ0	AP2-associated protein kinase 1 OS=Mus musculus OX=10090 GN=Aak1 PE=1 SV=2	604	Master Protein	QPKVQTtPPPTIQ
FALSE	High	Phospho	T	3	100	TQTPPLGQTPQLGLK	5	0	0	Q62448	Eukaryotic translation initiation factor 4 gamma 2 OS=Mus musculus OX=10090 GN=Eif4g2 PE=1 SV=2	507	Master Protein	QPPRTQtPPLGQT
FALSE	High	Phospho	S	4	100	LQESPKLSQANGTR	7	0	0	Q80Y17	Lethal(2) giant larvae protein homolog 1 OS=Mus musculus OX=10090 GN=Llgl1 PE=1 SV=1	964	Master Protein	QPRLQEsPKLSQA
FALSE	High	Phospho	S	18	99.4	VDSSTNSSPSPQQSESLSPAHTSDFR	1	3	2	Q921K9	B-cell CLL/lymphoma 7 protein family member B OS=Mus musculus OX=10090 GN=Bcl7b PE=1 SV=1	122	Master Protein	QQSESLsPAHTSD
FALSE	High	Phospho	S	3	100	SLSTSGESLYHVLGLDK	7	2	0	P60904	DnaJ homolog subfamily C member 5 OS=Mus musculus OX=10090 GN=Dnajc5 PE=1 SV=1	10	Master Protein	QRQRSLsTSGESL
FALSE	High	Phospho	S	5	100	TTSISPALAR	2	0	0	P83510	Traf2 and NCK-interacting protein kinase OS=Mus musculus OX=10090 GN=Tnik PE=1 SV=2	651	Master Protein	QRTTSIsPALARK
FALSE	High	Phospho	S	5	100	VTVNSLPGFQPIGPK	2	0	0	P12660	Purkinje cell protein 2 OS=Mus musculus OX=10090 GN=Pcp2 PE=1 SV=2	71	Master Protein	QRVTVNsLPGFQP
FALSE	High	Phospho	T	13	100	EKSPPDQSAVPNTPPSTPVK	14	0	4	Q9QYC0	Alpha-adducin OS=Mus musculus OX=10090 GN=Add1 PE=1 SV=2	610	Master Protein	QSAVPNtPPSTPV
FALSE	High	Phospho	S	3	100	KDSGSSSVFAESPGGK	4	5	0	Q9QWI6	SRC kinase signaling inhibitor 1 OS=Mus musculus OX=10090 GN=Srcin1 PE=1 SV=2	579	Master Protein	QSFRKDsGSSSVF
FALSE	High	Phospho	S	8	98.8	AQSGTDSSPEHKIPAPR	2	11	0	Q8BTI8	Serine/arginine repetitive matrix protein 2 OS=Mus musculus OX=10090 GN=Srrm2 PE=1 SV=3	1577	Master Protein	QSGTDSsPEHKIP
FALSE	High	Phospho	S	9	100	SSQSLHCLSPR	5	0	1	Q9Z140	Copine-6 OS=Mus musculus OX=10090 GN=Cpne6 PE=1 SV=1	330	Master Protein	QSLHCLsPRQPNH
FALSE	High	Phospho	S	3	100	RGSGDTSSLIDPDTSLSELR	4	1	1	Q91WK0	Leucine-rich repeat flightless-interacting protein 2 OS=Mus musculus OX=10090 GN=Lrrfip2 PE=1 SV=1	111	Master Protein	QSSRRGsGDTSSL
FALSE	High	Phospho	S	3	100	SSSLDALGPAR	1	0	0	Q8C3W1	Uncharacterized protein C1orf198 homolog OS=Mus musculus OX=10090 PE=1 SV=1	176	Master Protein	QSSRSSsLDALGP
FALSE	High	Phospho	S	4	100	APGSPGAGNPPGTPK	1	0	1	Q56A10	Zinc finger protein 608 OS=Mus musculus OX=10090 GN=Znf608 PE=1 SV=1	626	Master Protein	QTKAPGsPGAGNP
FALSE	High	Phospho	S	1	100	SMDGYPEQFCVR	5	0	0	Q80TE7	Leucine-rich repeat-containing protein 7 OS=Mus musculus OX=10090 GN=Lrrc7 PE=1 SV=2	1392	Master Protein	QTKGQRsMDGYPE
FALSE	High	Phospho	S	4	100	KQHSAILAAPNPDEK	1	0	0	P61264	Syntaxin-1B OS=Mus musculus OX=10090 GN=Stx1b PE=1 SV=1	58	Master Protein	QVKKQHsAILAAP
FALSE	High	Phospho	S	13	97.7	LGSTAPQVLNTSSPAQQAENEAK	1	1	20	Q9CZ44	NSFL1 cofactor p47 OS=Mus musculus OX=10090 GN=Nsfl1c PE=1 SV=1	272	Master Protein	QVLNTSsPAQQAE
FALSE	High	Phospho	S	4	100	SLVSPDAPLVGVR	5	0	0	Q8VIM9	Immunity-related GTPase family Q protein OS=Mus musculus OX=10090 GN=Irgq PE=1 SV=1	319	Master Protein	QVRSLVsPDAPLV
FALSE	High	Phospho	S	3	100	GLSASTVDLSSSS	1	0	0	Q9DBS5	Kinesin light chain 4 OS=Mus musculus OX=10090 GN=Klc4 PE=1 SV=1	609	Master Protein	QVSRGLsASTVDL
FALSE	High	Phospho	S	15	100	ETEGEEQAQYLQVTSCPK	3	2	0	P63141	Potassium voltage-gated channel subfamily A member 2 OS=Mus musculus OX=10090 GN=Kcna2 PE=1 SV=1	434	Master Protein	QYLQVTsCPKIPS
FALSE	High	Phospho	S	10	100	LALQYVPEPSPGK	4	0	0	Q99N50	Synaptotagmin-like protein 2 OS=Mus musculus OX=10090 GN=Sytl2 PE=1 SV=2	799	Master Protein	QYVPEPsPGKKLP
FALSE	High	Phospho	T	6	100	AAPALTPPDR	13	0	0	P63318	Protein kinase C gamma type OS=Mus musculus OX=10090 GN=Prkcg PE=1 SV=1	655	Master Protein	RAAPALtPPDRLV
FALSE	High	Phospho	S	6	100	AAVVTSPPPTTAPHK	23	7	1	Q9QYC0	Alpha-adducin OS=Mus musculus OX=10090 GN=Add1 PE=1 SV=2	12	Master Protein	RAAVVTsPPPTTA
FALSE	High	Phospho	S	6	100	ANRADSEEEGAVELAA	2	0	0	O88485	Cytoplasmic dynein 1 intermediate chain 1 OS=Mus musculus OX=10090 GN=Dync1i1 PE=1 SV=2	618	Master Protein	RANRADsEEEGAV
FALSE	High	Phospho	S	6	100	APQTSSPPPVR	10	1	0	Q52KI8	Serine/arginine repetitive matrix protein 1 OS=Mus musculus OX=10090 GN=Srrm1 PE=1 SV=2	714	Master Protein	RAPQTSsPPPVRR
FALSE	High	Phospho	S	6	100	EASLYSPPSTLPR	2	0	0	Q76KF0	Semaphorin-6D OS=Mus musculus OX=10090 GN=Sema6d PE=1 SV=1	931	Master Protein	REASLYsPPSTLP
FALSE	High	Phospho	S	3	100	SLSAPGNLLTK	3	0	0	Q8C078	Calcium/calmodulin-dependent protein kinase kinase 2 OS=Mus musculus OX=10090 GN=Camkk2 PE=1 SV=2	511	Master Protein	REERSLsAPGNLL
FALSE	High	Phospho	S	3	100	RMSDEFEGSFK	25	1	0	Q61337	Bcl2-associated agonist of cell death OS=Mus musculus OX=10090 GN=Bad PE=1 SV=1	155	Master Protein	RELRRMsDEFEGS
FALSE	High	Phospho	S	3	100	QESDPEDDDVKKPALQSSVVATSK	4	1	2	O35691	Pinin OS=Mus musculus OX=10090 GN=Pnn PE=1 SV=4	100	Master Protein	RESRQEsDPEDDD
FALSE	High	Phospho	S	6	100	FSFKKSFK	3	0	0	P26645	Myristoylated alanine-rich C-kinase substrate OS=Mus musculus OX=10090 GN=Marcks PE=1 SV=2	156	Master Protein	RFSFKKsFKLSGF
FALSE	High	Phospho	S	3	100	RASVCAEAYNPDEEEDDAESR	9	0	3	P31324	cAMP-dependent protein kinase type II-beta regulatory subunit OS=Mus musculus OX=10090 GN=Prkar2b PE=1 SV=3	112	Master Protein	RFTRRAsVCAEAY
FALSE	High	Phospho	T	4	100	RAITDNDMQSILDLHNK	1	0	0	Q8CGD2	Cysteine-rich secretory protein LCCL domain-containing 1 OS=Mus musculus OX=10090 GN=Crispld1 PE=2 SV=1	58	Master Protein	RGKRAItDNDMQS
FALSE	High	Phospho	S	6	100	GLGPPSPPAPPR	2	0	0	Q61235	Beta-2-syntrophin OS=Mus musculus OX=10090 GN=Sntb2 PE=1 SV=2	75	Master Protein	RGLGPPsPPAPPR
FALSE	High	Phospho	S	6	100	GNVVPSPLPTR	15	1	8	Q9CR86	Calcium-regulated heat stable protein 1 OS=Mus musculus OX=10090 GN=Carhsp1 PE=1 SV=1	42	Master Protein	RGNVVPsPLPTRR
FALSE	High	Phospho	S	6	100	GPAPPSPLK	4	0	0	Q8BJA2	Solute carrier family 41 member 1 OS=Mus musculus OX=10090 GN=Slc41a1 PE=2 SV=1	88	Master Protein	RGPAPPsPLKETS
FALSE	High	Phospho	S	6	100	GQGTASPGSVSDLAQTVK	3	2	1	P51830	Adenylate cyclase type 9 OS=Mus musculus OX=10090 GN=Adcy9 PE=1 SV=1	610	Master Protein	RGQGTAsPGSVSD
FALSE	High	Phospho	S	3	100	TQSPGGCSVEAVLAR	2	0	0	Q3TVI4	Protein HEXIM2 OS=Mus musculus OX=10090 GN=Hexim2 PE=1 SV=1	75	Master Protein	RGSRTQsPGGCSV
FALSE	High	Phospho	S	3	100	SLSVPVDLSR	5	0	0	Q8BXQ8	Protein FAM53C OS=Mus musculus OX=10090 GN=Fam53c PE=1 SV=1	122	Master Protein	RHCRSLsVPVDLS
FALSE	High	Phospho	S	3	100	RHSDVSLANAELEDSR	2	1	0	Q9EQZ7	Regulating synaptic membrane exocytosis protein 2 OS=Mus musculus OX=10090 GN=Rims2 PE=1 SV=1	409	Master Protein	RHERRHsDVSLAN
FALSE	High	Phospho	S	3	99.5	RDSFDDRGPSLNPVLDYDHGSR	5	2	0	Q8K310	Matrin-3 OS=Mus musculus OX=10090 GN=Matr3 PE=1 SV=1	188	Master Protein	RHFRRDsFDDRGP
FALSE	High	Phospho	S	3	100	SFSVPKK	1	0	0	E9Q8I9	Protein furry homolog OS=Mus musculus OX=10090 GN=Fry PE=1 SV=1	1991	Master Protein	RHQRSFsVPKKFG
FALSE	High	Phospho	S	3	100	RRSPPEDAIPK	3	0	0	Q8VE37	Regulator of chromosome condensation OS=Mus musculus OX=10090 GN=Rcc1 PE=1 SV=1	11	Master Protein	RIAKRRsPPEDAI
FALSE	High	Phospho	S	6	100	IGFGPSPFSLTEGLPK	2	0	0	P19246	Neurofilament heavy polypeptide OS=Mus musculus OX=10090 GN=Nefh PE=1 SV=3	416	Master Protein	RIGFGPsPFSLTE
FALSE	High	Phospho	S	6	100	IISVNSVDLR	2	0	0	Q811D0	Disks large homolog 1 OS=Mus musculus OX=10090 GN=Dlg1 PE=1 SV=1	517	Master Protein	RIISVNsVDLRAA
FALSE	High	Phospho	S	6	100	IIYGGSVTGATCK	8	0	7	P17751	Triosephosphate isomerase OS=Mus musculus OX=10090 GN=Tpi1 PE=1 SV=5	212	Master Protein	RIIYGGsVTGATC
FALSE	High	Phospho	S	6	99.4	ILGSASPEEEQEKPILDRPTR	8	0	0	Q6NXN1	SUZ domain-containing protein 1 OS=Mus musculus OX=10090 GN=Szrd1 PE=1 SV=1	107	Master Protein	RILGSAsPEEEQE
FALSE	High	Phospho	S	6	100	INVSVSK	4	0	0	Q8BXR5	Sodium leak channel non-selective protein OS=Mus musculus OX=10090 GN=Nalcn PE=1 SV=2	1068	Master Protein	RINVSVsKNLNLK
FALSE	High	Phospho	S	6	100	IPRPLSPTK	2	0	0	Q8CG79	Apoptosis-stimulating of p53 protein 2 OS=Mus musculus OX=10090 GN=Tp53bp2 PE=1 SV=3	697	Master Protein	RIPRPLsPTKLLP
FALSE	High	Phospho	S	6	100	IVKSESGYGFNVR	2	0	0	Q3UHD6	Sorting nexin-27 OS=Mus musculus OX=10090 GN=Snx27 PE=1 SV=2	49	Master Protein	RIVKSEsGYGFNV
FALSE	High	Phospho	S	6	100	IYASSSPPDTGQR	3	0	0	Q91WG5	5'-AMP-activated protein kinase subunit gamma-2 OS=Mus musculus OX=10090 GN=Prkag2 PE=1 SV=2	196	Master Protein	RIYASSsPPDTGQ
FALSE	High	Phospho	S	3	100	RNSAKGCENLNLVQDK	2	0	0	Q5F2E7	Nuclear fragile X mental retardation-interacting protein 2 OS=Mus musculus OX=10090 GN=Nufip2 PE=1 SV=1	231	Master Protein	RKARRNsAKGCEN
FALSE	High	Phospho	S	3	100	EGSPLKEESLAR	9	0	0	Q5EBJ4	Ermin OS=Mus musculus OX=10090 GN=Ermn PE=1 SV=1	211	Master Protein	RKHREGsPLKEES
FALSE	High	Phospho	S	1	100	SLGSLSQGSANATVLDVAQTGGHK	2	0	0	Q8CHG7	Rap guanine nucleotide exchange factor 2 OS=Mus musculus OX=10090 GN=Rapgef2 PE=1 SV=2	930	Master Protein	RKKKWRsLGSLSQ
FALSE	High	Phospho	S	3	100	SQSFTHTPPADPK	1	1	0	Q80U49	Centrosomal protein of 170 kDa protein B OS=Mus musculus OX=10090 GN=Cep170b PE=1 SV=2	421	Master Protein	RKKRSQsFTHTPP
FALSE	High	Phospho	S	3	100	TLSMIEEEIR	3	0	0	O54931	A-kinase anchor protein 2 OS=Mus musculus OX=10090 GN=Akap2 PE=1 SV=3	740	Master Protein	RKQRTLsMIEEEI
FALSE	High	Phospho	S	4	100	RRDSPSFMEPR	1	0	0	Q80WV7	Serine/arginine repetitive matrix protein 3 OS=Mus musculus OX=10090 GN=Srrm3 PE=2 SV=1	562	Master Protein	RKRRRDsPSFMEP
FALSE	High	Phospho	S	6	99.4	KSAPSSPTLDCEK	2	0	0	Q9ERR1	Nuclear distribution protein nudE-like 1 OS=Mus musculus OX=10090 GN=Ndel1 PE=1 SV=2	198	Master Protein	RKSAPSsPTLDCE
FALSE	High	Phospho	S	6	100	LATTVSAPDLK	3	0	0	P27546	Microtubule-associated protein 4 OS=Mus musculus OX=10090 GN=Map4 PE=1 SV=3	901	Master Protein	RLATTVsAPDLKS
FALSE	High	Phospho	S	6	97.7	LEASTSDPLPAGGGSVLPGSRDPSR	1	1	0	Q5DTT2	PH and SEC7 domain-containing protein 1 OS=Mus musculus OX=10090 GN=Psd PE=1 SV=2	156	Master Protein	RLEASTsDPLPAG
FALSE	High	Phospho	S	3	100	HLSAEDFSR	9	0	1	Q9WV69	Dematin OS=Mus musculus OX=10090 GN=Dmtn PE=1 SV=1	372	Master Protein	RLERHLsAEDFSR
FALSE	High	Phospho	S	6	100	LLGSGSPSSSAR	4	1	0	P15331	Peripherin OS=Mus musculus OX=10090 GN=Prph PE=1 SV=2	57	Master Protein	RLLGSGsPSSSAR
FALSE	High	Phospho	S	6	99.5	LLQEGSPSDITTLSVEPEKK	2	0	0	P70365	Nuclear receptor coactivator 1 OS=Mus musculus OX=10090 GN=Ncoa1 PE=1 SV=2	702	Master Protein	RLLQEGsPSDITT
FALSE	High	Phospho	Y	2	100	HYGGLTGLNK	2	0	16	Q9DBJ1	Phosphoglycerate mutase 1 OS=Mus musculus OX=10090 GN=Pgam1 PE=1 SV=3	92	Master Protein	RLNERHyGGLTGL
FALSE	High	Phospho	S	6	100	LNINSSPDEHEPLLR	7	1	0	O35607	Bone morphogenetic protein receptor type-2 OS=Mus musculus OX=10090 GN=Bmpr2 PE=1 SV=1	863	Master Protein	RLNINSsPDEHEP
FALSE	High	Phospho	S	6	100	LNIPVSQVNPR	3	0	3	Q6PIC6	Sodium/potassium-transporting ATPase subunit alpha-3 OS=Mus musculus OX=10090 GN=Atp1a3 PE=1 SV=1	643	Master Protein	RLNIPVsQVNPRD
FALSE	High	Phospho	S	6	100	LNIPVSQVNPR	3	0	3	Q6PIE5	Sodium/potassium-transporting ATPase subunit alpha-2 OS=Mus musculus OX=10090 GN=Atp1a2 PE=1 SV=1	650	Master Protein	RLNIPVsQVNPRE
FALSE	High	Phospho	S	6	99.6	LNPSASSPNFFK	4	2	0	Q60949	TBC1 domain family member 1 OS=Mus musculus OX=10090 GN=Tbc1d1 PE=1 SV=3	660	Master Protein	RLNPSAsSPNFFK
FALSE	High	Phospho	S	1	100	SIDEGMFSAEPYLR	10	3	0	D3YZU1	SH3 and multiple ankyrin repeat domains protein 1 OS=Mus musculus OX=10090 GN=Shank1 PE=1 SV=1	1291	Master Protein	RLRHSKsIDEGMF
FALSE	High	Phospho	S	6	100	LRLSPSPTSQR	3	0	6	P48678	Prelamin-A/C OS=Mus musculus OX=10090 GN=Lmna PE=1 SV=2	392	Master Protein	RLRLSPsPTSQRS
FALSE	High	Phospho	S	3	100	AASALLLR	29	0	0	Q9D7P6	Iron-sulfur cluster assembly enzyme ISCU, mitochondrial OS=Mus musculus OX=10090 GN=Iscu PE=1 SV=1	15	Master Protein	RLRRAAsALLLRS
FALSE	High	Phospho	S	3	100	HASLDGASPYFK	12	0	0	Q66L44	Voltage-dependent calcium channel beta subunit-associated regulatory protein OS=Mus musculus OX=10090 GN=Cbarp PE=1 SV=4	290	Master Protein	RLRRHAsLDGASP
FALSE	High	Phospho	S	6	100	LSARLSGPGGSGSFR	6	0	0	P46660	Alpha-internexin OS=Mus musculus OX=10090 GN=Ina PE=1 SV=3	30	Master Protein	RLSARLsGPGGSG
FALSE	High	Phospho	S	6	100	LSPAKSPSLSPSPPSPIEKTPLGER	2	0	4	P14873	Microtubule-associated protein 1B OS=Mus musculus OX=10090 GN=Map1b PE=1 SV=2	1251	Master Protein	RLSPAKsPSLSPS
FALSE	High	Phospho	S	3	100	LVSFSASHR	3	0	0	Q9R1Z7	6-pyruvoyl tetrahydrobiopterin synthase OS=Mus musculus OX=10090 GN=Pts PE=1 SV=2	18	Master Protein	RLSRLVsFSASHR
FALSE	High	Phospho	S	3	100	KLSQRPTVEELR	1	0	0	Q2M3X8	Phosphatase and actin regulator 1 OS=Mus musculus OX=10090 GN=Phactr1 PE=1 SV=1	505	Master Protein	RLTRKLsQRPTVE
FALSE	High	Phospho	S	6	99	LTTPPSLCSHLSPPLCR	1	0	1	O54824	Pro-interleukin-16 OS=Mus musculus OX=10090 GN=Il16 PE=1 SV=3	305	Master Protein	RLTTPPsLCSHLS
FALSE	High	Phospho	S	3	100	TESVPCDINNPVR	2	0	0	Q3UVC0	Kinase suppressor of Ras 2 OS=Mus musculus OX=10090 GN=Ksr2 PE=1 SV=2	484	Master Protein	RLVRTEsVPCDIN
FALSE	High	Phospho	S	3	100	GNSLPCVLEQK	37	0	0	Q9WV69	Dematin OS=Mus musculus OX=10090 GN=Dmtn PE=1 SV=1	333	Master Protein	RMDRGNsLPCVLE
FALSE	High	Phospho	S	3	100	SLSAPLHPEFEEVYR	11	0	0	Q8VDN4	Coiled-coil domain-containing protein 92 OS=Mus musculus OX=10090 GN=Ccdc92 PE=1 SV=1	194	Master Protein	RMKKSLsAPLHPE
FALSE	High	Phospho	S	3	100	ASSLNFLNK	7	2	1	O88448	Kinesin light chain 2 OS=Mus musculus OX=10090 GN=Klc2 PE=1 SV=1	575	Master Protein	RMKRASsLNFLNK
FALSE	High	Phospho	S	6	100	MLQAISPK	6	0	6	P49586	Choline-phosphate cytidylyltransferase A OS=Mus musculus OX=10090 GN=Pcyt1a PE=1 SV=1	315	Master Protein	RMLQAIsPKQSPS
FALSE	High	Phospho	S	6	100	MLQAISPK	0	0	0	Q811Q9	Choline-phosphate cytidylyltransferase B OS=Mus musculus OX=10090 GN=Pcyt1b PE=1 SV=2	315	Master Protein	RMLQALsPKQSPV
FALSE	High	Phospho	S	3	100	RASLSDIGFGK	2	0	0	Q04899	Cyclin-dependent kinase 18 OS=Mus musculus OX=10090 GN=Cdk18 PE=1 SV=1	109	Master Protein	RMSRRAsLSDIGF
FALSE	High	Phospho	S	6	98.6	NGGQASSSPNYEGPLHSLQSR	1	1	11	Q60722	Transcription factor 4 OS=Mus musculus OX=10090 GN=Tcf4 PE=1 SV=1	369	Master Protein	RNGGQAsSSPNYE
FALSE	High	Phospho	T	6	100	NILVQTPESESPQSR	2	0	0	Q8C7M3	E3 ubiquitin-protein ligase TRIM9 OS=Mus musculus OX=10090 GN=Trim9 PE=1 SV=2	41	Master Protein	RNILVQtPESESP
FALSE	High	Phospho	S	3	100	AASPPASASDLIEQQQK	9	0	0	Q8C079	Striatin-interacting protein 1 OS=Mus musculus OX=10090 GN=Strip1 PE=1 SV=2	335	Master Protein	RNMRAAsPPASAS
FALSE	High	Phospho	S	6	100	NSSPRSPTNSSEIFTPAHEENVR	5	21	23	Q3UGS4	Mapk-regulated corepressor-interacting protein 1 OS=Mus musculus OX=10090 GN=Mcrip1 PE=1 SV=1	21	Master Protein	RNSSPRsPTNSSE
FALSE	High	Phospho	S	20	99.1	YNSPELDEEGYSIRPEEPGSTK	1	1	3	Q8VD37	SH3-containing GRB2-like protein 3-interacting protein 1 OS=Mus musculus OX=10090 GN=Sgip1 PE=1 SV=1	95	Master Protein	RPEEPGsTKGKHF
FALSE	High	Phospho	S	18	100	AQAPELQQEEERPGAVGSPR	3	0	0	Q3TES0	IQ motif and SEC7 domain-containing protein 3 OS=Mus musculus OX=10090 GN=Iqsec3 PE=1 SV=1	256	Master Protein	RPGAVGsPRAGPL
FALSE	High	Phospho	S	7	100	RPGPPLSPEIR	2	0	0	Q8K327	Chromosome alignment-maintaining phosphoprotein 1 OS=Mus musculus OX=10090 GN=Champ1 PE=1 SV=1	416	Master Protein	RPGPPLsPEIRSP
FALSE	High	Phospho	S	7	100	RPILQLSPPGPR	3	0	0	Q6ZQ03	Formin-binding protein 4 OS=Mus musculus OX=10090 GN=Fnbp4 PE=1 SV=2	19	Master Protein	RPILQLsPPGPRS
FALSE	High	Phospho	S	13	98.4	GVTIPYRPKPSSSPVIFAGGQDR	1	0	0	Q61990	Poly(rC)-binding protein 2 OS=Mus musculus OX=10090 GN=Pcbp2 PE=1 SV=1	185	Master Protein	RPKPSSsPVIFAG
FALSE	High	Phospho	S	22	99.1	QSRPVAGGPGAPPAARPPASPSPQR	17	12	10	O88935	Synapsin-1 OS=Mus musculus OX=10090 GN=Syn1 PE=1 SV=2	553	Master Protein	RPPASPsPQRQAG
FALSE	High	Phospho	S	9	100	AQRPPEGMSPELPPR	3	0	0	Q5XJV6	Serine/threonine-protein kinase LMTK3 OS=Mus musculus OX=10090 GN=Lmtk3 PE=1 SV=1	232	Master Protein	RPPEGMsPELPPR
FALSE	High	Phospho	S	10	100	HIPRPPQLGSPNYCK	3	0	0	P15388	Potassium voltage-gated channel subfamily C member 1 OS=Mus musculus OX=10090 GN=Kcnc1 PE=1 SV=1	468	Master Protein	RPPQLGsPNYCKS
FALSE	High	Phospho	S	4	100	GAGSPTPLPTKVDEATSGLIR	3	0	0	F8VPZ9	BRD4-interacting chromatin-remodeling complex-associated protein OS=Mus musculus OX=10090 GN=Bicra PE=1 SV=1	1427	Master Protein	RPRGAGsPTPLPT
FALSE	High	Phospho	T	17	99	DTSNFDKEFTRQPVELTPTDK	2	0	0	P68404	Protein kinase C beta type OS=Mus musculus OX=10090 GN=Prkcb PE=1 SV=4	642	Master Protein	RQPVELtPTDKLF
FALSE	High	Phospho	S	5	100	DVYLSPRDDGYSTK	13	0	0	Q9WV02	RNA-binding motif protein, X chromosome OS=Mus musculus OX=10090 GN=Rbmx PE=1 SV=1	208	Master Protein	RRDVYLsPRDDGY
FALSE	High	Phospho	S	5	100	EAPGSPPLSPR	2	0	0	Q67FY2	B-cell CLL/lymphoma 9-like protein OS=Mus musculus OX=10090 GN=Bcl9l PE=1 SV=1	21	Master Protein	RREAPGsPPLSPR
FALSE	High	Phospho	S	5	100	ENDMSPSNNVVPIHVPPTTENKPK	25	4	0	P62492	Ras-related protein Rab-11A OS=Mus musculus OX=10090 GN=Rab11a PE=1 SV=3	190	Master Protein	RRENDMsPSNNVV
FALSE	High	Phospho	T	5	97.7	ERPKTPPSNLSPIEDASPTEELR	1	1	5	Q9QYX7	Protein piccolo OS=Mus musculus OX=10090 GN=Pclo PE=1 SV=4	1760	Master Protein	RRERPKtPPSNLS
FALSE	High	Phospho	S	3	99.1	KGSSELGFPR	1	0	0	Q8K0W3	RING finger protein 208 OS=Mus musculus OX=10090 GN=Rnf208 PE=1 SV=2	103	Master Protein	RRPRKGsSELGFP
FALSE	High	Phospho	S	3	100	SLSSPTVTLSAPLEGAK	11	6	0	Q8CFI0	E3 ubiquitin-protein ligase NEDD4-like OS=Mus musculus OX=10090 GN=Nedd4l PE=1 SV=2	477	Master Protein	RRPRSLsSPTVTL
FALSE	High	Phospho	S	3	100	SLSPLGGRDESPVSHR	3	0	0	Q69ZA1	Cyclin-dependent kinase 13 OS=Mus musculus OX=10090 GN=Cdk13 PE=1 SV=3	318	Master Protein	RRQRSLsPLGGRD
FALSE	High	Phospho	S	5	98.8	TKFVSFTSR	1	0	0	Q8CHT1	Ephexin-1 OS=Mus musculus OX=10090 GN=Ngef PE=1 SV=1	606	Master Protein	RRTKFVsFTSRLL
FALSE	High	Phospho	S	2	99.3	ESRQESDPEDDDVKKPALQSSVVATSK	2	1	0	O35691	Pinin OS=Mus musculus OX=10090 GN=Pnn PE=1 SV=4	96	Master Protein	RRTRREsRQESDP
FALSE	High	Phospho	S	3	100	SPSPTLGESLAPR	5	4	1	Q6PDH0	Pleckstrin homology-like domain family B member 1 OS=Mus musculus OX=10090 GN=Phldb1 PE=1 SV=1	522	Master Protein	RRTRSPsPTLGES
FALSE	High	Phospho	S	3	100	TFSATVR	3	3	0	Q9CR86	Calcium-regulated heat stable protein 1 OS=Mus musculus OX=10090 GN=Carhsp1 PE=1 SV=1	53	Master Protein	RRTRTFsATVRAS
FALSE	High	Phospho	S	3	100	SKSDTPYLAEAR	3	0	0	Q2M3X8	Phosphatase and actin regulator 1 OS=Mus musculus OX=10090 GN=Phactr1 PE=1 SV=1	67	Master Protein	RRVRSKsDTPYLA
FALSE	High	Phospho	S	6	99.6	SALSSSLRDLSEAGKR	1	1	1	Q8R0S2	IQ motif and SEC7 domain-containing protein 1 OS=Mus musculus OX=10090 GN=Iqsec1 PE=1 SV=2	923	Master Protein	RSALSSsLRDLSE
FALSE	High	Phospho	T	3	100	DRTPPLLYR	2	0	0	Q0VBL3	RNA-binding protein 15 OS=Mus musculus OX=10090 GN=Rbm15 PE=1 SV=1	567	Master Protein	RSARDRtPPLLYR
FALSE	High	Phospho	S	6	100	SDCQRSPPGVLK	1	0	0	Q3UDK1	TRAF-type zinc finger domain-containing protein 1 OS=Mus musculus OX=10090 GN=Trafd1 PE=1 SV=1	478	Master Protein	RSDCQRsPPGVLK
FALSE	High	Phospho	S	1	100	SAGSIPLSPLAR	1	0	0	Q811L6	Microtubule-associated serine/threonine-protein kinase 4 OS=Mus musculus OX=10090 GN=Mast4 PE=1 SV=3	1368	Master Protein	RSGRRKsAGSIPL
FALSE	High	Phospho	S	4	100	AQLSPSVKR	3	0	0	E9Q6J5	Biorientation of chromosomes in cell division protein 1-like 1 OS=Mus musculus OX=10090 GN=Bod1l PE=1 SV=1	3000	Master Protein	RSKAQLsPSVKRK
FALSE	High	Phospho	S	1	100	SLELNGAGEPVEGAPR	11	0	0	P58404	Striatin-4 OS=Mus musculus OX=10090 GN=Strn4 PE=1 SV=2	206	Master Protein	RSLLGRsLELNGA
FALSE	High	Phospho	S	6	100	SLYSSSPGGAYVTR	3	0	0	P20152	Vimentin OS=Mus musculus OX=10090 GN=Vim PE=1 SV=3	56	Master Protein	RSLYSSsPGGAYV
FALSE	High	Phospho	S	6	100	SNEVISPEILK	2	0	0	Q6NS60	F-box only protein 41 OS=Mus musculus OX=10090 GN=Fbxo41 PE=1 SV=3	545	Master Protein	RSNEVIsPEILKM
FALSE	High	Phospho	S	8	100	ERSPALKSPLQSVVVR	2	0	10	Q569Z6	Thyroid hormone receptor-associated protein 3 OS=Mus musculus OX=10090 GN=Thrap3 PE=1 SV=1	253	Master Protein	RSPALKsPLQSVV
FALSE	High	Phospho	S	4	100	GLGSPEPGTTAPYLGR	3	0	0	Q8VDZ4	Palmitoyltransferase ZDHHC5 OS=Mus musculus OX=10090 GN=Zdhhc5 PE=1 SV=1	621	Master Protein	RSRGLGsPEPGTT
FALSE	High	Phospho	S	4	100	QTPSPDVVLR	3	0	0	Q3UH68	LIM and calponin homology domains-containing protein 1 OS=Mus musculus OX=10090 GN=Limch1 PE=1 SV=2	217	Master Protein	RSRQTPsPDVVLR
FALSE	High	Phospho	T	6	100	SSGLQTPECLSR	1	0	0	P42128	Forkhead box protein K1 OS=Mus musculus OX=10090 GN=Foxk1 PE=1 SV=2	422	Master Protein	RSSGLQtPECLSR
FALSE	High	Phospho	S	6	100	STPACSPILR	2	0	0	Q80TI0	Protein Aster-B OS=Mus musculus OX=10090 GN=Gramd1b PE=1 SV=2	21	Master Protein	RSTPACsPILRKR
FALSE	High	Phospho	S	1	99.3	SRSPSPSPLPSPSPGSGPSAGPR	3	5	0	Q4ACU6	SH3 and multiple ankyrin repeat domains protein 3 OS=Mus musculus OX=10090 GN=Shank3 PE=1 SV=3	1634	Master Protein	RSVSARsRSPSPS
FALSE	High	Phospho	S	6	100	TAQVPSPPR	32	0	0	Q9JIX8	Apoptotic chromatin condensation inducer in the nucleus OS=Mus musculus OX=10090 GN=Acin1 PE=1 SV=3	1003	Master Protein	RTAQVPsPPRGKI
FALSE	High	Phospho	S	6	100	TDGSISGDRQPVTVADYISR	2	0	1	Q9WVR4	Fragile X mental retardation syndrome-related protein 2 OS=Mus musculus OX=10090 GN=Fxr2 PE=1 SV=1	604	Master Protein	RTDGSIsGDRQPV
FALSE	High	Phospho	S	3	100	QGSPTQSPPADTSFGSR	4	0	1	Q99NE5	Regulating synaptic membrane exocytosis protein 1 OS=Mus musculus OX=10090 GN=Rims1 PE=1 SV=2	1023	Master Protein	RTHRQGsPTQSPP
FALSE	High	Phospho	T	8	100	SRTPSLPTPPTREPK	15	2	26	P10637	Microtubule-associated protein tau OS=Mus musculus OX=10090 GN=Mapt PE=1 SV=3	509	Master Protein	RTPSLPtPPTREP
FALSE	High	Phospho	S	6	98.8	TSSPSSAGSVSLGHYTPTSR	2	0	4	Q8BL65	Actin-binding LIM protein 2 OS=Mus musculus OX=10090 GN=Ablim2 PE=1 SV=1	368	Master Protein	RTSSPSsAGSVSL
FALSE	High	Phospho	S	6	100	TTHYGSLPQK	5	0	8	P04370	Myelin basic protein OS=Mus musculus OX=10090 GN=Mbp PE=1 SV=2	201	Master Protein	RTTHYGsLPQKSQ
FALSE	High	Phospho	S	7	100	RVEPVCSGLQAQILR	2	0	0	Q91VN4	MICOS complex subunit Mic25 OS=Mus musculus OX=10090 GN=Chchd6 PE=1 SV=2	236	Master Protein	RVEPVCsGLQAQI
FALSE	High	Phospho	T	6	100	VMLGETNPADSKPGTIR	23	1	10	Q01768	Nucleoside diphosphate kinase B OS=Mus musculus OX=10090 GN=Nme2 PE=1 SV=1	94	Master Protein	RVMLGEtNPADSK
FALSE	High	Phospho	T	6	100	VMLGETNPADSKPGTIR	23	1	10	P15532	Nucleoside diphosphate kinase A OS=Mus musculus OX=10090 GN=Nme1 PE=1 SV=1	94	Master Protein	RVMLGEtNPADSK
FALSE	High	Phospho	S	6	100	VNGLPSPTHSAHCSFYR	15	3	0	Q9JLM8	Serine/threonine-protein kinase DCLK1 OS=Mus musculus OX=10090 GN=Dclk1 PE=1 SV=1	32	Master Protein	RVNGLPsPTHSAH
FALSE	High	Phospho	S	3	99.6	SASTGAQTFQSADAR	1	2	0	Q761V0	Sodium- and chloride-dependent glycine transporter 2 OS=Mus musculus OX=10090 GN=Slc6a5 PE=1 SV=1	58	Master Protein	RVPRSAsTGAQTF
FALSE	High	Phospho	S	6	100	VSDQNSPVLPK	6	0	0	B1AY13	Ubiquitin carboxyl-terminal hydrolase 24 OS=Mus musculus OX=10090 GN=Usp24 PE=1 SV=1	2044	Master Protein	RVSDQNsPVLPKK
FALSE	High	Phospho	S	6	100	VVSSTSEEEEAFTEK	4	0	0	Q4KMM3	Oxidation resistance protein 1 OS=Mus musculus OX=10090 GN=Oxr1 PE=1 SV=3	204	Master Protein	RVVSSTsEEEEAF
FALSE	High	Phospho	S	3	100	KISGTTALQEALK	4	6	0	Q922J3	CAP-Gly domain-containing linker protein 1 OS=Mus musculus OX=10090 GN=Clip1 PE=1 SV=1	347	Master Protein	RYARKIsGTTALQ
FALSE	High	Phospho	S	3	100	KISGTTALQEALK	4	6	0	Q9Z0H8	CAP-Gly domain-containing linker protein 2 OS=Mus musculus OX=10090 GN=Clip2 PE=1 SV=2	353	Master Protein	RYARKIsGTTALQ
FALSE	High	Phospho	S	4	99.5	AITSAYYR	2	0	0	P62492	Ras-related protein Rab-11A OS=Mus musculus OX=10090 GN=Rab11a PE=1 SV=3	78	Master Protein	RYRAITsAYYRGA
FALSE	High	Phospho	S	9	100	ALSAGLDYSPPSAPR	4	0	0	P54254	Ataxin-1 OS=Mus musculus OX=10090 GN=Atxn1 PE=1 SV=2	87	Master Protein	SAGLDYsPPSAPR
FALSE	High	Phospho	S	4	100	VNNSSLIGLGYTQTLKPGIK	3	3	12	Q60932	Voltage-dependent anion-selective channel protein 1 OS=Mus musculus OX=10090 GN=Vdac1 PE=1 SV=3	253	Master Protein	SAKVNNsSLIGLG
FALSE	High	Phospho	S	9	100	AASALLLRSPR	7	0	0	Q9D7P6	Iron-sulfur cluster assembly enzyme ISCU, mitochondrial OS=Mus musculus OX=10090 GN=Iscu PE=1 SV=1	21	Master Protein	SALLLRsPRLPAR
FALSE	High	Phospho	S	7	99.5	SAPSSDSSPSFVR	5	0	0	Q8K070	Sterile alpha motif domain-containing protein 14 OS=Mus musculus OX=10090 GN=Samd14 PE=1 SV=1	150	Master Protein	SAPSSDsSPSFVR
FALSE	High	Phospho	S	2	100	MSGFIYQGK	13	0	0	Q9ES28	Rho guanine nucleotide exchange factor 7 OS=Mus musculus OX=10090 GN=Arhgef7 PE=1 SV=2	497	Master Protein	SASPRMsGFIYQG
FALSE	High	Phospho	S	13	100	KPTVALSAVAGASQVKWNK	1	0	0	Q8C0M0	GATOR complex protein WDR59 OS=Mus musculus OX=10090 GN=Wdr59 PE=1 SV=2	152	Master Protein	SAVAGAsQVKWNK
FALSE	High	Phospho	S	12	100	ALDIYSAVDDASHEKELPR	2	0	0	P56388	Cocaine- and amphetamine-regulated transcript protein OS=Mus musculus OX=10090 GN=Cartpt PE=1 SV=2	48	Master Protein	SAVDDAsHEKELP
FALSE	High	Phospho	S	20	99.6	GLHKQPGFPQPSPSDDPSLSPR	12	3	16	Q91VC7	Protein phosphatase 1 regulatory subunit 14A OS=Mus musculus OX=10090 GN=Ppp1r14a PE=1 SV=1	136	Master Protein	SDDPSLsPRQDRA
FALSE	High	Phospho	S	7	100	SDGESDSPEKEAEFAPYPR	5	2	0	B2RUJ5	Amyloid-beta A4 precursor protein-binding family A member 1 OS=Mus musculus OX=10090 GN=Apba1 PE=1 SV=2	252	Master Protein	SDGESDsPEKEAE
FALSE	High	Phospho	S	9	100	SPSDLSPESPVLSSPPKRK	1	1	6	O70166	Stathmin-3 OS=Mus musculus OX=10090 GN=Stmn3 PE=1 SV=1	68	Master Protein	SDLSPEsPVLSSP
FALSE	High	Phospho	S	17	99.5	LTPSPDIIVLSDNEASSPR	2	1	0	Q8VHR5	Transcriptional repressor p66-beta OS=Mus musculus OX=10090 GN=Gatad2b PE=1 SV=1	136	Master Protein	SDNEASsPRSSSR
FALSE	High	Phospho	S	3	98.5	SMSVDLSHAPLKDPLLFK	1	0	0	A2RSJ4	UHRF1-binding protein 1-like OS=Mus musculus OX=10090 GN=Uhrf1bp1l PE=1 SV=2	934	Master Protein	SDNRSMsVDLSHA
FALSE	High	Phospho	S	9	100	SLSDPKPLSPTAEESAKER	4	2	9	O88737	Protein bassoon OS=Mus musculus OX=10090 GN=Bsn PE=1 SV=4	2866	Master Protein	SDPKPLsPTAEES
FALSE	High	Phospho	S	15	99	KGEGDAAPSEEKAGSAETESAAK	1	0	5	P06837	Neuromodulin OS=Mus musculus OX=10090 GN=Gap43 PE=1 SV=1	128	Master Protein	SEEKAGsAETESA
FALSE	High	Phospho	S	3	100	LLSPVAAASAAR	4	0	0	Q6WQJ1	Diacylglycerol lipase-alpha OS=Mus musculus OX=10090 GN=Dagla PE=1 SV=2	744	Master Protein	SEGRLLsPVAAAS
FALSE	High	Phospho	T	12	100	KGSPVSEIGWETPPPESPR	5	0	1	Q99L88	Beta-1-syntrophin OS=Mus musculus OX=10090 GN=Sntb1 PE=1 SV=4	213	Master Protein	SEIGWEtPPPESP
FALSE	High	Phospho	S	4	100	LKFSDDEDEEDVVKDGR	3	0	0	Q7TPM1	Protein PRRC2B OS=Mus musculus OX=10090 GN=Prrc2b PE=1 SV=1	387	Master Protein	SEKLKFsDDEDEE
FALSE	High	Phospho	S	3	100	RQSLGGFLK	25	0	0	Q80YN3	Breast carcinoma-amplified sequence 1 homolog OS=Mus musculus OX=10090 GN=Bcas1 PE=1 SV=3	601	Master Protein	SEKRRQsLGGFLK
FALSE	High	Phospho	S	1	100	SPDFTNENPLETR	7	6	5	Q8VDN2	Sodium/potassium-transporting ATPase subunit alpha-1 OS=Mus musculus OX=10090 GN=Atp1a1 PE=1 SV=1	228	Master Protein	SEPQTRsPDFTNE
FALSE	High	Phospho	S	16	100	AQPAPPELNSESEDYSPSSSETVR	3	0	0	Q9JLM8	Serine/threonine-protein kinase DCLK1 OS=Mus musculus OX=10090 GN=Dclk1 PE=1 SV=1	742	Master Protein	SESEDYsPSSSET
FALSE	High	Phospho	T	9	100	ESSESTNTTIEDEDTKVR	1	0	0	P11798	Calcium/calmodulin-dependent protein kinase type II subunit alpha OS=Mus musculus OX=10090 GN=Camk2a PE=1 SV=2	337	Master Protein	SESTNTtIEDEDT
FALSE	High	Phospho	S	10	100	QFLSETEKLSPEDR	7	0	9	Q9R0P9	Ubiquitin carboxyl-terminal hydrolase isozyme L1 OS=Mus musculus OX=10090 GN=Uchl1 PE=1 SV=1	125	Master Protein	SETEKLsPEDRAK
FALSE	High	Phospho	S	20	99.1	AALAVGSPGPVGGSFAREPSPTHR	2	0	0	Q4ACU6	SH3 and multiple ankyrin repeat domains protein 3 OS=Mus musculus OX=10090 GN=Shank3 PE=1 SV=3	985	Master Protein	SFAREPsPTHRGP
FALSE	High	Phospho	S	9	100	KTSFDENDSEELEDKDSK	1	1	1	Q05D44	Eukaryotic translation initiation factor 5B OS=Mus musculus OX=10090 GN=Eif5b PE=1 SV=2	114	Master Protein	SFDENDsEELEDK
FALSE	High	Phospho	S	3	100	GGSLGLGGGGGMGPR	2	0	0	O35393	Ephrin-B3 OS=Mus musculus OX=10090 GN=Efnb3 PE=1 SV=1	274	Master Protein	SFGRGGsLGLGGG
FALSE	High	Phospho	S	3	100	APSWIDTGLSEMR	3	0	0	P23927	Alpha-crystallin B chain OS=Mus musculus OX=10090 GN=Cryab PE=1 SV=2	59	Master Protein	SFLRAPsWIDTGL
FALSE	High	Phospho	T	9	100	VTSFSTPPTPER	2	0	0	Q3UE31	Uncharacterized protein KIAA0930 homolog OS=Mus musculus OX=10090 PE=1 SV=2	293	Master Protein	SFSTPPtPERNNR
FALSE	High	Phospho	S	3	100	KHSPGEITGPGGHFMTSDSSLTK	20	0	0	Q9QYR6	Microtubule-associated protein 1A OS=Mus musculus OX=10090 GN=Map1a PE=1 SV=2	1289	Master Protein	SGDRKHsPGEITG
FALSE	High	Phospho	S	9	100	APSGETPPSPPLEEEGSPGLSR	3	0	0	Q6IQX8	Zinc finger protein 219 OS=Mus musculus OX=10090 GN=Znf219 PE=1 SV=1	702	Master Protein	SGETPPsPPLEEE
FALSE	High	Phospho	S	7	100	SGGDTHSPPRGLGPSIDTPPR	6	3	1	Q812A2	SLIT-ROBO Rho GTPase-activating protein 3 OS=Mus musculus OX=10090 GN=Srgap3 PE=1 SV=1	874	Master Protein	SGGDTHsPPRGLG
FALSE	High	Phospho	S	3	100	RFSNVGLVHTSER	3	0	0	Q9QWI6	SRC kinase signaling inhibitor 1 OS=Mus musculus OX=10090 GN=Srcin1 PE=1 SV=2	79	Master Protein	SGGRRFsNVGLVH
FALSE	High	Phospho	S	10	100	ALSSGGSITSPPLSPALPK	4	6	9	Q6Y7W8	GRB10-interacting GYF protein 2 OS=Mus musculus OX=10090 GN=Gigyf2 PE=1 SV=2	26	Master Protein	SGGSITsPPLSPA
FALSE	High	Phospho	S	4	100	NGPSPTTPQTPGPQK	7	0	2	Q80U49	Centrosomal protein of 170 kDa protein B OS=Mus musculus OX=10090 GN=Cep170b PE=1 SV=2	965	Master Protein	SGKNGPsPTTPQT
FALSE	High	Phospho	S	23	100	QVPGGAFPGASAMPRASGMVGLSK	3	0	0	D3YWE6	Transcriptional activator MN1 OS=Mus musculus OX=10090 GN=Mn1 PE=2 SV=1	286	Master Protein	SGMVGLsKMHSQP
FALSE	High	Phospho	S	1	100	SPSAATSSHYLGSLK	3	0	0	Q3TRR0	Microtubule-associated protein 9 OS=Mus musculus OX=10090 GN=Map9 PE=1 SV=2	389	Master Protein	SGPTKRsPSAATS
FALSE	High	Phospho	S	3	99.4	SVSPPGYAAQTAASPAPR	3	4	1	P84309	Adenylate cyclase type 5 OS=Mus musculus OX=10090 GN=Adcy5 PE=1 SV=2	8	Master Protein	SGSKSVsPPGYAA
FALSE	High	Phospho	T	17	96.9	EATAQKPTASSGSTVTTPPPLVR	1	0	0	Q8CHY6	Transcriptional repressor p66 alpha OS=Mus musculus OX=10090 GN=Gatad2a PE=1 SV=2	185	Master Protein	SGSTVTtPPPLVR
FALSE	High	Phospho	S	19	100	TSPAGGTWSSVVSGVPRLSPK	3	0	0	O70305	Ataxin-2 OS=Mus musculus OX=10090 GN=Atxn2 PE=1 SV=1	653	Master Protein	SGVPRLsPKTHRP
FALSE	High	Phospho	S	13	100	SNSQCDSHDEEISPTPPNPVVK	3	0	0	P12849	cAMP-dependent protein kinase type I-beta regulatory subunit OS=Mus musculus OX=10090 GN=Prkar1b PE=1 SV=2	83	Master Protein	SHDEEIsPTPPNP
FALSE	High	Phospho	S	3	100	TCSFGGFDLTNR	5	0	0	P59808	SAM and SH3 domain-containing protein 1 OS=Mus musculus OX=10090 GN=Sash1 PE=1 SV=1	400	Master Protein	SHGRTCsFGGFDL
FALSE	High	Phospho	S	3	100	SSSWGSTEQLK	3	0	0	Q3U3E2	Protein FAM117B OS=Mus musculus OX=10090 GN=Fam117b PE=1 SV=1	268	Master Protein	SHKRSSsWGSTEQ
FALSE	High	Phospho	T	3	100	DFTPVCTTELGR	6	0	3	O08709	Peroxiredoxin-6 OS=Mus musculus OX=10090 GN=Prdx6 PE=1 SV=3	44	Master Protein	SHPRDFtPVCTTE
FALSE	High	Phospho	S	1	100	SIPHITSDR	17	0	0	P97427	Dihydropyrimidinase-related protein 1 OS=Mus musculus OX=10090 GN=Crmp1 PE=1 SV=1	8	Master Protein	SHQGKKsIPHITS
FALSE	High	Phospho	S	3	100	SASWGSADQLK	1	0	0	Q8K3I9	Glucocorticoid-induced transcript 1 protein OS=Mus musculus OX=10090 GN=Glcci1 PE=1 SV=1	214	Master Protein	SHQRSAsWGSADQ
FALSE	High	Phospho	S	12	100	LNQSDSIEDPNSPAGRR	2	0	0	Q8BUK6	Protein Hook homolog 3 OS=Mus musculus OX=10090 GN=Hook3 PE=1 SV=2	238	Master Protein	SIEDPNsPAGRRH
FALSE	High	Phospho	S	9	100	EKSIFREESPLR	2	0	0	Q8K019	Bcl-2-associated transcription factor 1 OS=Mus musculus OX=10090 GN=Bclaf1 PE=1 SV=2	529	Master Protein	SIFREEsPLRIKM
FALSE	High	Phospho	S	3	100	FFSGDRGAPK	3	0	7	P04370	Myelin basic protein OS=Mus musculus OX=10090 GN=Mbp PE=1 SV=2	178	Master Protein	SIGRFFsGDRGAP
FALSE	High	Phospho	S	4	100	TFWSPELKK	3	0	0	Q6PH08	ERC protein 2 OS=Mus musculus OX=10090 GN=Erc2 PE=1 SV=2	187	Master Protein	SIKTFWsPELKKE
FALSE	High	Phospho	S	4	100	TFWSPELKK	3	0	0	Q99MI1	ELKS/Rab6-interacting/CAST family member 1 OS=Mus musculus OX=10090 GN=Erc1 PE=1 SV=1	191	Master Protein	SIKTFWsPELKKE
FALSE	High	Phospho	S	3	100	ITSDRLLIK	4	0	0	O35098	Dihydropyrimidinase-related protein 4 OS=Mus musculus OX=10090 GN=Dpysl4 PE=1 SV=1	14	Master Protein	SIPRITsDRLLIK
FALSE	High	Phospho	S	7	98.8	SISIQTSPSLR	2	0	0	Q6GQV1	INSYN2B protein OS=Mus musculus OX=10090 GN=Insyn2b PE=2 SV=1	100	Master Protein	SISIQTsPSLRKH
FALSE	High	Phospho	S	1	100	SGVSITIDDPVR	2	0	0	Q9JIX8	Apoptotic chromatin condensation inducer in the nucleus OS=Mus musculus OX=10090 GN=Acin1 PE=1 SV=3	986	Master Protein	SISQQKsGVSITI
FALSE	High	Phospho	S	8	100	LSKECVGSPDPDLEPGEAN	3	0	0	Q8VD04	GRIP1-associated protein 1 OS=Mus musculus OX=10090 GN=Gripap1 PE=1 SV=1	795	Master Protein	SKECVGsPDPDLE
FALSE	High	Phospho	S	5	98.3	GSPSSPVGSTPAIPK	1	0	0	Q6NXK2	Zinc finger protein 532 OS=Mus musculus OX=10090 GN=Znf532 PE=1 SV=1	349	Master Protein	SKGSPSsPVGSTP
FALSE	High	Phospho	S	4	100	LGSSPTSSCNPTPTK	2	0	0	Q5SXY1	Cytospin-B OS=Mus musculus OX=10090 GN=Specc1 PE=1 SV=2	133	Master Protein	SKKLGSsPTSSCN
FALSE	High	Phospho	S	5	100	LVLVSPTSEQYDSLLR	1	0	0	O08582	GTP-binding protein 1 OS=Mus musculus OX=10090 GN=Gtpbp1 PE=1 SV=2	69	Master Protein	SKLVLVsPTSEQY
FALSE	High	Phospho	S	3	97.9	SASQSSLDKLDQELK	2	2	4	Q58A65	C-Jun-amino-terminal kinase-interacting protein 4 OS=Mus musculus OX=10090 GN=Spag9 PE=1 SV=2	730	Master Protein	SKQRSAsQSSLDK
FALSE	High	Phospho	S	3	100	SDSPPAPLRPWVPLRK	3	0	0	Q62407	Striated muscle-specific serine/threonine-protein kinase OS=Mus musculus OX=10090 GN=Speg PE=1 SV=2	423	Master Protein	SLERSDsPPAPLR
FALSE	High	Phospho	T	10	100	YKNSLETVGTPDSGR	1	0	0	Q9R0N7	Synaptotagmin-7 OS=Mus musculus OX=10090 GN=Syt7 PE=1 SV=1	58	Master Protein	SLETVGtPDSGRG
FALSE	High	Phospho	S	1	99.4	SSPPASPTIIPR	4	0	0	Q3U1V8	Mitogen-activated protein kinase kinase kinase 9 OS=Mus musculus OX=10090 GN=Map3k9 PE=2 SV=2	540	Master Protein	SLISNRsSPPASP
FALSE	High	Phospho	S	3	100	SESPTADSDASSLHEQPQQIAIK	5	0	2	Q9D3X9	Microfibrillar-associated protein 3-like OS=Mus musculus OX=10090 GN=Mfap3l PE=1 SV=1	298	Master Protein	SLKRSEsPTADSD
FALSE	High	Phospho	S	10	100	AITSLLGGGSPK	1	0	0	Q6KCD5	Nipped-B-like protein OS=Mus musculus OX=10090 GN=Nipbl PE=1 SV=1	2652	Master Protein	SLLGGGsPKNNTA
FALSE	High	Phospho	S	3	100	SPSWEPFR	16	0	0	P14602	Heat shock protein beta-1 OS=Mus musculus OX=10090 GN=Hspb1 PE=1 SV=3	15	Master Protein	SLLRSPsWEPFRD
FALSE	High	Phospho	S	12	100	SHSSPSLNPDASPVTAK	12	1	57	Q2PFD7	PH and SEC7 domain-containing protein 3 OS=Mus musculus OX=10090 GN=Psd3 PE=1 SV=2	1009	Master Protein	SLNPDAsPVTAKV
FALSE	High	Phospho	T	12	100	TGHLDSLPHLSTL	1	0	0	Q6PAN7	Proline-rich protein 18 OS=Mus musculus OX=10090 GN=Prr18 PE=1 SV=2	306	Master Protein	SLPHLStL
FALSE	High	Phospho	S	10	99.6	GILSLPHQASPVSR	2	0	0	O88907	E3 SUMO-protein ligase PIAS1 OS=Mus musculus OX=10090 GN=Pias1 PE=1 SV=2	503	Master Protein	SLPHQAsPVSRTP
FALSE	High	Phospho	S	3	99.6	ASSLNENVDHSALLK	16	1	3	Q6R891	Neurabin-2 OS=Mus musculus OX=10090 GN=Ppp1r9b PE=1 SV=1	100	Master Protein	SLPRASsLNENVD
FALSE	High	Phospho	S	3	100	SRSDIDVNAAASAK	2	3	0	Q80TV8	CLIP-associating protein 1 OS=Mus musculus OX=10090 GN=Clasp1 PE=1 SV=2	600	Master Protein	SLQRSRsDIDVNA
FALSE	High	Phospho	S	3	100	SRSDIDVNAAAGAK	2	4	0	Q8BRT1	CLIP-associating protein 2 OS=Mus musculus OX=10090 GN=Clasp2 PE=1 SV=1	376	Master Protein	SLQRSRsDIDVNA
FALSE	High	Phospho	S	3	100	SSSFKDFAK	3	0	0	Q8K352	SAM and SH3 domain-containing protein 3 OS=Mus musculus OX=10090 GN=Sash3 PE=1 SV=2	27	Master Protein	SLQRSSsFKDFAK
FALSE	High	Phospho	S	3	100	SGSFGKLR	1	0	0	O88448	Kinesin light chain 2 OS=Mus musculus OX=10090 GN=Klc2 PE=1 SV=1	539	Master Protein	SLRRSGsFGKLRD
FALSE	High	Phospho	S	3	100	ASSFADMMGILK	12	0	0	Q9CWE0	Mitochondrial fission regulator 1-like OS=Mus musculus OX=10090 GN=Mtfr1l PE=1 SV=1	235	Master Protein	SLSKASsFADMMG
FALSE	High	Phospho	T	16	99.2	NPEDKSPQLSLSPRPTSPK	2	1	0	O88286	Protein Wiz OS=Mus musculus OX=10090 GN=Wiz PE=1 SV=2	1049	Master Protein	SLSPRPtSPKAQW
FALSE	High	Phospho	S	3	100	SNSLPHPAGGGK	2	0	0	Q08274	Dystrophia myotonica WD repeat-containing protein OS=Mus musculus OX=10090 GN=Dmwd PE=1 SV=3	487	Master Protein	SLSRSNsLPHPAG
FALSE	High	Phospho	S	3	100	SSSPVTELTAR	8	0	0	Q8BTI8	Serine/arginine repetitive matrix protein 2 OS=Mus musculus OX=10090 GN=Srrm2 PE=1 SV=3	1068	Master Protein	SLSRSSsPVTELT
FALSE	High	Phospho	S	7	100	SLSRTPSPPPFR	4	0	0	A2RTL5	Arginine/serine-rich coiled-coil protein 2 OS=Mus musculus OX=10090 GN=Rsrc2 PE=2 SV=1	163	Master Protein	SLSRTPsPPPFRG
FALSE	High	Phospho	S	7	100	SLSSGFSPEEAQQQDEEFEKK	4	0	0	P58871	182 kDa tankyrase-1-binding protein OS=Mus musculus OX=10090 GN=Tnks1bp1 PE=1 SV=2	980	Master Protein	SLSSGFsPEEAQQ
FALSE	High	Phospho	S	9	99.6	VGSLTPPSSPK	10	12	19	Q3UHJ0	AP2-associated protein kinase 1 OS=Mus musculus OX=10090 GN=Aak1 PE=1 SV=2	622	Master Protein	SLTPPSsPKTQRA
FALSE	High	Phospho	S	3	100	RLSQSSLESATSPSCS	3	0	0	Q80U57	Regulating synaptic membrane exocytosis protein 3 OS=Mus musculus OX=10090 GN=Rims3 PE=1 SV=2	294	Master Protein	SLTRRLsQSSLES
FALSE	High	Phospho	S	9	100	TASLTSAASIDGSR	21	2	42	Q9QYG0	Protein NDRG2 OS=Mus musculus OX=10090 GN=Ndrg2 PE=1 SV=1	338	Master Protein	SLTSAAsIDGSRS
FALSE	High	Phospho	S	3	100	RLSQIGVENTEENR	7	0	17	P05063	Fructose-bisphosphate aldolase C OS=Mus musculus OX=10090 GN=Aldoc PE=1 SV=4	45	Master Protein	SMAKRLsQIGVEN
FALSE	High	Phospho	S	3	100	KRSFGNPFEPQAR	7	0	0	Q8VBY2	Calcium/calmodulin-dependent protein kinase kinase 1 OS=Mus musculus OX=10090 GN=Camkk1 PE=1 SV=1	458	Master Protein	SMLRKRsFGNPFE
FALSE	High	Phospho	T	9	99.5	IVSNASCTTNCLAPLAK	2	4	17	P16858	Glyceraldehyde-3-phosphate dehydrogenase OS=Mus musculus OX=10090 GN=Gapdh PE=1 SV=2	152	Master Protein	SNASCTtNCLAPL
FALSE	High	Phospho	S	7	100	SNGLSHSWSERIPDTK	4	5	0	Q9R1V6	Disintegrin and metalloproteinase domain-containing protein 22 OS=Mus musculus OX=10090 GN=Adam22 PE=1 SV=2	808	Master Protein	SNGLSHsWSERIP
FALSE	High	Phospho	S	12	99.6	SDLAVSNISPPSPDSK	3	0	3	Q8BZJ8	Uncharacterized protein C8orf34 homolog OS=Mus musculus OX=10090 PE=2 SV=1	111	Master Protein	SNISPPsPDSKSL
FALSE	High	Phospho	S	7	100	SPAEAKSPAEAKSPAEVK	2	0	0	P19246	Neurofilament heavy polypeptide OS=Mus musculus OX=10090 GN=Nefh PE=1 SV=3	667	Master Protein	SPAEAKsPAEAKS
FALSE	High	Phospho	S	13	100	SPAEVKSPAEAKSPAEVK	3	0	5	P19246	Neurofilament heavy polypeptide OS=Mus musculus OX=10090 GN=Nefh PE=1 SV=3	709	Master Protein	SPAEAKsPAEVKS
FALSE	High	Phospho	S	7	100	SPAEPKSPAEAK	2	0	0	P19246	Neurofilament heavy polypeptide OS=Mus musculus OX=10090 GN=Nefh PE=1 SV=3	571	Master Protein	SPAEPKsPAEAKS
FALSE	High	Phospho	S	7	100	SPAEPKSPAEAK	2	0	0	P19246	Neurofilament heavy polypeptide OS=Mus musculus OX=10090 GN=Nefh PE=1 SV=3	691	Master Protein	SPAEPKsPAEAKS
FALSE	High	Phospho	S	1	100	SAPCGSLAFSGDR	6	0	4	Q9QYR6	Microtubule-associated protein 1A OS=Mus musculus OX=10090 GN=Map1a PE=1 SV=2	2162	Master Protein	SPAEPRsAPCGSL
FALSE	High	Phospho	S	9	100	APSPAPAVSPK	2	0	0	Q5U4C3	Splicing factor, arginine/serine-rich 19 OS=Mus musculus OX=10090 GN=Scaf1 PE=1 SV=1	682	Master Protein	SPAPAVsPKREVL
FALSE	High	Phospho	S	1	100	SPPTSGLQSLR	2	0	0	P47930	Fos-related antigen 2 OS=Mus musculus OX=10090 GN=Fosl2 PE=1 SV=2	200	Master Protein	SPEERRsPPTSGL
FALSE	High	Phospho	S	11	100	TGTGSPFAGNSPAR	6	0	4	Q6ZPZ3	Zinc finger CCCH domain-containing protein 4 OS=Mus musculus OX=10090 GN=Zc3h4 PE=1 SV=2	1276	Master Protein	SPFAGNsPAREGE
FALSE	High	Phospho	S	7	100	SPFEIISPPASPPEMTGQR	4	0	50	Q9QYR6	Microtubule-associated protein 1A OS=Mus musculus OX=10090 GN=Map1a PE=1 SV=2	1768	Master Protein	SPFEIIsPPASPP
FALSE	High	Phospho	S	15	100	SKTPPSNLSPIEDASPTEELR	10	0	13	O88737	Protein bassoon OS=Mus musculus OX=10090 GN=Bsn PE=1 SV=4	1114	Master Protein	SPIEDAsPTEELR
FALSE	High	Phospho	S	17	100	ERPKTPPSNLSPIEDASPTEELR	3	2	2	Q9QYX7	Protein piccolo OS=Mus musculus OX=10090 GN=Pclo PE=1 SV=4	1772	Master Protein	SPIEDAsPTEELR
FALSE	High	Phospho	S	4	99.6	RPASPSSPEHLPATPAESPAQR	5	0	0	Q8BR65	Sin3 histone deacetylase corepressor complex component SDS3 OS=Mus musculus OX=10090 GN=Suds3 PE=1 SV=1	234	Master Protein	SPKRPAsPSSPEH
FALSE	High	Phospho	S	4	100	SDISPLTPR	3	0	0	P14873	Microtubule-associated protein 1B OS=Mus musculus OX=10090 GN=Map1b PE=1 SV=2	1781	Master Protein	SPKSDIsPLTPRE
FALSE	High	Phospho	S	3	100	AASDPLLSSVSPAVSK	7	0	3	Q64092	Transcription factor E3 OS=Mus musculus OX=10090 GN=Tfe3 PE=1 SV=2	545	Master Protein	SPLRAAsDPLLSS
FALSE	High	Phospho	S	8	100	LSPLSPGSPGPAAR	2	0	0	Q9Z248	Zinc finger protein AEBP2 OS=Mus musculus OX=10090 GN=Aebp2 PE=1 SV=2	24	Master Protein	SPLSPGsPGPAAR
FALSE	High	Phospho	S	9	100	SPSPPPDGSPAATPEIR	36	7	81	O08539	Myc box-dependent-interacting protein 1 OS=Mus musculus OX=10090 GN=Bin1 PE=1 SV=1	304	Master Protein	SPPPDGsPAATPE
FALSE	High	Phospho	S	17	100	EVHDELEDLPSPPPPLSPPPTTSPHK	5	0	0	Q8BUV3	Gephyrin OS=Mus musculus OX=10090 GN=Gphn PE=1 SV=2	194	Master Protein	SPPPPLsPPPTTS
FALSE	High	Phospho	S	7	100	SPPREGSQGELTPANSQSR	2	0	0	Q99LD4	COP9 signalosome complex subunit 1 OS=Mus musculus OX=10090 GN=Gps1 PE=1 SV=1	454	Master Protein	SPPREGsQGELTP
FALSE	High	Phospho	S	14	98.5	VDSSTNSSPSPQQSESLSPAHTSDFR	2	2	2	Q921K9	B-cell CLL/lymphoma 7 protein family member B OS=Mus musculus OX=10090 GN=Bcl7b PE=1 SV=1	118	Master Protein	SPSPQQsESLSPA
FALSE	High	Phospho	S	3	100	SPSPTFSWLPNK	1	0	10	Q811Q9	Choline-phosphate cytidylyltransferase B OS=Mus musculus OX=10090 GN=Pcyt1b PE=1 SV=2	335	Master Protein	SPSRSPsPTFSWL
FALSE	High	Phospho	S	7	100	SPTPVHSPDADRPGPLFVDVQTR	5	1	0	Q4ACU6	SH3 and multiple ankyrin repeat domains protein 3 OS=Mus musculus OX=10090 GN=Shank3 PE=1 SV=3	1134	Master Protein	SPTPVHsPDADRP
FALSE	High	Phospho	S	11	99.7	SPSPSPTSPGSLRK	1	1	4	Q9JLM8	Serine/threonine-protein kinase DCLK1 OS=Mus musculus OX=10090 GN=Dclk1 PE=1 SV=1	340	Master Protein	SPTSPGsLRKQRI
FALSE	High	Phospho	S	3	100	RFSDGAASIQAFK	2	0	0	Q6P4S6	Serine/threonine-protein kinase SIK3 OS=Mus musculus OX=10090 GN=Sik3 PE=1 SV=3	616	Master Protein	SPVRRFsDGAASI
FALSE	High	Phospho	S	9	100	LHSQDPLLSPER	7	0	0	Q3UH99	Protein shisa-6 OS=Mus musculus OX=10090 GN=Shisa6 PE=1 SV=1	434	Master Protein	SQDPLLsPERTAF
FALSE	High	Phospho	S	10	100	KSASQESTLSDDSTPPSSSPK	2	0	3	Q8K070	Sterile alpha motif domain-containing protein 14 OS=Mus musculus OX=10090 GN=Samd14 PE=1 SV=1	279	Master Protein	SQESTLsDDSTPP
FALSE	High	Phospho	S	3	100	HISPVQALSEFK	4	0	0	Q61301	Catenin alpha-2 OS=Mus musculus OX=10090 GN=Ctnna2 PE=1 SV=3	939	Master Protein	SQKKHIsPVQALS
FALSE	High	Phospho	S	9	98	SDSQQAVKSPPLLESPDASR	2	0	0	Q8BVL3	Sorting nexin-17 OS=Mus musculus OX=10090 GN=Snx17 PE=1 SV=2	415	Master Protein	SQQAVKsPPLLES
FALSE	High	Phospho	S	11	99.4	TLPDSQQVPSSPASK	3	1	0	Q8CGE9	Regulator of G-protein signaling 12 OS=Mus musculus OX=10090 GN=Rgs12 PE=1 SV=2	850	Master Protein	SQQVPSsPASKHS
FALSE	High	Phospho	S	3	100	SHSPLPAPPSK	16	0	0	Q3TWW8	Serine/arginine-rich splicing factor 6 OS=Mus musculus OX=10090 GN=Srsf6 PE=1 SV=1	303	Master Protein	SQSRSHsPLPAPP
FALSE	High	Phospho	S	3	100	IGSDPLAYEPK	7	0	0	Q61165	Sodium/hydrogen exchanger 1 OS=Mus musculus OX=10090 GN=Slc9a1 PE=1 SV=1	707	Master Protein	SRARIGsDPLAYE
FALSE	High	Phospho	S	3	100	SFSLPADPILQAAK	3	0	0	Q9CW07	Protein phosphatase 1 regulatory subunit 3G OS=Mus musculus OX=10090 GN=Ppp1r3g PE=1 SV=2	81	Master Protein	SRARSFsLPADPI
FALSE	High	Phospho	S	5	100	DLDGSYDQLTGHPPGPSKK	3	0	0	Q9JJ69	Kv channel-interacting protein 2 OS=Mus musculus OX=10090 GN=Kcnip2 PE=1 SV=2	19	Master Protein	SRDLDGsYDQLTG
FALSE	High	Phospho	S	5	100	EDEISPPPPNPVVK	11	0	5	Q9DBC7	cAMP-dependent protein kinase type I-alpha regulatory subunit OS=Mus musculus OX=10090 GN=Prkar1a PE=1 SV=3	83	Master Protein	SREDEIsPPPPNP
FALSE	High	Phospho	S	5	100	EHLLSPPRSPALPPDPTTR	5	1	0	Q8C3Q5	Protein shisa-7 OS=Mus musculus OX=10090 GN=Shisa7 PE=1 SV=3	451	Master Protein	SREHLLsPPRSPA
FALSE	High	Phospho	S	5	99.5	ESHLSNGLDPVAETAIR	3	5	0	Q80X80	Phospholipid transfer protein C2CD2L OS=Mus musculus OX=10090 GN=C2cd2l PE=1 SV=3	502	Master Protein	SRESHLsNGLDPV
FALSE	High	Phospho	S	1	100	SIEEACLTLQHLNR	1	0	0	Q9QYR6	Microtubule-associated protein 1A OS=Mus musculus OX=10090 GN=Map1a PE=1 SV=2	155	Master Protein	SRKAKRsIEEACL
FALSE	High	Phospho	S	3	99.7	RASSLNFLNK	1	2	1	O88448	Kinesin light chain 2 OS=Mus musculus OX=10090 GN=Klc2 PE=1 SV=1	574	Master Protein	SRMKRAsSLNFLN
FALSE	High	Phospho	T	4	100	HPPTPPDPSGGLPR	16	0	0	Q9WV18	Gamma-aminobutyric acid type B receptor subunit 1 OS=Mus musculus OX=10090 GN=Gabbr1 PE=1 SV=1	929	Master Protein	SRRHPPtPPDPSG
FALSE	High	Phospho	S	5	99	SAPASPTHPGLMSPR	3	0	0	P42128	Forkhead box protein K1 OS=Mus musculus OX=10090 GN=Foxk1 PE=1 SV=2	406	Master Protein	SRSAPAsPTHPGL
FALSE	High	Phospho	S	5	100	SATVSPQQPQAQQR	1	0	2	Q62417	Sorbin and SH3 domain-containing protein 1 OS=Mus musculus OX=10090 GN=Sorbs1 PE=1 SV=2	1209	Master Protein	SRSATVsPQQPQA
FALSE	High	Phospho	S	5	100	SLSYSPVER	1	0	0	Q8BTI8	Serine/arginine repetitive matrix protein 2 OS=Mus musculus OX=10090 GN=Srrm2 PE=1 SV=3	2648	Master Protein	SRSLSYsPVERRQ
FALSE	High	Phospho	S	5	100	SRTASLTSAASIDGSR	2	4	3	Q9QYG0	Protein NDRG2 OS=Mus musculus OX=10090 GN=Ndrg2 PE=1 SV=1	332	Master Protein	SRSRTAsLTSAAS
FALSE	High	Phospho	S	5	98.9	SRTLSQSSESGTLPSGPPGHTMEVSC	3	3	3	Q9QYG0	Protein NDRG2 OS=Mus musculus OX=10090 GN=Ndrg2 PE=1 SV=1	350	Master Protein	SRSRTLsQSSESG
FALSE	High	Phospho	S	5	100	SRTPSLPTPPTR	18	21	17	P10637	Microtubule-associated protein tau OS=Mus musculus OX=10090 GN=Mapt PE=1 SV=3	506	Master Protein	SRSRTPsLPTPPT
FALSE	High	Phospho	S	12	100	MNQLLSRTPALSPQRPLTTQQPQSGTLKEPDSSK	4	2	6	Q64332	Synapsin-2 OS=Mus musculus OX=10090 GN=Syn2 PE=1 SV=2	426	Master Protein	SRTPALsPQRPLT
FALSE	High	Phospho	S	5	100	TPSISPVR	4	0	5	O35927	Catenin delta-2 OS=Mus musculus OX=10090 GN=Ctnnd2 PE=1 SV=1	1082	Master Protein	SRTPSIsPVRVSP
FALSE	High	Phospho	S	5	100	VFAMSPEEFGK	5	0	0	Q9WV69	Dematin OS=Mus musculus OX=10090 GN=Dmtn PE=1 SV=1	383	Master Protein	SRVFAMsPEEFGK
FALSE	High	Phospho	S	5	100	YVLTSPR	3	0	0	Q3UHB8	Coiled-coil domain-containing protein 177 OS=Mus musculus OX=10090 GN=Ccdc177 PE=1 SV=1	90	Master Protein	SRYVLTsPRSLEA
FALSE	High	Phospho	S	16	100	LSQSVHHGASSEGSLSPDTR	3	0	3	Q8VHI6	Wiskott-Aldrich syndrome protein family member 3 OS=Mus musculus OX=10090 GN=Wasf3 PE=1 SV=1	235	Master Protein	SSEGSLsPDTRSH
FALSE	High	Phospho	S	12	100	SISGASSGLSTSPLSSPR	3	0	0	Q69Z98	Serine/threonine-protein kinase BRSK2 OS=Mus musculus OX=10090 GN=Brsk2 PE=1 SV=2	424	Master Protein	SSGLSTsPLSSPR
FALSE	High	Phospho	S	12	100	KTSSVSSISQVSPER	1	0	0	E9Q3L2	Phosphatidylinositol 4-kinase alpha OS=Mus musculus OX=10090 GN=Pi4ka PE=1 SV=2	268	Master Protein	SSISQVsPERGIP
FALSE	High	Phospho	S	8	100	HSSLPTESDEDIAPAQR	10	1	1	O54774	AP-3 complex subunit delta-1 OS=Mus musculus OX=10090 GN=Ap3d1 PE=1 SV=1	760	Master Protein	SSLPTEsDEDIAP
FALSE	High	Phospho	S	9	100	LPSSPASPSPK	4	2	0	Q9Z2H5	Band 4.1-like protein 1 OS=Mus musculus OX=10090 GN=Epb41l1 PE=1 SV=2	546	Master Protein	SSPASPsPKGTPE
FALSE	High	Phospho	S	7	100	SSPFKVSPLSFGR	7	1	0	Q63918	Caveolae-associated protein 2 OS=Mus musculus OX=10090 GN=Cavin2 PE=1 SV=3	293	Master Protein	SSPFKVsPLSFGR
FALSE	High	Phospho	S	14	99.2	TEKNHFESSPLPTSPK	4	3	0	Q03717	Potassium voltage-gated channel subfamily B member 1 OS=Mus musculus OX=10090 GN=Kcnb1 PE=1 SV=2	804	Master Protein	SSPLPTsPKFLRP
FALSE	High	Phospho	T	12	96.9	TASISSSPSEGTPAVGSYGCTPQSLPK	2	0	3	Q6ZQ58	La-related protein 1 OS=Mus musculus OX=10090 GN=Larp1 PE=1 SV=3	833	Master Protein	SSPSEGtPAVGSY
FALSE	High	Phospho	S	12	100	EHYPVSSPSSPSPPAQPGGVSR	3	0	0	Q99NH0	Ankyrin repeat domain-containing protein 17 OS=Mus musculus OX=10090 GN=Ankrd17 PE=1 SV=2	2043	Master Protein	SSPSSPsPPAQPG
FALSE	High	Phospho	S	7	99.6	SSPSSPSPTLGR	3	0	0	B1AZA5	Transmembrane protein 245 OS=Mus musculus OX=10090 GN=Tmem245 PE=1 SV=1	329	Master Protein	SSPSSPsPTLGRQ
FALSE	High	Phospho	S	1	100	SYELPDGQVITIGNER	4	0	24	P63268	Actin, gamma-enteric smooth muscle OS=Mus musculus OX=10090 GN=Actg2 PE=1 SV=1	240	Master Protein	SSSLEKsYELPDG
FALSE	High	Phospho	S	1	100	SYELPDGQVITIGNER	4	0	24	P60710	Actin, cytoplasmic 1 OS=Mus musculus OX=10090 GN=Actb PE=1 SV=1	239	Master Protein	SSSLEKsYELPDG
FALSE	High	Phospho	S	1	100	SYELPDGQVITIGNER	4	0	24	Q8BFZ3	Beta-actin-like protein 2 OS=Mus musculus OX=10090 GN=Actbl2 PE=1 SV=1	240	Master Protein	SSSLERsYELPDG
FALSE	High	Phospho	S	1	100	SFEDLTDHPVTR	7	0	0	Q9Z0F8	Disintegrin and metalloproteinase domain-containing protein 17 OS=Mus musculus OX=10090 GN=Adam17 PE=1 SV=3	794	Master Protein	SSTAAKsFEDLTD
FALSE	High	Phospho	S	14	99.3	ASAVPDPSSVDPPSDPSADR	3	0	0	Q8CCJ4	APC membrane recruitment protein 2 OS=Mus musculus OX=10090 GN=Amer2 PE=1 SV=2	356	Master Protein	SSVDPPsDPSADR
FALSE	High	Phospho	S	3	100	VVSSIEQKTEGAEK	1	0	0	P63101	14-3-3 protein zeta/delta OS=Mus musculus OX=10090 GN=Ywhaz PE=1 SV=1	63	Master Protein	SSWRVVsSIEQKT
FALSE	High	Phospho	S	7	99	STGVQTSPDLRK	2	2	0	Q3USH1	Inhibitory synaptic factor 2A OS=Mus musculus OX=10090 GN=Insyn2a PE=1 SV=1	108	Master Protein	STGVQTsPDLRKC
FALSE	High	Phospho	S	1	100	SPDTSAYCYETMEK	6	10	22	P14873	Microtubule-associated protein 1B OS=Mus musculus OX=10090 GN=Map1b PE=1 SV=2	2030	Master Protein	STKTTRsPDTSAY
FALSE	High	Phospho	S	10		VDSSTNSSPSPQQSESLSPAHTSDFR	1	0	5	Q921K9	B-cell CLL/lymphoma 7 protein family member B OS=Mus musculus OX=10090 GN=Bcl7b PE=1 SV=1	114	Master Protein	STNSSPsPQQSES
FALSE	High	Phospho	S	11	99.5	SLSGSTNTVSSEGVTK	1	2	0	Q5DQR4	Syntaxin-binding protein 5-like OS=Mus musculus OX=10090 GN=Stxbp5l PE=1 SV=1	598	Master Protein	STNTVSsEGVTKD
FALSE	High	Phospho	S	4	100	SSASFSTTAVSAR	3	0	0	O08599	Syntaxin-binding protein 1 OS=Mus musculus OX=10090 GN=Stxbp1 PE=1 SV=2	509	Master Protein	STRSSAsFSTTAV
FALSE	High	Phospho	S	8	100	SSTYTKLSDPAVCGDR	3	0	1	Q80U23	Syntaphilin OS=Mus musculus OX=10090 GN=Snph PE=1 SV=3	219	Master Protein	STYTKLsDPAVCG
FALSE	High	Phospho	S	9	99.5	SESVEGFLSPSR	4	1	2	Q8C1B1	Calmodulin-regulated spectrin-associated protein 2 OS=Mus musculus OX=10090 GN=Camsap2 PE=1 SV=3	1291	Master Protein	SVEGFLsPSRCGS
FALSE	High	Phospho	S	3	100	TPSPPEPEPAGTAQK	2	0	7	Q80YN3	Breast carcinoma-amplified sequence 1 homolog OS=Mus musculus OX=10090 GN=Bcas1 PE=1 SV=3	525	Master Protein	SVEKTPsPPEPEP
FALSE	High	Phospho	T	3	100	NTTPTGAAPPAGMTSTR	2	0	0	P27546	Microtubule-associated protein 4 OS=Mus musculus OX=10090 GN=Map4 PE=1 SV=3	847	Master Protein	SVKRNTtPTGAAP
FALSE	High	Phospho	S	4	100	RVQSSPNLLAAGR	1	0	0	Q3UTJ2	Sorbin and SH3 domain-containing protein 2 OS=Mus musculus OX=10090 GN=Sorbs2 PE=1 SV=2	27	Master Protein	SVKRVQsSPNLLA
FALSE	High	Phospho	T	7	100	SVNFSLTPNEIK	4	0	0	P14873	Microtubule-associated protein 1B OS=Mus musculus OX=10090 GN=Map1b PE=1 SV=2	1277	Master Protein	SVNFSLtPNEIKV
FALSE	High	Phospho	T	9	100	ANSWQLVETPEKR	9	0	0	B1AZP2	Disks large-associated protein 4 OS=Mus musculus OX=10090 GN=Dlgap4 PE=1 SV=1	915	Master Protein	SWQLVEtPEKRKE
FALSE	High	Phospho	S	9	100	DCSYGAVTSPTSTLESR	5	0	0	A2A690	Protein TANC2 OS=Mus musculus OX=10090 GN=Tanc2 PE=1 SV=1	169	Master Protein	SYGAVTsPTSTLE
FALSE	High	Phospho	T	18	100	SGTSTPTTPGSTAITPGTPPSYSSR	12	0	8	P20357	Microtubule-associated protein 2 OS=Mus musculus OX=10090 GN=Map2 PE=1 SV=2	1609	Master Protein	TAITPGtPPSYSS
FALSE	High	Phospho	S	3	100	SESPPPLSEPK	1	0	1	Q8K2F0	Bromodomain-containing protein 3 OS=Mus musculus OX=10090 GN=Brd3 PE=1 SV=2	262	Master Protein	TASRSEsPPPLSE
FALSE	High	Phospho	S	3	100	ANSLGDLYAQK	3	0	0	Q60610	T-lymphoma invasion and metastasis-inducing protein 1 OS=Mus musculus OX=10090 GN=Tiam1 PE=1 SV=1	231	Master Protein	TCQRANsLGDLYA
FALSE	High	Phospho	S	10	100	RAITDNDMQSILDLHNK	1	0	0	Q8CGD2	Cysteine-rich secretory protein LCCL domain-containing 1 OS=Mus musculus OX=10090 GN=Crispld1 PE=2 SV=1	64	Master Protein	TDNDMQsILDLHN
FALSE	High	Phospho	S	3	100	LLSPQQPALQR	4	0	0	Q63943	Myocyte-specific enhancer factor 2D OS=Mus musculus OX=10090 GN=Mef2d PE=1 SV=2	180	Master Protein	TDPRLLsPQQPAL
FALSE	High	Phospho	S	3	100	SLSPIIGK	3	0	0	Q9Z2H5	Band 4.1-like protein 1 OS=Mus musculus OX=10090 GN=Epb41l1 PE=1 SV=2	782	Master Protein	TEIRSLsPIIGKD
FALSE	High	Phospho	S	13	100	ISKVEGTEIVKPSPK	3	0	0	P97868	E3 ubiquitin-protein ligase RBBP6 OS=Mus musculus OX=10090 GN=Rbbp6 PE=1 SV=5	1179	Master Protein	TEIVKPsPKRKME
FALSE	High	Phospho	T	1	100	TPEEGGYSYEISEK	6	0	1	P14873	Microtubule-associated protein 1B OS=Mus musculus OX=10090 GN=Map1b PE=1 SV=2	1945	Master Protein	TEKTTRtPEEGGY
FALSE	High	Phospho	S	4	100	TIKSPCDSGYSYETIEK	9	3	0	P14873	Microtubule-associated protein 1B OS=Mus musculus OX=10090 GN=Map1b PE=1 SV=2	1911	Master Protein	TERTIKsPCDSGY
FALSE	High	Phospho	T	3	98.6	SSTPLPTVSSSAENTR	3	3	0	Q61029	Lamina-associated polypeptide 2, isoforms beta/delta/epsilon/gamma OS=Mus musculus OX=10090 GN=Tmpo PE=1 SV=4	159	Master Protein	TESRSStPLPTVS
FALSE	High	Phospho	S	8	100	LTFDSSFSPNTGK	17	0	8	Q60932	Voltage-dependent anion-selective channel protein 1 OS=Mus musculus OX=10090 GN=Vdac1 PE=1 SV=3	117	Master Protein	TFDSSFsPNTGKK
FALSE	High	Phospho	S	8	100	LTFDTTFSPNTGK	6	0	0	Q60930	Voltage-dependent anion-selective channel protein 2 OS=Mus musculus OX=10090 GN=Vdac2 PE=1 SV=2	116	Master Protein	TFDTTFsPNTGKK
FALSE	High	Phospho	S	3	100	LVSPEPPPK	10	0	0	Q9Z2H5	Band 4.1-like protein 1 OS=Mus musculus OX=10090 GN=Epb41l1 PE=1 SV=2	378	Master Protein	TFFRLVsPEPPPK
FALSE	High	Phospho	S	3	100	GSSQPNLSTSYSEQEYGK	7	0	6	Q8CHU3	Epsin-2 OS=Mus musculus OX=10090 GN=Epn2 PE=1 SV=1	173	Master Protein	TFGRGSsQPNLST
FALSE	High	Phospho	S	4	100	THTSPPRAPSSPGR	16	3	0	Q640R3	Hepatocyte cell adhesion molecule OS=Mus musculus OX=10090 GN=Hepacam PE=1 SV=2	379	Master Protein	TGRTHTsPPRAPS
FALSE	High	Phospho	S	3	100	KFSLAATR	4	0	0	Q9JKK7	Tropomodulin-2 OS=Mus musculus OX=10090 GN=Tmod2 PE=1 SV=2	232	Master Protein	THVKKFsLAATRS
FALSE	High	Phospho	S	9	100	ASTIFLSKSQTDVR	2	2	0	Q8BGU5	Cyclin-Y OS=Mus musculus OX=10090 GN=Ccny PE=1 SV=1	73	Master Protein	TIFLSKsQTDVRE
FALSE	High	Phospho	S	3	100	SSSLSIPHEPK	5	0	0	Q4ACU6	SH3 and multiple ankyrin repeat domains protein 3 OS=Mus musculus OX=10090 GN=Shank3 PE=1 SV=3	1613	Master Protein	TILKSSsLSIPHE
FALSE	High	Phospho	S	3	100	SKSVENFFLR	5	0	0	Q8R1B0	SH3 and cysteine-rich domain-containing protein 2 OS=Mus musculus OX=10090 GN=Stac2 PE=1 SV=1	48	Master Protein	TILRSKsVENFFL
FALSE	High	Phospho	S	7	100	TIVMGASFR	6	0	0	Q93092	Transaldolase OS=Mus musculus OX=10090 GN=Taldo1 PE=1 SV=2	237	Master Protein	TIVMGAsFRNTGE
FALSE	High	Phospho	S	5	100	AQPGSPQALGGPHGPATAK	6	0	2	Q6P9K8	Caskin-1 OS=Mus musculus OX=10090 GN=Caskin1 PE=1 SV=2	791	Master Protein	TKAQPGsPQALGG
FALSE	High	Phospho	S	5	100	EFLFSPNDSASDIAK	4	0	0	Q9Z2M6	Ubiquitin-like protein 3 OS=Mus musculus OX=10090 GN=Ubl3 PE=1 SV=1	27	Master Protein	TKEFLFsPNDSAS
FALSE	High	Phospho	S	5	100	ENRQSIINPDWNFEK	1	0	0	P46460	Vesicle-fusing ATPase OS=Mus musculus OX=10090 GN=Nsf PE=1 SV=2	207	Master Protein	TKENRQsIINPDW
FALSE	High	Phospho	S	3	100	KQSEVEADLGYPGGK	5	0	0	Q8BPN8	DmX-like protein 2 OS=Mus musculus OX=10090 GN=Dmxl2 PE=1 SV=3	2636	Master Protein	TKKRKQsEVEADL
FALSE	High	Phospho	S	3	100	SESPPAELPSLR	6	2	0	G5E870	E3 ubiquitin-protein ligase TRIP12 OS=Mus musculus OX=10090 GN=Trip12 PE=1 SV=1	312	Master Protein	TKKRSEsPPAELP
FALSE	High	Phospho	S	3	100	VLSPPHTK	3	0	0	Q8BH48	Ubiquitin-associated protein 1 OS=Mus musculus OX=10090 GN=Ubap1 PE=1 SV=1	146	Master Protein	TKQKVLsPPHTKA
FALSE	High	Phospho	S	3	99.6	SPSIDSIQKDPR	3	0	0	O35927	Catenin delta-2 OS=Mus musculus OX=10090 GN=Ctnnd2 PE=1 SV=1	531	Master Protein	TLARSPsIDSIQK
FALSE	High	Phospho	S	3	100	RLSQRPTAEELEQR	2	0	0	Q501J7	Phosphatase and actin regulator 4 OS=Mus musculus OX=10090 GN=Phactr4 PE=1 SV=2	582	Master Protein	TLIRRLsQRPTAE
FALSE	High	Phospho	S	2	100	KSVLLMELEVNYGLK	1	0	0	Q9ESN6	Tripartite motif-containing protein 2 OS=Mus musculus OX=10090 GN=Trim2 PE=1 SV=1	220	Master Protein	TLNVRKsVLLMEL
FALSE	High	Phospho	S	3	100	AISLEGEPR	2	0	0	Q91XM9	Disks large homolog 2 OS=Mus musculus OX=10090 GN=Dlg2 PE=1 SV=2	414	Master Protein	TLQRAIsLEGEPR
FALSE	High	Phospho	S	3	100	SLSDPKPLSPTAEESAK	14	2	10	O88737	Protein bassoon OS=Mus musculus OX=10090 GN=Bsn PE=1 SV=4	2860	Master Protein	TLQRSLsDPKPLS
FALSE	High	Phospho	S	4	100	SAKSEESLTSLHAVDGDSK	3	1	0	Q811P8	Rho GTPase-activating protein 32 OS=Mus musculus OX=10090 GN=Arhgap32 PE=1 SV=2	706	Master Protein	TLRSAKsEESLTS
FALSE	High	Phospho	S	12	100	SNSTETLSPAKSPSSSTGSIASSR	7	0	0	Q9R1V6	Disintegrin and metalloproteinase domain-containing protein 22 OS=Mus musculus OX=10090 GN=Adam22 PE=1 SV=2	864	Master Protein	TLSPAKsPSSSTG
FALSE	High	Phospho	S	3	100	AASLRGGVGAPGSPSTPPTR	1	0	0	Q3UYC0	Protein phosphatase 1H OS=Mus musculus OX=10090 GN=Ppm1h PE=1 SV=1	210	Master Protein	TLTRAAsLRGGVG
FALSE	High	Phospho	S	1	100	SPNTAILIKDEAR	2	0	0	Q9QWI6	SRC kinase signaling inhibitor 1 OS=Mus musculus OX=10090 GN=Srcin1 PE=1 SV=2	293	Master Protein	TMGMLKsPNTAIL
FALSE	High	Phospho	S	3	100	KRSFGNPFEGSR	3	0	0	Q8C078	Calcium/calmodulin-dependent protein kinase kinase 2 OS=Mus musculus OX=10090 GN=Camkk2 PE=1 SV=2	495	Master Protein	TMIRKRsFGNPFE
FALSE	High	Phospho	S	4	100	KLDSKVNIIPIIAK	1	0	0	Q8C1B7	Septin-11 OS=Mus musculus OX=10090 GN=Septin11 PE=1 SV=4	174	Master Protein	TMKKLDsKVNIIP
FALSE	High	Phospho	S	9	100	TNTMNGSKSPVISRPK	23	0	0	Q03173	Protein enabled homolog OS=Mus musculus OX=10090 GN=Enah PE=1 SV=2	740	Master Protein	TMNGSKsPVISRP
FALSE	High	Phospho	S	3	100	TASFGGITVLTR	4	0	0	Q9DCB4	cAMP-regulated phosphoprotein 21 OS=Mus musculus OX=10090 GN=Arpp21 PE=1 SV=2	381	Master Protein	TMTKTAsFGGITV
FALSE	High	Phospho	S	10	100	GVVTNGLDVSPAEEK	94	0	4	P08553	Neurofilament medium polypeptide OS=Mus musculus OX=10090 GN=Nefm PE=1 SV=4	769	Master Protein	TNGLDVsPAEEKK
FALSE	High	Phospho	S	3	100	EHSPSESEKEVVIADPR	2	0	0	B1AY10	Transcriptional repressor NF-X1 OS=Mus musculus OX=10090 GN=Nfx1 PE=1 SV=1	147	Master Protein	TNPREHsPSESEK
FALSE	High	Phospho	S	3	99.6	TGSPLTVATGNDQAATEAK	24	8	3	Q8VD37	SH3-containing GRB2-like protein 3-interacting protein 1 OS=Mus musculus OX=10090 GN=Sgip1 PE=1 SV=1	265	Master Protein	TPPRTGsPLTVAT
FALSE	High	Phospho	S	9	100	SKTPPSNLSPIEDASPTEELR	4	8	11	O88737	Protein bassoon OS=Mus musculus OX=10090 GN=Bsn PE=1 SV=4	1108	Master Protein	TPPSNLsPIEDAS
FALSE	High	Phospho	S	4	100	GGLSPPGHSPGPPR	2	0	0	O70507	Potassium/sodium hyperpolarization-activated cyclic nucleotide-gated channel 4 OS=Mus musculus OX=10090 GN=Hcn4 PE=1 SV=2	1011	Master Protein	TPRGGLsPPGHSP
FALSE	High	Phospho	T	15	99.2	NLGTPTSSTPRPSITPTK	2	0	4	Q80X80	Phospholipid transfer protein C2CD2L OS=Mus musculus OX=10090 GN=C2cd2l PE=1 SV=3	428	Master Protein	TPRPSItPTKKIE
FALSE	High	Phospho	S	16	100	SVTSNQSDGTQESCESPDVLDR	2	0	14	Q9QYF9	Protein NDRG3 OS=Mus musculus OX=10090 GN=Ndrg3 PE=1 SV=1	361	Master Protein	TQESCEsPDVLDR
FALSE	High	Phospho	S	15	100	VQTELKEETQPLSHSPK	2	0	0	B9EJ80	PDZ domain-containing protein 8 OS=Mus musculus OX=10090 GN=Pdzd8 PE=1 SV=1	515	Master Protein	TQPLSHsPKRTPT
FALSE	High	Phospho	T	4	100	GLKTVFDEAIR	1	0	0	P63001	Ras-related C3 botulinum toxin substrate 1 OS=Mus musculus OX=10090 GN=Rac1 PE=1 SV=1	167	Master Protein	TQRGLKtVFDEAI
FALSE	High	Phospho	S	14	100	ILDTSSLTQSAPASPTNK	2	0	0	Q8K4Q0	Regulatory-associated protein of mTOR OS=Mus musculus OX=10090 GN=Rptor PE=1 SV=1	863	Master Protein	TQSAPAsPTNKGM
FALSE	High	Phospho	S	5	100	DRSPSPLRGNVVPSPLPTR	8	0	0	Q9CR86	Calcium-regulated heat stable protein 1 OS=Mus musculus OX=10090 GN=Carhsp1 PE=1 SV=1	33	Master Protein	TRDRSPsPLRGNV
FALSE	High	Phospho	S	5	100	NSWDSPAFSNDVIR	2	0	0	Q8R0S2	IQ motif and SEC7 domain-containing protein 1 OS=Mus musculus OX=10090 GN=Iqsec1 PE=1 SV=2	513	Master Protein	TRNSWDsPAFSND
FALSE	High	Phospho	S	4	100	MSKSPVDSSVLEGVK	3	2	0	Q8C437	PEX5-related protein OS=Mus musculus OX=10090 GN=Pex5l PE=1 SV=2	388	Master Protein	TRRMSKsPVDSSV
FALSE	High	Phospho	S	3	98.9	HSSYPAGTEEDEGMEEELSPFR	4	0	0	Q61337	Bcl2-associated agonist of cell death OS=Mus musculus OX=10090 GN=Bad PE=1 SV=1	112	Master Protein	TRSRHSsYPAGTE
FALSE	High	Phospho	S	3	100	LASVSADAEVAR	1	0	0	P20357	Microtubule-associated protein 2 OS=Mus musculus OX=10090 GN=Map2 PE=1 SV=2	823	Master Protein	TRSRLAsVSADAE
FALSE	High	Phospho	S	8	98.7	STSAPQMSPGSSDNQSSSPQPAQQK	5	0	58	Q80X50	Ubiquitin-associated protein 2-like OS=Mus musculus OX=10090 GN=Ubap2l PE=1 SV=1	487	Master Protein	TSAPQMsPGSSDN
FALSE	High	Phospho	S	7	100	TSASIGSLCADAR	2	0	12	P60202	Myelin proteolipid protein OS=Mus musculus OX=10090 GN=Plp1 PE=1 SV=2	199	Master Protein	TSASIGsLCADAR
FALSE	High	Phospho	S	2	98.5	DSLSTHTSPSQSPNSVHGSR	1	0	0	Q80Y56	Rabenosyn-5 OS=Mus musculus OX=10090 GN=Rbsn PE=1 SV=1	208	Master Protein	TSASKDsLSTHTS
FALSE	High	Phospho	S	15	100	EKEVDGLLTSDPMGSPVSSK	2	0	0	Q7TQH0	Ataxin-2-like protein OS=Mus musculus OX=10090 GN=Atxn2l PE=1 SV=1	597	Master Protein	TSDPMGsPVSSKT
FALSE	High	Phospho	S	7	100	TSETSISPPGSSIGSPNR	1	1	0	Q69ZX8	Actin-binding LIM protein 3 OS=Mus musculus OX=10090 GN=Ablim3 PE=1 SV=2	282	Master Protein	TSETSIsPPGSSI
FALSE	High	Phospho	S	7	100	TSFSVGSDDELGPIR	6	0	0	Q91YM2	Rho GTPase-activating protein 35 OS=Mus musculus OX=10090 GN=Arhgap35 PE=1 SV=3	1179	Master Protein	TSFSVGsDDELGP
FALSE	High	Phospho	S	1	100	SHTFLPK	2	0	0	P16330	2',3'-cyclic-nucleotide 3'-phosphodiesterase OS=Mus musculus OX=10090 GN=Cnp PE=1 SV=3	9	Master Protein	TSFTRKsHTFLPK
FALSE	High	Phospho	S	9	99.5	AETSLGIPSPTEISAEVK	2	0	0	Q8VE88	Protein FAM114A2 OS=Mus musculus OX=10090 GN=Fam114a2 PE=1 SV=2	119	Master Protein	TSLGIPsPTEISA
FALSE	High	Phospho	T	12	100	IQQALTSPLPVTPPLEGTHR	4	0	0	Q501J7	Phosphatase and actin regulator 4 OS=Mus musculus OX=10090 GN=Phactr4 PE=1 SV=2	425	Master Protein	TSPLPVtPPLEGT
FALSE	High	Phospho	S	1	100	SLQSLLGPSSK	2	0	0	Q9D2V7	Coronin-7 OS=Mus musculus OX=10090 GN=Coro7 PE=1 SV=2	459	Master Protein	TSPSQRsLQSLLG
FALSE	High	Phospho	S	9	99.4	SETSSNPSSPEICPNK	5	2	1	Q5SVL6	Rap1 GTPase-activating protein 2 OS=Mus musculus OX=10090 GN=Rap1gap2 PE=1 SV=1	594	Master Protein	TSSNPSsPEICPN
FALSE	High	Phospho	S	10	99.9	THSTSSSIGSGESPFSR	1	0	0	Q9QYF9	Protein NDRG3 OS=Mus musculus OX=10090 GN=Ndrg3 PE=1 SV=1	338	Master Protein	TSSSIGsGESPFS
FALSE	High	Phospho	S	9	100	SATSSSPGSPIHSLETSL	10	0	20	Q9R0K7	Plasma membrane calcium-transporting ATPase 2 OS=Mus musculus OX=10090 GN=Atp2b2 PE=1 SV=2	1189	Master Protein	TSSSPGsPIHSLE
FALSE	High	Phospho	S	9	100	SATSSSPGSPIHSLETSL	0	0	0	G5E829	Plasma membrane calcium-transporting ATPase 1 OS=Mus musculus OX=10090 GN=Atp2b1 PE=1 SV=1	1211	Master Protein	TSSSPGsPLHSLE
FALSE	High	Phospho	S	7	100	TSTAPSSPGVDSVPLQR	8	1	0	O35927	Catenin delta-2 OS=Mus musculus OX=10090 GN=Ctnnd2 PE=1 SV=1	458	Master Protein	TSTAPSsPGVDSV
FALSE	High	Phospho	S	3	100	TYSLGSALRPSTSR	2	0	0	P20152	Vimentin OS=Mus musculus OX=10090 GN=Vim PE=1 SV=3	39	Master Protein	TSTRTYsLGSALR
FALSE	High	Phospho	S	12	100	NSAGGTSVGWDSPPASPLQR	4	1	0	Q61234	Alpha-1-syntrophin OS=Mus musculus OX=10090 GN=Snta1 PE=1 SV=1	183	Master Protein	TSVGWDsPPASPL
FALSE	High	Phospho	S	3	100	SKSCDDGLNTFRDEGR	3	1	0	Q69ZH9	Rho GTPase-activating protein 23 OS=Mus musculus OX=10090 GN=Arhgap23 PE=1 SV=2	619	Master Protein	TTERSKsCDDGLN
FALSE	High	Phospho	T	3	100	AETPPSHQAGTQLNR	3	0	0	Q3UHC0	Trinucleotide repeat-containing gene 6C protein OS=Mus musculus OX=10090 GN=Tnrc6c PE=1 SV=2	776	Master Protein	TTHRAEtPPSHQA
FALSE	High	Phospho	T	7	100	TTPSPKTPPGSGEPPK	109	5	6	P10637	Microtubule-associated protein tau OS=Mus musculus OX=10090 GN=Mapt PE=1 SV=3	473	Master Protein	TTPSPKtPPGSGE
FALSE	High	Phospho	S	12	99.4	GGSPLTTTQGGSPTKLQR	4	0	2	O35927	Catenin delta-2 OS=Mus musculus OX=10090 GN=Ctnnd2 PE=1 SV=1	273	Master Protein	TTTQGGsPTKLQR
FALSE	High	Phospho	S	3	100	VGSPLTLTDAQTR	4	0	0	Q68FH0	Plakophilin-4 OS=Mus musculus OX=10090 GN=Pkp4 PE=1 SV=1	313	Master Protein	TTTRVGsPLTLTD
FALSE	High	Phospho	S	8	98.8	DTTVISHSPNTSYDTALEAR	1	2	0	Q8VHG2	Angiomotin OS=Mus musculus OX=10090 GN=Amot PE=1 SV=3	693	Master Protein	TTVISHsPNTSYD
FALSE	High	Phospho	S	10	100	ADPTVQLAPSPPKSPK	2	0	2	Q9QYX7	Protein piccolo OS=Mus musculus OX=10090 GN=Pclo PE=1 SV=4	3545	Master Protein	TVQLAPsPPKSPK
FALSE	High	Phospho	S	3	100	RYSDFEWLR	5	0	0	O70492	Sorting nexin-3 OS=Mus musculus OX=10090 GN=Snx3 PE=1 SV=3	72	Master Protein	TVRRRYsDFEWLR
FALSE	High	Phospho	S	4	100	SSQSFDSSLHGAGSGVSR	3	0	0	Q68FF7	SLAIN motif-containing protein 1 OS=Mus musculus OX=10090 GN=Slain1 PE=1 SV=1	429	Master Protein	TVRSSQsFDSSLH
FALSE	High	Phospho	S	12	100	GKVPVTYLELLS	13	0	0	Q8R3V5	Endophilin-B2 OS=Mus musculus OX=10090 GN=Sh3glb2 PE=1 SV=2	400	Master Protein	TYLELLs
FALSE	High	Phospho	S	8	100	YVAAAFPSACGK	5	0	0	Q8BH04	Phosphoenolpyruvate carboxykinase [GTP], mitochondrial OS=Mus musculus OX=10090 GN=Pck2 PE=1 SV=1	304	Master Protein	VAAAFPsACGKTN
FALSE	High	Phospho	Y	17	100	LPNLVDMAAQVAAGMAYIER	4	0	0	P39688	Tyrosine-protein kinase Fyn OS=Mus musculus OX=10090 GN=Fyn PE=1 SV=4	380	Master Protein	VAAGMAyIERMNY
FALSE	High	Phospho	S	7	100	VAGQDGSVVQFK	1	0	5	P61957	Small ubiquitin-related modifier 2 OS=Mus musculus OX=10090 GN=Sumo2 PE=1 SV=1	28	Master Protein	VAGQDGsVVQFKI
FALSE	High	Phospho	S	7	99.3	VALAAGSPTRPPPAR	4	1	0	A2AJA9	Apical junction component 1 homolog OS=Mus musculus OX=10090 GN=Ajm1 PE=1 SV=1	854	Master Protein	VALAAGsPTRPPP
FALSE	High	Phospho	S	11	100	SSPNVANQPPSPGGK	2	0	0	Q9QZQ1	Afadin OS=Mus musculus OX=10090 GN=Afdn PE=1 SV=3	1182	Master Protein	VANQPPsPGGKGP
FALSE	High	Phospho	S	10	100	KVQVAPLQGSPPLSHDDR	10	0	0	Q9Z0U1	Tight junction protein ZO-2 OS=Mus musculus OX=10090 GN=Tjp2 PE=1 SV=2	107	Master Protein	VAPLQGsPPLSHD
FALSE	High	Phospho	S	4	100	LNFSHGTHEYHAETIK	1	0	4	P52480	Pyruvate kinase PKM OS=Mus musculus OX=10090 GN=Pkm PE=1 SV=4	77	Master Protein	VARLNFsHGTHEY
FALSE	High	Phospho	S	17	100	AAASVVSGPPVASDCASPGDSAR	6	0	0	Q6P9K8	Caskin-1 OS=Mus musculus OX=10090 GN=Caskin1 PE=1 SV=2	1363	Master Protein	VASDCAsPGDSAR
FALSE	High	Phospho	S	8	99.5	DVATSPISPTENNTTPPDALTR	11	28	119	O88643	Serine/threonine-protein kinase PAK 1 OS=Mus musculus OX=10090 GN=Pak1 PE=1 SV=1	223	Master Protein	VATSPIsPTENNT
FALSE	High	Phospho	T	13	100	GLYDGPVCEVSVTPK	83	13	5	O08553	Dihydropyrimidinase-related protein 2 OS=Mus musculus OX=10090 GN=Dpysl2 PE=1 SV=2	509	Master Protein	VCEVSVtPKTVTP
FALSE	High	Phospho	S	9	100	ASVCNLQISPK	2	0	0	Q61194	Phosphatidylinositol 4-phosphate 3-kinase C2 domain-containing subunit alpha OS=Mus musculus OX=10090 GN=Pik3c2a PE=1 SV=2	261	Master Protein	VCNLQIsPKSEDI
FALSE	High	Phospho	S	3	99.4	SASASPLTPCSAPR	4	0	0	A2AJI0	MAP7 domain-containing protein 1 OS=Mus musculus OX=10090 GN=Map7d1 PE=1 SV=1	368	Master Protein	VCPRSAsASPLTP
FALSE	High	Phospho	S	3	100	ITSPLMEPSSIEK	7	0	0	Q9Z2U1	Proteasome subunit alpha type-5 OS=Mus musculus OX=10090 GN=Psma5 PE=1 SV=1	56	Master Protein	VEKRITsPLMEPS
FALSE	High	Phospho	S	7	100	VEKYEISPEAYER	3	0	0	Q9D1E6	Tubulin-folding cofactor B OS=Mus musculus OX=10090 GN=Tbcb PE=1 SV=2	110	Master Protein	VEKYEIsPEAYER
FALSE	High	Phospho	S	10	100	EALVEPASESPRPALAR	17	3	2	P70441	Na(+)/H(+) exchange regulatory cofactor NHE-RF1 OS=Mus musculus OX=10090 GN=Slc9a3r1 PE=1 SV=3	275	Master Protein	VEPASEsPRPALA
FALSE	High	Phospho	S	4	100	VTKSPGETSKPRPFAGGGYR	11	1	0	Q9CZ44	NSFL1 cofactor p47 OS=Mus musculus OX=10090 GN=Nsfl1c PE=1 SV=1	140	Master Protein	VERVTKsPGETSK
FALSE	High	Phospho	T	13	100	GMYDGPVFDLTTTPK	31	84	10	Q62188	Dihydropyrimidinase-related protein 3 OS=Mus musculus OX=10090 GN=Dpysl3 PE=1 SV=1	509	Master Protein	VFDLTTtPKGGTP
FALSE	High	Phospho	S	7	100	VFVGGLSPDTSEEQIK	3	0	0	Q9Z130	Heterogeneous nuclear ribonucleoprotein D-like OS=Mus musculus OX=10090 GN=Hnrnpdl PE=1 SV=1	122	Master Protein	VFVGGLsPDTSEE
FALSE	High	Phospho	S	8	100	WVHFSDASPEHVTPELTPR	29	13	2	Q8VD37	SH3-containing GRB2-like protein 3-interacting protein 1 OS=Mus musculus OX=10090 GN=Sgip1 PE=1 SV=1	319	Master Protein	VHFSDAsPEHVTP
FALSE	High	Phospho	S	4	100	GSESPNSFLDQEYR	5	1	0	Q80YA9	Connector enhancer of kinase suppressor of ras 2 OS=Mus musculus OX=10090 GN=Cnksr2 PE=1 SV=1	390	Master Protein	VHKGSEsPNSFLD
FALSE	High	Phospho	S	1	99.6	SPTSPVPVPVM	3	5	0	P63318	Protein kinase C gamma type OS=Mus musculus OX=10090 GN=Prkcg PE=1 SV=1	687	Master Protein	VHPDARsPTSPVP
FALSE	High	Phospho	S	13	100	IINLGPVHPGPLSPEPQPMGVR	6	0	0	Q3TWL2	Type 1 phosphatidylinositol 4,5-bisphosphate 4-phosphatase OS=Mus musculus OX=10090 GN=Pip4p1 PE=1 SV=1	169	Master Protein	VHPGPLsPEPQPM
FALSE	High	Phospho	S	3	100	YLSFTPPEK	7	0	0	Q8CIN4	Serine/threonine-protein kinase PAK 2 OS=Mus musculus OX=10090 GN=Pak2 PE=1 SV=1	141	Master Protein	VKQKYLsFTPPEK
FALSE	High	Phospho	S	4	100	QAQSPGGVSSEVEVLK	4	0	0	P60469	Liprin-alpha-3 OS=Mus musculus OX=10090 GN=Ppfia3 PE=1 SV=2	142	Master Protein	VKRQAQsPGGVSS
FALSE	High	Phospho	S	4	100	QAQSPSGVSSEVEVLK	2	0	0	Q8BSS9	Liprin-alpha-2 OS=Mus musculus OX=10090 GN=Ppfia2 PE=1 SV=2	163	Master Protein	VKRQAQsPSGVSS
FALSE	High	Phospho	S	5	100	SPPLSPVGTTPVK	3	0	16	Q922M7	Ashwin OS=Mus musculus OX=10090 PE=1 SV=1	193	Master Protein	VKSPPLsPVGTTP
FALSE	High	Phospho	S	7	100	VLGATLSPELIQK	2	0	0	Q11011	Puromycin-sensitive aminopeptidase OS=Mus musculus OX=10090 GN=Npepps PE=1 SV=2	789	Master Protein	VLGATLsPELIQK
FALSE	High	Phospho	S	3	99.5	SKSEEAHAEDSVMDHHFR	37	6	5	Q9CY58	Plasminogen activator inhibitor 1 RNA-binding protein OS=Mus musculus OX=10090 GN=Serbp1 PE=1 SV=2	329	Master Protein	VLHKSKsEEAHAE
FALSE	High	Phospho	S	4	100	SCSSPVFSR	3	0	0	Q9Z140	Copine-6 OS=Mus musculus OX=10090 GN=Cpne6 PE=1 SV=1	68	Master Protein	VLRSCSsPVFSRV
FALSE	High	Phospho	S	3	100	NASVPNLR	5	0	0	Q9CWE0	Mitochondrial fission regulator 1-like OS=Mus musculus OX=10090 GN=Mtfr1l PE=1 SV=1	100	Master Protein	VMQRNAsVPNLRG
FALSE	High	Phospho	T	3	100	KRTPNEAPSVLEPK	3	0	0	A2AJT4	Arginine/serine-rich protein PNISR OS=Mus musculus OX=10090 GN=Pnisr PE=1 SV=1	485	Master Protein	VNDKKRtPNEAPS
FALSE	High	Phospho	S	3	100	MDSFDEDLARPSGLLAQER	5	0	0	Q569Z6	Thyroid hormone receptor-associated protein 3 OS=Mus musculus OX=10090 GN=Thrap3 PE=1 SV=1	572	Master Protein	VNVRMDsFDEDLA
FALSE	High	Phospho	S	19	100	AETSESSGSAPAVPEASASPK	3	2	0	Q9Z2D6	Methyl-CpG-binding protein 2 OS=Mus musculus OX=10090 GN=Mecp2 PE=1 SV=1	80	Master Protein	VPEASAsPKQRRS
FALSE	High	Phospho	S	14	100	TQPDGTSVPGEPASPISQR	1	1	0	E9Q7G0	Nuclear mitotic apparatus protein 1 OS=Mus musculus OX=10090 GN=Numa1 PE=1 SV=1	1739	Master Protein	VPGEPAsPISQRL
FALSE	High	Phospho	S	3	100	TKSPAEEELTPSAVVR	10	3	0	Q7TQG1	Pleckstrin homology domain-containing family A member 6 OS=Mus musculus OX=10090 GN=Plekha6 PE=1 SV=1	901	Master Protein	VPPRTKsPAEEEL
FALSE	High	Phospho	S	8	100	LVPSDKLSPR	3	0	0	Q6A065	Centrosomal protein of 170 kDa OS=Mus musculus OX=10090 GN=Cep170 PE=1 SV=2	1188	Master Protein	VPSDKLsPRTRAN
FALSE	High	Phospho	S	14	100	KTVFAGAVPVLPASPPPK	11	0	0	Q60902	Epidermal growth factor receptor substrate 15-like 1 OS=Mus musculus OX=10090 GN=Eps15l1 PE=1 SV=3	229	Master Protein	VPVLPAsPPPKDS
FALSE	High	Phospho	S	3	100	RESPPAGQKTPDSGHVSQEPK	2	0	0	A2ALS5	Rap1 GTPase-activating protein 1 OS=Mus musculus OX=10090 GN=Rap1gap PE=1 SV=2	515	Master Protein	VQEKREsPPAGQK
FALSE	High	Phospho	S	4	100	LGGSVELVDIGK	4	0	0	Q9D1A2	Cytosolic non-specific dipeptidase OS=Mus musculus OX=10090 GN=Cndp2 PE=1 SV=1	58	Master Protein	VQRLGGsVELVDI
FALSE	High	Phospho	S	4	100	SKLSPVLDGVSELR	3	1	0	Q64336	T-box brain protein 1 OS=Mus musculus OX=10090 GN=Tbr1 PE=1 SV=2	84	Master Protein	VQRSKLsPVLDGV
FALSE	High	Phospho	S	3	100	IGSLDNITHVPGGGNK	10	0	25	P10637	Microtubule-associated protein tau OS=Mus musculus OX=10090 GN=Mapt PE=1 SV=3	648	Master Protein	VQSKIGsLDNITH
FALSE	High	Phospho	S	5	99.1	ANSKSEGSPVLPHEPSK	1	0	0	P83510	Traf2 and NCK-interacting protein kinase OS=Mus musculus OX=10090 GN=Tnik PE=1 SV=2	737	Master Protein	VRANSKsEGSPVL
FALSE	High	Phospho	S	15	98.9	GVGVPSSPVRAPPDSPTTPVR	1	1	7	Q6PCN3	Tau-tubulin kinase 1 OS=Mus musculus OX=10090 GN=Ttbk1 PE=1 SV=3	441	Master Protein	VRAPPDsPTTPVR
FALSE	High	Phospho	S	3	100	KLSLTSSLNSR	2	0	0	P70392	Ras-specific guanine nucleotide-releasing factor 2 OS=Mus musculus OX=10090 GN=Rasgrf2 PE=1 SV=2	745	Master Protein	VRARKLsLTSSLN
FALSE	High	Phospho	S	5	100	DSCSSPPSLNYGK	8	0	0	A2ALU4	Protein Shroom2 OS=Mus musculus OX=10090 GN=Shroom2 PE=1 SV=1	1165	Master Protein	VRDSCSsPPSLNY
FALSE	High	Phospho	S	3	100	NKSNEDQSMGNWQIR	2	0	2	P48678	Prelamin-A/C OS=Mus musculus OX=10090 GN=Lmna PE=1 SV=2	458	Master Protein	VRLRNKsNEDQSM
FALSE	High	Phospho	S	1	100	SQDLGVQFPGDR	1	0	0	Q924A2	Protein capicua homolog OS=Mus musculus OX=10090 GN=Cic PE=1 SV=2	225	Master Protein	VRQVRRsQDLGVQ
FALSE	High	Phospho	S	3	100	IGSTENLKHQPGGGK	1	2	0	P10637	Microtubule-associated protein tau OS=Mus musculus OX=10090 GN=Mapt PE=1 SV=3	554	Master Protein	VRSKIGsTENLKH
FALSE	High	Phospho	S	10	99.4	VAVVRTPPKSPSASK	2	0	9	P10637	Microtubule-associated protein tau OS=Mus musculus OX=10090 GN=Mapt PE=1 SV=3	527	Master Protein	VRTPPKsPSASKS
FALSE	High	Phospho	S	1	99.1	SPSPSPLPSPSPGSGPSAGPR	1	5	3	Q4ACU6	SH3 and multiple ankyrin repeat domains protein 3 OS=Mus musculus OX=10090 GN=Shank3 PE=1 SV=3	1636	Master Protein	VSARSRsPSPSPL
FALSE	High	Phospho	S	8	99.3	DVSDERLSPAKSPSLSPSPPSPIEK	1	2	2	P14873	Microtubule-associated protein 1B OS=Mus musculus OX=10090 GN=Map1b PE=1 SV=2	1247	Master Protein	VSDERLsPAKSPS
FALSE	High	Phospho	S	8	100	TVSPGSVSPIHGQGQAVENLK	5	1	0	Q9Z0R6	Intersectin-2 OS=Mus musculus OX=10090 GN=Itsn2 PE=1 SV=2	843	Master Protein	VSPGSVsPIHGQG
FALSE	High	Phospho	S	3	100	AASPAKPSSLDLVPNLPR	6	3	2	Q8CC35	Synaptopodin OS=Mus musculus OX=10090 GN=Synpo PE=1 SV=2	833	Master Protein	VSPRAAsPAKPSS
FALSE	High	Phospho	S	9	98.9	TSVSSVSASPSRFR	1	0	0	P19246	Neurofilament heavy polypeptide OS=Mus musculus OX=10090 GN=Nefh PE=1 SV=3	61	Master Protein	VSSVSAsPSRFRG
FALSE	High	Phospho	S	3	100	ELSLDDPEVEQVR	2	0	0	Q3THG9	Alanyl-tRNA editing protein Aarsd1 OS=Mus musculus OX=10090 GN=Aarsd1 PE=1 SV=2	174	Master Protein	VSVRELsLDDPEV
FALSE	High	Phospho	S	4	100	YVESDDEKPTDENVNEK	2	0	0	Q61687	Transcriptional regulator ATRX OS=Mus musculus OX=10090 GN=Atrx PE=1 SV=3	92	Master Protein	VTKYVEsDDEKPT
FALSE	High	Phospho	T	3	100	TVTPASSAKTSPAKQQAPPVR	21	0	26	O08553	Dihydropyrimidinase-related protein 2 OS=Mus musculus OX=10090 GN=Dpysl2 PE=1 SV=2	514	Master Protein	VTPKTVtPASSAK
FALSE	High	Phospho	S	15	98.4	HSSDINHLVTQGRESPEGSYTDDANQEVR	3	0	0	Q8K012	Formin-binding protein 1-like OS=Mus musculus OX=10090 GN=Fnbp1l PE=1 SV=2	501	Master Protein	VTQGREsPEGSYT
FALSE	High	Phospho	S	3	100	TLSIDKGF	4	0	2	P12382	ATP-dependent 6-phosphofructokinase, liver type OS=Mus musculus OX=10090 GN=Pfkl PE=1 SV=4	775	Master Protein	VTRRTLsIDKGF
FALSE	High	Phospho	S	13	98	TARGAAVTRSMASGGGVPTDEEQATGLER	1	0	0	P19536	Cytochrome c oxidase subunit 5B, mitochondrial OS=Mus musculus OX=10090 GN=Cox5b PE=1 SV=1	32	Master Protein	VTRSMAsGGGVPT
FALSE	High	Phospho	S	13	99.7	AQSPSYVTSTGVSPSR	2	2	1	Q68FH0	Plakophilin-4 OS=Mus musculus OX=10090 GN=Pkp4 PE=1 SV=1	230	Master Protein	VTSTGVsPSRGSL
FALSE	High	Phospho	S	13	100	NLAKPGVTSTSDSEDEDDQEGEK	11	0	9	Q99JF8	PC4 and SFRS1-interacting protein OS=Mus musculus OX=10090 GN=Psip1 PE=1 SV=1	274	Master Protein	VTSTSDsEDEDDQ
FALSE	High	Phospho	S	12	99.6	FGEAVVVGRPGSGDGDSDQSR	1	0	0	Q61290	Voltage-dependent R-type calcium channel subunit alpha-1E OS=Mus musculus OX=10090 GN=Cacna1e PE=1 SV=1	15	Master Protein	VVGRPGsGDGDSD
FALSE	High	Phospho	T	3	100	SATLPLPAR	3	0	0	Q62417	Sorbin and SH3 domain-containing protein 1 OS=Mus musculus OX=10090 GN=Sorbs1 PE=1 SV=2	286	Master Protein	VVKRSAtLPLPAR
FALSE	High	Phospho	S	10	100	EQDVVPFQESPK	8	0	0	D3YZU1	SH3 and multiple ankyrin repeat domains protein 1 OS=Mus musculus OX=10090 GN=Shank1 PE=1 SV=1	413	Master Protein	VVPFQEsPKYAAR
FALSE	High	Phospho	S	19	99.6	TDHGAEIVYKSPVVSGDTSPR	6	46	40	P10637	Microtubule-associated protein tau OS=Mus musculus OX=10090 GN=Mapt PE=1 SV=3	696	Master Protein	VVSGDTsPRHLSN
FALSE	High	Phospho	S	12	100	AVSTVVVTTAPSPK	5	0	0	Q6PIJ4	Nuclear factor related to kappa-B-binding protein OS=Mus musculus OX=10090 GN=Nfrkb PE=1 SV=1	1288	Master Protein	VVTTAPsPKQAPE
FALSE	High	Phospho	S	7	100	VVVDALSGLK	3	0	5	P30275	Creatine kinase U-type, mitochondrial OS=Mus musculus OX=10090 GN=Ckmt1 PE=1 SV=1	197	Master Protein	VVVDALsGLKGDL
FALSE	High	Phospho	T	13	100	GMYDGPVYEVPATPK	8	0	0	P97427	Dihydropyrimidinase-related protein 1 OS=Mus musculus OX=10090 GN=Crmp1 PE=1 SV=1	509	Master Protein	VYEVPAtPKHAAP
FALSE	High	Phospho	T	9	100	INVYYNEATGGK	1	0	3	P68372	Tubulin beta-4B chain OS=Mus musculus OX=10090 GN=Tubb4b PE=1 SV=1	55	Master Protein	VYYNEAtGGKYVP
FALSE	High	Phospho	T	9	100	INVYYNEATGGNYVPR	4	0	0	Q9D6F9	Tubulin beta-4A chain OS=Mus musculus OX=10090 GN=Tubb4a PE=1 SV=3	55	Master Protein	VYYNEAtGGNYVP
FALSE	High	Phospho	S	7	100	WAHDKFSGEEGEIEDDESGTENREEK	1	0	0	Q569Z6	Thyroid hormone receptor-associated protein 3 OS=Mus musculus OX=10090 GN=Thrap3 PE=1 SV=1	924	Master Protein	WAHDKFsGEEGEI
FALSE	High	Phospho	S	4	100	LVTSDPEINTK	3	0	2	O35685	Nuclear migration protein nudC OS=Mus musculus OX=10090 GN=Nudc PE=1 SV=1	261	Master Protein	WNRLVTsDPEINT
FALSE	High	Phospho	S	9	100	RPWPQHQCSAPADLGYEGR	7	0	0	Q80TL0	Protein phosphatase 1E OS=Mus musculus OX=10090 GN=Ppm1e PE=1 SV=2	532	Master Protein	WPQHQCsAPADLG
FALSE	High	Phospho	S	3	100	SDSLILDHQWELEK	6	0	0	P33173	Kinesin-like protein KIF1A OS=Mus musculus OX=10090 GN=Kif1a PE=1 SV=2	1375	Master Protein	WRPRSDsLILDHQ
FALSE	High	Phospho	S	5	100	SAPPSPPPPGTR	4	0	0	Q3U1Z5	G-protein-signaling modulator 3 OS=Mus musculus OX=10090 GN=Gpsm3 PE=1 SV=2	38	Master Protein	WRSAPPsPPPPGT
FALSE	High	Phospho	S	7	100	YALYDASFETK	1	1	2	Q9R0P5	Destrin OS=Mus musculus OX=10090 GN=Dstn PE=1 SV=3	88	Master Protein	YALYDAsFETKES
FALSE	High	Phospho	S	10	100	DGKYDLDFKSPADPSR	14	0	13	P17183	Gamma-enolase OS=Mus musculus OX=10090 GN=Eno2 PE=1 SV=2	263	Master Protein	YDLDFKsPADPSR
FALSE	High	Phospho	S	10	99.2	FDLYDVDSKSPDLSK	1	0	0	Q8JZW4	Copine-5 OS=Mus musculus OX=10090 GN=Cpne5 PE=1 SV=1	103	Master Protein	YDVDSKsPDLSKH
FALSE	High	Phospho	S	10	99.5	FDLYDVDSKSPNLSK	1	0	0	Q9DC53	Copine-8 OS=Mus musculus OX=10090 GN=Cpne8 PE=2 SV=3	117	Master Protein	YDVDSKsPNLSKH
FALSE	High	Phospho	Y	1	100	YLLDVLNK	3	0	0	P58854	Gamma-tubulin complex component 3 OS=Mus musculus OX=10090 GN=Tubgcp3 PE=1 SV=2	542	Master Protein	YFETSKyLLDVLN
FALSE	High	Phospho	S	2	100	NSPGLLVSPGNLNK	8	0	0	Q8CFN5	Myocyte-specific enhancer factor 2C OS=Mus musculus OX=10090 GN=Mef2c PE=1 SV=2	222	Master Protein	YGNPRNsPGLLVS
FALSE	High	Phospho	S	7	100	YGYTHLSTGDLLR	5	2	1	Q9R0Y5	Adenylate kinase isoenzyme 1 OS=Mus musculus OX=10090 GN=Ak1 PE=1 SV=1	38	Master Protein	YGYTHLsTGDLLR
FALSE	High	Phospho	S	9	100	IDYIAGLDSR	3	0	0	P08030	Adenine phosphoribosyltransferase OS=Mus musculus OX=10090 GN=Aprt PE=1 SV=2	66	Master Protein	YIAGLDsRGFLFG
FALSE	High	Phospho	S	11	100	ENVEYIEREESDGEYDEFGRK	2	0	0	Q9R020	Zinc finger Ran-binding domain-containing protein 2 OS=Mus musculus OX=10090 GN=Zranb2 PE=1 SV=2	120	Master Protein	YIEREEsDGEYDE
FALSE	High	Phospho	S	9	100	LGYILTCPSNLGTGLR	3	0	1	P30275	Creatine kinase U-type, mitochondrial OS=Mus musculus OX=10090 GN=Ckmt1 PE=1 SV=1	319	Master Protein	YILTCPsNLGTGL
FALSE	High	Phospho	S	3	100	SLSPVAAPPLREPR	3	0	0	Q6PHZ5	Putative RNA-binding protein 15B OS=Mus musculus OX=10090 GN=Rbm15b PE=1 SV=2	263	Master Protein	YKQRSLsPVAAPP
FALSE	High	Phospho	S	17	100	AKTDHGAEIVYKSPVVSGDTSPR	1	1	59	P10637	Microtubule-associated protein tau OS=Mus musculus OX=10090 GN=Mapt PE=1 SV=3	692	Master Protein	YKSPVVsGDTSPR
FALSE	High	Phospho	S	9	100	GSYLTHEASGLDEQGEAR	5	1	1	Q8R464	Cell adhesion molecule 4 OS=Mus musculus OX=10090 GN=Cadm4 PE=1 SV=1	361	Master Protein	YLTHEAsGLDEQG
FALSE	High	Phospho	S	9	100	EDYQEILDSPIK	6	0	0	D3YVE8	Solute carrier family 35 member G2 OS=Mus musculus OX=10090 GN=Slc35g2 PE=1 SV=1	409	Master Protein	YQEILDsPIK
FALSE	High	Phospho	S	5	100	RLPASDGLDLSQAAAR	1	0	5	P46660	Alpha-internexin OS=Mus musculus OX=10090 GN=Ina PE=1 SV=3	72	Master Protein	YRRLPAsDGLDLS
FALSE	High	Phospho	S	5	100	YHGHSMSDPGVSYR	22	13	0	P35486	Pyruvate dehydrogenase E1 component subunit alpha, somatic form, mitochondrial OS=Mus musculus OX=10090 GN=Pdha1 PE=1 SV=1	293	Master Protein	YRYHGHsMSDPGV
FALSE	High	Phospho	S	7	99.4	YSPSQNSPIHHIPSR	6	1	0	Q8K019	Bcl-2-associated transcription factor 1 OS=Mus musculus OX=10090 GN=Bclaf1 PE=1 SV=2	289	Master Protein	YSPSQNsPIHHIP
FALSE	High	Phospho	S	11	100	KVVDYSQFQESDDADEDYGR	3	0	5	Q80XU3	Nuclear ubiquitous casein and cyclin-dependent kinase substrate 1 OS=Mus musculus OX=10090 GN=Nucks1 PE=1 SV=1	19	Master Protein	YSQFQEsDDADED
FALSE	High	Phospho	S	11	99.6	AASPYSQRPASPTAVR	4	0	0	Q68FH0	Plakophilin-4 OS=Mus musculus OX=10090 GN=Pkp4 PE=1 SV=1	280	Master Protein	YSQRPAsPTAVRR
FALSE	High	Phospho	S	7	100	YTAGSASPTPTFK	2	1	0	A2AAE1	Transmembrane protein KIAA1109 OS=Mus musculus OX=10090 GN=Kiaa1109 PE=1 SV=4	2603	Master Protein	YTAGSAsPTPTFK
