# Supplementary material for: TiO2 Simultaneous Enrichment, On-Line Deglycosylation, and Sequential Analysis of Glyco- and Phosphopeptides
Source: Front Chem. 2021 Aug 11;9:703176. doi: 10.3389/fchem.2021.703176 (PMC8385670; doi:10.3389/fchem.2021.703176)
Supplement: Supplementary file 9 [file Table8.xlsx]

## Sheet: Sheet1
Checked	Confidence	Annotated Sequence	Modifications	Qvality PEP	Qvality q-value	# Protein Groups	# Proteins	# PSMs	Master Protein Accessions	Positions in Master Proteins	Modifications in Master Proteins	# Missed Cleavages	Theo. MH+ [Da]	Abundances (Grouped): Sample	Abundances (Grouped) CV [%]: Sample	Quan Info	Found in Sample: [S7] F7: Sample	Found in Sample: [S8] F8: Sample	Found in Sample: [S9] F9: Sample	Confidence (by Search Engine): Sequest HT	Percolator q-Value (by Search Engine): Sequest HT	Percolator PEP (by Search Engine): Sequest HT	XCorr (by Search Engine): Sequest HT	Top Apex RT [min]
FALSE	High	[K].AAAAALSGSPPQTEKPTHYR.[Y]	1xPhospho [S9(99.6)]	5.51505e-05	0.00018442	1	1	4	Q5FWH2	Q5FWH2 [7-26]	Q5FWH2 1xPhospho [S15(99.6)]	0	2133.01	100	16.41		High	High	High	High	4.738e-05	7.777e-07	3.69	29.26
FALSE	High	[K].NPEDKSPQLSLSPRPTSPK.[A]	1xPhospho [T16(99.2)]	8.0344e-05	0.00018442	1	1	3	O88286	O88286 [1034-1052]	O88286 1xPhospho [T1049(99.2)]	1	2158.05	100	31.45		High	High	High	High	4.738e-05	1.287e-06	3.04	45.09
FALSE	High	[K].NMTVEQLLTGSPTSPTVEPEKPTR.[E]	1xOxidation [M2(100)]; 1xPhospho [T/S]; 1xAsn->Asp [N1(100)]	0.000912887	0.00018442	1	1	2	Q6ZPJ3	Q6ZPJ3 [823-846]		0	2709.27	100	15.08		High	Peak Found	High	High	4.738e-05	3.323e-05	2.51	86.33
FALSE	High	[R].NSSPRSPTNSSEIFTPAHEENVR.[F]	1xPhospho [S/T]; 1xAsn->Asp [N1(100)]	1.22545e-09	0.00018442	1	1	28	Q3UGS4	Q3UGS4 [16-38]		1	2637.16	100	14.81		High	High	High	High	4.738e-05	4.662e-13	6.16	57.57
FALSE	High	[R].NSSPRSPTNSSEIFTPAHEENVR.[F]	1xPhospho [S6(99.5)]	8.44235e-13	0.00018442	1	1	14	Q3UGS4	Q3UGS4 [16-38]	Q3UGS4 1xPhospho [S21(99.5)]	1	2636.17	100	9.52		High	High	High	High	4.738e-05	2.747e-17	7.03	45.66
FALSE	High	[R].NSSGSSESSLPNLAR.[S]	1xPhospho [S3(100)]	3.26062e-05	0.00018442	1	1	8	Q3UHJ0	Q3UHJ0 [934-948]	Q3UHJ0 1xPhospho [S936(100)]	0	1585.69	100	50.47		High	High	High	High	4.738e-05	3.854e-07	3.15	64.58
FALSE	High	[K].NSRPSSPVNTPSSQPPAAK.[S]	1xPhospho [S/T]	1.85988e-05	0.00018442	1	1	7	Q03173	Q03173 [350-368]		0	2001.94	100	54.62		High	High	High	High	4.738e-05	1.819e-07	4.37	21.32
FALSE	High	[K].NSPTFKSFEEKVENLK.[S]	1xPhospho [S7(100)]	1.23173e-05	0.00018442	1	1	7	Q62393	Q62393 [169-184]	Q62393 1xPhospho [S175(100)]	2	1976.94	100	24.93		High	High	High	High	4.738e-05	1.048e-07	5.21	77.89
FALSE	High	[R].NSSSPVSPASVPGQR.[R]	1xPhospho [S4(100)]	2.4558e-06	0.00018442	1	1	10	Q8K3X4	Q8K3X4 [635-649]	Q8K3X4 1xPhospho [S638(100)]	0	1549.7	100	9.65		High	High	High	High	4.738e-05	1.214e-08	3.78	51.36
FALSE	High	[K].NSPNNISGISNPPGTPR.[D]	1xPhospho [S2(100)]	9.52758e-06	0.00018442	1	1	2	Q9D032	Q9D032 [346-362]	Q9D032 1xPhospho [S347(100)]	0	1801.82	100	31.46		High	Peak Found	High	High	4.738e-05	7.451e-08	3.39	65.71
FALSE	High	[R].NSPGLLVSPGNLNK.[N]	1xPhospho [S2(100)]	7.68433e-06	0.00018442	1	1	8	Q8CFN5	Q8CFN5 [221-234]	Q8CFN5 1xPhospho [S222(100)]	0	1489.74	100	19.62		High	High	High	High	4.738e-05	5.59e-08	4.5	85.25
FALSE	High	[R].NSATFKSFEDR.[V]	1xPhospho [S7(100)]	0.00130597	0.00018442	1	1	4	Q9CYZ2	Q9CYZ2 [174-184]	Q9CYZ2 1xPhospho [S180(100)]	1	1381.58	100	54.54		High	High	High	High	4.738e-05	5.373e-05	3.89	35.37
FALSE	High	[K].NSAGGTSVGWDSPPASPLQR.[Q]	1xPhospho [S12(100)]	0.000169496	0.00018442	1	1	5	Q61234	Q61234 [172-191]	Q61234 1xPhospho [S183(100)]	0	2063.92	100	34.3		High	High	High	High	4.738e-05	3.499e-06	4.28	89.16
FALSE	High	[K].NGPSPTTPQTPGPQK.[E]	1xPhospho [S4(100)]	0.00042515	0.00018442	1	1	2	Q80U49	Q80U49 [962-976]	Q80U49 1xPhospho [S965(100)]	0	1586.72	100	57.64		High	Peak Found	High	High	4.738e-05	1.202e-05	3.4	35.59
FALSE	High	[R].NHSGSRTPPVALSSSR.[M]	1xPhospho [S/T]	0.00265569	0.00018442	1	1	4	Q8BTI8	Q8BTI8 [2050-2065]		1	1732.81	100	13.4		High	High	High	High	4.738e-05	0.0001398	2.36	16.73
FALSE	High	[R].NDSWGSFDLR.[A]	1xPhospho [S3(100)]	0.00267157	0.00018442	1	1	5	Q5F2E7	Q5F2E7 [647-656]	Q5F2E7 1xPhospho [S649(100)]	0	1276.5	100	37.94		High	High	High	High	4.738e-05	0.0001406	2.74	102.24
FALSE	High	[K].NKGPSPVSSEGIK.[D]	1xPhospho [S5(100)]	0.00614766	0.00018442	1	1	2	Q91V14	Q91V14 [1040-1052]	Q91V14 1xPhospho [S1044(100)]	1	1379.66	100	28.64		High	Peak Found	High	High	4.738e-05	0.0004284	2.24	19.49
FALSE	High	[K].NLPPSGAVPVTGTPPHVVK.[V]	1xPhospho [T13(100)]	5.996e-05	0.00018442	1	1	7	P97855	P97855 [256-274]	P97855 1xPhospho [T268(100)]	0	1947.01	100	35.67		High	High	High	High	4.738e-05	8.707e-07	3.4	74.43
FALSE	High	[R].NILVQTPESESPQSR.[R]	1xPhospho [T6(100)]	0.000105116	0.00018442	1	1	2	Q8C7M3	Q8C7M3 [36-50]	Q8C7M3 1xPhospho [T41(100)]	0	1764.82	100	32.31		High	Peak Found	High	High	4.738e-05	1.85e-06	3.3	72.6
FALSE	High	[K].NIVTPRTPPPSQGK.[G]	1xPhospho [T7(100)]	3.82226e-08	0.00018442	1	1	297	P04370	P04370 [223-236]	P04370 1xPhospho [T229(100)]	1	1571.79	100	40.81		High	High	High	High	4.738e-05	4.655e-11	3.86	25.73
FALSE	High	[R].NLTSSSLNDISDKPEKDQLK.[N]	1xPhospho [S/T]	1.5462e-07	0.00018442	1	1	4	O88343	O88343 [252-271]		1	2312.1	100	26.96		High	High	High	High	4.738e-05	3.017e-10	4.66	52.62
FALSE	High	[K].NITGSSPVADFSAIK.[E]	1xPhospho [S6(100)]	2.56773e-05	0.00018442	1	1	6	P42567	P42567 [319-333]	P42567 1xPhospho [S324(100)]	0	1586.75	100	33.23		High	High	High	High	4.738e-05	2.798e-07	3.38	96.44
FALSE	High	[K].NISLSSEEEAEGLAGHPR.[V]	1xPhospho [S6(99.6)]	6.54557e-10	0.00018442	1	1	14	Q5U3K5	Q5U3K5 [478-495]	Q5U3K5 1xPhospho [S483(99.6)]	0	1975.88	100	25.32		High	High	High	High	4.738e-05	2.01e-13	5.21	66.98
FALSE	High	[R].NLSLPFILHEK.[T]	1xPhospho [S3(100)]	0.0156651	0.00018442	1	1	2	P18581	P18581 [643-653]	P18581 1xPhospho [S645(100)]	0	1390.71	100	31.74		High	Peak Found	High	High	4.738e-05	0.001509	2.04	109
FALSE	High	[K].NLAKPGVTSTSDSEDEDDQEGEKKR.[K]	1xPhospho [S13(99.4)]	1.11686e-08	0.00018442	1	1	3	Q99JF8	Q99JF8 [262-286]	Q99JF8 1xPhospho [S274(99.4)]	2	2815.23	100	41.65		High	High	High	High	4.738e-05	8.926e-12	6.49	16.79
FALSE	High	[K].NLAKPGVTSTSDSEDEDDQEGEKK.[R]	1xPhospho [T8(97.4)]	0.00793591	0.00018442	1	1	5	Q99JF8	Q99JF8 [262-285]	Q99JF8 1xPhospho [T269(97.4)]	1	2659.13	100	54.06		High	Peak Found	High	High	4.738e-05	0.0006054	2.65	23.51
FALSE	High	[K].NLAKPGVTSTSDSEDEDDQEGEK.[K]	1xPhospho [S13(100)]	0.00089135	0.00018442	1	1	10	Q99JF8	Q99JF8 [262-284]	Q99JF8 1xPhospho [S274(100)]	0	2531.03	100	37.64		High	High	High	High	4.738e-05	3.222e-05	2.84	35.28
FALSE	High	[R].NLGTPTSSTPRPSITPTK.[K]	1xPhospho [T15(99.2)]	0.00552386	0.00018442	1	1	6	Q80X80	Q80X80 [414-431]	Q80X80 1xPhospho [T428(99.2)]	0	1934.96	100	52.45		High	High	High	High	4.738e-05	0.0003721	2.11	53.52
FALSE	High	[R].NLGSINTELQDVQR.[I]	1xPhospho [S4(100)]	0.00293887	0.00018442	1	1	2	O08547	O08547 [134-147]	O08547 1xPhospho [S137(100)]	0	1666.78	100	47.52		High	Peak Found	High	High	4.738e-05	0.0001592	2.31	90.59
FALSE	High	[K].NLEQILNGGESPKQK.[G]	1xPhospho [S11(100)]	0.000187607	0.00018442	1	1	2	Q9ERG2	Q9ERG2 [219-233]	Q9ERG2 1xPhospho [S229(100)]	1	1734.84	100	24.66		High	Peak Found	High	High	4.738e-05	4.022e-06	2.83	63.57
FALSE	High	[R].RAASALLLR.[S]	1xPhospho [S4(100)]	0.00181317	0.00018442	1	1	11	Q9D7P6	Q9D7P6 [12-20]	Q9D7P6 1xPhospho [S15(100)]	1	1050.58	100	10.18		High	High	High	High	4.738e-05	8.357e-05	3.48	47.35
FALSE	High	[R].RADLNQGIGEPQSPSR.[R]	1xPhospho [S13(99.7)]	6.92008e-05	0.00018442	1	1	2	Q9D8Y0	Q9D8Y0 [62-77]	Q9D8Y0 1xPhospho [S74(99.7)]	1	1804.83	100	62.5		High	Peak Found	High	High	4.738e-05	1.059e-06	4.7	37.54
FALSE	High	[K].RDPFQESGLHLSPTAAEAK.[E]	1xPhospho [S12(99.6)]	1.84881e-05	0.00018442	1	1	3	Q9JHL1	Q9JHL1 [292-310]	Q9JHL1 1xPhospho [S303(99.6)]	1	2134	100	32.42		High	High	High	High	4.738e-05	1.808e-07	3.65	71.71
FALSE	High	[R].RATISSPLELEGTVSR.[H]	1xPhospho [T3(100)]	9.50123e-07	0.00018442	1	1	5	Q9D6W8	Q9D6W8 [199-214]	Q9D6W8 1xPhospho [T201(100)]	1	1795.89	100	20.75		High	High	High	High	4.738e-05	3.413e-09	5.3	78.15
FALSE	High	[R].RASVCAEAYNPDEEEDDAESR.[I]	1xCarbamidomethyl [C5]; 1xPhospho [S3(100)]	5.99871e-07	0.00018442	1	1	8	P31324	P31324 [110-130]	P31324 1xPhospho [S112(100)]	1	2492.95	100	18.25		High	High	High	High	4.738e-05	1.849e-09	4.31	48.82
FALSE	High	[K].RASSLNFLNK.[S]	1xPhospho [S3(99.7)]	0.0218927	0.00018442	1	1	4	O88448	O88448 [572-581]	O88448 1xPhospho [S574(99.7)]	1	1229.6	100	20.19		High	High	High	High	4.738e-05	0.002386	3.16	48.82
FALSE	High	[K].RASGQSFEVILK.[S]	1xPhospho [S3(100)]	0.0170105	0.00018442	1	1	3	O70166	O70166 [48-59]	O70166 1xPhospho [S50(100)]	1	1414.71	100	32.74		High	High	High	High	4.738e-05	0.00169	3.16	65.65
FALSE	High	[K].RASGQAFELILSPR.[S]	1xPhospho [S12(100)]	3.59911e-06	0.00018442	1	1	18	P54227	P54227 [14-27]	P54227 1xPhospho [S25(100)]	1	1624.82	100	38.81		High	High	High	High	4.738e-05	2.031e-08	4.74	90.76
FALSE	High	[R].RASDLAGSVDTGSAGSVK.[S]	1xPhospho [S3(100)]	2.06042e-09	0.00018442	1	1	5	Q6P9K8	Q6P9K8 [987-1004]	Q6P9K8 1xPhospho [S989(100)]	1	1757.81	100	56.92		High	High	High	High	4.738e-05	9.347e-13	5.77	42.18
FALSE	High	[R].RASALIDRPAPYFER.[S]	1xPhospho [S3(100)]	0.000212673	0.00018442	1	1	5	Q9WV92	Q9WV92 [426-440]	Q9WV92 1xPhospho [S428(100)]	1	1841.91	100	12.62		High	High	High	High	4.738e-05	4.759e-06	3.43	63.79
FALSE	High	[R].RAPSPVVSPTELSK.[E]	1xPhospho [S8(100)]	1.7788e-06	0.00018442	1	1	8	Q80Z38	Q80Z38 [1331-1344]	Q80Z38 1xPhospho [S1338(100)]	1	1547.78	100	29.97		High	High	High	High	4.738e-05	7.92e-09	5.02	53.32
FALSE	High	[R].RAPPGPLPPAASPGPPAASPPAAPSSPR.[A]	2xPhospho [S19(100); S]	6.12937e-10	0.00018442	1	1	9	O88703	O88703 [732-759]	O88703 2xPhospho [S750(100); S]	1	2728.3	100	55.89		High	High	High	High	4.738e-05	1.853e-13	5.87	85.68
FALSE	High	[R].RAPPGPLPPAASPGPPAASPPAAPSSPR.[A]	1xPhospho [S19(100)]	2.26702e-09	0.00018442	1	1	8	O88703	O88703 [732-759]	O88703 1xPhospho [S750(100)]	1	2648.33	100	74.88		High	High	High	High	4.738e-05	1.058e-12	6.79	74.61
FALSE	High	[R].RADLNQGIGEPQSPSRR.[V]	1xPhospho [S13(100)]	6.05138e-06	0.00018442	1	1	3	Q9D8Y0	Q9D8Y0 [62-78]	Q9D8Y0 1xPhospho [S74(100)]	2	1960.93	100	22.11		High	High	High	High	4.738e-05	4.048e-08	5.57	24.65
FALSE	High	[K].QQLSPSPGQEAGILPETEK.[A]	1xPhospho [S/T]	0.00112497	0.00018442	1	1	3	Q7TN98	Q7TN98 [94-112]		0	2088.98	100	42.79		High	Peak Found	High	High	4.738e-05	4.414e-05	3.25	84.99
FALSE	High	[R].QPSIELPSMAVASTK.[T]	1xOxidation [M9(100)]; 1xPhospho [S3(100)]	0.00187924	0.00018442	1	1	6	P19973	P19973 [241-255]	P19973 1xPhospho [S243(100)]	0	1654.78	100	45.18		High	Peak Found	High	High	4.738e-05	8.756e-05	1.79	85.94
FALSE	High	[R].QRSPIALPVKQEPPQIDAVK.[R]	1xPhospho [S3(100)]	1.40529e-07	0.00018442	1	1	3	A2AJT4	A2AJT4 [209-228]	A2AJT4 1xPhospho [S211(100)]	2	2294.23	100	38.27		High	High	High	High	4.738e-05	2.653e-10	6.45	71.5
FALSE	High	[R].QTPSPDVVLR.[G]	1xPhospho [S4(100)]	0.00862296	0.00018442	1	1	3	Q3UH68	Q3UH68 [214-223]	Q3UH68 1xPhospho [S217(100)]	0	1191.58	100	48.15		High	Peak Found	High	High	4.738e-05	0.0006748	2.16	70.43
FALSE	High	[K].QTLPSSPTTTK.[S]	1xPhospho [S/T]	0.000583408	0.00018442	1	1	3	Q9JKN6	Q9JKN6 [149-159]		0	1240.58	100	20.11		High	High	High	High	4.738e-05	1.827e-05	3.2	31.06
FALSE	High	[R].QSRPVAGGPGAPPAARPPASPSPQR.[Q]	1xPhospho [S22(99.1)]	9.38841e-07	0.00018442	1	1	39	O88935	O88935 [532-556]	O88935 1xPhospho [S553(99.1)]	0	2486.24	100	12.29		High	High	High	High	4.738e-05	3.371e-09	5.61	33.23
FALSE	High	[K].QSELSAEESPEKLGTSQLHQR.[K]	1xPhospho [S9(100)]	0.000241088	0.00018442	1	1	3	Q7TQK5	Q7TQK5 [297-317]	Q7TQK5 1xPhospho [S305(100)]	1	2434.12	100	22.46		High	High	High	High	4.738e-05	5.623e-06	3.54	49.87
FALSE	High	[R].RDSFDDRGPSLNPVLDYDHGSR.[S]	1xPhospho [S3(99.5)]	1.78527e-09	0.00018442	1	1	6	Q8K310	Q8K310 [186-207]	Q8K310 1xPhospho [S188(99.5)]	2	2598.14	100	12.07		High	High	High	High	4.738e-05	7.739e-13	6.45	71.99
FALSE	High	[R].RLEDEQPPTLSPK.[K]	1xPhospho [S11(100)]	0.00102863	0.00018442	1	1	8	Q08460	Q08460 [701-713]	Q08460 1xPhospho [S711(100)]	1	1589.76	100	53.12		High	High	High	High	4.738e-05	3.914e-05	3.64	50.48
FALSE	High	[R].RIDISPSTFRK.[H]	1xPhospho [S5(100)]	0.0125196	0.00018442	1	1	9	Q569Z6	Q569Z6 [675-685]	Q569Z6 1xPhospho [S679(100)]	2	1399.71	100	18.7		High	High	High	High	4.738e-05	0.001123	3.06	44.85
FALSE	High	[R].RIDISPSTFR.[K]	1xPhospho [S5(100)]	0.00115904	0.00018442	1	1	19	Q569Z6	Q569Z6 [675-684]	Q569Z6 1xPhospho [S679(100)]	1	1271.61	100	0.3		High	High	High	High	4.738e-05	4.604e-05	3.33	65.74
FALSE	High	[R].RIDISPSALR.[K]	1xPhospho [S5(100)]	0.00136982	0.00018442	1	1	9	Q8K019	Q8K019 [652-661]	Q8K019 1xPhospho [S656(100)]	1	1207.62	100	4.65		High	High	High	High	4.738e-05	5.759e-05	3.09	62.56
FALSE	High	[K].RIDFIPVSPAPSPTR.[G]	1xPhospho [S12(99.6)]	2.60694e-06	0.00018442	1	1	6	Q9DB52	Q9DB52 [133-147]	Q9DB52 1xPhospho [S144(99.6)]	1	1732.88	100	27.35		High	High	High	High	4.738e-05	1.32e-08	3.66	90.43
FALSE	High	[K].RKPSVPDTASPADDSFVDPGER.[L]	1xPhospho [S4(100)]	6.44441e-07	0.00018442	1	1	4	Q99M51	Q99M51 [82-103]	Q99M51 1xPhospho [S85(100)]	1	2423.09	100	42.46		High	High	High	High	4.738e-05	2.033e-09	4.84	60.44
FALSE	High	[K].RKPSPEPEGEVGPPK.[I]	1xPhospho [S4(100)]	2.59858e-05	0.00018442	1	1	3	E9Q1P8	E9Q1P8 [340-354]	E9Q1P8 1xPhospho [S343(100)]	1	1683.81	100	38.62		High	High	High	High	4.738e-05	2.858e-07	3.65	16.8
FALSE	High	[K].RKASPEPPDSAESALK.[L]	1xPhospho [S4(100)]	0.00345178	0.00018442	1	1	2	Q8K3X4	Q8K3X4 [523-538]	Q8K3X4 1xPhospho [S526(100)]	2	1762.84	100	34.13		High	Peak Found	High	High	4.738e-05	0.0001976	2.54	21.86
FALSE	High	[K].RHSTSDLSDATFSDIRR.[E]	1xPhospho [S/T]	0.00614766	0.00018442	1	1	3	Q69ZH9	Q69ZH9 [671-687]		2	2043.92	100	21.68		Peak Found	High	High	High	4.738e-05	0.0004288	3.76	39.99
FALSE	High	[R].RHSSLPTESDEDIAPAQR.[V]	1xPhospho [S9(100)]	8.13469e-07	0.00018442	1	1	5	O54774	O54774 [752-769]	O54774 1xPhospho [S760(100)]	1	2088.93	100	72.28		High	High	High	High	4.738e-05	2.783e-09	5.06	39.05
FALSE	High	[R].RLPASDGLDLSQAAAR.[T]	1xPhospho [S5(100)]	0.00517409	0.00018442	1	1	1	P46660	P46660 [68-83]	P46660 1xPhospho [S72(100)]	1	1720.84	100	24.97		Peak Found	Peak Found	High	High	4.738e-05	0.0003403	3.37	72.76
FALSE	High	[R].RNSSPQPQTQAP.[-]	1xPhospho [S3(100)]	0.000227113	0.00018442	1	1	6	P12660	P12660 [109-120]	P12660 1xPhospho [S111(100)]	1	1390.61	100	45.75		High	High	High	High	4.738e-05	5.202e-06	3.88	21.24
FALSE	High	[K].RNSNAYGIGALAK.[S]	1xPhospho [S3(100)]	0.000231218	0.00018442	1	1	4	Q3TY60	Q3TY60 [45-57]	Q3TY60 1xPhospho [S47(100)]	1	1414.68	100	11.9		High	High	High	High	4.738e-05	5.292e-06	2.49	46.46
FALSE	High	[R].RNSELFQSLISK.[S]	1xPhospho [S3(100)]	9.99385e-06	0.00018442	1	1	3	Q50H33	Q50H33 [411-422]	Q50H33 1xPhospho [S413(100)]	1	1501.74	100	26.29		High	High	High	High	4.738e-05	7.936e-08	4.23	81.8
FALSE	High	[R].RMSKSPVDSSVLEGVK.[E]	1xOxidation [M2(100)]; 1xPhospho [S]	0.0213859	0.00018442	1	1	2	Q8C437	Q8C437 [384-399]		2	1814.87	100	21.94		Peak Found	Peak Found	High	High	4.738e-05	0.002314	2.12	43.8
FALSE	High	[R].RMSDEFEGSFK.[G]	1xOxidation [M2(100)]; 1xPhospho [S3(100)]	6.27216e-06	0.00018442	1	1	25	Q61337	Q61337 [153-163]	Q61337 1xPhospho [S155(100)]	1	1428.55	100	16.65		High	High	High	High	4.738e-05	4.255e-08	3.93	39.23
FALSE	High	[R].RHSGQDVHVVLK.[L]	1xPhospho [S3(100)]	0.00283564	0.00018442	1	1	3	Q9CZ44	Q9CZ44 [174-185]	Q9CZ44 1xPhospho [S176(100)]	1	1454.73	100	30.19		High	High	High	High	4.738e-05	0.0001526	4.53	16.06
FALSE	High	[K].RLSQIGVENTEENRR.[L]	1xPhospho [S3(100)]	0.000144255	0.00018442	1	1	4	P05063	P05063 [43-57]	P05063 1xPhospho [S45(100)]	2	1880.9	100	37.7		High	High	High	High	4.738e-05	2.835e-06	3.99	28.09
FALSE	High	[K].RLSQIGVENTEENR.[R]	1xPhospho [S3(100)]	0.000143396	0.00018442	1	1	3	P05063	P05063 [43-56]	P05063 1xPhospho [S45(100)]	1	1724.8	100	36.7		High	Peak Found	High	High	4.738e-05	2.81e-06	4.62	42.52
FALSE	High	[R].RLSPPGGSGSGVPGGGPLLPTAGR.[E]	1xPhospho [S3(100)]	1.63612e-06	0.00018442	1	1	13	Q69ZK9	Q69ZK9 [712-735]	Q69ZK9 1xPhospho [S714(100)]	1	2224.12	100	25.68		High	High	High	High	4.738e-05	7.084e-09	6.11	82.48
FALSE	High	[R].RLSGGAVPSASMTR.[L]	1xOxidation [M12(100)]; 1xPhospho [S3(100)]	0.00425165	0.00018442	1	1	14	Q8BTG7	Q8BTG7 [296-309]	Q8BTG7 1xPhospho [S298(100)]	1	1485.69	100	49.99		High	High	High	High	4.738e-05	0.0002609	3.26	24.43
FALSE	High	[R].RLSGGAVPSASMTR.[L]	1xPhospho [S3(100)]	0.00672065	0.00018442	1	1	1	Q8BTG7	Q8BTG7 [296-309]	Q8BTG7 1xPhospho [S298(100)]	1	1469.69	100	24.13		High	Peak Found	Peak Found	High	4.738e-05	0.0004827	3.38	38.03
FALSE	High	[R].RLSQSSLESATSPSCS.[-]	1xCarbamidomethyl [C15]; 1xPhospho [S3(100)]	0.000112926	0.00018442	1	1	3	Q80U57	Q80U57 [292-307]	Q80U57 1xPhospho [S294(100)]	1	1776.75	100	35.31		High	High	High	High	4.738e-05	2.037e-06	3.42	57.47
FALSE	High	[K].QPLTSPGSVSSSR.[D]	1xPhospho [S5(99.1)]	0.0119415	0.00018442	1	1	2	Q9WV69	Q9WV69 [7-19]	Q9WV69 1xPhospho [S11(99.1)]	0	1382.63	100	59.73		Peak Found	High	Peak Found	High	4.738e-05	0.001051	1.31	43.36
FALSE	High	[R].RHSDVSLANAELEDSR.[I]	1xPhospho [S3(100)]	2.9908e-06	0.00018442	1	1	3	Q9EQZ7	Q9EQZ7 [407-422]	Q9EQZ7 1xPhospho [S409(100)]	1	1878.83	100	19.67		High	Peak Found	High	High	4.738e-05	1.578e-08	4.63	40.11
FALSE	High	[R].RHPPTPPDPSGGLPR.[G]	1xPhospho [T5(100)]	6.36501e-05	0.00018442	1	1	9	Q9WV18	Q9WV18 [925-939]	Q9WV18 1xPhospho [T929(100)]	1	1660.8	100	48.56		High	High	High	High	4.738e-05	9.486e-07	3.92	34.05
FALSE	High	[K].RFTPEEEMFK.[M]	1xOxidation [M8(100)]; 1xPhospho [T3(100)]	0.00297411	0.00018442	1	1	14	Q8C8R3	Q8C8R3 [2540-2549]	Q8C8R3 1xPhospho [T2542(100)]	1	1409.58	100	4.27		High	High	High	High	4.738e-05	0.0001625	2.57	45.2
FALSE	High	[K].RFTPEEEMFK.[M]	1xPhospho [T3(100)]	0.000347034	0.00018442	1	1	3	Q8C8R3	Q8C8R3 [2540-2549]	Q8C8R3 1xPhospho [T2542(100)]	1	1393.59	100	8.46		High	High	High	High	4.738e-05	9.147e-06	3.72	65.84
FALSE	High	[R].RFSPSQVPIQTR.[S]	1xPhospho [S3(100)]	0.000400507	0.00018442	1	1	5	Q8C1B1	Q8C1B1 [990-1001]	Q8C1B1 1xPhospho [S992(100)]	1	1495.74	100	79.19		High	High	High	High	4.738e-05	1.105e-05	3.61	56.36
FALSE	High	[R].RFSNVGLVHTSER.[R]	1xPhospho [S3(100)]	0.000252886	0.00018442	1	1	3	Q9QWI6	Q9QWI6 [77-89]	Q9QWI6 1xPhospho [S79(100)]	1	1581.75	100	21.42		High	High	High	High	4.738e-05	5.99e-06	3.89	36.26
FALSE	High	[R].RFSDGAASIQAFK.[A]	1xPhospho [S3(100)]	0.00194771	0.00018442	1	1	2	Q6P4S6	Q6P4S6 [614-626]	Q6P4S6 1xPhospho [S616(100)]	1	1477.68	100	78.79		Peak Found	High	High	High	4.738e-05	9.202e-05	2.83	65.2
FALSE	High	[R].REDYQEILDSPIK.[-]	1xPhospho [S10(100)]	0.00051466	0.00018442	1	1	3	D3YVE8	D3YVE8 [400-412]	D3YVE8 1xPhospho [S409(100)]	1	1685.78	100	37.25		High	Peak Found	High	High	4.738e-05	1.55e-05	3.13	76.63
FALSE	High	[R].RDSSESQLASTESDKPTTGR.[V]	1xPhospho [S3(100)]	4.03679e-12	0.00018442	1	1	5	Q8BH50	Q8BH50 [64-83]	Q8BH50 1xPhospho [S66(100)]	1	2231.98	100	45.66		High	High	High	High	4.738e-05	2.237e-16	6.17	20.3
FALSE	High	[R].RGFSDSGGGPPAK.[Q]	1xPhospho [S4(100)]	0.00276884	0.00018442	1	1	2	O35691	O35691 [63-75]	O35691 1xPhospho [S66(100)]	1	1312.57	100	12.68		High	Peak Found	High	High	4.738e-05	0.0001478	2.11	17.87
FALSE	High	[R].RHASLDGASPYFK.[V]	1xPhospho [S4(100)]	0.00484637	0.00018442	1	1	3	Q66L44	Q66L44 [287-299]	Q66L44 1xPhospho [S290(100)]	1	1528.69	100	25.28		High	High	High	High	4.738e-05	0.0003109	2.16	34.85
FALSE	High	[K].RGTGGVDTAAVGGVFDVSNADR.[L]	1xPhospho [T/S]	2.60806e-08	0.00018442	1	1	1	Q04447	Q04447 [320-341]		1	2201	100	42.02		High	Peak Found	Peak Found	High	4.738e-05	2.781e-11	4.42	85.46
FALSE	High	[K].RGTGGVDTAATGSVFDISNLDR.[L]	1xPhospho [S13(100)]	2.83428e-06	0.00018442	1	1	10	P30275	P30275 [354-375]	P30275 1xPhospho [S366(100)]	1	2289.05	100	54.78		High	High	High	High	4.738e-05	1.476e-08	4.68	95.44
FALSE	High	[R].RGSQPDAELDGAGTSLLR.[G]	1xPhospho [S3(100)]	7.66308e-07	0.00018442	1	1	7	Q6PE13	Q6PE13 [843-860]	Q6PE13 1xPhospho [S845(100)]	1	1922.9	100	10.9		High	High	High	High	4.738e-05	2.556e-09	5	75.62
FALSE	High	[R].RGSLPDNSILHR.[L]	1xPhospho [S3(100)]	2.60694e-06	0.00018442	1	1	3	Q3UTJ2	Q3UTJ2 [827-838]	Q3UTJ2 1xPhospho [S829(100)]	1	1444.71	100	5.72		High	High	High	High	4.738e-05	1.315e-08	5.35	37.22
FALSE	High	[R].RGSGDTSSLIDPDTSLSELR.[E]	1xPhospho [S3(100)]	4.47674e-07	0.00018442	1	1	6	Q91WK0	Q91WK0 [109-128]	Q91WK0 1xPhospho [S111(100)]	1	2186	100	43.73		High	High	High	High	4.738e-05	1.251e-09	4.48	95.2
FALSE	High	[R].RGSGDTSISMDTEASIR.[E]	1xOxidation [M10(100)]; 1xPhospho [S/T]	0.0132811	0.00018442	1	1	1	Q3UZ39	Q3UZ39 [86-102]		1	1878.79	100	21.44		Peak Found	Peak Found	High	High	4.738e-05	0.001213	2.17	38.69
FALSE	High	[R].RGSDELTVPR.[Y]	1xPhospho [S3(100)]	0.00203074	0.00018442	1	1	3	Q9QWI6	Q9QWI6 [1052-1061]	Q9QWI6 1xPhospho [S1054(100)]	1	1209.56	100	49.75		High	High	High	High	4.738e-05	9.759e-05	2.81	32.67
FALSE	High	[K].QPLLLSEDEEDTKR.[V]	1xPhospho [S6(100)]	0.000238226	0.00018442	1	1	3	Q8R1B4	Q8R1B4 [34-47]	Q8R1B4 1xPhospho [S39(100)]	1	1752.81	100	13.62		High	High	High	High	4.738e-05	5.548e-06	3.56	59.88
FALSE	High	[R].QPASLHGSTELLPLSR.[N]	1xPhospho [S/T]	0.0111237	0.00018442	1	1	7	Q91WG2	Q91WG2 [173-188]		0	1785.89	100	38.9		High	High	High	High	4.738e-05	0.0009521	2.97	80.67
FALSE	High	[R].QASPSIVIALAGNK.[A]	1xPhospho [S3(100)]	0.000963268	0.00018442	1	1	1	P61021	P61021 [121-134]	P61021 1xPhospho [S123(100)]	0	1448.75	100	44.94		High	Peak Found	Peak Found	High	4.738e-05	3.587e-05	2.1	103.21
FALSE	High	[R].QAQSPGGVSSEVEVLK.[A]	1xPhospho [S4(100)]	1.66037e-05	0.00018442	1	1	4	P60469	P60469 [139-154]	P60469 1xPhospho [S142(100)]	0	1694.8	100			High	High	High	High	4.738e-05	1.568e-07	3.46	77.64
FALSE	High	[R].QASTDAGTAGALTPQHVR.[A]	1xPhospho [S/T]	2.56885e-07	0.00018442	1	1	11	P46938	P46938 [92-109]		0	1860.86	100	61.87		High	High	High	High	4.738e-05	5.956e-10	4.58	40.65
FALSE	High	[R].QEPLRQPSPQR.[G]	1xPhospho [S8(100)]	0.0184694	0.00018442	1	1	2	Q8BYM5	Q8BYM5 [715-725]	Q8BYM5 1xPhospho [S722(100)]	1	1415.68	100	39.62		High	Peak Found	High	High	4.738e-05	0.001888	2.78	18.9
FALSE	High	[K].QDDSPPRPIIGPALPPGFIK.[S]	1xPhospho [S4(100)]	9.72639e-05	0.00018442	1	1	2	Q69ZC8	Q69ZC8 [101-120]	Q69ZC8 1xPhospho [S104(100)]	0	2195.13	100	66.36		High	Peak Found	High	High	4.738e-05	1.666e-06	3.6	117.77
FALSE	High	[R].NVGKDPLTTTPPPPVAK.[T]	1xPhospho [T10(100)]	0.000173593	0.00018442	1	1	5	Q7SIG6	Q7SIG6 [794-810]	Q7SIG6 1xPhospho [T803(100)]	1	1811.93	100	27.43		High	High	High	High	4.738e-05	3.622e-06	2.94	58.97
FALSE	High	[K].NVAEALGHSPKDPGGGGGSVR.[A]	1xPhospho [S9(100)]	8.25884e-08	0.00018442	1	1	3	Q8R3Y8	Q8R3Y8 [428-448]	Q8R3Y8 1xPhospho [S436(100)]	1	2041.95	100	20.54		High	High	High	High	4.738e-05	1.297e-10	4.61	30.04
FALSE	High	[K].NTYDVVYLK.[V]	1xPhospho [Y7(100)]	0.00904173	0.00018442	1	1	3	Q62108	Q62108 [234-242]	Q62108 1xPhospho [Y240(100)]	0	1194.54	100	27.86		High	High	High	High	4.738e-05	0.0007237	2.6	78
FALSE	High	[R].QESDPEDDDVKKPALQSSVVATSK.[E]	1xPhospho [S3(100)]	1.17477e-07	0.00018442	1	1	4	O35691	O35691 [98-121]	O35691 1xPhospho [S100(100)]	1	2653.22	100	52.21		High	High	High	High	4.738e-05	2.083e-10	3.83	51.87
FALSE	High	[R].QLSSGVSEIR.[Q]	1xPhospho [S3(99.7)]	0.00552386	0.00018442	1	1	3	P14602	P14602 [84-93]	P14602 1xPhospho [S86(99.7)]	0	1155.54	100	49.02		High	High	High	High	4.738e-05	0.0003716	3.17	52
FALSE	High	[K].QNSLEYMDQNDDRLK.[S]	1xOxidation [M7(100)]; 1xPhospho [S3(100)]	0.00026368	0.00018442	1	1	3	Q640R3	Q640R3 [278-292]	Q640R3 1xPhospho [S280(100)]	1	1964.81	100	21.64		High	High	High	High	4.738e-05	6.354e-06	2.68	42.43
FALSE	High	[R].QNSDPTSENPPLPTR.[I]	1xPhospho [S3(100)]	4.99866e-06	0.00018442	1	1	3	P83510	P83510 [609-623]	P83510 1xPhospho [S611(100)]	0	1732.75	100	26.33		High	High	High	High	4.738e-05	3.144e-08	3.8	63.69
FALSE	High	[R].QLLAEQVSSHTTSSPLHSR.[S]	1xPhospho [T/S]	2.34122e-06	0.00018442	1	1	10	Q8BVI5	Q8BVI5 [22-40]		0	2158.03	100	38.51		High	High	Peak Found	High	4.738e-05	1.138e-08	4.91	46.67
FALSE	High	[K].QPGFPQPSPSDDPSLSPR.[Q]	1xPhospho [S16(99.5)]	5.28924e-05	0.00018442	1	1	16	Q91VC7	Q91VC7 [121-138]	Q91VC7 1xPhospho [S136(99.5)]	0	1988.87	100	37.41		High	High	High	High	4.738e-05	7.381e-07	4.19	84.36
FALSE	High	[R].QGAIVAVTGDGVNDSPALK.[K]	1xPhospho [S15(100)]	3.76314e-05	0.00018442	3	3	5	Q8VDN2; Q6PIC6; Q6PIE5	Q8VDN2 [708-726]; Q6PIC6 [698-716]; Q6PIE5 [705-723]	Q8VDN2 1xPhospho [S722(100)]; Q6PIC6 1xPhospho [S712(100)]; Q6PIE5 1xPhospho [S719(100)]	0	1891.92	100	22.27	Shared	High	High	High	High	4.738e-05	4.694e-07	4.49	86.87
FALSE	High	[K].QFLSETEKLSPEDR.[A]	1xPhospho [S10(100)]	5.66661e-06	0.00018442	1	1	7	Q9R0P9	Q9R0P9 [116-129]	Q9R0P9 1xPhospho [S125(100)]	1	1758.79	100	8.2		High	High	High	High	4.738e-05	3.723e-08	5.45	61.95
FALSE	High	[K].QLASEDISHITPTQGFNIK.[S]	1xPhospho [S/T]	0.000653485	0.00018442	1	1	2	Q9WUL7	Q9WUL7 [36-54]		0	2179.04	100	18.66		High	Peak Found	High	High	4.738e-05	2.129e-05	3.1	87.89
FALSE	High	[K].QKFHDSEGDDTEETEDYR.[Q]	1xPhospho [S6(100)]	0.0109929	0.00018442	1	1	5	Q8K019	Q8K019 [390-407]	Q8K019 1xPhospho [S395(100)]	1	2280.86	100	42.9		High	High	High	High	4.738e-05	0.00094	4.41	24.43
FALSE	High	[K].QGSPTKDIEIQFQR.[L]	1xPhospho [S3(100)]	0.000138349	0.00018442	1	1	3	Q6ZPF3	Q6ZPF3 [1602-1615]	Q6ZPF3 1xPhospho [S1604(100)]	1	1726.82	100	6.61		High	High	High	High	4.738e-05	2.664e-06	2.97	70.17
FALSE	High	[R].RNSSSPVSPASVPGQR.[R]	1xPhospho [S]	2.27863e-05	0.00018442	1	1	4	Q8K3X4	Q8K3X4 [634-649]		1	1705.8	100	54.5		High	High	High	High	4.738e-05	2.398e-07	3.45	27.06
FALSE	High	[R].NDSIVTPSPPQAR.[V]	1xPhospho [S8(100)]; 1xAsn->Asp [N1(100)]	0.00443253	0.00018442	1	1	6	Q6PCP5	Q6PCP5 [144-156]	Q6PCP5 1xPhospho [S151(100)]	0	1462.66	100	60.43		High	High	High	High	4.738e-05	0.0002761	2.93	84.58
FALSE	High	[R].IIYGGSVTGATCK.[E]	1xCarbamidomethyl [C12]; 1xPhospho [S6(100)]	1.40468e-05	0.00018442	1	1	8	P17751	P17751 [207-219]	P17751 1xPhospho [S212(100)]	0	1406.64	100	24.45		High	High	High	High	4.738e-05	1.256e-07	3.42	59.71
FALSE	High	[K].LLTRTPDIAQR.[A]	1xPhospho [T5(99.6)]	0.0120123	0.00018442	1	1	2	Q9Z1W9	Q9Z1W9 [362-372]	Q9Z1W9 1xPhospho [T366(99.6)]	1	1363.71	100	44.31		High	Peak Found	High	High	4.738e-05	0.001055	2.38	45.04
FALSE	High	[R].ILTGSSEPEAAPAPR.[R]	1xPhospho [S5(100)]	4.50356e-07	0.00018442	1	1	22	Q9QXV0	Q9QXV0 [200-214]	Q9QXV0 1xPhospho [S204(100)]	0	1575.74	100	22.52		High	High	High	High	4.738e-05	1.254e-09	4.14	64.18
FALSE	High	[R].IISVNSVDLR.[A]	1xPhospho [S6(100)]	0.0138412	0.00018442	1	1	2	Q811D0	Q811D0 [512-521]	Q811D0 1xPhospho [S517(100)]	0	1195.61	100	10.04		High	Peak Found	High	High	4.738e-05	0.001281	2.08	84.65
FALSE	High	[R].LLSTSPALQGTPASR.[G]	1xPhospho [S5(100)]	3.60906e-05	0.00018442	1	1	4	Q9Z0E0	Q9Z0E0 [579-593]	Q9Z0E0 1xPhospho [S583(100)]	0	1578.79	100	20.25		High	High	High	High	4.738e-05	4.441e-07	3.97	74.94
FALSE	High	[R].LNIPVSQVNPR.[DE]	1xPhospho [S6(100)]	0.00263991	0.00018442	2	2	3	Q6PIC6; Q6PIE5	Q6PIC6 [638-648]; Q6PIE5 [645-655]	Q6PIC6 1xPhospho [S643(100)]; Q6PIE5 1xPhospho [S650(100)]	0	1316.67	100	14.81	Shared	High	High	High	High	4.738e-05	0.0001385	2.45	80.56
FALSE	High	[R].LNINSSPDEHEPLLRR.[E]	1xPhospho [S6(99.3)]	0.000912887	0.00018442	1	1	3	O35607	O35607 [858-873]	O35607 1xPhospho [S863(99.3)]	1	1969.95	100	40.99		High	High	Peak Found	High	4.738e-05	3.324e-05	3.63	54.36
FALSE	High	[R].LNINSSPDEHEPLLR.[R]	1xPhospho [S6(100)]	1.31173e-06	0.00018442	1	1	4	O35607	O35607 [858-872]	O35607 1xPhospho [S863(100)]	0	1813.85	100	7.55		High	High	High	High	4.738e-05	5.258e-09	3.64	71.26
FALSE	High	[K].INFDSNSAYR.[Q]	1xPhospho [S5(100)]	0.000445951	0.00018442	1	1	4	Q9Z2I9	Q9Z2I9 [275-284]	Q9Z2I9 1xPhospho [S279(100)]	0	1266.52	100	23.52		High	High	High	High	4.738e-05	1.282e-05	2.96	59.51
FALSE	High	[R].LLSPVAAASAAR.[Q]	1xPhospho [S3(100)]	0.00438008	0.00018442	1	1	4	Q6WQJ1	Q6WQJ1 [742-753]	Q6WQJ1 1xPhospho [S744(100)]	0	1206.62	100	22.31		High	High	High	High	4.738e-05	0.0002734	2.31	82.19
FALSE	High	[R].LLSPRPSLLTPAGDPR.[A]	1xPhospho [S/T]	0.00660196	0.00018442	1	1	5	Q9WU42	Q9WU42 [936-951]		0	1769.93	100	33.09		High	High	High	High	4.738e-05	0.0004731	2.49	87.64
FALSE	High	[R].LLSPQQPALQR.[N]	1xPhospho [S3(100)]	0.000559528	0.00018442	1	1	4	Q63943	Q63943 [178-188]	Q63943 1xPhospho [S180(100)]	0	1330.69	100	0.72		High	High	High	High	4.738e-05	1.736e-05	2.44	74.41
FALSE	High	[R].IIPQEELNSPTSAPSSEK.[Q]	1xPhospho [S9(99.6)]	0.000366195	0.00018442	1	1	4	Q9WVQ1	Q9WVQ1 [1005-1022]	Q9WVQ1 1xPhospho [S1013(99.6)]	0	2006.93	100	9.75		High	Peak Found	High	High	4.738e-05	9.789e-06	1.92	68.76
FALSE	High	[R].IINLGPVHPGPLSPEPQPMGVR.[V]	1xOxidation [M19(100)]; 1xPhospho [S13(100)]	0.000232603	0.00018442	1	1	6	Q3TWL2	Q3TWL2 [157-178]	Q3TWL2 1xPhospho [S169(100)]	0	2401.21	100	13.01		High	High	High	High	4.738e-05	5.351e-06	3.78	92.43
FALSE	High	[K].LLSPGTSKITPTELPK.[T]	1xPhospho [T10(99.1)]	0.00481762	0.00018442	1	1	4	Q9Z0R4	Q9Z0R4 [1128-1143]	Q9Z0R4 1xPhospho [T1137(99.1)]	1	1761.94	100	32.93		High	High	High	High	4.738e-05	0.0003087	2.47	73.34
FALSE	High	[K].LLSPGTSK.[I]	1xPhospho [S3(100)]	0.0163242	0.00018442	1	1	6	Q9Z0R4	Q9Z0R4 [1128-1135]	Q9Z0R4 1xPhospho [S1130(100)]	0	882.433	100	61.14		High	High	High	High	4.738e-05	0.001596	2.11	35.84
FALSE	High	[K].LISGPLSPMSR.[A]	1xOxidation [M9(100)]; 1xPhospho [S]	0.00168792	0.00018442	1	1	10	Q7TSC1	Q7TSC1 [1211-1221]		0	1253.6	100	10.27		High	High	High	High	4.738e-05	7.614e-05	2.62	68.6
FALSE	High	[R].ILSDEQLLSTER.[L]	1xPhospho [S3(100)]	0.00234319	0.00018442	1	1	2	Q3UH99	Q3UH99 [414-425]	Q3UH99 1xPhospho [S416(100)]	0	1483.7	100	25.87		High	Peak Found	High	High	4.738e-05	0.0001182	1.89	101.51
FALSE	High	[K].LLRQSPPLAGREEEPGLGDSGIQSTPGSGHAPR.[T]	1xPhospho [S5(100)]	5.37468e-10	0.00018442	1	1	6	Q8VDZ4	Q8VDZ4 [550-582]	Q8VDZ4 1xPhospho [S554(100)]	2	3446.68	100	32.61		High	High	High	High	4.738e-05	1.55e-13	6.83	62.11
FALSE	High	[R].ILQISPEGPLQGR.[K]	1xPhospho [S5(100)]	0.00410247	0.00018442	1	1	5	Q8BZN6	Q8BZN6 [288-300]	Q8BZN6 1xPhospho [S292(100)]	0	1487.76	100	9.4		High	Peak Found	High	High	4.738e-05	0.0002503	2.18	95.54
FALSE	High	[R].ILQEKLDQPVSAPPSPR.[D]	1xPhospho [S15(100)]	0.000109604	0.00018442	1	1	5	D3YZP9	D3YZP9 [223-239]	D3YZP9 1xPhospho [S237(100)]	1	1955	100	2.4		High	High	High	High	4.738e-05	1.955e-06	2.79	66.41
FALSE	High	[R].LLQEGSPSDITTLSVEPEKK.[D]	1xPhospho [S6(99.5)]	1.82181e-06	0.00018442	1	1	2	P70365	P70365 [697-716]	P70365 1xPhospho [S702(99.5)]	1	2251.11	100	18.87		High	Peak Found	High	High	4.738e-05	8.187e-09	4.49	86.13
FALSE	High	[K].LQESFQGAPDVISPR.[Y]	1xPhospho [S13(100)]	0.000912887	0.00018442	1	1	4	Q7TNM2	Q7TNM2 [615-629]	Q7TNM2 1xPhospho [S627(100)]	0	1723.81	100	11.29		High	High	High	High	4.738e-05	3.324e-05	4.11	88.59
FALSE	High	[R].LQESPKLSQANGTR.[D]	1xPhospho [S4(100)]; 1xAsn->Asp [N11(100)]	0.000805337	0.00018442	1	1	7	Q80Y17	Q80Y17 [961-974]	Q80Y17 1xPhospho [S964(100)]	1	1609.76	100	56.74		High	Peak Found	High	High	4.738e-05	2.821e-05	2.46	29.02
FALSE	High	[K].IQNTGDYYDLYGGEK.[F]	1xPhospho [Y7(99.6)]	1.36336e-05	0.00018442	1	1	2	P35235	P35235 [56-70]	P35235 1xPhospho [Y62(99.6)]	0	1815.75	100	50.54		High	Peak Found	High	High	4.738e-05	1.201e-07	3.67	75.56
FALSE	High	[R].LQKQPLTSPGSVSSSR.[D]	1xPhospho [S8(100)]	2.47735e-05	0.00018442	1	1	5	Q9WV69	Q9WV69 [4-19]	Q9WV69 1xPhospho [S11(100)]	1	1751.87	100	34.72		High	High	High	High	4.738e-05	2.667e-07	4.26	33.27
FALSE	High	[R].IQGGRGSPSGLAPILR.[R]	1xPhospho [S7(100)]	8.94623e-05	0.00018442	1	1	3	P16283	P16283 [290-305]	P16283 1xPhospho [S296(100)]	1	1658.87	100	31.96		High	High	High	High	4.738e-05	1.492e-06	3.16	67.28
FALSE	High	[R].LNPSASSPNFFK.[Y]	1xPhospho [S6(99.6)]	0.0137598	0.00018442	1	1	6	Q60949	Q60949 [655-666]	Q60949 1xPhospho [S660(99.6)]	0	1388.62	100	10.75		High	High	High	High	4.738e-05	0.00127	2.9	82.56
FALSE	High	[K].IPITPTSSFVSPPPPTASPHSNR.[T]	1xPhospho [T/S]	7.96469e-06	0.00018442	1	1	9	E9Q1P8	E9Q1P8 [372-394]		0	2467.2	100	16.18		High	High	High	High	4.738e-05	5.884e-08	3.78	84.12
FALSE	High	[R].LQAADEEEELEGPPSYKPPTPK.[A]	1xPhospho [T20(98.5)]	0.0140883	0.00018442	1	1	1	P32507	P32507 [382-403]	P32507 1xPhospho [T401(98.5)]	0	2505.14	100	33.4		High	Peak Found	Peak Found	High	4.738e-05	0.001316	1.53	76.19
FALSE	High	[K].LPVSSSTSNLHVDR.[E]	1xPhospho [S6(98.8)]	8.25528e-06	0.00018442	1	1	5	E9Q6P5	E9Q6P5 [155-168]	E9Q6P5 1xPhospho [S160(98.8)]	0	1591.75	100	57.31		High	High	High	High	4.738e-05	6.151e-08	3.25	49.87
FALSE	High	[R].IPVEGPLSPSRGDFPK.[G]	1xPhospho [S8(99.5)]	0.00323284	0.00018442	1	1	6	Q9D219	Q9D219 [679-694]	Q9D219 1xPhospho [S686(99.5)]	1	1775.87	100	31.15		High	High	High	High	4.738e-05	0.0001807	2.21	76.57
FALSE	High	[K].IPSSPDLKK.[S]	1xPhospho [S4(100)]	0.00141975	0.00018442	1	1	3	P63141	P63141 [438-446]	P63141 1xPhospho [S441(100)]	1	1064.54	100	9.95		High	High	High	High	4.738e-05	6.002e-05	3.31	22.41
FALSE	High	[R].LPSSPASPSPK.[G]	1xPhospho [S9(99.6)]	0.000590416	0.00018442	1	1	4	Q9Z2H5	Q9Z2H5 [538-548]	Q9Z2H5 1xPhospho [S546(99.6)]	0	1147.54	100	39.54		High	Peak Found	High	High	4.738e-05	1.856e-05	2.76	35.38
FALSE	High	[R].LPSPTKEKPPPPPPGGGK.[D]	1xPhospho [S3(100)]	2.24536e-06	0.00018442	1	1	6	F6SEU4	F6SEU4 [786-803]	F6SEU4 1xPhospho [S788(100)]	1	1860.96	100	9.97		High	High	High	High	4.738e-05	1.082e-08	3.78	28.28
FALSE	High	[K].LPPGKPGVGDVSRPFSPPIHSSSPPPIAPLAR.[A]	1xPhospho [S23(98.5)]	0.00517409	0.00018442	1	1	12	Q8VD37	Q8VD37 [469-500]	Q8VD37 1xPhospho [S491(98.5)]	0	3307.74	100	56.5		High	High	High	High	4.738e-05	0.0003406	3.8	86.03
FALSE	High	[K].LPNSKQSPDEPLR.[S]	1xPhospho [S7(100)]	0.000727619	0.00018442	1	1	7	Q921F2	Q921F2 [177-189]	Q921F2 1xPhospho [S183(100)]	1	1560.74	100	44.39		High	Peak Found	High	High	4.738e-05	2.466e-05	3.2	29.54
FALSE	High	[R].LGGSVELVDIGK.[Q]	1xPhospho [S4(100)]	5.28924e-05	0.00018442	1	1	4	Q9D1A2	Q9D1A2 [55-66]	Q9D1A2 1xPhospho [S58(100)]	0	1266.63	100	14.26		High	High	High	High	4.738e-05	7.382e-07	3.68	97.45
FALSE	High	[K].LGIIEKQPSPEELR.[E]	1xPhospho [S9(100)]	0.000107016	0.00018442	1	1	3	Q3TLH4	Q3TLH4 [493-506]	Q3TLH4 1xPhospho [S501(100)]	1	1688.86	100	2.45		High	High	High	High	4.738e-05	1.895e-06	3.65	69.84
FALSE	High	[K].IGSLDNITHVPGGGNK.[K]	1xPhospho [S3(100)]; 1xAsn->Asp [N15(100)]	4.72185e-05	0.00018442	1	1	3	P10637	P10637 [646-661]	P10637 1xPhospho [S648(100)]	0	1659.77	100	40.47		High	Peak Found	High	High	4.738e-05	6.334e-07	3.32	73.23
FALSE	High	[K].IGSLDNITHVPGGGNK.[K]	1xPhospho [S3(100)]	2.10933e-07	0.00018442	1	1	4	P10637	P10637 [646-661]	P10637 1xPhospho [S648(100)]	0	1658.79	100	8.42		High	High	High	High	4.738e-05	4.565e-10	4.6	68.82
FALSE	High	[R].IGSDPLAYEPK.[A]	1xPhospho [S3(100)]	0.000112253	0.00018442	1	1	7	Q61165	Q61165 [705-715]	Q61165 1xPhospho [S707(100)]	0	1269.58	100	25.12		High	High	High	High	4.738e-05	2.017e-06	3.99	81.73
FALSE	High	[R].LGNPYCSPTLVR.[K]	1xCarbamidomethyl [C6]; 1xPhospho [S7(99.5)]	0.0136788	0.00018442	1	1	2	Q8JZW5	Q8JZW5 [231-242]	Q8JZW5 1xPhospho [S237(99.5)]	0	1456.67	100	12.29		High	Peak Found	High	High	4.738e-05	0.001261	2.36	75.66
FALSE	High	[K].LGIIEKQPSPEELRER.[E]	1xPhospho [S9(100)]	0.00056964	0.00018442	1	1	3	Q3TLH4	Q3TLH4 [493-508]	Q3TLH4 1xPhospho [S501(100)]	2	1974.01	100	49.24		High	High	High	High	4.738e-05	1.771e-05	3.64	58.01
FALSE	High	[R].LGLGTLSSSLSR.[A]	1xPhospho [S/T]	0.00251697	0.00018442	1	1	7	Q6ZPE2	Q6ZPE2 [1133-1144]		0	1270.64	100	19.69		High	High	High	High	4.738e-05	0.0001302	2.45	88.48
FALSE	High	[R].IGFPSTSPAKAK.[K]	1xPhospho [S7(99.7)]	0.000745203	0.00018442	1	1	3	Q9Z0H8	Q9Z0H8 [289-300]	Q9Z0H8 1xPhospho [S295(99.7)]	1	1283.64	100	7.22		High	High	High	High	4.738e-05	2.537e-05	2.35	40.19
FALSE	High	[R].IGFPSTSPAK.[A]	1xPhospho [S7(99.7)]	0.00212997	0.00018442	1	1	6	Q9Z0H8	Q9Z0H8 [289-298]	Q9Z0H8 1xPhospho [S295(99.7)]	0	1084.51	100	35.68		High	High	High	High	4.738e-05	0.0001036	2.45	62.41
FALSE	High	[K].LFVIRGSPQQIDHAK.[Q]	1xPhospho [S7(100)]	0.000407746	0.00018442	1	1	3	Q3U0V1	Q3U0V1 [475-489]	Q3U0V1 1xPhospho [S481(100)]	1	1788.92	100	67.63		High	High	High	High	4.738e-05	1.139e-05	3.51	54.21
FALSE	High	[K].IFVGGLSPDTPEEK.[I]	1xPhospho [S7(100)]	2.75972e-07	0.00018442	1	1	9	Q60668	Q60668 [184-197]	Q60668 1xPhospho [S190(100)]	0	1568.72	100	10.27		High	High	High	High	4.738e-05	6.56e-10	3.93	91.92
FALSE	High	[K].IGSLDNITHVPGGGNKK.[I]	1xPhospho [S3(100)]	0.00432825	0.00018442	1	1	1	P10637	P10637 [646-662]	P10637 1xPhospho [S648(100)]	1	1786.88	100	74.13		Peak Found	High	Peak Found	High	4.738e-05	0.0002674	2.37	49.05
FALSE	High	[K].LGDSLQDLYR.[A]	1xPhospho [S4(100)]	0.000370594	0.00018442	1	1	10	Q80YA9	Q80YA9 [903-912]	Q80YA9 1xPhospho [S906(100)]	0	1259.57	100	42.91		High	High	High	High	4.738e-05	9.962e-06	3.33	91.16
FALSE	High	[K].LGDQHADKAFSIQGAPSDSGPLR.[I]	1xPhospho [S19(99.3)]	7.55113e-08	0.00018442	1	1	3	Q7TQF7	Q7TQF7 [234-256]	Q7TQF7 1xPhospho [S252(99.3)]	1	2447.14	100	1.69		High	High	High	High	4.738e-05	1.151e-10	5.23	72.59
FALSE	High	[K].LGASNSPGQPNSVKR.[K]	1xPhospho [S6(99.3)]	0.00140291	0.00018442	1	1	2	B2RY56	B2RY56 [667-681]	B2RY56 1xPhospho [S672(99.3)]	1	1591.76	100	35.18		High	Peak Found	High	High	4.738e-05	5.917e-05	3.12	16.65
FALSE	High	[K].IGSLDNITHVPGGGNKK.[I]	1xPhospho [S3(100)]; 1xAsn->Asp [N15(100)]	9.78465e-05	0.00018442	1	1	2	P10637	P10637 [646-662]	P10637 1xPhospho [S648(100)]	1	1787.87	100	41.03		High	Peak Found	High	High	4.738e-05	1.68e-06	4.04	55.52
FALSE	High	[K].LGSSPTSSCNPTPTK.[H]	1xCarbamidomethyl [C9]; 1xPhospho [S4(100)]	3.10849e-05	0.00018442	1	1	2	Q5SXY1	Q5SXY1 [130-144]	Q5SXY1 1xPhospho [S133(100)]	0	1613.69	100	65.06		High	Peak Found	High	High	4.738e-05	3.615e-07	3.28	31.74
FALSE	High	[R].ILDTSSLTQSAPASPTNK.[G]	1xPhospho [S14(100)]	8.97908e-08	0.00018442	1	1	2	Q8K4Q0	Q8K4Q0 [850-867]	Q8K4Q0 1xPhospho [S863(100)]	0	1910.91	100	40.86		High	Peak Found	High	High	4.738e-05	1.455e-10	5.42	78.75
FALSE	High	[R].LLDAEDVDVPSPDEK.[S]	1xPhospho [S11(100)]	5.21431e-08	0.00018442	1	1	5	Q9QXZ0	Q9QXZ0 [270-284]	Q9QXZ0 1xPhospho [S280(100)]	0	1721.75	100	39.88		High	High	High	High	4.738e-05	7.045e-11	4.8	91.28
FALSE	High	[K].IKSIDLPIQSSLYR.[Q]	1xPhospho [S3(100)]	0.00117998	0.00018442	1	1	4	P48722	P48722 [577-590]	P48722 1xPhospho [S579(100)]	1	1712.9	100	25.18		High	High	High	High	4.738e-05	4.715e-05	2.74	94.11
FALSE	High	[R].LLKPGEEPSEYTDEEDTKDHSKQD.[-]	1xPhospho [T12(100)]	0.000150414	0.00018442	1	1	2	Q80UU9	Q80UU9 [194-217]	Q80UU9 1xPhospho [T205(100)]	2	2870.23	100	34.09		Peak Found	High	Peak Found	High	4.738e-05	2.997e-06	4.46	34.88
FALSE	High	[R].LLKPGEEPSEYTDEEDTK.[D]	1xPhospho [T12(100)]	0.000552887	0.00018442	1	1	3	Q80UU9	Q80UU9 [194-211]	Q80UU9 1xPhospho [T205(100)]	0	2159.93	100	20.54		High	High	High	High	4.738e-05	1.7e-05	3.1	52.53
FALSE	High	[K].LIGTAVPQRTSPTGPK.[N]	1xPhospho [S11(99.8)]	2.25256e-07	0.00018442	1	1	48	Q6PER3	Q6PER3 [152-167]	Q6PER3 1xPhospho [S162(99.8)]	1	1702.89	100	8.98		High	High	High	High	4.738e-05	4.963e-10	4.68	42.76
FALSE	High	[R].LLGSGSPSSSAR.[L]	1xPhospho [S6(100)]	0.00011026	0.00018442	1	1	5	P15331	P15331 [52-63]	P15331 1xPhospho [S57(100)]	0	1198.55	100	26.26		High	High	High	High	4.738e-05	1.966e-06	3.41	34.57
FALSE	High	[R].ILGSASPEEEQEKPILDRPTR.[I]	1xPhospho [S6(99.4)]	5.19765e-07	0.00018442	1	1	7	Q6NXN1	Q6NXN1 [102-122]	Q6NXN1 1xPhospho [S107(99.4)]	0	2445.2	100	16.36		High	High	High	High	4.738e-05	1.521e-09	4.27	60.82
FALSE	High	[K].IIFVVGGPGSGKGTQCEK.[I]	1xCarbamidomethyl [C16]; 1xPhospho [T14(99.3)]	0.0216379	0.00018442	1	1	2	Q9R0Y5	Q9R0Y5 [10-27]	Q9R0Y5 1xPhospho [T23(99.3)]	1	1913.92	100	5.67		High	High	Peak Found	High	4.738e-05	0.002343	2.74	65.96
FALSE	High	[R].LKLSPSPSSR.[VI]	1xPhospho [S4(100)]	0.00652399	0.00018442	2	2	4	P14733; P21619	P14733 [389-398]; P21619 [380-389]	P14733 1xPhospho [S392(100)]; P21619 1xPhospho [S383(100)]	1	1151.58	100	62.03	Shared	High	High	High	High	4.738e-05	0.0004667	2.29	27.72
FALSE	High	[K].LHGRSFDDPIVQTER.[I]	1xPhospho [S5(100)]	1.14704e-07	0.00018442	1	1	4	P48722	P48722 [70-84]	P48722 1xPhospho [S74(100)]	1	1849.86	100	9.48		High	High	High	High	4.738e-05	2.028e-10	5.08	46.02
FALSE	High	[R].LGYILTCPSNLGTGLR.[A]	1xCarbamidomethyl [C7]; 1xPhospho [S9(100)]	6.63976e-07	0.00018442	1	2	3	P30275	P30275 [311-326]	P30275 1xPhospho [S319(100)]	0	1814.89	100	60.07		High	High	High	High	4.738e-05	2.119e-09	4.5	118.22
FALSE	High	[K].LGVSVSPSR.[A]	1xPhospho [S8(99.9)]	0.000880772	0.00018442	1	1	11	Q0P678	Q0P678 [525-533]	Q0P678 1xPhospho [S532(99.9)]	0	981.476	100	40.83		High	High	High	High	4.738e-05	3.174e-05	2.74	47.39
FALSE	High	[R].LGTPPGGGAAGKEHGNSVCFK.[V]	1xCarbamidomethyl [C19]; 1xPhospho [T3(100)]	0.011256	0.00018442	1	1	2	O88704	O88704 [37-57]	O88704 1xPhospho [T39(100)]	1	2120.96	100	17.49		High	Peak Found	High	High	4.738e-05	0.0009709	2.19	35.58
FALSE	High	[R].LGTGGGGSPDKSPSAQELKEQGNR.[L]	1xPhospho [S8(100)]	1.85634e-10	0.00018442	1	1	4	Q9WUD1	Q9WUD1 [13-36]	Q9WUD1 1xPhospho [S20(100)]	2	2450.13	100	42.76		High	High	High	High	4.738e-05	3.745e-14	5.9	27.09
FALSE	High	[R].LGTGGGGSPDKSPSAQELK.[E]	2xPhospho [S8(100); S12(100)]	6.10716e-07	0.00018442	1	1	2	Q9WUD1	Q9WUD1 [13-31]	Q9WUD1 2xPhospho [S20(100); S24(100)]	1	1945.83	100	70.39		High	Peak Found	High	High	4.738e-05	1.888e-09	6.45	43.54
FALSE	High	[R].LGTGGGGSPDKSPSAQELK.[E]	1xPhospho [S8(100)]	2.63209e-09	0.00018442	1	1	30	Q9WUD1	Q9WUD1 [13-31]	Q9WUD1 1xPhospho [S20(100)]	1	1865.86	100	49.61		High	High	High	High	4.738e-05	1.294e-12	5.17	31.55
FALSE	High	[R].LHQVYFDAPSCVK.[G]	1xCarbamidomethyl [C11]; 1xPhospho [Y5(100)]	1.91097e-06	0.00018442	1	1	10	Q62277	Q62277 [77-89]	Q62277 1xPhospho [Y81(100)]	0	1643.73	100	34.81		High	High	High	High	4.738e-05	8.727e-09	4.01	63.72
FALSE	High	[R].LHSQDPLLSPER.[T]	1xPhospho [S9(100)]	0.00391164	0.00018442	1	1	4	Q3UH99	Q3UH99 [426-437]	Q3UH99 1xPhospho [S434(100)]	0	1471.69	100	43.22		High	Peak Found	High	High	4.738e-05	0.0002345	3.05	49.71
FALSE	High	[K].LKFSDDEDEEDVVKDGR.[S]	1xPhospho [S4(100)]	3.06706e-12	0.00018442	1	1	3	Q7TPM1	Q7TPM1 [384-400]	Q7TPM1 1xPhospho [S387(100)]	2	2075.88	100	48.93		High	High	High	High	4.738e-05	1.55e-16	5.84	56.86
FALSE	High	[K].LKELFDYSPPLHK.[S]	1xPhospho [S8(100)]	0.000155901	0.00018442	1	1	19	Q8K019	Q8K019 [503-515]	Q8K019 1xPhospho [S510(100)]	1	1666.82	100	43.09		High	High	High	High	4.738e-05	3.141e-06	5.22	76.74
FALSE	High	[R].LKATVTPSPVKGK.[A]	1xPhospho [S8(100)]	1.80018e-06	0.00018442	1	1	10	Q80XU3	Q80XU3 [174-186]	Q80XU3 1xPhospho [S181(100)]	2	1405.78	100	18.52		High	High	High	High	4.738e-05	8.056e-09	5.72	17
FALSE	High	[R].LKATVTPSPVK.[G]	1xPhospho [S8(99.7)]	0.00151606	0.00018442	1	1	10	Q80XU3	Q80XU3 [174-184]	Q80XU3 1xPhospho [S181(99.7)]	1	1220.67	100	5.14		High	High	High	High	4.738e-05	6.582e-05	2.91	29.5
FALSE	High	[K].LHVGNISPTCTNQELR.[A]	1xCarbamidomethyl [C10]; 1xPhospho [S7(100)]	0.000407746	0.00018442	1	2	4	Q8VE92	Q8VE92 [80-95]	Q8VE92 1xPhospho [S86(100)]	0	1918.88	100	21.92		High	High	High	High	4.738e-05	1.132e-05	4.02	60.81
FALSE	High	[R].LHSQDPLLSPERTAFPEQSLSR.[A]	1xPhospho [S9(100)]	0.000593951	0.00018442	1	1	3	Q3UH99	Q3UH99 [426-447]	Q3UH99 1xPhospho [S434(100)]	1	2588.25	100	29.39		High	High	High	High	4.738e-05	1.869e-05	2.9	80.02
FALSE	High	[R].NDSIVTPSPPQAR.[V]	1xPhospho [S8(100)]	3.97094e-05	0.00018442	1	1	11	Q6PCP5	Q6PCP5 [144-156]	Q6PCP5 1xPhospho [S151(100)]	0	1461.67	100	53.68		High	High	High	High	4.738e-05	5.045e-07	3.36	65.54
FALSE	High	[K].LQPQEISPPPTANLDR.[S]	1xPhospho [S7(100)]	0.000338844	0.00018442	1	1	4	P34152	P34152 [904-919]	P34152 1xPhospho [S910(100)]	0	1855.89	100	41.61		High	High	High	High	4.738e-05	8.83e-06	3.2	81.63
FALSE	High	[R].MGPSSSPIPSPSPSPTDSKR.[C]	1xOxidation [M1(100)]; 1xPhospho [S14(100)]	4.61442e-09	0.00018442	1	1	16	P63318	P63318 [317-336]	P63318 1xPhospho [S330(100)]	1	2107.94	100	26.76		High	High	High	High	4.738e-05	2.752e-12	6.74	47.22
FALSE	High	[R].MDSFDEDLARPSGLLAQER.[K]	1xOxidation [M1(100)]; 1xPhospho [S3(100)]	0.0017184	0.00018442	1	1	3	Q569Z6	Q569Z6 [570-588]	Q569Z6 1xPhospho [S572(100)]	0	2245.98	100	11.82		High	High	High	High	4.738e-05	7.806e-05	3.05	96.75
FALSE	High	[K].MDSAVQASLSLPATPVGK.[G]	1xOxidation [M1(100)]; 1xPhospho [S10(100)]	0.0012013	0.00018442	1	1	6	Q9ERR1	Q9ERR1 [206-223]	Q9ERR1 1xPhospho [S215(100)]	0	1867.89	100	90.46		High	Peak Found	High	High	4.738e-05	4.818e-05	2.91	101.48
FALSE	High	[-].MDPETCPCPTGGSCTCSDKCK.[C]	5xCarbamidomethyl [C6; C8; C14; C16; C20]; 1xPhospho [T5(100)]	0.000108302	0.00018442	1	1	2	P28184	P28184 [1-21]	P28184 1xPhospho [T5(100)]	1	2527.87	100	45.37		High	Peak Found	High	High	4.738e-05	1.928e-06	3.51	32.62
FALSE	High	[-].MDPETCPCPTGGSCTCSDK.[C]	4xCarbamidomethyl [C6; C8; C14; C16]; 1xOxidation [M1(100)]; 1xPhospho [T5(100)]	1.40529e-07	0.00018442	1	1	6	P28184	P28184 [1-19]	P28184 1xPhospho [T5(100)]	0	2255.74	100	23.57		High	High	High	High	4.738e-05	2.652e-10	3.95	48.04
FALSE	High	[-].MDPETCPCPTGGSCTCSDK.[C]	4xCarbamidomethyl [C6; C8; C14; C16]; 1xPhospho [T5(100)]	0.0092586	0.00018442	1	1	4	P28184	P28184 [1-19]	P28184 1xPhospho [T5(100)]	0	2239.75	100	18.88		High	High	High	High	4.738e-05	0.0007452	3.29	48.04
FALSE	High	[-].MKGETPVNSTMSIGQAR.[K]	2xOxidation [M1(100); M11(100)]; 1xPhospho [T5(100)]	2.62981e-05	0.00018442	1	1	7	P63216	P63216 [1-17]	P63216 1xPhospho [T5(100)]	1	1918.84	100	70.07		High	High	High	High	4.738e-05	2.906e-07	4.69	26.26
FALSE	High	[R].MLQALSPKQSPVSSPTR.[S]	1xOxidation [M1(100)]; 1xPhospho [S10(100)]	0.000109604	0.00018442	1	1	4	Q811Q9	Q811Q9 [310-326]	Q811Q9 1xPhospho [S319(100)]	1	1922.94	100	39.77		High	High	High	High	4.738e-05	1.961e-06	4.35	46.23
FALSE	High	[K].MLPELFQDDEKAISPTSATSSGR.[T]	1xOxidation [M1(100)]; 1xPhospho [S14(100)]	0.00134552	0.00018442	1	1	2	Q99104	Q99104 [587-609]	Q99104 1xPhospho [S600(100)]	1	2576.16	100	51.57		High	Peak Found	High	High	4.738e-05	5.608e-05	4.38	95.38
FALSE	High	[-].MKGETPVNSTMSIGQAR.[K]	2xOxidation [M1(100); M11(100)]; 1xPhospho [T5(100)]; 1xAsn->Asp [N8(100)]	0.00502247	0.00018442	1	1	3	P63216	P63216 [1-17]	P63216 1xPhospho [T5(100)]	1	1919.82			No Quan Values	High	High	High	High	4.738e-05	0.0003269	2.19
FALSE	High	[-].MKGETPVNSTMSIGQAR.[K]	1xOxidation [M1(100)]; 1xPhospho [T5(100)]	0.00136982	0.00018442	1	1	4	P63216	P63216 [1-17]	P63216 1xPhospho [T5(100)]	1	1902.84	100	43.49		High	Peak Found	High	High	4.738e-05	5.722e-05	3.47	32.96
FALSE	High	[K].IYHLPDAESDEDEDFKEQTR.[L]	1xPhospho [S9(100)]	1.5194e-09	0.00018442	1	1	25	P42208	P42208 [210-229]	P42208 1xPhospho [S218(100)]	1	2517.05	100	29.77		High	High	High	High	4.738e-05	6.203e-13	6.2	67.44
FALSE	High	[K].IYEFPETDDEEENKLVK.[K]	1xPhospho [T7(100)]	0.0184694	0.00018442	1	1	2	O55131	O55131 [221-237]	O55131 1xPhospho [T227(100)]	1	2177.95	100	18.87		High	Peak Found	High	High	4.738e-05	0.001888	3.17	79.82
FALSE	High	[R].IYQYIQSR.[F]	1xPhospho [Y4(100)]	0.00231542	0.00018442	1	2	4	Q9Z188	Q9Z188 [270-277]	Q9Z188 1xPhospho [Y273(100)]	0	1150.53	100	42.44		High	High	High	High	4.738e-05	0.0001158	2.2	42.16
FALSE	High	[K].MNQLLSRTPALSPQRPLTTQQPQSGTLKEPDSSK.[T]	1xOxidation [M1(100)]; 1xPhospho [S/T]	5.04247e-05	0.00018442	1	1	4	Q64332	Q64332 [415-448]		2	3830.91	100	46.48		Peak Found	Peak Found	High	High	4.738e-05	6.92e-07	4.92	64.82
FALSE	High	[R].MSCFSRPSMSPTPLDR.[C]	1xCarbamidomethyl [C3]; 1xOxidation [M1(100)]; 1xPhospho [S10(100)]	0.0012982	0.00018442	1	1	4	Q8BTI8	Q8BTI8 [2066-2081]	Q8BTI8 1xPhospho [S2075(100)]	0	1964.81	100	20.22		High	Peak Found	High	High	4.738e-05	5.339e-05	3.48	64.06
FALSE	High	[R].MQFSFEGPEK.[V]	1xOxidation [M1(100)]; 1xPhospho [S4(100)]	0.00629553	0.00018442	1	1	4	Q8R0S2	Q8R0S2 [176-185]	Q8R0S2 1xPhospho [S179(100)]	0	1295.5	100	26.06		High	High	High	High	4.738e-05	0.0004432	2.65	70.19
FALSE	High	[K].MNQLLSRTPALSPQRPLTTQQPQSGTLKEPDSSK.[T]	1xOxidation [M1(100)]; 2xPhospho [S12(96.2); S/T]	3.67593e-07	0.00018442	1	1	3	Q64332	Q64332 [415-448]	Q64332 2xPhospho [S426(96.2); S/T]	2	3910.88	100	56.2		High	High	High	High	4.738e-05	9.602e-10	6.62	72.83
FALSE	High	[R].MSCFSRPSMSPTPLDR.[C]	1xCarbamidomethyl [C3]; 2xOxidation [M1(100); M9(100)]; 1xPhospho [S/T]	0.000669278	0.00018442	1	1	11	Q8BTI8	Q8BTI8 [2066-2081]		0	1980.8	100	2.37		High	High	High	High	4.738e-05	2.198e-05	4.18	46.3
FALSE	High	[R].MSKSPVDSSVLEGVK.[E]	1xOxidation [M1(100)]; 1xPhospho [S4(99.1)]	0.00105349	0.00018442	1	1	2	Q8C437	Q8C437 [385-399]	Q8C437 1xPhospho [S388(99.1)]	1	1658.77	100	16.03		High	Peak Found	High	High	4.738e-05	4.034e-05	3.21	52.91
FALSE	High	[R].MSGFIYQGK.[L]	1xOxidation [M1(100)]; 1xPhospho [S2(100)]	0.000727619	0.00018442	1	1	8	Q9ES28	Q9ES28 [496-504]	Q9ES28 1xPhospho [S497(100)]	0	1126.46	100	29.57		High	High	High	High	4.738e-05	2.468e-05	3.63	56.32
FALSE	High	[R].MSGFIYQGK.[L]	1xPhospho [S2(100)]	0.00664129	0.00018442	1	1	4	Q9ES28	Q9ES28 [496-504]	Q9ES28 1xPhospho [S497(100)]	0	1110.47	100	51.81		High	Peak Found	High	High	4.738e-05	0.0004756	1.04	72.23
FALSE	High	[R].LVSQEHLLLSSPEALR.[Q]	1xPhospho [S]	3.77525e-06	0.00018442	1	1	7	Q8C3Q5	Q8C3Q5 [428-443]		0	1871.96	100	24.34		High	High	High	High	4.738e-05	2.156e-08	4.18	85.27
FALSE	High	[K].ISKFSPIEEAK.[D]	1xPhospho [S5(100)]	0.000168487	0.00018442	1	1	6	O88737	O88737 [3378-3388]	O88737 1xPhospho [S3382(100)]	1	1328.65	100	26.07		High	High	High	High	4.738e-05	3.469e-06	3.24	44.34
FALSE	High	[R].LSKECVGSPDPDLEPGEAN.[-]	1xCarbamidomethyl [C5]; 1xPhospho [S8(100)]	0.00388842	0.00018442	1	1	3	Q8VD04	Q8VD04 [788-806]	Q8VD04 1xPhospho [S795(100)]	1	2093.87	100	21.97		High	High	High	High	4.738e-05	0.0002322	3.07	72.07
FALSE	High	[R].LSGPGGSGSFR.[S]	1xPhospho [S9(100)]	0.000197966	0.00018442	1	1	13	P46660	P46660 [29-39]	P46660 1xPhospho [S37(100)]	0	1101.47	100	36.87		High	High	High	High	4.738e-05	4.304e-06	3.36	40
FALSE	High	[K].LSGLSFKR.[N]	1xPhospho [S5(100)]	0.00281879	0.00018442	1	1	26	P28667	P28667 [100-107]	P28667 1xPhospho [S104(100)]	1	987.502	100	21.96		High	High	High	High	4.738e-05	0.000151	2.43	44.5
FALSE	High	[R].LSESVVNR.[M]	1xPhospho [S4(100)]	0.00837107	0.00018442	1	1	5	Q91VN4	Q91VN4 [30-37]	Q91VN4 1xPhospho [S33(100)]	0	983.456	100	68.53		High	High	High	High	4.738e-05	0.0006492	2.02	35.92
FALSE	High	[R].ISDSESEELPKPR.[V]	1xPhospho [S2(100)]	1.85988e-05	0.00018442	1	1	4	Q8C1D8	Q8C1D8 [182-194]	Q8C1D8 1xPhospho [S183(100)]	0	1566.7	100	27.83		High	High	High	High	4.738e-05	1.82e-07	2.5	42.75
FALSE	High	[K].ISKVEGTEIVKPSPK.[R]	1xPhospho [S13(100)]	8.10868e-06	0.00018442	1	1	3	P97868	P97868 [1167-1181]	P97868 1xPhospho [S1179(100)]	1	1691.9	100	16.51		High	High	High	High	4.738e-05	5.998e-08	3.84	32.38
FALSE	High	[K].LSLSTNCIEK.[I]	1xCarbamidomethyl [C7]; 1xPhospho [S4(99.7)]	0.00210472	0.00018442	1	1	10	Q05A62	Q05A62 [53-62]	Q05A62 1xPhospho [S56(99.7)]	0	1244.56	100	42.19		High	High	High	High	4.738e-05	0.0001021	2.95	66.73
FALSE	High	[R].LSSPVLHR.[L]	1xPhospho [S3(100)]	0.00159968	0.00018442	1	1	30	Q9QXS6	Q9QXS6 [140-147]	Q9QXS6 1xPhospho [S142(100)]	0	988.498	100	47.57		High	High	High	High	4.738e-05	7.049e-05	2.32	24.28
FALSE	High	[K].LSRSNEKEQLQGLNDR.[F]	1xPhospho [S4(99.6)]	9.2174e-05	0.00018442	1	1	4	P08553	P08553 [94-109]	P08553 1xPhospho [S97(99.6)]	2	1966.93	100	25.17		High	High	High	High	4.738e-05	1.552e-06	4.08	24.88
FALSE	High	[K].LSRQPSIELPSMAVASTK.[T]	1xOxidation [M12(100)]; 1xPhospho [S6(100)]	7.00642e-07	0.00018442	1	1	12	P19973	P19973 [238-255]	P19973 1xPhospho [S243(100)]	1	2010.99	100	33.75		High	High	High	High	4.738e-05	2.281e-09	5.75	70.78
FALSE	High	[K].LSRQPSIELPSMAVASTK.[T]	1xPhospho [S6(99.7)]	1.14337e-06	0.00018442	1	1	9	P19973	P19973 [238-255]	P19973 1xPhospho [S243(99.7)]	1	1995	100	25.84		High	High	High	High	4.738e-05	4.363e-09	5.12	83.82
FALSE	High	[K].LSRGDSLKEPTSIADSSR.[H]	1xPhospho [S/T]	2.36176e-05	0.00018442	1	1	6	Q8VDZ4	Q8VDZ4 [375-392]		2	1998.95	100	16.67		High	High	High	High	4.738e-05	2.515e-07	3.25	38.61
FALSE	High	[R].LSQSVHHGASSEGSLSPDTR.[S]	1xPhospho [S16(100)]	8.39207e-13	0.00018442	1	1	6	Q8VHI6	Q8VHI6 [220-239]	Q8VHI6 1xPhospho [S235(100)]	0	2131.94	100	37.84		High	High	High	High	4.738e-05	2.735e-17	8.03	16.9
FALSE	High	[R].LSPQGQQPVSPQSGSPQQQR.[S]	1xPhospho [S10(100)]	0.00099839	0.00018442	1	1	6	Q8JZP2	Q8JZP2 [460-479]	Q8JZP2 1xPhospho [S469(100)]	0	2214.03	100	45.29		High	High	High	High	4.738e-05	3.771e-05	3.5	40.18
FALSE	High	[R].LSPLTQSPLSSR.[T]	1xPhospho [S7(100)]	0.000824797	0.00018442	1	1	3	E9PZ19	E9PZ19 [1201-1212]	E9PZ19 1xPhospho [S1207(100)]	0	1365.68	100	20.22		High	High	High	High	4.738e-05	2.915e-05	2.35	75.76
FALSE	High	[R].LSPAKSPSLSPSPPSPIEKTPLGER.[S]	2xPhospho [S6(100); S15(100)]	0.00904173	0.00018442	1	1	2	P14873	P14873 [1246-1270]	P14873 2xPhospho [S1251(100); S1260(100)]	2	2732.33	100	51.85		High	Peak Found	High	High	4.738e-05	0.0007197	3.67	82.14
FALSE	High	[R].LSPAKSPSLSPSPPSPIEKTPLGER.[S]	1xPhospho [S15(100)]	1.14337e-06	0.00018442	1	1	4	P14873	P14873 [1246-1270]	P14873 1xPhospho [S1260(100)]	2	2652.36	100	23.93		High	High	High	High	4.738e-05	4.38e-09	6.13	73
FALSE	High	[R].LSPAKSPSLSPSPPSPIEK.[T]	1xPhospho [S15(100)]	5.48468e-07	0.00018442	1	1	9	P14873	P14873 [1246-1264]	P14873 1xPhospho [S1260(100)]	1	1999.01	100	20.18		High	High	High	High	4.738e-05	1.642e-09	3.84	64.36
FALSE	High	[R].LSARLSGPGGSGSFR.[S]	1xPhospho [S6(100)]	2.09585e-05	0.00018442	1	1	6	P46660	P46660 [25-39]	P46660 1xPhospho [S30(100)]	1	1528.73	100	26.43		High	High	High	High	4.738e-05	2.149e-07	3.7	49.35
FALSE	High	[K].LQTHDESSLPLPQPSPFMPR.[R]	1xOxidation [M18(100)]; 1xPhospho [S15(100)]	0.0017184	0.00018442	1	1	3	Q99NE5	Q99NE5 [702-721]	Q99NE5 1xPhospho [S716(100)]	0	2373.09	100	48.28		High	High	High	High	4.738e-05	7.764e-05	3.63	93.13
FALSE	High	[K].LQTGDPTSPIKLSPTSPVYR.[G]	1xPhospho [T/S/Y]	8.52885e-05	0.00018442	1	1	3	Q3UHD3	Q3UHD3 [1317-1336]		1	2237.12	100	30.33		High	High	High	High	4.738e-05	1.399e-06	3.19	83.94
FALSE	High	[R].LQQQAALSPTTAPAVSSVSK.[Q]	1xPhospho [S/T]	2.19842e-05	0.00018442	1	1	6	Q8VHR5	Q8VHR5 [480-499]		0	2064.04	100	25.57		High	High	High	High	4.738e-05	2.286e-07	3.81	75.79
FALSE	High	[R].LRSDPGPPTEIPGPRPSPLK.[R]	1xPhospho [S3(100)]	4.24058e-05	0.00018442	1	1	3	P52734	P52734 [133-152]	P52734 1xPhospho [S135(100)]	1	2191.13			No Quan Values	High	High	High	High	4.738e-05	5.498e-07	2.66
FALSE	High	[R].LRLSPSPTSQR.[S]	1xPhospho [S4(99.6)]	0.00222076	0.00018442	1	1	6	P48678	P48678 [387-397]	P48678 1xPhospho [S390(99.6)]	1	1321.66	100	35.52		High	High	High	High	4.738e-05	0.0001097	2.9	32.86
FALSE	High	[R].IVKSESGYGFNVR.[G]	1xPhospho [S6(99.7)]	0.000661335	0.00018442	1	1	2	Q3UHD6	Q3UHD6 [44-56]	Q3UHD6 1xPhospho [S49(99.7)]	1	1535.73	100	27.6		High	Peak Found	High	High	4.738e-05	2.168e-05	3.61	49
FALSE	High	[K].IVASPPSTLPQGTK.[V]	1xPhospho [S4(100)]	0.00179167	0.00018442	1	1	3	B9EJA2	B9EJA2 [573-586]	B9EJA2 1xPhospho [S576(100)]	0	1475.75	100	33.45		High	High	High	High	4.738e-05	8.225e-05	2.67	68.18
FALSE	High	[R].ITSPLMEPSSIEK.[I]	1xOxidation [M6(100)]; 1xPhospho [S3(100)]	0.000608306	0.00018442	1	1	5	Q9Z2U1	Q9Z2U1 [54-66]	Q9Z2U1 1xPhospho [S56(100)]	0	1527.7	100	21.65		High	High	High	High	4.738e-05	1.932e-05	2.55	69.66
FALSE	High	[R].ITSPLMEPSSIEK.[I]	1xPhospho [S3(100)]	0.000902054	0.00018442	1	1	2	Q9Z2U1	Q9Z2U1 [54-66]	Q9Z2U1 1xPhospho [S56(100)]	0	1511.71	100	28.09		High	Peak Found	High	High	4.738e-05	3.271e-05	2.47	81.49
FALSE	High	[R].ITSDRLLIK.[G]	1xPhospho [S3(100)]	0.0156651	0.00018442	3	3	4	O08553; Q62188; O35098	O08553 [12-20]; Q62188 [12-20]; O35098 [12-20]	O08553 1xPhospho [S14(100)]; Q62188 1xPhospho [S14(100)]; O35098 1xPhospho [S14(100)]	1	1138.62	100	33.11	Shared	High	High	High	High	4.738e-05	0.001517	2.7	48.97
FALSE	High	[R].LVSPEPPPKGFLVMGSK.[F]	1xOxidation [M14(100)]; 1xPhospho [S3(100)]	5.56598e-06	0.00018442	1	1	4	Q9Z2H5	Q9Z2H5 [376-392]	Q9Z2H5 1xPhospho [S378(100)]	1	1878.94	100	42.19		High	High	High	High	4.738e-05	3.623e-08	3.95	77.86
FALSE	High	[R].LVSPEPPPKGFLVMGSK.[F]	1xPhospho [S3(100)]	6.7972e-05	0.00018442	1	1	3	Q9Z2H5	Q9Z2H5 [376-392]	Q9Z2H5 1xPhospho [S378(100)]	1	1862.95	100	14.62		High	High	High	High	4.738e-05	1.032e-06	3.25	90.04
FALSE	High	[K].IVSNASCTTNCLAPLAK.[V]	2xCarbamidomethyl [C7; C11]; 1xPhospho [T/S]	1.90485e-05	0.00018442	1	1	5	P16858	P16858 [144-160]		0	1899.87	100	24.35		High	Peak Found	High	High	4.738e-05	1.89e-07	4.01	75.83
FALSE	High	[R].LVSFSASHR.[L]	1xPhospho [S3(100)]	0.0131252	0.00018442	1	1	3	Q9R1Z7	Q9R1Z7 [16-24]	Q9R1Z7 1xPhospho [S18(100)]	0	1083.5	100	18.97		High	Peak Found	High	High	4.738e-05	0.001188	1.72	35.89
FALSE	High	[K].LTRPAASPAVGEK.[L]	1xPhospho [S7(100)]	0.00141975	0.00018442	1	1	4	Q8CFC7	Q8CFC7 [535-547]	Q8CFC7 1xPhospho [S541(100)]	0	1376.69	100	49.28		High	High	High	High	4.738e-05	6.033e-05	3.15	22.55
FALSE	High	[R].LSYAGGRPPSYAGSPVHHAAER.[L]	1xPhospho [S/Y]	0.000638065	0.00018442	1	1	8	Q9QWI6	Q9QWI6 [398-419]		0	2360.09	100	56.47		High	High	High	High	4.738e-05	2.064e-05	3.79	29.56
FALSE	High	[R].LSTTPSPTNSLHEDGVDDFRR.[Q]	1xPhospho [T/S]	0.000604685	0.00018442	1	1	3	Q8BU11	Q8BU11 [173-193]		1	2424.08	100	7.43		High	High	High	High	4.738e-05	1.928e-05	2.46	65.44
FALSE	High	[K].LTFDSSFSPNTGK.[K]	1xPhospho [S8(100)]	1.4131e-05	0.00018442	1	1	7	Q60932	Q60932 [110-122]	Q60932 1xPhospho [S117(100)]	0	1480.64	100	27.02		High	High	High	High	4.738e-05	1.268e-07	4.3	84.7
FALSE	High	[K].LTFDSSFSPNTGKK.[N]	1xPhospho [S8(100)]	1.92241e-06	0.00018442	1	1	7	Q60932	Q60932 [110-123]	Q60932 1xPhospho [S117(100)]	1	1608.73	100	7.21		High	High	High	High	4.738e-05	8.74e-09	5.21	62.9
FALSE	High	[R].LTPSPDIIVLSDNEASSPR.[S]	1xPhospho [S17(99.5)]	8.52885e-05	0.00018442	1	1	3	Q8VHR5	Q8VHR5 [120-138]	Q8VHR5 1xPhospho [S136(99.5)]	0	2091	100	53.24		High	Peak Found	High	High	4.738e-05	1.395e-06	3.49	115.37
FALSE	High	[R].ITFTPSSGISSEVTVPR.[D]	1xPhospho [S7(100)]	9.96154e-05	0.00018442	1	1	3	Q8BYI9	Q8BYI9 [718-734]	Q8BYI9 1xPhospho [S724(100)]	0	1857.9	100	61.85		High	Peak Found	High	High	4.738e-05	1.716e-06	2.95	106.96
FALSE	High	[K].LTFDTTFSPNTGKK.[S]	1xPhospho [S8(100)]	5.10306e-05	0.00018442	1	1	4	Q60930	Q60930 [109-122]	Q60930 1xPhospho [S116(100)]	1	1636.76	100	25.88		High	High	High	High	4.738e-05	7.04e-07	4.01	70.22
FALSE	High	[K].LTFDTTFSPNTGK.[K]	1xPhospho [S8(100)]	3.08998e-05	0.00018442	1	1	2	Q60930	Q60930 [109-121]	Q60930 1xPhospho [S116(100)]	0	1508.67	100	14.37		High	Peak Found	High	High	4.738e-05	3.598e-07	3.47	91.72
FALSE	High	[K].LFEVGGSPANTR.[Y]	1xPhospho [S7(100)]	0.000673286	0.00018442	2	2	2	P63328; P48453	P63328 [101-112]; P48453 [110-121]	P63328 1xPhospho [S107(100)]; P48453 1xPhospho [S116(100)]	0	1327.6	100	35.69	Shared	High	Peak Found	High	High	4.738e-05	2.214e-05	2.64	71.5
FALSE	High	[K].RPASPSSPEHLPATPAESPAQR.[F]	2xPhospho [S4(99.6); S/T]	0.000119875	0.00018442	1	1	2	Q8BR65	Q8BR65 [231-252]	Q8BR65 2xPhospho [S234(99.6); S/T]	0	2443.08	100	50.98		High	Peak Found	High	High	4.738e-05	2.203e-06	3.26	49.53
FALSE	High	[K].TVTPASSAKTSPAKQQAPPVR.[N]	1xPhospho [S11(100)]	2.53024e-06	0.00018442	1	1	22	O08553	O08553 [512-532]	O08553 1xPhospho [S522(100)]	2	2202.13	100	28.69		High	High	High	High	4.738e-05	1.269e-08	4.29	19.4
FALSE	High	[K].TVTPASSAKTSPAK.[Q]	1xPhospho [S11(99.7)]	1.44726e-05	0.00018442	1	1	59	O08553	O08553 [512-525]	O08553 1xPhospho [S522(99.7)]	1	1425.7	100	53.1		High	High	High	High	4.738e-05	1.302e-07	3.86	13.06
FALSE	High	[R].TVSPGSVSPIHGQGQAVENLK.[A]	1xPhospho [S8(100)]	2.91084e-05	0.00018442	1	1	6	Q9Z0R6	Q9Z0R6 [836-856]	Q9Z0R6 1xPhospho [S843(100)]	0	2185.06	100	20.65		High	High	High	High	4.738e-05	3.315e-07	3.89	61.49
FALSE	High	[R].TVGHSVVSPQDTVQR.[C]	1xPhospho [S5(99.4)]	0.00177042	0.00018442	1	1	4	O35621	O35621 [235-249]	O35621 1xPhospho [S239(99.4)]	0	1689.8	100	5.59		High	High	High	High	4.738e-05	8.074e-05	3.51	35.85
FALSE	High	[K].TVFAGAVPVLPASPPPKDSLR.[S]	1xPhospho [S13(100)]	2.32183e-09	0.00018442	1	1	21	Q60902	Q60902 [217-237]	Q60902 1xPhospho [S229(100)]	1	2199.16	100	35.59		High	High	High	High	4.738e-05	1.096e-12	5.05	103.29
FALSE	High	[K].TVTPASSAKTSPAKQQAPPVR.[N]	2xPhospho [T3(100); S11(98.3)]	6.40314e-05	0.00018442	1	1	23	O08553	O08553 [512-532]	O08553 2xPhospho [T514(100); S522(98.3)]	2	2282.09	100	31.4		High	High	High	High	4.738e-05	9.543e-07	3.94	29.55
FALSE	High	[R].VADYCENNYIQSPDKQR.[A]	1xCarbamidomethyl [C5]; 1xPhospho [S12(100)]	1.09656e-06	0.00018442	1	1	5	P62484	P62484 [29-45]	P62484 1xPhospho [S40(100)]	1	2179.91	100	27.13		High	High	High	High	4.738e-05	4.128e-09	5.63	49.34
FALSE	High	[R].TYSLGSALRPSTSR.[S]	1xPhospho [S3(100)]	0.00596767	0.00018442	1	1	2	P20152	P20152 [37-50]	P20152 1xPhospho [S39(100)]	0	1575.75	100	11.46		High	Peak Found	High	High	4.738e-05	0.0004124	2.09	65.53
FALSE	High	[K].TYETPPPSPGLDPTFSNQPVPPDAVR.[M]	1xPhospho [T4(99.4)]	0.0111897	0.00018442	1	1	5	Q9WV34	Q9WV34 [114-139]	Q9WV34 1xPhospho [T117(99.4)]	0	2859.32	100	41.19		High	Peak Found	High	High	4.738e-05	0.0009647	2.18	115.94
FALSE	High	[R].TTSPDLFESQSLTSASSKPSSAR.[K]	1xPhospho [S3(99.1)]	1.58056e-12	0.00018442	1	1	14	Q8CHU3	Q8CHU3 [441-463]	Q8CHU3 1xPhospho [S443(99.1)]	0	2464.12	100	12.58		High	High	High	High	4.738e-05	6.343e-17	6.88	72.9
FALSE	High	[R].TSSPSSAGSVSLGHYTPTSR.[S]	1xPhospho [S3(100)]	1.52362e-08	0.00018442	1	1	4	Q8BL65	Q8BL65 [363-382]	Q8BL65 1xPhospho [S365(100)]	0	2058.91	100	29.22		High	High	High	High	4.738e-05	1.36e-11	4.51	53
FALSE	High	[R].TSSESIVSVPASSTSGSPSR.[V]	1xPhospho [S/T]	2.19235e-06	0.00018442	1	1	17	Q8BL65	Q8BL65 [278-297]		0	2002.9	100	54.34		High	High	High	High	4.738e-05	1.042e-08	4.95	68.22
FALSE	High	[R].TSPTVATQTGASVTSTR.[G]	1xPhospho [T/S]	6.34753e-06	0.00018442	1	1	4	Q3U3E2	Q3U3E2 [101-117]		0	1744.81	100	51.46		High	High	High	High	4.738e-05	4.315e-08	3.73	47.37
FALSE	High	[K].TSPAKQQAPPVR.[N]	1xPhospho [S2(99.7)]	0.000142543	0.00018442	1	1	46	O08553	O08553 [521-532]	O08553 1xPhospho [S522(99.7)]	1	1359.68	100	50.83		High	High	High	High	4.738e-05	2.778e-06	2.92	16.2
FALSE	High	[R].TSPAGGTWSSVVSGVPRLSPK.[T]	1xPhospho [S19(100)]	0.00245766	0.00018442	1	1	3	O70305	O70305 [635-655]	O70305 1xPhospho [S653(100)]	1	2150.06	100	48.33		High	High	High	High	4.738e-05	0.0001259	2.69	92.1
FALSE	High	[R].TSISDPPESPPLLPPREPVR.[T]	1xPhospho [S9(100)]	0.00862296	0.00018442	1	1	5	Q62245	Q62245 [1188-1207]	Q62245 1xPhospho [S1196(100)]	1	2264.13	100	28.79		High	High	High	High	4.738e-05	0.0006781	3.09	85.73
FALSE	High	[R].TSIHNFMAHPEFR.[I]	1xOxidation [M7(100)]; 1xPhospho [T/S]	0.0115938	0.00018442	1	1	5	Q9R0K7	Q9R0K7 [1117-1129]		0	1682.71	100	42.64		High	High	High	High	4.738e-05	0.001012	2.45	42.77
FALSE	High	[K].TSSVSSISQVSPER.[G]	1xPhospho [S11(100)]	2.76738e-06	0.00018442	1	1	2	E9Q3L2	E9Q3L2 [258-271]	E9Q3L2 1xPhospho [S268(100)]	0	1543.7	100	64.68		High	Peak Found	High	High	4.738e-05	1.43e-08	4.68	47.71
FALSE	High	[R].TSTAPSSPGVDSVPLQR.[T]	1xPhospho [S7(100)]	3.2998e-05	0.00018442	1	1	9	O35927	O35927 [452-468]	O35927 1xPhospho [S458(100)]	0	1778.83	100	38.5		High	High	High	High	4.738e-05	3.94e-07	2.76	71.33
FALSE	High	[K].TTRTPEEGGYSYEISEK.[T]	1xPhospho [T4(100)]	8.31188e-10	0.00018442	1	1	6	P14873	P14873 [1942-1958]	P14873 1xPhospho [T1945(100)]	1	2026.86	100	23.03		High	High	High	High	4.738e-05	2.768e-13	6.44	44.77
FALSE	High	[K].TTRSPDTSAYCYETMEK.[I]	1xCarbamidomethyl [C11]; 1xOxidation [M15(100)]; 1xPhospho [T/S/Y]	2.66258e-07	0.00018442	1	1	30	P14873	P14873 [2027-2043]		1	2135.83	100	19.48		High	High	High	High	4.738e-05	6.221e-10	6.25	35.01
FALSE	High	[K].TTRSPDTSAYCYETMEK.[I]	1xCarbamidomethyl [C11]; 1xPhospho [S4(99.1)]	4.26787e-07	0.00018442	1	1	3	P14873	P14873 [2027-2043]	P14873 1xPhospho [S2030(99.1)]	1	2119.83	100	49.96		High	High	High	High	4.738e-05	1.169e-09	6.11	47.38
FALSE	High	[K].TTPSPKTPPGSGEPPKSGER.[S]	2xPhospho [S4(100); T7(100)]	7.87012e-06	0.00018442	1	1	8	P10637	P10637 [467-486]	P10637 2xPhospho [S470(100); T473(100)]	2	2166.95	100	84.09		High	Peak Found	High	High	4.738e-05	5.787e-08	3.77	21.5
FALSE	High	[K].TTPSPKTPPGSGEPPKSGER.[S]	1xPhospho [T7(100)]	5.91108e-08	0.00018442	1	1	38	P10637	P10637 [467-486]	P10637 1xPhospho [T473(100)]	2	2086.98	100	39.99		High	High	High	High	4.738e-05	8.32e-11	4.71	16.44
FALSE	High	[K].TTPSPKTPPGSGEPPK.[S]	1xPhospho [T7(100)]	4.65295e-06	0.00018442	1	1	72	P10637	P10637 [467-482]	P10637 1xPhospho [T473(100)]	1	1657.78	100	58.3		High	High	High	High	4.738e-05	2.855e-08	4.29	20.76
FALSE	High	[R].TTPPTQKPPSPPMSGK.[G]	1xOxidation [M13(100)]; 1xPhospho [S10(100)]	0.000487734	0.00018442	1	1	79	P62484	P62484 [168-183]	P62484 1xPhospho [S177(100)]	0	1746.81	100	29.1		High	High	High	High	4.738e-05	1.44e-05	3.13	25.4
FALSE	High	[R].TTHYGSLPQK.[S]	1xPhospho [S6(100)]	0.000188731	0.00018442	1	1	5	P04370	P04370 [196-205]	P04370 1xPhospho [S201(100)]	0	1211.55	100	13.53		High	High	High	High	4.738e-05	4.032e-06	3.21	19.25
FALSE	High	[R].TSVSSVSASPSR.[F]	1xPhospho [S2(99.6)]	0.00218139	0.00018442	1	1	12	P19246	P19246 [53-64]	P19246 1xPhospho [S54(99.6)]	0	1244.55	100	47.82		High	High	High	High	4.738e-05	0.0001073	3.12	29.53
FALSE	High	[R].TSTPTGHGASPTKQDDLVISAR.[-]	1xPhospho [S10(96)]	0.00138627	0.00018442	1	1	2	Q6WQJ1	Q6WQJ1 [1023-1044]	Q6WQJ1 1xPhospho [S1032(96)]	1	2319.1	100	8.64		Peak Found	High	High	High	4.738e-05	5.823e-05	1.8	39.88
FALSE	High	[R].TTPPTQKPPSPPMSGK.[G]	1xPhospho [S10(100)]	0.00214271	0.00018442	1	1	17	P62484	P62484 [168-183]	P62484 1xPhospho [S177(100)]	0	1730.82	100	26.36		High	High	High	High	4.738e-05	0.0001042	2.55	35.2
FALSE	High	[K].VDNLTYRTSPDTLRR.[V]	1xPhospho [S9(99.7)]	0.00842086	0.00018442	1	1	19	Q62093	Q62093 [18-32]	Q62093 1xPhospho [S26(99.7)]	2	1886.91	100	18.44		High	High	High	High	4.738e-05	0.0006536	3.81	42.05
FALSE	High	[K].VDNLTYRTSPDTLR.[R]	1xPhospho [T/S/Y]	0.00278539	0.00018442	1	1	18	Q62093	Q62093 [18-31]		1	1730.81	100	18.19		High	High	High	High	4.738e-05	0.0001479	3.81	56.86
FALSE	High	[R].VDHGAEIITQSPSR.[S]	1xPhospho [S11(99.4)]	6.31245e-08	0.00018442	1	1	14	P20357	P20357 [1773-1786]	P20357 1xPhospho [S1783(99.4)]	0	1589.73	100	44.18		High	High	High	High	4.738e-05	9.088e-11	5.7	39.01
FALSE	High	[K].VDSSTNSSPSPQQSESLSPAHTSDFR.[T]	1xPhospho [S18(99.4)]	2.81082e-09	0.00018442	1	1	3	Q921K9	Q921K9 [105-130]	Q921K9 1xPhospho [S122(99.4)]	0	2828.2	100	36.07		High	Peak Found	High	High	4.738e-05	1.413e-12	8.13	59.84
FALSE	High	[R].VDSTTCLFPVEEK.[A]	1xCarbamidomethyl [C6]; 1xPhospho [S3(99.7)]	0.00042515	0.00018442	1	1	4	P47856	P47856 [257-269]	P47856 1xPhospho [S259(99.7)]	0	1604.69	100	25.54		High	High	High	High	4.738e-05	1.195e-05	2.9	99.26
FALSE	High	[K].VAPPPPALTPDSQTVDSSCK.[T]	1xCarbamidomethyl [C19]; 1xPhospho [T9(100)]	0.000634267	0.00018442	1	1	3	Q5U4C3	Q5U4C3 [928-947]	Q5U4C3 1xPhospho [T936(100)]	0	2146.97	100	25.41		High	High	High	High	4.738e-05	2.054e-05	2.17	74.61
FALSE	High	[K].VAMYKEPSLHDLTEFSR.[S]	1xOxidation [M3(100)]; 1xPhospho [S8(100)]	0.000124249	0.00018442	1	1	3	P70377	P70377 [201-217]	P70377 1xPhospho [S208(100)]	1	2118.96	100	38.2		High	High	High	High	4.738e-05	2.317e-06	4.86	78.68
FALSE	High	[K].VAIIRTPPKSPATPK.[Q]	2xPhospho [T6(100); S10(100)]	0.0159443	0.00018442	1	1	4	P20357	P20357 [1645-1659]	P20357 2xPhospho [T1650(100); S1654(100)]	2	1735.89	100	15.71		High	High	High	High	4.738e-05	0.001546	3.68	47.96
FALSE	High	[K].VAIIRTPPKSPATPK.[Q]	1xPhospho [T6(100)]	5.3575e-09	0.00018442	1	1	35	P20357	P20357 [1645-1659]	P20357 1xPhospho [T1650(100)]	2	1655.92	100	35.36		High	High	High	High	4.738e-05	3.363e-12	4.73	37.64
FALSE	High	[K].VALLLLDQGASPHAAAK.[N]	1xPhospho [S11(100)]	0.00099839	0.00018442	1	1	3	G5E8K5	G5E8K5 [596-612]	G5E8K5 1xPhospho [S606(100)]	0	1754.92	100	18.59		High	High	High	High	4.738e-05	3.752e-05	3.48	86.75
FALSE	High	[R].VALENDDRSEEEKYTAVQR.[N]	1xPhospho [S9(100)]	0.000410188	0.00018442	1	1	3	O70305	O70305 [427-445]	O70305 1xPhospho [S435(100)]	2	2332.05	100	6.69		High	High	High	High	4.738e-05	1.142e-05	3.48	44.76
FALSE	High	[K].VALAAGSPTRPPPAR.[G]	1xPhospho [S7(99.3)]	0.000727619	0.00018442	1	1	5	A2AJA9	A2AJA9 [848-862]	A2AJA9 1xPhospho [S854(99.3)]	0	1540.8	100	23.39		High	High	High	High	4.738e-05	2.464e-05	3.85	37.97
FALSE	High	[R].VARPQILEPRPQSPDLCDDDVEFR.[G]	1xCarbamidomethyl [C17]; 1xPhospho [S13(100)]	6.74109e-08	0.00018442	1	1	4	P28661	P28661 [56-79]	P28661 1xPhospho [S68(100)]	0	2932.37	100	50.42		High	High	High	High	4.738e-05	9.884e-11	5.91	82.14
FALSE	High	[K].VASEEEEVPLVVYLK.[E]	1xPhospho [S3(100)]	6.07079e-07	0.00018442	1	1	3	Q8CC35	Q8CC35 [256-270]	Q8CC35 1xPhospho [S258(100)]	0	1783.88	100	64.21		High	High	High	High	4.738e-05	1.871e-09	5.7	118.78
FALSE	High	[R].VASLSPAR.[T]	1xPhospho [S5(100)]	0.0172118	0.00018442	1	1	4	Q8CC35	Q8CC35 [761-768]	Q8CC35 1xPhospho [S765(100)]	0	880.429	100	58.82		High	High	High	High	4.738e-05	0.001725	2.41	28.25
FALSE	High	[K].VAVVRTPPKSPSASK.[S]	1xPhospho [T6(100)]	7.79803e-05	0.00018442	1	1	9	P10637	P10637 [518-532]	P10637 1xPhospho [T523(100)]	2	1603.86	100	11.17		High	High	High	High	4.738e-05	1.237e-06	3.61	18.34
FALSE	High	[R].VASVSLEGLNLAR.[V]	1xPhospho [S5(100)]	0.000859991	0.00018442	1	1	4	Q8BSS9	Q8BSS9 [685-697]	Q8BSS9 1xPhospho [S689(100)]	0	1408.72	100	27.6		High	High	High	High	4.738e-05	3.076e-05	2.76	102.53
FALSE	High	[R].VASPSQGQVGSSSPKR.[S]	1xPhospho [S]	5.37006e-06	0.00018442	1	1	5	Q68FH0	Q68FH0 [324-339]		1	1651.78	100	14.35		High	High	High	High	4.738e-05	3.454e-08	4.95	13.09
FALSE	High	[R].VASPSQGQVGSSSPK.[R]	1xPhospho [S13(100)]	0.000102024	0.00018442	1	1	5	Q68FH0	Q68FH0 [324-338]	Q68FH0 1xPhospho [S336(100)]	0	1495.68	100	47.05		High	High	High	High	4.738e-05	1.774e-06	2.87	21.3
FALSE	High	[R].VASPANVGTLHTLSR.[Y]	1xPhospho [S3(100)]	1.90568e-07	0.00018442	1	1	6	Q3UMB5	Q3UMB5 [786-800]	Q3UMB5 1xPhospho [S788(100)]	0	1602.8	100	58.3		High	High	High	High	4.738e-05	3.989e-10	5.07	56.54
FALSE	High	[R].TSFSVGSDDELGPIR.[K]	1xPhospho [S7(100)]	1.97435e-05	0.00018442	1	1	6	Q91YM2	Q91YM2 [1173-1187]	Q91YM2 1xPhospho [S1179(100)]	0	1659.73	100	40.16		High	Peak Found	High	High	4.738e-05	1.974e-07	3.68	100.72
FALSE	High	[R].THTSPPRAPSSPGR.[S]	1xPhospho [S4(100)]	0.00214271	0.00018442	1	1	19	Q640R3	Q640R3 [376-389]	Q640R3 1xPhospho [S379(100)]	1	1527.71	100	7.03		High	High	High	High	4.738e-05	0.0001046	2.44	13.12
FALSE	High	[R].THSTSSSIGSGESPFSR.[S]	1xPhospho [S10(99.9)]	0.0225427	0.00018442	1	1	1	Q9QYF9	Q9QYF9 [329-345]	Q9QYF9 1xPhospho [S338(99.9)]	0	1803.75	100	44.4		Peak Found	Peak Found	High	High	4.738e-05	0.002474	2.22	40.2
FALSE	High	[K].TGTGSPFAGNSPAR.[E]	1xPhospho [S11(100)]	0.000117046	0.00018442	1	1	6	Q6ZPZ3	Q6ZPZ3 [1266-1279]	Q6ZPZ3 1xPhospho [S1276(100)]	0	1399.6	100	43.58		High	High	High	High	4.738e-05	2.129e-06	3.75	41.32
FALSE	High	[R].TGSSPTQGIVNK.[A]	1xPhospho [S4(100)]	0.000239653	0.00018442	1	1	4	Q9ESN9	Q9ESN9 [363-374]	Q9ESN9 1xPhospho [S366(100)]	0	1268.59	100	35.34		High	High	High	High	4.738e-05	5.579e-06	2.75	32.5
FALSE	High	[R].TGSPLTVATGNDQAATEAK.[I]	1xPhospho [S3(99.6)]	3.96171e-08	0.00018442	1	1	11	Q8VD37	Q8VD37 [263-281]	Q8VD37 1xPhospho [S265(99.6)]	0	1911.87	100	30.15		High	High	High	High	4.738e-05	4.859e-11	5.08	65.45
FALSE	High	[K].TLEVVSPSQSVTGSAGHTPYYQSPTDEK.[S]	1xPhospho [S23(99.3)]	9.20012e-10	0.00018442	1	1	13	P14873	P14873 [1312-1339]	P14873 1xPhospho [S1334(99.3)]	0	3045.37	100	53.8		High	High	High	High	4.738e-05	3.182e-13	5.93	80.32
FALSE	High	[K].TLAGDVKTSPPR.[S]	1xPhospho [T/S]	0.00135357	0.00018442	1	1	4	Q64362	Q64362 [22-33]		1	1321.65	100	50.05		High	Peak Found	High	High	4.738e-05	5.642e-05	3.09	32.2
FALSE	High	[R].TKSVGEDEKLASLLEGR.[F]	1xPhospho [S3(100)]	4.49109e-08	0.00018442	1	1	3	Q4ACU6	Q4ACU6 [779-795]	Q4ACU6 1xPhospho [S781(100)]	2	1911.94	100	13.29		High	High	High	High	4.738e-05	5.782e-11	4.85	74.59
FALSE	High	[R].TKSPAEEELTPSAVVRR.[T]	1xPhospho [S3(100)]	0.00200666	0.00018442	1	1	4	Q7TQG1	Q7TQG1 [899-915]	Q7TQG1 1xPhospho [S901(100)]	2	1949.97	100	4.2		High	High	High	High	4.738e-05	9.589e-05	2.15	40.2
FALSE	High	[R].TKSPAEEELTPSAVVR.[R]	1xPhospho [S3(99.6)]	1.09656e-06	0.00018442	1	1	9	Q7TQG1	Q7TQG1 [899-914]	Q7TQG1 1xPhospho [S901(99.6)]	1	1793.87	100	10.01		High	High	High	High	4.738e-05	4.151e-09	4.84	54.26
FALSE	High	[R].TDSREDEISPPPPNPVVK.[G]	1xPhospho [S9(100)]	0.000197966	0.00018442	1	1	14	Q9DBC7	Q9DBC7 [75-92]	Q9DBC7 1xPhospho [S83(100)]	1	2056.96	100	20.19		High	High	High	High	4.738e-05	4.318e-06	2.75	64.31
FALSE	High	[R].TETPPPLASLNVSK.[L]	1xPhospho [T3(100)]	0.000420103	0.00018442	1	1	18	Q9D0R8	Q9D0R8 [73-86]	Q9D0R8 1xPhospho [T75(100)]	0	1533.76	100	15.1		High	High	High	High	4.738e-05	1.181e-05	2.38	92.28
FALSE	High	[R].TIKSPCDSGYSYETIEK.[T]	1xCarbamidomethyl [C6]; 1xPhospho [S4(100)]	5.11951e-06	0.00018442	1	1	12	P14873	P14873 [1908-1924]	P14873 1xPhospho [S1911(100)]	1	2057.88	100	20.67		High	High	High	High	4.738e-05	3.256e-08	4.2	56.58
FALSE	High	[R].TLIPSPPPRPK.[N]	1xPhospho [S5(100)]	0.00136982	0.00018442	1	1	18	Q8BMI3	Q8BMI3 [155-165]	Q8BMI3 1xPhospho [S159(100)]	0	1282.69	100	43.67		High	High	High	High	4.738e-05	5.746e-05	2.35	55.86
FALSE	High	[R].TPSISPVR.[V]	1xPhospho [S5(100)]	0.00832157	0.00018442	1	1	3	O35927	O35927 [1078-1085]	O35927 1xPhospho [S1082(100)]	0	936.455	100	10.29		High	High	High	High	4.738e-05	0.0006453	2.46	40.85
FALSE	High	[R].TPSLPTPPTREPK.[K]	1xPhospho [S3(100)]	1.48225e-05	0.00018442	1	1	28	P10637	P10637 [504-516]	P10637 1xPhospho [S506(100)]	1	1500.75	100	20.08		High	High	High	High	4.738e-05	1.346e-07	4.38	51.14
FALSE	High	[R].TPSLPTPPTR.[E]	1xPhospho [T6(100)]	0.00170818	0.00018442	1	1	24	P10637	P10637 [504-513]	P10637 1xPhospho [T509(100)]	0	1146.56	100	41.34		High	High	High	High	4.738e-05	7.735e-05	3.1	65.66
FALSE	High	[R].TPSFLKK.[SN]	1xPhospho [S3(100)]	0.0158507	0.00018442	3	3	7	Q9QYC0; Q9QYB5; Q9QYB8	Q9QYC0 [722-728]; Q9QYB5 [691-697]; Q9QYB8 [710-716]	Q9QYC0 1xPhospho [S724(100)]; Q9QYB5 1xPhospho [S693(100)]; Q9QYB8 1xPhospho [S712(100)]	1	900.459	100	28.04	Shared	High	Peak Found	High	High	4.738e-05	0.001533	2.88	27.84
FALSE	High	[R].TPQPCSRPASPEPELLPELDSK.[K]	1xCarbamidomethyl [C5]; 1xPhospho [S/T]	8.30473e-06	0.00018442	1	1	4	P33173	P33173 [1528-1549]		0	2528.17	100	37.11		High	High	High	High	4.738e-05	6.218e-08	4.49	86.03
FALSE	High	[K].TPPSNLSPIEDASPTEELR.[Q]	1xPhospho [S13(100)]	0.000669278	0.00018442	2	2	13	O88737; Q9QYX7	O88737 [1102-1120]; Q9QYX7 [1760-1778]	O88737 1xPhospho [S1114(100)]; Q9QYX7 1xPhospho [S1772(100)]	0	2132.97	100	55	Shared	High	Peak Found	High	High	4.738e-05	2.193e-05	3.26	96.23
FALSE	High	[K].TPLENVPGNLSPIKDPDR.[L]	1xPhospho [S11(100)]	0.000487734	0.00018442	1	1	4	Q9EPN1	Q9EPN1 [1509-1526]	Q9EPN1 1xPhospho [S1519(100)]	1	2042	100	26.46		High	High	High	High	4.738e-05	1.438e-05	4.43	81.76
FALSE	High	[R].TPGTGSLAAAVETASGR.[Q]	1xPhospho [T1(100)]	0.0192442	0.00018442	1	1	1	P60487	P60487 [186-202]	P60487 1xPhospho [T186(100)]	0	1625.75	100	39.24		High	Peak Found	Peak Found	High	4.738e-05	0.001995	1.61	88.67
FALSE	High	[K].TPSPKEEDEEAESPPEKK.[S]	1xPhospho [S13(100)]	4.79811e-10	0.00018442	1	1	3	Q80XU3	Q80XU3 [202-219]	Q80XU3 1xPhospho [S214(100)]	2	2106.91	100	37.91		High	High	High	High	4.738e-05	1.328e-13	8.95	16.2
FALSE	High	[K].TSASIGSLCADAR.[M]	1xCarbamidomethyl [C9]; 1xPhospho [S7(100)]	0.000290117	0.00018442	1	1	7	P60202	P60202 [193-205]	P60202 1xPhospho [S199(100)]	0	1388.59	100	54.92		High	Peak Found	High	High	4.738e-05	7.183e-06	2.9	65.41
FALSE	High	[R].TREQESSGEEDNDLSPEER.[E]	1xPhospho [S/T]	0.000386412	0.00018442	1	1	4	Q9DCL8	Q9DCL8 [117-135]		1	2286.9	100	12.84		High	High	High	High	4.738e-05	1.054e-05	3.65	27.22
FALSE	High	[R].TQTPPLGQTPQLGLK.[T]	1xPhospho [T3(100)]	6.6765e-05	0.00018442	1	1	5	Q62448	Q62448 [505-519]	Q62448 1xPhospho [T507(100)]	0	1658.85	100	21.21		High	High	High	High	4.738e-05	1.004e-06	2.87	89.51
FALSE	High	[R].TQSLSALPK.[E]	1xPhospho [S3(100)]	0.00456641	0.00018442	1	1	4	Q924A2	Q924A2 [1078-1086]	Q924A2 1xPhospho [S1080(100)]	0	1024.51	100	37.31		High	High	High	High	4.738e-05	0.000289	2.47	52.66
FALSE	High	[R].TSETSISPPGSSIGSPNR.[V]	1xPhospho [S7(100)]	0.000777003	0.00018442	1	1	1	Q69ZX8	Q69ZX8 [276-293]	Q69ZX8 1xPhospho [S282(100)]	0	1853.83	100	36.74		Peak Found	Peak Found	High	High	4.738e-05	2.693e-05	3.28	67.38
FALSE	High	[R].TPALSPQRPLTTQQPQSGTLKEPDSSK.[T]	1xPhospho [S5(100)]	9.31867e-14	0.00018442	1	1	21	Q64332	Q64332 [422-448]	Q64332 1xPhospho [S426(100)]	1	2972.47	100	58.39		High	High	High	High	4.738e-05	1.438e-18	6.73	56.51
FALSE	High	[R].TPALSPQRPLTTQQPQSGTLK.[E]	1xPhospho [S5(100)]	2.78635e-10	0.00018442	1	1	9	Q64332	Q64332 [422-442]	Q64332 1xPhospho [S426(100)]	0	2329.19	100	21.82		High	High	High	High	4.738e-05	6.455e-14	6.88	60.8
FALSE	High	[R].TLSQSSESGTLPSGPPGHTMEVSC.[-]	1xCarbamidomethyl [C24]; 1xOxidation [M20(100)]; 1xPhospho [S3(98.9)]	4.638e-05	0.00018442	1	1	41	Q9QYG0	Q9QYG0 [348-371]	Q9QYG0 1xPhospho [S350(98.9)]	0	2542.05	100	43.61		High	High	High	High	4.738e-05	6.193e-07	5.42	76.48
FALSE	High	[R].TLSQSSESGTLPSGPPGHTMEVSC.[-]	1xCarbamidomethyl [C24]; 1xPhospho [S3(98.9)]	0.000150414	0.00018442	1	1	17	Q9QYG0	Q9QYG0 [348-371]	Q9QYG0 1xPhospho [S350(98.9)]	0	2526.05	100	77.08		High	High	High	High	4.738e-05	2.997e-06	3.9	87.68
FALSE	High	[K].TLSFDLQQR.[L]	1xPhospho [S3(100)]	0.0166149	0.00018442	1	1	2	Q91ZP9	Q91ZP9 [269-277]	Q91ZP9 1xPhospho [S271(100)]	0	1187.55	100	15.86		High	Peak Found	High	High	4.738e-05	0.00164	2.29	86.36
FALSE	High	[R].TLSDPPSPLPHGPPNK.[G]	1xPhospho [S3(100)]	0.00010325	0.00018442	1	1	3	Q9QWY8	Q9QWY8 [852-867]	Q9QWY8 1xPhospho [S854(100)]	0	1733.83	100	12.61		High	High	High	High	4.738e-05	1.803e-06	2.87	64.63
FALSE	High	[R].TLPDSQQVPSSPASK.[H]	1xPhospho [S11(99.4)]	0.00464866	0.00018442	1	1	4	Q8CGE9	Q8CGE9 [840-854]	Q8CGE9 1xPhospho [S850(99.4)]	0	1621.75	100	29.97		High	Peak Found	High	High	4.738e-05	0.0002962	2.47	47.4
FALSE	High	[R].TNTMNGSKSPVISRPK.[S]	1xOxidation [M4(100)]; 1xPhospho [S9(100)]; 1xAsn->Asp [N5(100)]	2.41219e-06	0.00018442	1	1	14	Q03173	Q03173 [732-747]	Q03173 1xPhospho [S740(100)]	1	1813.85	100	51.31		High	High	High	High	4.738e-05	1.187e-08	4.7	16.13
FALSE	High	[R].TNTMNGSKSPVISRPK.[S]	1xOxidation [M4(100)]; 1xPhospho [S9(100)]	0.0197012	0.00018442	1	1	3	Q03173	Q03173 [732-747]	Q03173 1xPhospho [S740(100)]	1	1812.87	100	2.54		High	High	High	High	4.738e-05	0.002058	2.27	16.45
FALSE	High	[R].TNTMNGSKSPVISRPK.[S]	1xPhospho [S9(100)]; 1xAsn->Asp [N5(100)]	0.00123032	0.00018442	1	1	6	Q03173	Q03173 [732-747]	Q03173 1xPhospho [S740(100)]	1	1797.86	100	53.65		High	Peak Found	High	High	4.738e-05	4.983e-05	3.1	19.93
FALSE	High	[K].TNQAILSQLYQSPNR.[R]	1xPhospho [S12(100)]	1.4131e-05	0.00018442	1	1	5	Q60899	Q60899 [210-224]	Q60899 1xPhospho [S221(100)]	0	1812.86	100	34.67		High	High	High	High	4.738e-05	1.263e-07	5.07	88.42
FALSE	High	[R].TNPPTQKPPSPPVSGR.[G]	1xPhospho [S10(100)]	5.56598e-06	0.00018442	1	1	30	Q8CBW3	Q8CBW3 [174-189]	Q8CBW3 1xPhospho [S183(100)]	0	1739.85	100	37.07		High	High	High	High	4.738e-05	3.636e-08	3.45	33.19
FALSE	High	[K].VEPPHSSHEDLTDDLSTR.[S]	1xPhospho [S/T]	0.000317302	0.00018442	1	1	2	Q7TSH8	Q7TSH8 [439-456]		0	2114.9	100	20.16		High	Peak Found	High	High	4.738e-05	8.118e-06	3.62	51.53
FALSE	High	[R].WLAESPVGLPPEEEDKLTR.[S]	1xPhospho [S5(100)]	0.0198171	0.00018442	1	1	2	Q9QYR6	Q9QYR6 [1743-1761]	Q9QYR6 1xPhospho [S1747(100)]	1	2246.07	100	42.79		High	Peak Found	High	High	4.738e-05	0.002082	1.99	98.71
FALSE	High	[R].WCDCKLPNSKQSPDEPLR.[S]	2xCarbamidomethyl [C2; C4]; 1xPhospho [S12(100)]	0.00220756	0.00018442	1	1	2	Q921F2	Q921F2 [172-189]	Q921F2 1xPhospho [S183(100)]	2	2310	100	40.89		High	Peak Found	High	High	4.738e-05	0.0001089	3.23	47.84
FALSE	High	[R].WPFSGKTSPSSSPASLSR.[C]	1xPhospho [S/T]	6.82209e-08	0.00018442	1	1	4	P49586	P49586 [336-353]		1	1958.9	100	23.02		High	High	High	High	4.738e-05	1.005e-10	3.66	73.96
FALSE	High	[K].YEDIKSKEEQELHDIHSTR.[S]	1xPhospho [S6(99.2)]	0.0012013	0.00018442	1	1	1	P35802	P35802 [251-269]	P35802 1xPhospho [S256(99.2)]	2	2437.1	100	16.71		Peak Found	High	Peak Found	High	4.738e-05	4.83e-05	2.26	36.64
FALSE	High	[K].YDLDFKSPADPSR.[Y]	1xPhospho [S7(100)]	0.00209221	0.00018442	1	1	3	P17183	P17183 [257-269]	P17183 1xPhospho [S263(100)]	1	1590.68	100	37.68		High	High	High	High	4.738e-05	0.0001011	3.25	72.62
FALSE	High	[R].YDERPGPSPLPHR.[D]	1xPhospho [S8(100)]	3.18365e-05	0.00018442	1	1	7	Q62376	Q62376 [219-231]	Q62376 1xPhospho [S226(100)]	0	1600.73	100	24.72		High	High	High	High	4.738e-05	3.751e-07	4.31	29.66
FALSE	High	[R].YALYDASFETK.[E]	1xPhospho [S7(100)]	0.00362024	0.00018442	1	1	3	Q9R0P5	Q9R0P5 [82-92]	Q9R0P5 1xPhospho [S88(100)]	0	1387.58	100	45.44		High	Peak Found	High	High	4.738e-05	0.0002111	2.78	86.86
FALSE	High	[K].WVHFSDASPEHVTPELTPR.[E]	2xPhospho [S5(98.9); T13(100)]	0.000834703	0.00018442	1	1	8	Q8VD37	Q8VD37 [312-330]	Q8VD37 2xPhospho [S316(98.9); T324(100)]	0	2365.01	100	47.26		High	High	High	High	4.738e-05	2.97e-05	3.87	90.57
FALSE	High	[K].WVHFSDASPEHVTPELTPR.[E]	1xPhospho [S8(100)]	1.1544e-09	0.00018442	1	1	36	Q8VD37	Q8VD37 [312-330]	Q8VD37 1xPhospho [S319(100)]	0	2285.04	100	25.56		High	High	High	High	4.738e-05	4.321e-13	5.46	79.83
FALSE	High	[R].WRSLQQLAEER.[S]	1xPhospho [S3(100)]	0.00405391	0.00018442	1	1	6	P16546	P16546 [1215-1225]	P16546 1xPhospho [S1217(100)]	1	1495.71	100	27.04		High	High	High	High	4.738e-05	0.0002461	2.72	66.36
FALSE	High	[K].VTIPPPSSSVAISNHVTPPPIPK.[S]	1xPhospho [T17(98.8)]	0.00445899	0.00018442	1	1	12	Q9CR95	Q9CR95 [195-217]	Q9CR95 1xPhospho [T211(98.8)]	0	2415.27	100	44.82		High	High	High	High	4.738e-05	0.0002787	2.85	92.09
FALSE	High	[R].VTKSPGETSKPRPFAGGGYR.[L]	1xPhospho [S4(100)]	1.8437e-06	0.00018442	1	1	12	Q9CZ44	Q9CZ44 [137-156]	Q9CZ44 1xPhospho [S140(100)]	1	2172.06	100	60.44		High	High	High	High	4.738e-05	8.307e-09	4.73	16.79
FALSE	High	[K].VTASPELAEAAAGR.[G]	1xPhospho [S4(100)]	7.08738e-05	0.00018442	1	1	4	Q6PDI6	Q6PDI6 [96-109]	Q6PDI6 1xPhospho [S99(100)]	0	1422.66	100	23.03		High	High	High	High	4.738e-05	1.095e-06	3.67	66.19
FALSE	High	[K].VSSPLSPLSPGIKSPTIPR.[A]	1xPhospho [S14(100)]	0.000334821	0.00018442	1	1	4	Q99LJ0	Q99LJ0 [554-572]	Q99LJ0 1xPhospho [S567(100)]	1	2013.08	100	13.63		High	High	High	High	4.738e-05	8.684e-06	3.02	89.64
FALSE	High	[K].VSSLSPEQEQGLWK.[Q]	1xPhospho [S5(100)]	0.00086514	0.00018442	1	1	3	Q80XP8	Q80XP8 [189-202]	Q80XP8 1xPhospho [S193(100)]	0	1667.77	100	39.15		High	High	High	High	4.738e-05	3.114e-05	3.08	84.97
FALSE	High	[R].VSIQSRPGSSQLVHIPEETQENISTSPK.[S]	1xPhospho [S/T]	0.00882988	0.00018442	1	1	4	Q7TME0	Q7TME0 [524-551]		0	3128.53	100	35.63		High	Peak Found	High	High	4.738e-05	0.0006976	3.32	71.96
FALSE	High	[R].VSGSPSSGFR.[S]	1xPhospho [S4(100)]	0.000505524	0.00018442	1	1	13	P08553	P08553 [27-36]	P08553 1xPhospho [S30(100)]	0	1060.45	100	17.64		High	High	High	High	4.738e-05	1.516e-05	2.57	29.97
FALSE	High	[K].VVVHKETEITPEDGED.[-]	1xPhospho [T10(100)]	1.56411e-05	0.00018442	1	1	18	Q9WV92	Q9WV92 [914-929]	Q9WV92 1xPhospho [T923(100)]	1	1876.82	100	34.26		High	High	High	High	4.738e-05	1.444e-07	4.22	36.88
FALSE	High	[R].VVTTHSSGWDPSPGASFQVPEVR.[K]	1xPhospho [T/S]	2.4626e-05	0.00018442	1	1	11	Q14BB9	Q14BB9 [149-171]		0	2520.16	100	53.42		High	High	High	High	4.738e-05	2.647e-07	3	92.56
FALSE	High	[R].VVSSTSEEEEAFTEK.[F]	1xPhospho [S6(100)]	3.47242e-06	0.00018442	1	1	4	Q4KMM3	Q4KMM3 [199-213]	Q4KMM3 1xPhospho [S204(100)]	0	1751.73	100	9.83		High	High	High	High	4.738e-05	1.928e-08	3.93	63.16
FALSE	High	[K].YEISPEAYER.[R]	1xPhospho [S4(100)]	0.00552386	0.00018442	1	1	1	Q9D1E6	Q9D1E6 [107-116]	Q9D1E6 1xPhospho [S110(100)]	0	1336.55	100	32.31		High	Peak Found	Peak Found	High	4.738e-05	0.0003721	2.28	71.88
FALSE	High	[R].YPSSISSSPQKDLTQAK.[N]	1xPhospho [S8(98.6)]	1.88223e-05	0.00018442	1	1	4	Q80X50	Q80X50 [622-638]	Q80X50 1xPhospho [S629(98.6)]	1	1916.9	100	9.76		High	High	High	High	4.738e-05	1.851e-07	3.54	52.57
FALSE	High	[K].YPSLGQKPGGSDFLMK.[R]	1xOxidation [M15(100)]; 1xPhospho [S3(100)]	0.0147688	0.00018442	1	1	2	P60840	P60840 [41-56]	P60840 1xPhospho [S43(100)]	0	1820.83	100	24.2		High	Peak Found	High	High	4.738e-05	0.001395	1.77	73.93
FALSE	High	[R].YVAAAFPSACGK.[T]	1xCarbamidomethyl [C10]; 1xPhospho [S8(100)]	2.87628e-05	0.00018442	1	1	5	Q8BH04	Q8BH04 [297-308]	Q8BH04 1xPhospho [S304(100)]	0	1321.56	100	25.31		High	High	High	High	4.738e-05	3.268e-07	3.63	65.02
FALSE	High	[K].YLSFTPPEKDGFPSGTPALNTK.[G]	1xPhospho [S3(100)]	0.00069784	0.00018442	1	1	4	Q8CIN4	Q8CIN4 [139-160]	Q8CIN4 1xPhospho [S141(100)]	1	2447.15	100	39.1		High	High	High	High	4.738e-05	2.334e-05	3.29	104.03
FALSE	High	[R].YTAGSASPTPTFK.[T]	1xPhospho [S7(100)]	0.000202752	0.00018442	1	1	3	A2AAE1	A2AAE1 [2597-2609]	A2AAE1 1xPhospho [S2603(100)]	0	1407.62	100	44.9		High	Peak Found	High	High	4.738e-05	4.468e-06	3.72	52.54
FALSE	High	[R].YSPSQNSPIHHIPSR.[R]	1xPhospho [S7(99.4)]	0.00017779	0.00018442	1	1	4	Q8K019	Q8K019 [283-297]	Q8K019 1xPhospho [S289(99.4)]	0	1799.82	100	22.34		High	High	High	High	4.738e-05	3.731e-06	3.29	26.87
FALSE	High	[R].YSPNTQVEILPQGRESPIFK.[Q]	1xPhospho [S16(100)]	0.000173593	0.00018442	1	1	5	P24452	P24452 [326-345]	P24452 1xPhospho [S341(100)]	1	2383.17	100	46.71		High	High	High	High	4.738e-05	3.617e-06	4.17	91.28
FALSE	High	[K].YSDVEVPASVTGHSFASDGDSGTCSPLR.[H]	1xCarbamidomethyl [C24]; 1xPhospho [S/T/Y]	3.08998e-05	0.00018442	1	1	2	Q9QYC0	Q9QYC0 [407-434]		0	2978.25	100	56.15		High	Peak Found	High	High	4.738e-05	3.608e-07	4.14	87.76
FALSE	High	[K].YLSFTPPEK.[D]	1xPhospho [S3(99.7)]	0.00438008	0.00018442	1	1	3	Q8CIN4	Q8CIN4 [139-147]	Q8CIN4 1xPhospho [S141(99.7)]	0	1161.52	100	25.32		High	High	High	High	4.738e-05	0.0002723	3.12	83.7
FALSE	High	[K].YKDIIRQPSEEEIIK.[L]	1xPhospho [S9(100)]	1.05796e-06	0.00018442	1	1	50	Q62048	Q62048 [108-122]	Q62048 1xPhospho [S116(100)]	2	1940.97	100	17.11		High	High	High	High	4.738e-05	3.952e-09	4.11	61.35
FALSE	High	[R].YHGHSMSDPGVSYR.[T]	1xOxidation [M6(100)]; 1xPhospho [S5(100)]	1.9509e-05	0.00018442	1	1	29	P35486	P35486 [289-302]	P35486 1xPhospho [S293(100)]	0	1688.65	100	57.75		High	High	High	High	4.738e-05	1.949e-07	5.33	16.15
FALSE	High	[R].YHGHSMSDPGVSYR.[T]	1xPhospho [S5(100)]	5.9603e-05	0.00018442	1	1	6	P35486	P35486 [289-302]	P35486 1xPhospho [S293(100)]	0	1672.66	100	17.89		High	High	High	High	4.738e-05	8.648e-07	4.77	21.72
FALSE	High	[K].YGYTHLSTGDLLR.[A]	1xPhospho [S7(100)]	1.78373e-05	0.00018442	1	1	7	Q9R0Y5	Q9R0Y5 [32-44]	Q9R0Y5 1xPhospho [S38(100)]	0	1575.72	100	15.71		High	High	High	High	4.738e-05	1.723e-07	4.01	80.76
FALSE	High	[K].YLLGNAPVSPSSQK.[L]	1xPhospho [S9(100)]	7.91726e-06	0.00018442	1	1	3	Q91VL8	Q91VL8 [192-205]	Q91VL8 1xPhospho [S200(100)]	0	1540.74	100	13.39		Peak Found	High	High	High	4.738e-05	5.823e-08	3.76	75.34
FALSE	High	[K].YLATASTMDHAR.[H]	1xPhospho [S6(99.7)]	0.00278539	0.00018442	1	1	5	P04370	P04370 [146-157]	P04370 1xPhospho [S151(99.7)]	0	1416.6	100	53.28		High	Peak Found	High	High	4.738e-05	0.0001489	2.51	36.69
FALSE	High	[K].YLATASTMDHAR.[H]	1xOxidation [M8(100)]; 1xPhospho [S6(99.4)]	0.00355613	0.00018442	1	1	6	P04370	P04370 [146-157]	P04370 1xPhospho [S151(99.4)]	0	1432.59	100	35.07		High	Peak Found	High	High	4.738e-05	0.0002058	3.13	20.12
FALSE	High	[R].VKVDGPRSPSYGR.[S]	1xPhospho [S8(100)]	0.00118704	0.00018442	1	1	24	Q6PDM2	Q6PDM2 [192-204]	Q6PDM2 1xPhospho [S199(100)]	2	1497.72	100	32.17		High	High	High	High	4.738e-05	4.755e-05	3.4	16.99
FALSE	High	[K].VHAYFAPVTPPPSVGGSR.[Q]	1xPhospho [T9(100)]	1.09305e-05	0.00018442	1	1	5	Q9CZV8	Q9CZV8 [409-426]	Q9CZV8 1xPhospho [T417(100)]	0	1918.92	100	47.98		High	High	High	High	4.738e-05	8.977e-08	3.66	78.13
FALSE	High	[K].VIPAKSPPPPTHNTQLGAPSR.[K]	1xPhospho [S6(100)]	0.000839701	0.00018442	1	1	7	Q63943	Q63943 [246-266]	Q63943 1xPhospho [S251(100)]	1	2245.15	100	5.59		High	High	High	High	4.738e-05	2.985e-05	2.32	35.63
FALSE	High	[R].VLLLEANRHSPGPER.[D]	1xPhospho [S10(100)]	0.000819889	0.00018442	1	1	12	Q9Z0H8	Q9Z0H8 [915-929]	Q9Z0H8 1xPhospho [S924(100)]	1	1767.89	100	24.56		High	High	High	High	4.738e-05	2.893e-05	3.28	40.44
FALSE	High	[R].VLGATLSPELIQK.[V]	1xPhospho [S7(100)]	7.56862e-05	0.00018442	1	1	2	Q11011	Q11011 [783-795]	Q11011 1xPhospho [S789(100)]	0	1448.78	100	15.69		High	Peak Found	High	High	4.738e-05	1.197e-06	3.19	101.07
FALSE	High	[R].VGSPLTLTDAQTR.[V]	1xPhospho [S3(100)]	3.26062e-05	0.00018442	1	1	4	Q68FH0	Q68FH0 [311-323]	Q68FH0 1xPhospho [S313(100)]	0	1438.69	100	29.33		High	High	High	High	4.738e-05	3.877e-07	3.62	78.03
FALSE	High	[K].VGSLTPPSSPK.[T]	2xPhospho [T5(100); S9(99.6)]	0.00652399	0.00018442	1	1	5	Q3UHJ0	Q3UHJ0 [614-624]	Q3UHJ0 2xPhospho [T618(100); S622(99.6)]	0	1229.52	100	45.14		High	High	High	High	4.738e-05	0.0004649	3.63	68.01
FALSE	High	[K].VFVGGLSPDTSEEQIK.[E]	1xPhospho [S7(100)]	0.000215229	0.00018442	1	1	3	Q9Z130	Q9Z130 [116-131]	Q9Z130 1xPhospho [S122(100)]	0	1785.83	100	33.46		High	Peak Found	High	High	4.738e-05	4.834e-06	2.74	94.06
FALSE	High	[R].VFDKDGNGYISAAELR.[H]	1xPhospho [S11(100)]	1.22439e-05	0.00018442	1	1	10	P0DP27	P0DP27 [92-107]	P0DP27 1xPhospho [S102(100)]	1	1834.84	100	21.07		High	High	High	High	4.738e-05	1.047e-07	4.15	77.54
FALSE	High	[R].VFAMSPEEFGK.[L]	1xOxidation [M4(100)]; 1xPhospho [S5(100)]	0.000476224	0.00018442	1	1	3	Q9WV69	Q9WV69 [379-389]	Q9WV69 1xPhospho [S383(100)]	0	1337.55	100	22.25		High	High	High	High	4.738e-05	1.396e-05	3.1	72.55
FALSE	High	[R].VGDTEKPEPERSPPNR.[K]	1xPhospho [S12(100)]	1.10312e-06	0.00018442	1	1	3	Q3TQI7	Q3TQI7 [250-265]	Q3TQI7 1xPhospho [S261(100)]	1	1887.86	100	74.53		High	Peak Found	High	High	4.738e-05	4.155e-09	5.12	16.27
FALSE	High	[K].VGSLTPPSSPK.[T]	1xPhospho [T5(100)]	0.000179926	0.00018442	1	1	31	Q3UHJ0	Q3UHJ0 [614-624]	Q3UHJ0 1xPhospho [T618(100)]	0	1149.56	100	51.83		High	High	High	High	4.738e-05	3.789e-06	2.34	48.39
FALSE	High	[K].VGSLDNAHHVPGGGNVK.[I]	1xPhospho [S3(100)]	0.00493364	0.00018442	1	1	3	P20357	P20357 [1741-1757]	P20357 1xPhospho [S1743(100)]	0	1737.81	100	19.38		High	High	High	High	4.738e-05	0.0003209	2.84	23.5
FALSE	High	[K].VNNSSLIGLGYTQTLKPGIK.[L]	1xPhospho [S4(100)]	7.46147e-08	0.00018442	1	1	9	Q60932	Q60932 [250-269]	Q60932 1xPhospho [S253(100)]	0	2183.15	100			High	High	High	High	4.738e-05	1.137e-10	4.73	87.94
FALSE	High	[R].VNHEPEPASGASPGATIPKSPSQLR.[K]	1xPhospho [S20(99.4)]	1.57551e-11	0.00018442	1	1	6	O08539	O08539 [313-337]	O08539 1xPhospho [S332(99.4)]	1	2607.26	100	26.1		High	High	High	High	4.738e-05	1.38e-15	7.88	50.72
FALSE	High	[R].VSDQNSPVLPK.[K]	1xPhospho [S6(100)]	0.000192143	0.00018442	1	1	6	B1AY13	B1AY13 [2039-2049]	B1AY13 1xPhospho [S2044(100)]	0	1263.6	100	44.87		High	High	High	High	4.738e-05	4.144e-06	3.15	43.43
FALSE	High	[R].VRSLPEIDGLSK.[E]	1xPhospho [S3(100)]	2.19842e-05	0.00018442	1	2	2	Q80TJ1	Q80TJ1 [217-228]	Q80TJ1 1xPhospho [S219(100)]	1	1393.71	100	12.41		High	Peak Found	High	High	4.738e-05	2.285e-07	4.11	69.26
FALSE	High	[K].VQVAPLQGSPPLSHDDR.[G]	1xPhospho [S9(100)]	0.00017256	0.00018442	1	1	4	Q9Z0U1	Q9Z0U1 [99-115]	Q9Z0U1 1xPhospho [S107(100)]	0	1895.9	100	15.32		High	High	High	High	4.738e-05	3.582e-06	3.12	71.68
FALSE	High	[K].VQTTPPPTIQGQK.[V]	1xPhospho [T4(100)]	3.92379e-05	0.00018442	1	1	30	Q3UHJ0	Q3UHJ0 [601-613]	Q3UHJ0 1xPhospho [T604(100)]	0	1474.73	100	50.69		High	High	High	High	4.738e-05	4.965e-07	3.84	41.42
FALSE	High	[R].VQSSPNLLAAGR.[E]	1xPhospho [S3(100)]	9.49679e-05	0.00018442	1	1	5	Q3UTJ2	Q3UTJ2 [25-36]	Q3UTJ2 1xPhospho [S27(100)]	0	1292.64	100	40.36		High	Peak Found	High	High	4.738e-05	1.613e-06	2.11	66.69
FALSE	High	[R].VNHEPEPASGASPGATIPK.[S]	1xPhospho [S12(100)]	6.12937e-10	0.00018442	1	1	6	O08539	O08539 [313-331]	O08539 1xPhospho [S324(100)]	0	1938.9	100	27.18		High	High	High	High	4.738e-05	1.851e-13	7.09	41.41
FALSE	High	[R].VQSPPHLK.[S]	1xPhospho [S3(100)]	0.0207686	0.00018442	1	1	4	Q80VW5	Q80VW5 [694-701]	Q80VW5 1xPhospho [S696(100)]	0	985.487	100	37.22		High	High	High	High	4.738e-05	0.00221	1.85	19.46
FALSE	High	[K].VQSLEGEKLSPK.[S]	1xPhospho [S10(100)]	4.68082e-06	0.00018442	1	1	34	P14873	P14873 [1766-1777]	P14873 1xPhospho [S1775(100)]	1	1394.69	100	34.3		High	High	High	High	4.738e-05	2.889e-08	4.82	33.92
FALSE	High	[K].VQISPDSGGLPER.[S]	1xPhospho [S4(100)]	0.000128781	0.00018442	1	1	15	Q3U0V1	Q3U0V1 [179-191]	Q3U0V1 1xPhospho [S182(100)]	0	1434.66	100	37.45		High	High	High	High	4.738e-05	2.421e-06	3.52	68.14
FALSE	High	[K].VQSLQDEVAFLR.[S]	1xPhospho [S3(100)]	0.00572446	0.00018442	1	1	1	P08553	P08553 [222-233]	P08553 1xPhospho [S224(100)]	0	1484.71	100	31.96		High	Peak Found	Peak Found	High	4.738e-05	0.0003903	2.18	110.13
FALSE	High	[K].VLTPELYAELR.[A]	1xPhospho [T3(100)]	0.00154344	0.00018442	1	1	3	Q04447	Q04447 [33-43]	Q04447 1xPhospho [T35(100)]	0	1383.69	100	41.98		High	High	High	High	4.738e-05	6.717e-05	2.14	117.74
FALSE	High	[R].VLSSTSEEDEPGVVK.[F]	1xPhospho [S3(100)]	0.000239653	0.00018442	1	1	3	Q6DFV7	Q6DFV7 [209-223]	Q6DFV7 1xPhospho [S211(100)]	0	1655.74	100	51.69		High	Peak Found	High	High	4.738e-05	5.59e-06	2.67	59
FALSE	High	[R].VLSPPKLNEANSDTSR.[E]	1xPhospho [S3(100)]	2.80961e-07	0.00018442	1	1	9	Q9CT10	Q9CT10 [255-270]	Q9CT10 1xPhospho [S257(100)]	1	1807.86	100	18.24		High	High	High	High	4.738e-05	6.715e-10	4.94	59.64
FALSE	High	[K].VLSPPHTK.[A]	1xPhospho [S3(100)]	0.0101188	0.00018442	1	1	3	Q8BH48	Q8BH48 [144-151]	Q8BH48 1xPhospho [S146(100)]	0	958.476	100	48.13		High	High	High	High	4.738e-05	0.0008421	2.2	21.68
FALSE	High	[R].VISLSGEHSIIGR.[T]	1xPhospho [S5(100)]	8.17965e-05	0.00018442	1	1	10	P08228	P08228 [104-116]	P08228 1xPhospho [S108(100)]	0	1447.73	100	35.85		High	High	High	High	4.738e-05	1.326e-06	3.07	73.55
FALSE	High	[K].VIRSADVSPTTEGVKR.[R]	2xPhospho [S4(100); S8(100)]	0.000366195	0.00018442	1	1	3	Q9ESN6	Q9ESN6 [421-436]	Q9ESN6 2xPhospho [S424(100); S428(100)]	2	1874.88	100	60.21		High	High	High	High	4.738e-05	9.837e-06	3.48	35.24
FALSE	High	[K].VIRSADVSPTTEGVKR.[R]	1xPhospho [S4(100)]	3.2998e-05	0.00018442	1	1	4	Q9ESN6	Q9ESN6 [421-436]	Q9ESN6 1xPhospho [S424(100)]	2	1794.91	100	1.68		High	High	High	High	4.738e-05	3.915e-07	4.1	27
FALSE	High	[K].VIRSADVSPTTEGVK.[R]	2xPhospho [S4(100); S8(100)]	0.000372813	0.00018442	1	1	5	Q9ESN6	Q9ESN6 [421-435]	Q9ESN6 2xPhospho [S424(100); S428(100)]	1	1718.78	100	63.84		High	Peak Found	High	High	4.738e-05	1.004e-05	3.09	50.25
FALSE	High	[K].VIYDFIEK.[T]	1xPhospho [Y3(100)]	0.00211731	0.00018442	1	1	3	Q91YD9	Q91YD9 [251-258]	Q91YD9 1xPhospho [Y253(100)]	0	1106.52	100	36.82		High	High	High	High	4.738e-05	0.0001025	2.07	83.7
FALSE	High	[K].VMIYQDEVKLPAKLSVSK.[S]	1xOxidation [M2(100)]; 1xPhospho [S15(100)]	3.73042e-06	0.00018442	1	1	4	O54724	O54724 [155-172]	O54724 1xPhospho [S169(100)]	2	2144.11	100	30.72		High	High	High	High	4.738e-05	2.122e-08	6.28	77.14
FALSE	High	[R].VMLGETNPADSKPGTIR.[G]	1xOxidation [M2(100)]; 1xPhospho [T6(100)]	7.91726e-06	0.00018442	2	2	22	Q01768; P15532	Q01768 [89-105]; P15532 [89-105]	Q01768 1xPhospho [T94(100)]; P15532 1xPhospho [T94(100)]	0	1881.88	100	29.3	Shared	High	High	High	High	4.738e-05	5.836e-08	4.56	48.72
FALSE	High	[K].RPASPSSPEHLPATPAESPAQR.[F]	1xPhospho [S4(98.5)]	0.00807841	0.00018442	1	1	3	Q8BR65	Q8BR65 [231-252]	Q8BR65 1xPhospho [S234(98.5)]	0	2363.11	100	13.51		High	High	High	High	4.738e-05	0.0006201	3	38.32
FALSE	High	[R].SHSPLPAPPSK.[A]	1xPhospho [S3(100)]	0.000161588	0.00018442	1	1	16	Q3TWW8	Q3TWW8 [301-311]	Q3TWW8 1xPhospho [S303(100)]	0	1197.57	100	19.26		High	High	High	High	4.738e-05	3.28e-06	3.22	23.87
FALSE	High	[R].SHSEEGLDFKPSPPLSK.[I]	1xPhospho [S12(100)]	0.000156835	0.00018442	1	1	4	Q8C5W0	Q8C5W0 [713-729]	Q8C5W0 1xPhospho [S724(100)]	0	1934.89	100	22		High	High	High	High	4.738e-05	3.165e-06	4.56	60.69
FALSE	High	[R].SGYSSPGSPGTPGSR.[S]	1xPhospho [S8(99.7)]	8.0604e-06	0.00018442	1	1	28	P10637	P10637 [487-501]	P10637 1xPhospho [S494(99.7)]	0	1473.6	100	67.77		High	High	High	High	4.738e-05	5.973e-08	2.71	29.97
FALSE	High	[R].SGVAVPTSPK.[G]	1xPhospho [S8(100)]	0.000366195	0.00018442	1	1	6	Q61823	Q61823 [87-96]	Q61823 1xPhospho [S94(100)]	0	1022.49	100	24.52		High	High	High	High	4.738e-05	9.83e-06	2.87	37.87
FALSE	High	[K].SGTSTPTTPGSTAITPGTPPSYSSR.[T]	1xPhospho [T18(100)]	3.18505e-07	0.00018442	1	1	12	P20357	P20357 [1592-1616]	P20357 1xPhospho [T1609(100)]	0	2488.12	100	34.62		High	High	High	High	4.738e-05	7.934e-10	5.94	75.52
FALSE	High	[R].SGTSSPQSPVFR.[H]	1xPhospho [S8(100)]	0.00204289	0.00018442	1	1	2	Q80YS6	Q80YS6 [662-673]	Q80YS6 1xPhospho [S669(100)]	0	1329.58	100	28.71		High	Peak Found	High	High	4.738e-05	9.824e-05	3.24	43.24
FALSE	High	[K].SGTLKSPPKGFDTTAINK.[S]	1xPhospho [S6(100)]	5.75309e-07	0.00018442	1	1	9	Q9ES28	Q9ES28 [231-248]	Q9ES28 1xPhospho [S236(100)]	2	1941.97	100	8.78		High	High	High	High	4.738e-05	1.744e-09	4.21	47.03
FALSE	High	[K].SHSSPSLNPDASPVTAK.[V]	1xPhospho [S3(100)]	1.36891e-10	0.00018442	1	1	31	Q2PFD7	Q2PFD7 [998-1014]	Q2PFD7 1xPhospho [S1000(100)]	0	1774.8	100	38.52		High	High	High	High	4.738e-05	2.486e-14	5.23	43.18
FALSE	High	[R].SGSPSDNSGAEEMEVSLAKPK.[H]	1xPhospho [S3(99.1)]	0.00484637	0.00018442	1	1	3	P31750	P31750 [122-142]	P31750 1xPhospho [S124(99.1)]	0	2199.95	100	14.69		High	Peak Found	High	High	4.738e-05	0.0003115	2.24	48.07
FALSE	High	[R].SKSVENFFLR.[S]	1xPhospho [S3(100)]	0.00582746	0.00018442	1	1	5	Q8R1B0	Q8R1B0 [46-55]	Q8R1B0 1xPhospho [S48(100)]	1	1306.62	100	10.34		High	High	High	High	4.738e-05	0.0003988	2.61	72
FALSE	High	[R].SKSPASTSSVNGTPGSQLSTPR.[S]	1xPhospho [S3(99.3)]; 1xAsn->Asp [N11(100)]	2.54649e-08	0.00018442	1	1	14	Q9JLM8	Q9JLM8 [305-326]	Q9JLM8 1xPhospho [S307(99.3)]	1	2227.02	100	43.22		High	High	High	High	4.738e-05	2.7e-11	5.47	42.31
FALSE	High	[K].SKSEEAHAEDSVMDHHFR.[K]	1xOxidation [M13(100)]; 1xPhospho [S3(99.3)]	2.63826e-06	0.00018442	1	1	22	Q9CY58	Q9CY58 [327-344]	Q9CY58 1xPhospho [S329(99.3)]	1	2207.88	100	31		High	High	High	High	4.738e-05	1.338e-08	4.31	16.38
FALSE	High	[K].SKSEEAHAEDSVMDHHFR.[K]	1xPhospho [S3(99.5)]	9.76214e-08	0.00018442	1	1	24	Q9CY58	Q9CY58 [327-344]	Q9CY58 1xPhospho [S329(99.5)]	1	2191.89	100	35.58		High	High	High	High	4.738e-05	1.625e-10	4.72	23.68
FALSE	High	[R].SKSDPGKTGLLSVAEGK.[E]	1xPhospho [S3(100)]	0.000907455	0.00018442	1	1	2	Q811P8	Q811P8 [1797-1813]	Q811P8 1xPhospho [S1799(100)]	2	1753.87	100	25.11		High	Peak Found	High	High	4.738e-05	3.304e-05	2.42	43.48
FALSE	High	[R].SKSCDDGLNTFRDEGR.[V]	1xCarbamidomethyl [C4]; 1xPhospho [S3(100)]	0.0119415	0.00018442	1	1	4	Q69ZH9	Q69ZH9 [617-632]	Q69ZH9 1xPhospho [S619(100)]	2	1936.79	100	43.14		High	High	High	High	4.738e-05	0.001049	1.71	33.1
FALSE	High	[R].SKLSPVLDGVSELR.[H]	1xPhospho [S4(100)]	3.19389e-06	0.00018442	1	1	4	Q64336	Q64336 [81-94]	Q64336 1xPhospho [S84(100)]	1	1579.81	100	20.67		High	High	High	High	4.738e-05	1.73e-08	4.01	83.4
FALSE	High	[K].SKESLQEAGKSDANTDLIGGSPK.[G]	1xPhospho [S4(100)]	1.07113e-08	0.00018442	1	1	4	P53986	P53986 [210-232]	P53986 1xPhospho [S213(100)]	2	2412.13	100	22.08		High	High	High	High	4.738e-05	8.447e-12	6.11	43.65
FALSE	High	[R].SGSPKLDPSEVYLK.[S]	1xPhospho [S/Y]	2.49219e-05	0.00018442	1	1	7	Q9EQJ9	Q9EQJ9 [700-713]		1	1599.77	100	9.31		High	High	High	High	4.738e-05	2.696e-07	4.37	74.04
FALSE	High	[R].SGRLSQELDLVSHK.[V]	1xPhospho [S]	3.03511e-05	0.00018442	1	1	3	P81117	P81117 [85-98]		1	1648.81	100	39.16		High	High	High	High	4.738e-05	3.512e-07	4.26	57.35
FALSE	High	[R].SGAQASSTPLSPTR.[I]	1xPhospho [S11(99.5)]	0.000502514	0.00018442	1	1	4	P48678	P48678 [12-25]	P48678 1xPhospho [S22(99.5)]	0	1439.65	100	29.16		High	High	High	High	4.738e-05	1.504e-05	4.05	34.76
FALSE	High	[R].SFSMQDLTTIR.[G]	1xOxidation [M4(100)]; 1xPhospho [S3(100)]	0.00199473	0.00018442	1	1	4	Q8BGH4	Q8BGH4 [150-160]	Q8BGH4 1xPhospho [S152(100)]	0	1394.6	100	20.39		High	High	High	High	4.738e-05	9.529e-05	2.75	79.75
FALSE	High	[R].SFSLPADPILQAAK.[L]	1xPhospho [S3(100)]	0.000443296	0.00018442	1	1	3	Q9CW07	Q9CW07 [79-92]	Q9CW07 1xPhospho [S81(100)]	0	1537.77	100			High	High	High	High	4.738e-05	1.267e-05	3.36	118.58
FALSE	High	[R].SFSLGDLSHSPQTAQHVER.[I]	1xPhospho [S3(100)]	5.23103e-09	0.00018442	1	1	7	Q3UHB8	Q3UHB8 [301-319]	Q3UHB8 1xPhospho [S303(100)]	0	2175.98	100	16.27		High	High	High	High	4.738e-05	3.261e-12	4.88	68.1
FALSE	High	[R].SFSDVLPESPK.[S]	1xPhospho [S3(100)]	0.00100437	0.00018442	1	1	5	Q3V0G7	Q3V0G7 [447-457]	Q3V0G7 1xPhospho [S449(100)]	0	1285.57	100	31.12		High	Peak Found	High	High	4.738e-05	3.801e-05	2.42	94.36
FALSE	High	[R].SFGNPFEPQAR.[R]	1xPhospho [S1(100)]	0.00157131	0.00018442	1	1	17	Q8VBY2	Q8VBY2 [458-468]	Q8VBY2 1xPhospho [S458(100)]	0	1329.56	100	25.1		High	High	High	High	4.738e-05	6.894e-05	2.32	88.56
FALSE	High	[R].SFGNPFEGSR.[R]	1xPhospho [S1(100)]	0.00306405	0.00018442	1	1	8	Q8C078	Q8C078 [495-504]	Q8C078 1xPhospho [S495(100)]	0	1177.47	100	50.79		High	High	High	High	4.738e-05	0.0001692	2.37	81.14
FALSE	High	[K].SFEEKVENLK.[S]	1xPhospho [S1(100)]	0.00104099	0.00018442	1	1	7	Q62393	Q62393 [175-184]	Q62393 1xPhospho [S175(100)]	1	1302.6	100	40.75		High	High	High	High	4.738e-05	3.985e-05	3.64	44.99
FALSE	High	[K].SFEDLTDHPVTR.[S]	1xPhospho [S1(100)]	0.000206417	0.00018442	1	1	7	Q9Z0F8	Q9Z0F8 [794-805]	Q9Z0F8 1xPhospho [S794(100)]	0	1496.64	100	17.37		High	High	High	High	4.738e-05	4.56e-06	3.31	63.44
FALSE	High	[R].SGDSSGSGSGGGGAAPAFPPPPESPPALRPK.[D]	1xPhospho [S24(100)]	2.41322e-08	0.00018442	1	1	8	Q66L44	Q66L44 [455-485]	Q66L44 1xPhospho [S478(100)]	0	2869.32	100	45.98		High	High	High	High	4.738e-05	2.515e-11	6.19	84.22
FALSE	High	[R].SGLSLEELR.[I]	1xPhospho [S4(100)]	0.0220212	0.00018442	1	1	4	Q60575	Q60575 [1054-1062]	Q60575 1xPhospho [S1057(100)]	0	1083.51	100	25.75		High	High	High	High	4.738e-05	0.002401	2.25	83.41
FALSE	High	[R].SGLLNSTSDSDLVR.[Y]	1xPhospho [S8(99.6)]	4.83601e-05	0.00018442	1	1	3	O35219	O35219 [315-328]	O35219 1xPhospho [S322(99.6)]	0	1543.7	100	9.7		High	High	High	High	4.738e-05	6.528e-07	3.96	84.73
FALSE	High	[R].SGKSPSPSPTSPGSLRK.[Q]	1xPhospho [S/T]	2.10349e-08	0.00018442	1	1	3	Q9JLM8	Q9JLM8 [327-343]		2	1749.85	100	29.1		High	High	High	High	4.738e-05	2.081e-11	5.38	16.51
FALSE	High	[R].SKTPPSNLSPIEDASPTEELR.[Q]	1xPhospho [S15(100)]	1.36453e-09	0.00018442	1	1	12	O88737	O88737 [1100-1120]	O88737 1xPhospho [S1114(100)]	1	2348.1	100	20.48		High	High	High	High	4.738e-05	5.391e-13	8.93	76.08
FALSE	High	[R].SGKSPSPSPTSPGSLR.[K]	1xPhospho [T/S]	1.13293e-05	0.00018442	1	1	4	Q9JLM8	Q9JLM8 [327-342]		1	1621.76	100	68.18		High	Peak Found	High	High	4.738e-05	9.436e-08	4.59	26.74
FALSE	High	[K].SGGTMPSIFGVK.[N]	1xOxidation [M5(100)]; 1xPhospho [S1(100)]	0.00153426	0.00018442	1	1	7	Q8CCJ4	Q8CCJ4 [71-82]	Q8CCJ4 1xPhospho [S71(100)]	0	1276.56	100	29.39		High	High	High	High	4.738e-05	6.708e-05	3.17	80.54
FALSE	High	[K].SGGTMPSIFGVK.[N]	1xPhospho [S1(100)]	0.0150322	0.00018442	1	1	3	Q8CCJ4	Q8CCJ4 [71-82]	Q8CCJ4 1xPhospho [S71(100)]	0	1260.57	100	22.07		High	Peak Found	High	High	4.738e-05	0.001435	2.34	101.83
FALSE	High	[R].SGGDTHSPPRGLGPSIDTPPR.[A]	1xPhospho [S7(100)]	0.000101416	0.00018442	1	1	10	Q812A2	Q812A2 [868-888]	Q812A2 1xPhospho [S874(100)]	1	2181.01	100	4.26		High	High	High	High	4.738e-05	1.759e-06	4.22	48.92
FALSE	High	[K].SGKLSQELDFVSHNVR.[T]	1xPhospho [S5(100)]	1.27777e-09	0.00018442	1	1	5	Q02819	Q02819 [81-96]	Q02819 1xPhospho [S85(100)]	1	1895.9	100	27.39		High	High	High	High	4.738e-05	4.924e-13	6.34	72.88
FALSE	High	[R].SKTPPSNLSPIEDASPTEELR.[Q]	2xPhospho [S9(100); S15(100)]	1.56411e-05	0.00018442	1	1	6	O88737	O88737 [1100-1120]	O88737 2xPhospho [S1108(100); S1114(100)]	1	2428.07	100	72.35		High	Peak Found	High	High	4.738e-05	1.449e-07	5.78	88.31
FALSE	High	[R].SLSAPGNLLTK.[K]	1xPhospho [S3(100)]	0.00216842	0.00018442	1	1	3	Q8C078	Q8C078 [509-519]	Q8C078 1xPhospho [S511(100)]	0	1180.6	100	25.72		High	High	High	High	4.738e-05	0.0001062	2.31	81.72
FALSE	High	[R].SLQSLLGPSSK.[F]	1xPhospho [S1(100)]	0.00119415	0.00018442	1	1	2	Q9D2V7	Q9D2V7 [459-469]	Q9D2V7 1xPhospho [S459(100)]	0	1196.59	100	46.32		High	Peak Found	High	High	4.738e-05	4.761e-05	2.43	83.5
FALSE	High	[R].SLPTTVPESPNYR.[N]	1xPhospho [S9(100)]	0.00201867	0.00018442	1	1	7	Q6ZQ58	Q6ZQ58 [743-755]	Q6ZQ58 1xPhospho [S751(100)]	0	1540.7	100	16.87		High	High	High	High	4.738e-05	9.684e-05	3.01	71.31
FALSE	High	[K].SIPHITSDR.[L]	1xPhospho [S1(100)]	0.0192442	0.00018442	1	1	17	P97427	P97427 [8-16]	P97427 1xPhospho [S8(100)]	0	1105.5	100	36.73		High	High	High	High	4.738e-05	0.002008	2.14	34.86
FALSE	High	[R].SLPGSALELR.[Y]	1xPhospho [S1(100)]	0.001223	0.00018442	1	1	4	P60469	P60469 [508-517]	P60469 1xPhospho [S508(100)]	0	1122.56	100	18.48		High	High	High	High	4.738e-05	4.919e-05	2.16	87.93
FALSE	High	[R].SLPEIDGLSK.[E]	1xPhospho [S1(100)]	0.00999969	0.00018442	1	2	2	Q80TJ1	Q80TJ1 [219-228]	Q80TJ1 1xPhospho [S219(100)]	0	1138.54	100	18.27		High	Peak Found	High	High	4.738e-05	0.0008254	1.99	89.55
FALSE	High	[R].SLPDRTPFHTSLHSGTSK.[S]	1xPhospho [S1(100)]	8.22865e-05	0.00018442	1	1	17	Q9WV69	Q9WV69 [269-286]	Q9WV69 1xPhospho [S269(100)]	1	2047.96	100	38.21		High	High	High	High	4.738e-05	1.329e-06	3.64	36.12
FALSE	High	[K].SLSAPLHPEFEEVYR.[F]	1xPhospho [S3(100)]	2.67735e-05	0.00018442	1	1	11	Q8VDN4	Q8VDN4 [192-206]	Q8VDN4 1xPhospho [S194(100)]	0	1853.85	100	39.88		High	High	High	High	4.738e-05	2.979e-07	3.14	93.84
FALSE	High	[R].SLSDPKPLSPTAEESAK.[E]	1xPhospho [S3(100)]	8.87247e-08	0.00018442	1	1	11	O88737	O88737 [2858-2874]	O88737 1xPhospho [S2860(100)]	0	1836.86	100	37.8		High	High	High	High	4.738e-05	1.428e-10	5.06	51.5
FALSE	High	[R].SLSDPKPLSPTAEESAKER.[F]	1xPhospho [S9(100)]	5.16892e-09	0.00018442	1	1	15	O88737	O88737 [2858-2876]	O88737 1xPhospho [S2866(100)]	1	2122.01	100	39.62		High	High	High	High	4.738e-05	3.191e-12	6.02	39.59
FALSE	High	[R].SLSELESLKLPAESNEK.[I]	1xPhospho [S3(99.5)]	0.00104099	0.00018442	1	1	3	Q3B7Z2	Q3B7Z2 [236-252]	Q3B7Z2 1xPhospho [S238(99.5)]	1	1953.94	100	59.06		High	Peak Found	High	High	4.738e-05	3.978e-05	3.17	97.44
FALSE	High	[R].SLSTSGESLYHVLGLDKNATSDDIKK.[S]	1xPhospho [S3(99)]	2.71071e-07	0.00018442	1	1	6	P60904	P60904 [8-33]	P60904 1xPhospho [S10(99)]	2	2858.38	100	80.1		High	High	High	High	4.738e-05	6.394e-10	5.45	91.13
FALSE	High	[R].SLSTSGESLYHVLGLDK.[N]	1xPhospho [S3(100)]	2.65407e-06	0.00018442	1	1	3	P60904	P60904 [8-24]	P60904 1xPhospho [S10(100)]	0	1885.89	100	67.76		High	High	Peak Found	High	4.738e-05	1.346e-08	4.46	117.45
FALSE	High	[R].SLSSPTVTLSAPLEGAK.[D]	1xPhospho [S3(100)]	7.15288e-06	0.00018442	1	1	17	Q8CFI0	Q8CFI0 [475-491]	Q8CFI0 1xPhospho [S477(100)]	0	1737.87	100	32.5		High	High	High	High	4.738e-05	5.098e-08	4.48	104.77
FALSE	High	[K].SLSSPTDNLELSAR.[S]	1xPhospho [S4(100)]	2.44117e-06	0.00018442	1	1	15	Q68FF6	Q68FF6 [368-381]	Q68FF6 1xPhospho [S371(100)]	0	1569.72	100	26.32		High	High	High	High	4.738e-05	1.209e-08	3.62	82.79
FALSE	High	[R].SISPSPSAILER.[R]	1xPhospho [S3(100)]	0.000359693	0.00018442	1	1	4	A2AQ25	A2AQ25 [359-370]	A2AQ25 1xPhospho [S361(100)]	0	1336.65	100	25.41		High	High	High	High	4.738e-05	9.58e-06	2.29	86.61
FALSE	High	[K].SLSPPQSQSK.[L]	1xPhospho [S3(100)]	0.0103613	0.00018442	1	1	3	Q8BKX1	Q8BKX1 [324-333]	Q8BKX1 1xPhospho [S326(100)]	0	1138.51	100	31.81		High	High	High	High	4.738e-05	0.0008693	2.12	25.14
FALSE	High	[R].SLSPLGGRDESPVSHR.[A]	1xPhospho [S3(100)]	0.011256	0.00018442	1	1	3	Q69ZA1	Q69ZA1 [316-331]	Q69ZA1 1xPhospho [S318(100)]	1	1773.83	100	23.73		High	High	High	High	4.738e-05	0.0009706	2.3	38.6
FALSE	High	[R].SLSPGGAALGYR.[D]	1xPhospho [S3(100)]	0.000445951	0.00018442	1	1	5	Q0VBL3	Q0VBL3 [291-302]	Q0VBL3 1xPhospho [S293(100)]	0	1228.57	100	30.99		High	High	High	High	4.738e-05	1.276e-05	2.97	71.88
FALSE	High	[K].SLSLDPGQSLEPHPEGPQR.[L]	1xPhospho [S3(100)]	4.41134e-08	0.00018442	1	1	4	P52734	P52734 [114-132]	P52734 1xPhospho [S116(100)]	0	2123.98	100	5.17		High	High	High	High	4.738e-05	5.608e-11	4.26	79.26
FALSE	High	[R].SLSGSTNTVSSEGVTK.[D]	1xPhospho [S11(99.5)]	8.17965e-05	0.00018442	1	1	3	Q5DQR4	Q5DQR4 [588-603]	Q5DQR4 1xPhospho [S598(99.5)]	0	1633.73	100	37.79		High	Peak Found	High	High	4.738e-05	1.322e-06	4.6	38.66
FALSE	High	[R].SISGASSGLSTSPLSSPR.[V]	1xPhospho [S12(100)]	4.26971e-09	0.00018442	1	1	3	Q69Z98	Q69Z98 [413-430]	Q69Z98 1xPhospho [S424(100)]	0	1770.83	100	26.24		High	High	High	High	4.738e-05	2.466e-12	5.49	74.22
FALSE	High	[R].SLSEQPVVDTATATEQAK.[Q]	1xPhospho [S3(100)]	9.78923e-07	0.00018442	1	1	2	P19426	P19426 [49-66]	P19426 1xPhospho [S51(100)]	0	1954.9	100	43.01		High	Peak Found	High	High	4.738e-05	3.56e-09	4.15	75.33
FALSE	High	[R].SLSPSHLTEDR.[Q]	1xPhospho [S3(100)]	0.00345178	0.00018442	1	1	6	E9Q784	E9Q784 [951-961]	E9Q784 1xPhospho [S953(100)]	0	1321.58	100	58.15		High	High	High	High	4.738e-05	0.0001975	2.63	38.37
FALSE	High	[R].SLDSLDPAGLLTSPK.[F]	1xPhospho [T/S]	1.0086e-06	0.00018442	1	1	2	Q9D415	Q9D415 [425-439]		0	1593.78	100	37.97		High	Peak Found	High	High	4.738e-05	3.689e-09	4.53	118.68
FALSE	High	[R].SLDEIHPTRR.[S]	1xPhospho [S1(100)]	0.0163242	0.00018442	1	1	4	Q99NE5	Q99NE5 [812-821]	Q99NE5 1xPhospho [S812(100)]	1	1303.62	100	22.8		High	High	High	High	4.738e-05	0.001603	1.45	19.55
FALSE	High	[R].SLDEDEPPPSPLAR.[Y]	1xPhospho [S1(100)]	0.000123509	0.00018442	1	1	3	Q8K070	Q8K070 [108-121]	Q8K070 1xPhospho [S108(100)]	0	1602.7	100	34.6		High	High	High	High	4.738e-05	2.29e-06	3.02	80.83
FALSE	High	[K].SIGSASPGPGQPPLSSPTRGGVK.[K]	1xPhospho [S/T]	1.43864e-05	0.00018442	1	1	10	Q8VDZ4	Q8VDZ4 [679-701]		1	2214.09	100	52.17		High	High	High	High	4.738e-05	1.291e-07	5.05	53.48
FALSE	High	[K].SIGSASPGPGQPPLSSPTR.[G]	1xPhospho [S/T]	2.13375e-05	0.00018442	1	1	12	Q8VDZ4	Q8VDZ4 [679-697]		0	1872.89	100	33.7		High	High	High	High	4.738e-05	2.191e-07	4.35	67.04
FALSE	High	[K].SLGSADELFK.[H]	1xPhospho [S4(100)]	0.00422641	0.00018442	1	1	5	Q8BL66	Q8BL66 [49-58]	Q8BL66 1xPhospho [S52(100)]	0	1146.51	100	14.94		High	High	High	High	4.738e-05	0.0002597	1.18	91.81
FALSE	High	[R].SIEVENDFLPVEK.[T]	1xPhospho [S1(100)]	9.96154e-05	0.00018442	1	1	3	Q8R550	Q8R550 [274-286]	Q8R550 1xPhospho [S274(100)]	0	1598.73	100	49.35		High	High	High	High	4.738e-05	1.727e-06	3.08	114.66
FALSE	High	[K].SLEPRPWSSTDSDGSVR.[S]	1xPhospho [S/T]	0.00747869	0.00018442	1	1	5	Q80TM6	Q80TM6 [354-370]		0	1955.85	100	12.23		High	High	High	High	4.738e-05	0.0005589	2.62	61.69
FALSE	High	[K].SLENETLNKEEDCHSPTSKPPKPDQPLK.[V]	1xCarbamidomethyl [C13]; 1xPhospho [S15(99.5)]; 1xAsn->Asp [N]	4.06695e-05	0.00018442	1	1	16	Q8BGD9	Q8BGD9 [445-472]	Q8BGD9 1xPhospho [S459(99.5)]	1	3299.51	100	35.89		High	High	High	High	4.738e-05	5.186e-07	4.84	42.88
FALSE	High	[K].SLENETLNKEEDCHSPTSKPPKPDQPLK.[V]	1xCarbamidomethyl [C13]; 1xPhospho [S15(100)]	7.59309e-06	0.00018442	1	1	15	Q8BGD9	Q8BGD9 [445-472]	Q8BGD9 1xPhospho [S459(100)]	1	3298.53	100	33.45		High	High	High	High	4.738e-05	5.508e-08	4.53	36.8
FALSE	High	[R].SLSVPVDLSR.[W]	1xPhospho [S3(100)]	0.00345178	0.00018442	1	1	5	Q8BXQ8	Q8BXQ8 [120-129]	Q8BXQ8 1xPhospho [S122(100)]	0	1152.57	100	23.8		High	Peak Found	High	High	4.738e-05	0.0001981	1.65	92.5
FALSE	High	[R].SAEALGPGALVSPR.[L]	1xPhospho [S1(100)]	5.87335e-06	0.00018442	1	1	10	Q69ZH9	Q69ZH9 [361-374]	Q69ZH9 1xPhospho [S361(100)]	0	1404.69	100	23.43		High	High	High	High	4.738e-05	3.893e-08	3.96	88.72
FALSE	High	[R].SADVSPTTEGVKR.[R]	1xPhospho [S5(100)]	3.26062e-05	0.00018442	1	1	2	Q9ESN6	Q9ESN6 [424-436]	Q9ESN6 1xPhospho [S428(100)]	1	1426.66	100	40.8		High	Peak Found	High	High	4.738e-05	3.869e-07	3.41	20.43
FALSE	High	[R].RYSPPIQR.[R]	1xPhospho [S3(100)]	0.00517409	0.00018442	1	1	4	Q52KI8	Q52KI8 [614-621]	Q52KI8 1xPhospho [S616(100)]	1	1096.53	100	5.32		High	High	High	High	4.738e-05	0.0003416	2.82	22.78
FALSE	High	[R].RYSDFEWLR.[S]	1xPhospho [S3(100)]	0.0103001	0.00018442	1	1	5	O70492	O70492 [70-78]	O70492 1xPhospho [S72(100)]	1	1351.58	100	25.22		High	High	High	High	4.738e-05	0.0008573	3.19	87.16
FALSE	High	[R].RYPSSISSSPQKDLTQAK.[N]	1xPhospho [S9(100)]	5.29161e-07	0.00018442	1	1	13	Q80X50	Q80X50 [621-638]	Q80X50 1xPhospho [S629(100)]	2	2073	100	10.79		High	High	High	High	4.738e-05	1.555e-09	5.99	37.32
FALSE	High	[R].RYPGEVTIPSPKPK.[Y]	1xPhospho [S10(100)]	0.00308236	0.00018442	1	1	2	P97500	P97500 [856-869]	P97500 1xPhospho [S865(100)]	1	1648.85	100	4.53		High	Peak Found	High	High	4.738e-05	0.0001698	1.28	42.99
FALSE	High	[R].RVSQDLDVEKPDASPTSLQLR.[S]	1xPhospho [S3(100)]	0.0132811	0.00018442	1	1	1	P59808	P59808 [81-101]	P59808 1xPhospho [S83(100)]	1	2434.2	100	41.03		Peak Found	Peak Found	High	High	4.738e-05	0.001211	1.9	72.93
FALSE	High	[K].RVPSPTPVPK.[E]	1xPhospho [S4(100)]	0.0115254	0.00018442	1	1	7	Q8BTI8	Q8BTI8 [2532-2541]	Q8BTI8 1xPhospho [S2535(100)]	1	1157.61	100	10.02		High	High	High	High	4.738e-05	0.0009976	2.49	24.51
FALSE	High	[R].SASPDDDLGSSNWEAADLGNEERK.[Q]	1xPhospho [S3(99)]	1.63682e-08	0.00018442	1	1	6	Q9R0P4	Q9R0P4 [15-38]	Q9R0P4 1xPhospho [S17(99)]	1	2643.08	100	55.98		High	High	High	High	4.738e-05	1.493e-11	4.78	81.03
FALSE	High	[R].SASDINLKGDQPAASPGPTLR.[S]	1xPhospho [S3(100)]	1.32749e-06	0.00018442	1	1	6	Q4ACU6	Q4ACU6 [373-393]	Q4ACU6 1xPhospho [S375(100)]	1	2175.04	100	3.1		High	High	High	High	4.738e-05	5.321e-09	4.43	67.9
FALSE	High	[R].SASADNLILPR.[W]	1xPhospho [S3(100)]	7.52355e-05	0.00018442	1	1	22	Q8BGU5	Q8BGU5 [324-334]	Q8BGU5 1xPhospho [S326(100)]	0	1236.6	100	37.93		High	High	High	High	4.738e-05	1.181e-06	4.26	83.52
FALSE	High	[R].SAPSSDSSPSFVR.[R]	1xPhospho [S7(99.5)]	0.00526723	0.00018442	1	1	5	Q8K070	Q8K070 [144-156]	Q8K070 1xPhospho [S150(99.5)]	0	1403.58	100	33.62		High	Peak Found	High	High	4.738e-05	0.0003482	1.87	45.74
FALSE	High	[R].SAPPNLWAAQR.[Y]	1xPhospho [S1(100)]	0.00549111	0.00018442	1	1	3	Q61337	Q61337 [136-146]	Q61337 1xPhospho [S136(100)]	0	1290.6	100	30.83		High	High	High	High	4.738e-05	0.000369	2.63	76.63
FALSE	High	[R].SAPASPTHPGLMSPR.[S]	1xOxidation [M12(100)]; 1xPhospho [S5(99)]	0.00111162	0.00018442	1	1	3	P42128	P42128 [402-416]	P42128 1xPhospho [S406(99)]	0	1601.71	100	31.93		High	High	High	High	4.738e-05	4.354e-05	2.65	31.37
FALSE	High	[R].SALSSSLRDLSEAGKR.[G]	1xPhospho [S6(99.6)]	5.76905e-06	0.00018442	1	1	3	Q8R0S2	Q8R0S2 [918-933]	Q8R0S2 1xPhospho [S923(99.6)]	2	1756.86	100	12.18		High	High	High	High	4.738e-05	3.812e-08	4.23	44.15
FALSE	High	[R].SAKSEESLTSLHAVDGDSK.[L]	1xPhospho [S4(100)]	1.08146e-11	0.00018442	1	1	4	Q811P8	Q811P8 [703-721]	Q811P8 1xPhospho [S706(100)]	1	2040.91	100	38.59		High	High	High	High	4.738e-05	8.324e-16	5.78	41.16
FALSE	High	[R].SAKDSDDEEEVVHVDR.[D]	1xPhospho [S5(100)]	5.07495e-07	0.00018442	1	1	4	P61264	P61264 [10-25]	P61264 1xPhospho [S14(100)]	1	1909.78	100	11.25		High	High	High	High	4.738e-05	1.476e-09	2.93	30.99
FALSE	High	[R].RTSMGGTQQQFVEGVR.[M]	1xOxidation [M4(100)]; 1xPhospho [T/S]	0.000249883	0.00018442	1	1	8	Q02248	Q02248 [550-565]		1	1876.84	100	2.95		High	High	High	High	4.738e-05	5.879e-06	4.11	35.77
FALSE	High	[R].RQSLGGFLK.[G]	1xPhospho [S3(100)]	0.000176731	0.00018442	1	1	20	Q80YN3	Q80YN3 [599-607]	Q80YN3 1xPhospho [S601(100)]	1	1085.55	100	7.01		High	High	High	High	4.738e-05	3.72e-06	3.95	51.68
FALSE	High	[K].RPYSPEKAFSSNQVVR.[R]	1xPhospho [S4(100)]	3.80836e-05	0.00018442	1	1	3	Q8BZR9	Q8BZR9 [492-507]	Q8BZR9 1xPhospho [S495(100)]	1	1944.93	100	47.01		High	High	High	High	4.738e-05	4.759e-07	3.86	44.14
FALSE	High	[K].RPWPQHQCSAPADLGYEGR.[V]	1xCarbamidomethyl [C8]; 1xPhospho [S9(100)]	6.65818e-06	0.00018442	1	1	7	Q80TL0	Q80TL0 [524-542]	Q80TL0 1xPhospho [S532(100)]	0	2305	100	15.9		High	High	High	High	4.738e-05	4.627e-08	5.14	48.96
FALSE	High	[R].RPSANCDPYAVTEAIVR.[T]	1xCarbamidomethyl [C6]; 1xPhospho [S3(100)]	1.87102e-05	0.00018442	1	1	2	P15105	P15105 [341-357]	P15105 1xPhospho [S343(100)]	0	1998.91	100	9.98		Peak Found	High	High	High	4.738e-05	1.839e-07	3.43	79.23
FALSE	High	[K].RPPESPPIVEEWNSR.[A]	1xPhospho [S5(100)]	1.59818e-08	0.00018442	1	1	10	Q9CQY2	Q9CQY2 [32-46]	Q9CQY2 1xPhospho [S36(100)]	0	1872.86	100	10.12		High	High	High	High	4.738e-05	1.452e-11	5.59	73.89
FALSE	High	[R].RPILQLSPPGPR.[S]	1xPhospho [S7(100)]	0.0225427	0.00018442	1	1	3	Q6ZQ03	Q6ZQ03 [13-24]	Q6ZQ03 1xPhospho [S19(100)]	0	1410.76	100	32.45		High	High	High	High	4.738e-05	0.002485	2.97	72.9
FALSE	High	[R].RRASDLAGSVDTGSAGSVK.[S]	1xPhospho [S4(100)]	9.97477e-11	0.00018442	1	1	3	Q6P9K8	Q6P9K8 [986-1004]	Q6P9K8 1xPhospho [S989(100)]	2	1913.91	100	29.87		High	High	High	High	4.738e-05	1.632e-14	5.9	29.44
FALSE	High	[K].RRSPPEDAIPK.[S]	1xPhospho [S3(100)]	3.12711e-05	0.00018442	1	1	3	Q8VE37	Q8VE37 [9-19]	Q8VE37 1xPhospho [S11(100)]	2	1345.66	100	11.16		High	High	High	High	4.738e-05	3.643e-07	4.61	16.55
FALSE	High	[R].RTSMGGTQQQFVEGVR.[M]	1xPhospho [S3(99.6)]	6.87887e-05	0.00018442	1	1	3	Q02248	Q02248 [550-565]	Q02248 1xPhospho [S552(99.6)]	1	1860.84	100	15.76		High	High	High	High	4.738e-05	1.047e-06	3.8	48.28
FALSE	High	[R].RSTSPIIGSPPVR.[A]	1xPhospho [S/T]	0.0161331	0.00018442	1	1	1	Q3TC46	Q3TC46 [176-188]		1	1446.75	100	39.17		Peak Found	Peak Found	High	High	4.738e-05	0.00158	1.98	44.85
FALSE	High	[R].RSSSGEAGTPPVPIVVEPARPGVK.[T]	1xPhospho [S/T]	4.38319e-06	0.00018442	1	1	7	Q9R1L5	Q9R1L5 [1424-1447]		1	2467.27	100	51.96		High	High	High	High	4.738e-05	2.648e-08	3.92	70.36
FALSE	High	[R].RSSAIGIENIQEVQEK.[R]	1xPhospho [S]	9.33251e-07	0.00018442	1	1	5	A2ALS5	A2ALS5 [497-512]		1	1880.91	100	3.62		High	High	High	High	4.738e-05	3.337e-09	5.98	64.78
FALSE	High	[R].RSPVPARPLPPTSQK.[A]	1xPhospho [S2(100)]	0.000410188	0.00018442	1	1	12	Q8K2F8	Q8K2F8 [215-229]	Q8K2F8 1xPhospho [S216(100)]	1	1710.91	100	16.76		High	High	High	High	4.738e-05	1.142e-05	3.74	22.39
FALSE	High	[R].RSPEVVASPGPPAPASFR.[D]	1xPhospho [S2(100)]	4.33114e-06	0.00018442	1	1	4	O08934	O08934 [441-458]	O08934 1xPhospho [S442(100)]	1	1901.93	100	32.51		High	High	High	High	4.738e-05	2.594e-08	3.37	68.72
FALSE	High	[R].RSKSPASTSSVNGTPGSQLSTPR.[S]	1xPhospho [S/T]; 1xAsn->Asp [N12(100)]	1.59238e-05	0.00018442	1	1	2	Q9JLM8	Q9JLM8 [304-326]		2	2383.12	100	33.8		High	Peak Found	High	High	4.738e-05	1.482e-07	3.76	28.31
FALSE	High	[R].RSDSLLSFR.[F]	1xPhospho [S4(100)]	0.0184694	0.00018442	1	1	3	Q91W92	Q91W92 [204-212]	Q91W92 1xPhospho [S207(100)]	1	1160.55	100	26.84		High	High	High	High	4.738e-05	0.001889	2.87	60.89
FALSE	High	[K].RSASADNLILPR.[W]	1xPhospho [S4(99.5)]	0.00220756	0.00018442	1	1	3	Q8BGU5	Q8BGU5 [323-334]	Q8BGU5 1xPhospho [S326(99.5)]	1	1392.7	100	8.53		High	Peak Found	High	High	4.738e-05	0.0001091	3.08	56.12
FALSE	High	[R].RRTEEGPTLSYGR.[D]	1xPhospho [T3(100)]	8.78737e-05	0.00018442	1	1	3	Q8K310	Q8K310 [148-160]	Q8K310 1xPhospho [T150(100)]	2	1601.74	100	42.14		High	High	High	High	4.738e-05	1.458e-06	4.44	21.06
FALSE	High	[R].RSPPEEPPDFCCPK.[C]	2xCarbamidomethyl [C11; C12]; 1xPhospho [S2(100)]	0.00349315	0.00018442	1	1	2	O88522	O88522 [379-392]	O88522 1xPhospho [S380(100)]	1	1795.72	100	9.7		High	Peak Found	High	High	4.738e-05	0.0002013	2.84	49.31
FALSE	High	[R].SASQSSLDKLDQELK.[E]	1xPhospho [S3(97.9)]	0.00451238	0.00018442	1	1	3	Q58A65	Q58A65 [728-742]	Q58A65 1xPhospho [S730(97.9)]	1	1728.81	100	48.97		High	Peak Found	High	High	4.738e-05	0.0002845	2.56	61.11
FALSE	High	[R].SASQSSLDKLDQELKEQQK.[E]	1xPhospho [S]	2.41219e-06	0.00018442	1	1	5	Q58A65	Q58A65 [728-746]		2	2242.06	100	45.84		High	High	High	High	4.738e-05	1.184e-08	4.4	53.34
FALSE	High	[K].SELNEIKENQRSPVR.[V]	1xPhospho [S12(100)]	0.0198171	0.00018442	1	1	2	A2AR02	A2AR02 [384-398]	A2AR02 1xPhospho [S395(100)]	2	1878.91	100	63.45		High	Peak Found	High	High	4.738e-05	0.002079	3.69	22.87
FALSE	High	[K].SEGSPVLPHEPSKVKPEESR.[D]	1xPhospho [S4(99.4)]	5.43459e-06	0.00018442	1	1	5	P83510	P83510 [737-756]	P83510 1xPhospho [S740(99.4)]	1	2269.09	100	37.96		High	High	High	High	4.738e-05	3.53e-08	3.47	28.91
FALSE	High	[K].SEGSPVLPHEPSK.[V]	1xPhospho [S4(100)]	0.000228473	0.00018442	1	1	5	P83510	P83510 [737-749]	P83510 1xPhospho [S740(100)]	0	1443.65	100	41.22		High	High	High	High	4.738e-05	5.221e-06	2.49	35.05
FALSE	High	[R].SDSVLPASHGHLPQAGSLER.[N]	1xPhospho [S17(100)]	2.60694e-06	0.00018442	1	1	3	Q9JM52	Q9JM52 [713-732]	Q9JM52 1xPhospho [S729(100)]	0	2138	100	10.04		High	High	High	High	4.738e-05	1.323e-08	5.38	57.34
FALSE	High	[R].SDSPPAPLRPWVPLRK.[A]	1xPhospho [S3(100)]	0.0147688	0.00018442	1	1	3	Q62407	Q62407 [421-436]	Q62407 1xPhospho [S423(100)]	1	1895.99	100	19.14		High	Peak Found	High	High	4.738e-05	0.001402	1.66	81.24
FALSE	High	[R].SDSLILDHQWELEK.[L]	1xPhospho [S3(100)]	0.000432834	0.00018442	1	1	6	P33173	P33173 [1373-1386]	P33173 1xPhospho [S1375(100)]	0	1792.82	100	44.07		High	High	High	High	4.738e-05	1.226e-05	3.31	95.67
FALSE	High	[K].SETSSNPSSPEICPNKEKPFIK.[L]	1xCarbamidomethyl [C13]; 1xPhospho [S9(99.4)]	1.42218e-07	0.00018442	1	1	3	Q5SVL6	Q5SVL6 [586-607]	Q5SVL6 1xPhospho [S594(99.4)]	1	2556.17	100	19.22		High	High	High	High	4.738e-05	2.684e-10	5.7	47.02
FALSE	High	[R].SESVEGFLSPSR.[C]	1xPhospho [S9(99.5)]	0.000207654	0.00018442	1	1	7	Q8C1B1	Q8C1B1 [1283-1294]	Q8C1B1 1xPhospho [S1291(99.5)]	0	1374.59	100	41.03		High	High	High	High	4.738e-05	4.582e-06	4.1	82.09
FALSE	High	[R].SESPTADSDASSLHEQPQQIAIK.[V]	1xPhospho [S3(100)]	1.06725e-05	0.00018442	1	1	7	Q9D3X9	Q9D3X9 [296-318]	Q9D3X9 1xPhospho [S298(100)]	0	2519.13	100	19.41		High	High	High	High	4.738e-05	8.67e-08	4.62	65.84
FALSE	High	[R].SESPPAELPSLR.[R]	1xPhospho [S3(100)]	0.000896686	0.00018442	1	1	6	G5E870	G5E870 [310-321]	G5E870 1xPhospho [S312(100)]	0	1362.63	100	37.44		High	High	High	High	4.738e-05	3.265e-05	2.64	83.02
FALSE	High	[K].SESPKEPEQLRK.[L]	1xPhospho [S3(100)]	0.000907455	0.00018442	1	1	2	P49312	P49312 [4-15]	P49312 1xPhospho [S6(100)]	2	1507.72	100	31.23		High	Peak Found	Peak Found	High	4.738e-05	3.301e-05	1.88	15.86
FALSE	High	[K].SESGYGFNVR.[G]	1xPhospho [S3(100)]	0.00300976	0.00018442	1	1	3	Q3UHD6	Q3UHD6 [47-56]	Q3UHD6 1xPhospho [S49(100)]	0	1195.48	100	29.1		High	High	High	High	4.738e-05	0.0001649	2.89	62.65
FALSE	High	[R].SEPSLEPESFRSPTFGK.[S]	1xPhospho [S/T]	0.00219444	0.00018442	1	1	4	Q8VDZ4	Q8VDZ4 [398-414]		1	1974.88	100	19.05		High	High	High	High	4.738e-05	0.0001078	3.55	78.08
FALSE	High	[R].SESPTCKSCKSELPSSAPGGGGV.[-]	2xCarbamidomethyl [C6; C9]; 1xPhospho [S8(97.9)]	0.00888238	0.00018442	1	1	3	P59648	P59648 [58-80]	P59648 1xPhospho [S65(97.9)]	2	2358.99	100	45.69		High	Peak Found	High	High	4.738e-05	0.0007021	2.19	42.95
FALSE	High	[R].SFDDPIVQTER.[I]	1xPhospho [S1(100)]	0.00123768	0.00018442	1	1	3	P48722	P48722 [74-84]	P48722 1xPhospho [S74(100)]	0	1386.59	100	24.5		High	High	High	High	4.738e-05	4.995e-05	2.96	82.98
FALSE	High	[R].SAVSPDLHITPIYEGR.[T]	1xPhospho [S4(100)]	8.22865e-05	0.00018442	1	1	4	Q68FH0	Q68FH0 [402-417]	Q68FH0 1xPhospho [S405(100)]	0	1834.87	100	10.53		High	High	High	High	4.738e-05	1.331e-06	2.95	90.31
FALSE	High	[K].SATSSSPGSPIHSLETSL.[-]	1xPhospho [S9(100)]	3.4217e-07	0.00018442	2	2	30	G5E829; Q9R0K7	G5E829 [1203-1220]; Q9R0K7 [1181-1198]	G5E829 1xPhospho [S1211(100)]; Q9R0K7 1xPhospho [S1189(100)]	0	1837.82	100	37.57	Shared	High	High	High	High	4.738e-05	8.734e-10	4.85	97.2
FALSE	High	[R].SASTESGFHNHTDTAEGDVLAAAR.[D]	1xPhospho [S3(100)]; 1xAsn->Asp [N10(100)]	1.28487e-07	0.00018442	1	1	8	B2RUJ5	B2RUJ5 [82-105]	B2RUJ5 1xPhospho [S84(100)]	0	2525.06	100	9.82		High	High	High	High	4.738e-05	2.348e-10	5.58	61.86
FALSE	High	[R].SASTESGFHNHTDTAEGDVLAAAR.[D]	1xPhospho [S3(100)]	1.4606e-06	0.00018442	1	1	3	B2RUJ5	B2RUJ5 [82-105]	B2RUJ5 1xPhospho [S84(100)]	0	2524.07	100	19.86		High	High	High	High	4.738e-05	6.079e-09	3.91	54.98
FALSE	High	[K].SASTDLGTADVVLGR.[V]	1xPhospho [S3(99.7)]	3.02674e-06	0.00018442	1	1	3	Q80TM6	Q80TM6 [921-935]	Q80TM6 1xPhospho [S923(99.7)]	0	1541.72	100	48.08		High	Peak Found	High	High	4.738e-05	1.614e-08	4.06	97.1
FALSE	High	[K].SASSPKPDTKVPQATAEAK.[A]	1xPhospho [S/T]	1.791e-10	0.00018442	1	1	38	Q9JKC6	Q9JKC6 [7-25]		1	1992.96	100	49.1		High	High	High	High	4.738e-05	3.571e-14	4.42	19.83
FALSE	High	[R].SCSIPSIKPPPGTN.[-]	1xCarbamidomethyl [C2]; 1xPhospho [S3(100)]	0.00644693	0.00018442	1	1	3	Q8CCX5	Q8CCX5 [281-294]	Q8CCX5 1xPhospho [S283(100)]	0	1534.7	100	22.85		High	High	High	High	4.738e-05	0.0004573	2.28	76.63
FALSE	High	[R].SCSSPVFSR.[V]	1xCarbamidomethyl [C2]; 1xPhospho [S4(100)]	0.0199336	0.00018442	1	1	3	Q9Z140	Q9Z140 [65-73]	Q9Z140 1xPhospho [S68(100)]	0	1106.43	100	28.47		High	High	High	High	4.738e-05	0.002101	1.9	35.81
FALSE	High	[K].SDLAVSNISPPSPDSK.[S]	1xPhospho [S12(99.6)]	2.77625e-07	0.00018442	1	1	6	Q8BZJ8	Q8BZJ8 [100-115]	Q8BZJ8 1xPhospho [S111(99.6)]	0	1693.77	100	36.26		High	Peak Found	High	High	4.738e-05	6.563e-10	4.46	80.89
FALSE	High	[R].SDGESDSPEKEAEFAPYPR.[M]	1xPhospho [S7(100)]	8.42759e-05	0.00018442	1	1	7	B2RUJ5	B2RUJ5 [246-264]	B2RUJ5 1xPhospho [S252(100)]	1	2190.89	100	44.84		High	High	High	High	4.738e-05	1.372e-06	1.6	71.97
FALSE	High	[K].SDISPLTPR.[E]	1xPhospho [S4(100)]	0.0211369	0.00018442	1	1	3	P14873	P14873 [1778-1786]	P14873 1xPhospho [S1781(100)]	0	1065.5	100	36.26		High	High	High	High	4.738e-05	0.002266	2.82	62.59
FALSE	High	[K].SDAAPAASDSKPSSAEPAPSSKETPAASEAPSSAAK.[A]	1xPhospho [T24(97.1)]	0.00368551	0.00018442	1	1	10	Q91XV3	Q91XV3 [160-195]	Q91XV3 1xPhospho [T183(97.1)]	1	3435.54	100	41.97		High	High	High	High	4.738e-05	0.0002154	3.05	36.47
FALSE	High	[R].SSTYTKLSDPAVCGDR.[Q]	1xCarbamidomethyl [C13]; 1xPhospho [S8(100)]	4.55768e-07	0.00018442	1	1	4	Q80U23	Q80U23 [212-227]	Q80U23 1xPhospho [S219(100)]	1	1836.78	100	67.58		High	High	High	High	4.738e-05	1.275e-09	5.74	45.31
FALSE	High	[R].SSSPVTELTAR.[S]	1xPhospho [S3(100)]	0.00231542	0.00018442	1	1	8	Q8BTI8	Q8BTI8 [1066-1076]	Q8BTI8 1xPhospho [S1068(100)]	0	1227.56	100	22.28		High	High	High	High	4.738e-05	0.0001161	2.32	56.89
FALSE	High	[R].SSSPGAGGGHSTSTSTSPATTLQR.[N]	1xPhospho [S3(98.8)]	1.30392e-06	0.00018442	1	1	4	Q5DU25	Q5DU25 [212-235]	Q5DU25 1xPhospho [S214(98.8)]	0	2312.02	100	52.36		High	High	High	High	4.738e-05	5.219e-09	5.4	26.58
FALSE	High	[K].SSSLSIPHEPK.[E]	1xPhospho [S3(100)]	0.00357738	0.00018442	1	1	5	Q4ACU6	Q4ACU6 [1611-1621]	Q4ACU6 1xPhospho [S1613(100)]	0	1261.58	100	36.73		High	High	High	High	4.738e-05	0.0002071	2.23	39.9
FALSE	High	[K].SSSLPSYGR.[T]	1xPhospho [S3(100)]	0.0229417	0.00018442	1	1	3	Q9WV69	Q9WV69 [287-295]	Q9WV69 1xPhospho [S289(100)]	0	1033.44	100	51.99		High	High	High	High	4.738e-05	0.002543	2.05	39.79
FALSE	High	[R].SSSLGDLLR.[E]	1xPhospho [S3(100)]	0.00708961	0.00018442	1	1	5	Q8K124	Q8K124 [393-401]	Q8K124 1xPhospho [S395(100)]	0	1027.48	100	29.12		High	High	High	High	4.738e-05	0.0005187	2.14	89.62
FALSE	High	[K].SSSLEPQRGSPHLLR.[K]	1xPhospho [S10(100)]	0.00140291	0.00018442	1	1	6	Q80W04	Q80W04 [180-194]	Q80W04 1xPhospho [S189(100)]	1	1743.85	100	9.03		High	High	High	High	4.738e-05	5.909e-05	3.28	36.65
FALSE	High	[R].STPSHGSVSSLNSTGSLSPK.[H]	1xPhospho [S18(99.2)]; 1xAsn->Asp [N12(100)]	9.41445e-06	0.00018442	1	1	5	Q60902	Q60902 [238-257]	Q60902 1xPhospho [S255(99.2)]	0	2010.9	100	36.29		High	High	High	High	4.738e-05	7.358e-08	5.27	44.23
FALSE	High	[R].STPSHGSVSSLNSTGSLSPK.[H]	1xPhospho [S/T]	9.6109e-05	0.00018442	1	1	5	Q60902	Q60902 [238-257]		0	2009.92	100	24.77		High	High	High	High	4.738e-05	1.64e-06	4.92	37.41
FALSE	High	[R].STPLPGPPGSPR.[S]	1xPhospho [S10(100)]	0.000665295	0.00018442	1	1	4	Q5RJI5	Q5RJI5 [499-510]	Q5RJI5 1xPhospho [S508(100)]	0	1242.59	100	12.6		High	High	High	High	4.738e-05	2.183e-05	2.43	58.53
FALSE	High	[R].STITSREIQTAVR.[L]	1xPhospho [S5(99.7)]	0.0141716	0.00018442	1	9	1	Q64475	Q64475 [88-100]	Q64475 1xPhospho [S92(99.7)]	1	1541.77	100	28.64		High	Peak Found	Peak Found	High	4.738e-05	0.001325	2.84	45.26
FALSE	High	[K].STGGPPGPGPLPGPQGLSSSSGSR.[E]	1xPhospho [S/T]	1.7107e-05	0.00018442	1	1	9	Q3UHD9	Q3UHD9 [349-372]		0	2214.02	100	35.28		High	High	High	High	4.738e-05	1.626e-07	4.21	85.32
FALSE	High	[K].SSKGSPTGSSPNNASELSLASLTEK.[I]	1xPhospho [S/T]; 1xAsn->Asp [N]	0.00187924	0.00018442	1	1	17	Q5SXY1	Q5SXY1 [351-375]		1	2530.16	100	32.73		High	Peak Found	High	High	4.738e-05	8.769e-05	2.73	79.59
FALSE	High	[K].SSKGSPTGSSPNNASELSLASLTEK.[I]	1xPhospho [S/T]	1.11996e-07	0.00018442	1	1	11	Q5SXY1	Q5SXY1 [351-375]		1	2529.17	100	6.24		High	High	High	High	4.738e-05	1.954e-10	6.75	75.39
FALSE	High	[K].SSGSLSPGLETEDPLEAR.[E]	1xPhospho [S6(100)]	0.000196788	0.00018442	1	1	6	P58871	P58871 [1370-1387]	P58871 1xPhospho [S1375(100)]	0	1924.85	100	51.67		High	High	High	High	4.738e-05	4.29e-06	3.63	97.2
FALSE	High	[R].SSFPDSTEAFDPR.[K]	1xPhospho [S/T]	0.0014715	0.00018442	1	1	13	Q9WVQ1	Q9WVQ1 [725-737]		0	1535.6	100	26.43		High	High	High	High	4.738e-05	6.338e-05	2.3	88.32
FALSE	High	[R].SSASFSTTAVSAR.[Y]	1xPhospho [S4(100)]	0.000361847	0.00018442	1	1	3	O08599	O08599 [506-518]	O08599 1xPhospho [S509(100)]	0	1351.59	100	26.36		High	High	High	High	4.738e-05	9.653e-06	3.39	49.67
FALSE	High	[K].SSLLLDTVTSIPSSR.[T]	1xPhospho [S10(99.4)]	0.00174943	0.00018442	1	1	3	Q9QYR6	Q9QYR6 [864-878]	Q9QYR6 1xPhospho [S873(99.4)]	0	1655.83	100	33.01		High	High	High	High	4.738e-05	7.936e-05	2.98	114.24
FALSE	High	[K].SSPADLVTVTDQK.[V]	1xPhospho [S/T]	0.000145119	0.00018442	1	1	14	O55023	O55023 [37-49]		0	1440.66	100	14.89		High	High	High	High	4.738e-05	2.841e-06	3.48	76.49
FALSE	High	[R].SSSGEAGTPPVPIVVEPARPGVK.[T]	1xPhospho [S/T]	0.000168487	0.00018442	1	1	6	Q9R1L5	Q9R1L5 [1425-1447]		0	2311.17	100	22.08		High	High	High	High	4.738e-05	3.481e-06	3.73	85.15
FALSE	High	[R].SSSDTSTPEELKVHEGDLR.[T]	1xPhospho [S3(100)]	4.79605e-08	0.00018442	1	1	5	Q80TK0	Q80TK0 [748-766]	Q80TK0 1xPhospho [S750(100)]	1	2166.96	100	30.88		High	High	High	High	4.738e-05	6.276e-11	4.28	50.14
FALSE	High	[K].SSSCESLGAQLPAAR.[L]	1xCarbamidomethyl [C4]; 1xPhospho [S3(100)]	0.000107016	0.00018442	1	1	5	Q9Z2D1	Q9Z2D1 [4-18]	Q9Z2D1 1xPhospho [S6(100)]	0	1613.7	100	42.92		High	High	High	High	4.738e-05	1.893e-06	2.99	70.83
FALSE	High	[R].SSQSLHCLSPR.[Q]	1xCarbamidomethyl [C7]; 1xPhospho [S9(100)]	8.22865e-05	0.00018442	1	1	6	Q9Z140	Q9Z140 [322-332]	Q9Z140 1xPhospho [S330(100)]	0	1351.58	100	11.73		High	High	High	High	4.738e-05	1.33e-06	3.49	22.77
FALSE	High	[R].SSQSFDSSLHGAGSGVSR.[V]	1xPhospho [S4(100)]	5.32093e-05	0.00018442	1	1	3	Q68FF7	Q68FF7 [426-443]	Q68FF7 1xPhospho [S429(100)]	0	1845.78	100	24.5		High	Peak Found	High	High	4.738e-05	7.469e-07	3.53	42.31
FALSE	High	[K].SSQIGAVVSR.[Q]	1xPhospho [S]	0.000781655	0.00018442	1	1	12	Q91XF0	Q91XF0 [164-173]		0	1083.52	100	70.13		High	High	High	High	4.738e-05	2.707e-05	3.15	47.77
FALSE	High	[K].SSQALLSQLYQSPNR.[R]	1xPhospho [S12(100)]	2.80184e-08	0.00018442	1	1	7	Q61701	Q61701 [222-236]	Q61701 1xPhospho [S233(100)]	0	1771.84	100	30.1		High	High	High	High	4.738e-05	3.073e-11	6.25	91.44
FALSE	High	[K].STSAPQMSPGSSDNQSSSPQPAQQK.[L]	1xPhospho [S8(96.4)]	4.06695e-05	0.00018442	1	1	6	Q80X50	Q80X50 [480-504]	Q80X50 1xPhospho [S487(96.4)]	0	2612.09	100	49.82		High	High	High	High	4.738e-05	5.18e-07	3.63	39.6
FALSE	High	[R].SSPPLRTPDVLESSGPAVR.[S]	1xPhospho [S/T]	0.000123509	0.00018442	1	1	5	Q9Z2B9	Q9Z2B9 [681-699]		1	2045.01	100	25.15		High	High	High	High	4.738e-05	2.288e-06	3.84	80.7
FALSE	High	[R].SSPNVANQPPSPGGK.[G]	1xPhospho [S11(100)]	0.00493364	0.00018442	1	1	2	Q9QZQ1	Q9QZQ1 [1172-1186]	Q9QZQ1 1xPhospho [S1182(100)]	0	1516.68	100	49.75		High	Peak Found	High	High	4.738e-05	0.0003189	2.42	29.08
FALSE	High	[K].SSPFKVSPLSFGR.[K]	1xPhospho [S7(100)]	6.51889e-05	0.00018442	1	1	8	Q63918	Q63918 [287-299]	Q63918 1xPhospho [S293(100)]	1	1488.72	100	27.82		High	High	High	High	4.738e-05	9.768e-07	2.97	88.03
FALSE	High	[K].SSPATTVTSPNSTPAK.[T]	1xPhospho [S9(99.5)]; 1xAsn->Asp [N11(100)]	1.41763e-06	0.00018442	1	1	10	Q61548	Q61548 [305-320]	Q61548 1xPhospho [S313(99.5)]	0	1626.73	100	64.92		High	Peak Found	High	High	4.738e-05	5.832e-09	3.88	38.01
FALSE	High	[K].SSPATTVTSPNSTPAK.[T]	1xPhospho [S9(100)]	4.61244e-07	0.00018442	1	1	17	Q61548	Q61548 [305-320]	Q61548 1xPhospho [S313(100)]	0	1625.74	100	61.75		High	High	High	High	4.738e-05	1.3e-09	4.2	33.53
FALSE	High	[K].SSPADLVTVTDQKVEK.[M]	1xPhospho [S/T]	3.63228e-07	0.00018442	1	1	7	O55023	O55023 [37-52]		1	1796.87	100	30.65		High	High	High	High	4.738e-05	9.41e-10	4.82	67.99
FALSE	High	[R].SSPPPPLPAEERPGTK.[G]	1xPhospho [S/T]	4.89412e-05	0.00018442	1	1	10	Q924A2	Q924A2 [2147-2162]		0	1739.84	100	42.46		High	High	High	High	4.738e-05	6.633e-07	2.86	43.09
FALSE	High	[K].STSAPQMSPGSSDNQSSSPQPAQQK.[L]	1xOxidation [M7(100)]; 1xPhospho [S8(98.3)]	1.07708e-06	0.00018442	1	1	5	Q80X50	Q80X50 [480-504]	Q80X50 1xPhospho [S487(98.3)]	0	2628.09	100	64.21		High	Peak Found	High	High	4.738e-05	4.025e-09	4.59	24.62
FALSE	High	[R].STSATDTHHVELAR.[E]	1xPhospho [S/T]	4.06695e-05	0.00018442	1	1	5	O55028	O55028 [31-44]		0	1604.71	100	54.1		High	Peak Found	High	High	4.738e-05	5.177e-07	2.83	19.9
FALSE	High	[K].TASPPGPPQYSK.[R]	1xPhospho [S3(100)]	0.00402984	0.00018442	1	1	3	O35126	O35126 [615-626]	O35126 1xPhospho [S617(100)]	0	1309.58	100	21.38		High	High	High	High	4.738e-05	0.0002428	2.81	41.13
FALSE	High	[R].TASLTSAASIDGSR.[S]	1xPhospho [S9(100)]	5.90853e-06	0.00018442	1	1	55	Q9QYG0	Q9QYG0 [330-343]	Q9QYG0 1xPhospho [S338(100)]	0	1416.64	100	38.28		High	High	High	High	4.738e-05	3.95e-08	4.15	64.4
FALSE	High	[R].TASGSSVTSLEGTR.[S]	1xPhospho [S3(100)]	1.13293e-05	0.00018442	1	1	13	Q62433	Q62433 [328-341]	Q62433 1xPhospho [S330(100)]	0	1432.63	100	48.15		High	High	High	High	4.738e-05	9.421e-08	4.4	48.5
FALSE	High	[K].TASFGGITVLTR.[G]	1xPhospho [S3(100)]	0.000336826	0.00018442	1	1	4	Q9DCB4	Q9DCB4 [379-390]	Q9DCB4 1xPhospho [S381(100)]	0	1302.65	100	15.78		High	High	High	High	4.738e-05	8.817e-06	3.46	105.25
FALSE	High	[R].TAQVPSPPRGK.[I]	1xPhospho [S6(100)]	0.00125254	0.00018442	1	1	18	Q9JIX8	Q9JIX8 [998-1008]	Q9JIX8 1xPhospho [S1003(100)]	1	1217.6	100	32.89		High	High	High	High	4.738e-05	5.075e-05	3.23	21.07
FALSE	High	[R].TAQVPSPPR.[G]	1xPhospho [S6(100)]	0.00410247	0.00018442	1	1	14	Q9JIX8	Q9JIX8 [998-1006]	Q9JIX8 1xPhospho [S1003(100)]	0	1032.49	100	31.31		High	High	High	High	4.738e-05	0.0002494	3.01	38.27
FALSE	High	[R].TAKDSDDDDDVTVTVDRDR.[F]	1xPhospho [S5(100)]	1.48225e-05	0.00018442	1	1	14	O35526	O35526 [10-28]	O35526 1xPhospho [S14(100)]	2	2217.91	100	32.75		High	High	High	High	4.738e-05	1.342e-07	3.49	35.25
FALSE	High	[R].TASPPPPPK.[R]	1xPhospho [S3(100)]	0.0115938	0.00018442	1	1	4	Q52KI8	Q52KI8 [633-641]	Q52KI8 1xPhospho [S635(100)]	0	971.46	100	58.38		High	High	Peak Found	High	4.738e-05	0.001009	1.94	21.69
FALSE	High	[R].TASPPPPPKR.[R]	1xPhospho [S3(100)]	0.00259312	0.00018442	1	1	21	Q52KI8	Q52KI8 [633-642]	Q52KI8 1xPhospho [S635(100)]	1	1127.56	100	56.82		High	High	High	High	4.738e-05	0.0001346	3.57	13.2
FALSE	High	[K].TDHGAEIVYKSPVVSGDTSPR.[H]	2xPhospho [S11(100); S15(100)]	0.00015967	0.00018442	1	1	4	P10637	P10637 [678-698]	P10637 2xPhospho [S688(100); S692(100)]	1	2375.03	100	61.41		High	High	High	High	4.738e-05	3.232e-06	5.19	62.94
FALSE	High	[K].TDHGAEIVYKSPVVSGDTSPR.[H]	1xPhospho [S19(99.6)]	1.04295e-09	0.00018442	1	1	27	P10637	P10637 [678-698]	P10637 1xPhospho [S696(99.6)]	1	2295.07	100	16.51		High	High	High	High	4.738e-05	3.751e-13	5.21	57.18
FALSE	High	[R].TDGSISGDRQPVTVADYISR.[A]	1xPhospho [S6(100)]	0.000233996	0.00018442	1	1	3	Q9WVR4	Q9WVR4 [599-618]	Q9WVR4 1xPhospho [S604(100)]	1	2217.02	100	75.31		High	Peak Found	High	High	4.738e-05	5.409e-06	4.45	81.74
FALSE	High	[K].TADSVSPLEPPTK.[D]	1xPhospho [S6(100)]	0.00119415	0.00018442	1	1	3	Q5SV85	Q5SV85 [571-583]	Q5SV85 1xPhospho [S576(100)]	0	1421.66	100	53.81		High	Peak Found	High	High	4.738e-05	4.788e-05	3.08	65.57
FALSE	High	[R].TCSLPDLSK.[L]	1xCarbamidomethyl [C2]; 1xPhospho [S3(100)]	0.00739044	0.00018442	1	1	3	P51954	P51954 [995-1003]	P51954 1xPhospho [S997(100)]	0	1100.47	100	37.23		High	Peak Found	High	High	4.738e-05	0.0005498	2.71	63.49
FALSE	High	[R].TCSFGGFDLTNR.[S]	1xCarbamidomethyl [C2]; 1xPhospho [S3(100)]	0.000123509	0.00018442	1	1	5	P59808	P59808 [398-409]	P59808 1xPhospho [S400(100)]	0	1454.58	100	40.52		High	High	High	High	4.738e-05	2.303e-06	3.26	97.77
FALSE	High	[R].TCKDPIEDINSPEHIQR.[R]	1xCarbamidomethyl [C2]; 1xPhospho [S11(100)]	9.09088e-10	0.00018442	1	1	4	Q80T41	Q80T41 [873-889]	Q80T41 1xPhospho [S883(100)]	1	2131.95	100	26.05		High	High	High	High	4.738e-05	3.132e-13	7.32	50.07
FALSE	High	[R].SRTSVQTEDDQLIAGQSAR.[A]	1xPhospho [S4(99.5)]	1.15761e-08	0.00018442	1	2	10	Q61301	Q61301 [651-669]	Q61301 1xPhospho [S654(99.5)]	1	2141.98	100	29.88		High	High	High	High	4.738e-05	9.38e-12	6.76	47.27
FALSE	High	[R].SVNFSLTPNEIK.[V]	1xPhospho [T7(100)]	3.85412e-05	0.00018442	1	1	4	P14873	P14873 [1271-1282]	P14873 1xPhospho [T1277(100)]	0	1428.68	100	25.68		High	High	High	High	4.738e-05	4.839e-07	3.48	92.38
FALSE	High	[R].STVASCMHRQETVDCLK.[K]	2xCarbamidomethyl [C6; C15]; 1xPhospho [T12(100)]	0.00451238	0.00018442	1	1	2	P11798	P11798 [275-291]	P11798 1xPhospho [T286(100)]	1	2101.89	100	16.23		High	Peak Found	High	High	4.738e-05	0.0002843	2.57	28.17
FALSE	High	[R].STTEPGPPGYSVSPPVPGRSPGLPIR.[S]	1xPhospho [S20(98.9)]	0.000740768	0.00018442	1	1	5	Q640R3	Q640R3 [333-358]	Q640R3 1xPhospho [S352(98.9)]	1	2682.33	100	57		High	High	High	High	4.738e-05	2.524e-05	4.36	93.82
FALSE	High	[R].STSQGSINSPVYSR.[H]	1xPhospho [S/T/Y]	0.000364014	0.00018442	1	1	7	Q8K4G5	Q8K4G5 [494-507]		0	1562.68	100	51.62		High	High	High	High	4.738e-05	9.748e-06	2.9	49.37
FALSE	High	[K].STSPPPSPEVWAESR.[T]	1xPhospho [S3(100)]	8.81583e-06	0.00018442	1	1	47	Q9WV69	Q9WV69 [90-104]	Q9WV69 1xPhospho [S92(100)]	0	1706.74	100	53.03		High	High	High	High	4.738e-05	6.726e-08	4.27	80.99
FALSE	High	[K].SVSPPGYAAQTAASPAPR.[G]	1xPhospho [S3(99.4)]	3.2219e-05	0.00018442	1	1	8	P84309	P84309 [6-23]	P84309 1xPhospho [S8(99.4)]	0	1807.84	100	20.08		High	High	High	High	4.738e-05	3.817e-07	3.77	67.11
FALSE	High	[R].SYSSTLTDLGR.[S]	1xPhospho [S3(100)]	0.000685453	0.00018442	1	1	3	Q3UTJ2	Q3UTJ2 [921-931]	Q3UTJ2 1xPhospho [S923(100)]	0	1279.56	100	43.71		High	High	High	High	4.738e-05	2.273e-05	2.29	80.77
FALSE	High	[R].SYSSPDITQALQEEEKR.[R]	1xPhospho [S3(100)]	7.00943e-09	0.00018442	1	1	8	Q80U87	Q80U87 [678-694]	Q80U87 1xPhospho [S680(100)]	1	2060.92	100	38.36		High	High	High	High	4.738e-05	4.811e-12	4.86	80.18
FALSE	High	[R].SVVSFDKVK.[E]	1xPhospho [S4(100)]	0.00708961	0.00018442	1	1	4	D3YXK2	D3YXK2 [623-631]	D3YXK2 1xPhospho [S626(100)]	1	1088.54	100	28.3		High	High	High	High	4.738e-05	0.0005195	2.42	48.96
FALSE	High	[R].SVTSNQSDGTQESCESPDVLDR.[H]	1xCarbamidomethyl [C14]; 1xPhospho [S16(100)]	1.20265e-05	0.00018442	1	1	4	Q9QYF9	Q9QYF9 [346-367]	Q9QYF9 1xPhospho [S361(100)]	0	2490.99	100	22.11		High	Peak Found	High	High	4.738e-05	1.018e-07	4.87	70.28
FALSE	High	[R].SVSPQTLEAYIR.[W]	1xPhospho [S3(99.7)]	0.00579292	0.00018442	1	1	2	Q9QYY8	Q9QYY8 [593-604]	Q9QYY8 1xPhospho [S595(99.7)]	0	1443.69	100	49.57		High	Peak Found	High	High	4.738e-05	0.0003954	1.88	104.94
FALSE	High	[R].SRTPSLPTPPTREPK.[K]	2xPhospho [S5(99.4); T8(100)]	0.0184694	0.00018442	1	1	12	P10637	P10637 [502-516]	P10637 2xPhospho [S506(99.4); T509(100)]	2	1823.85	100	43.93		High	High	High	High	4.738e-05	0.001891	4.16	48.33
FALSE	High	[R].SPIALPVKQEPPQIDAVK.[R]	1xPhospho [S1(100)]	0.000197966	0.00018442	1	1	3	A2AJT4	A2AJT4 [211-228]	A2AJT4 1xPhospho [S211(100)]	1	2010.07	100	40.61		High	Peak Found	High	High	4.738e-05	4.312e-06	3.7	85.9
FALSE	High	[R].SPGGPGPLTLK.[E]	1xPhospho [S1(100)]	0.00121572	0.00018442	1	1	5	Q62523	Q62523 [336-346]	Q62523 1xPhospho [S336(100)]	0	1103.55	100	48.04		High	High	High	High	4.738e-05	4.891e-05	2.25	68.64
FALSE	High	[R].SPGFVPPSPEFAPR.[S]	1xPhospho [S8(100)]	0.00478904	0.00018442	1	1	4	Q8R0T2	Q8R0T2 [93-106]	Q8R0T2 1xPhospho [S100(100)]	0	1564.72	100	20.1		High	High	High	High	4.738e-05	0.0003066	2.5	100.44
FALSE	High	[R].SPFEIISPPASPPEMTGQR.[V]	1xOxidation [M15(100)]; 2xPhospho [S7(100); S11(100)]	0.000194451	0.00018442	1	1	4	Q9QYR6	Q9QYR6 [1762-1780]	Q9QYR6 2xPhospho [S1768(100); S1772(100)]	0	2216.93	100	62.63		High	High	High	High	4.738e-05	4.227e-06	5.23	119.33
FALSE	High	[R].SPFEIISPPASPPEMTGQR.[V]	1xOxidation [M15(100)]; 1xPhospho [S11(100)]	8.57994e-05	0.00018442	1	1	46	Q9QYR6	Q9QYR6 [1762-1780]	Q9QYR6 1xPhospho [S1772(100)]	0	2136.97	100	51.29		High	High	High	High	4.738e-05	1.408e-06	4.13	109.93
FALSE	High	[R].SPFEIISPPASPPEMTGQR.[V]	1xPhospho [S11(100)]	0.000141694	0.00018442	1	1	4	Q9QYR6	Q9QYR6 [1762-1780]	Q9QYR6 1xPhospho [S1772(100)]	0	2120.97	100	80.63		High	High	High	High	4.738e-05	2.762e-06	5.24	118.39
FALSE	High	[R].SPEVVASPGPPAPASFR.[D]	1xPhospho [S1(100)]	0.00160926	0.00018442	1	1	2	O08934	O08934 [442-458]	O08934 1xPhospho [S442(100)]	0	1745.83	100	20.15		High	Peak Found	High	High	4.738e-05	7.149e-05	3.06	87.93
FALSE	High	[R].SPDFTNENPLETR.[N]	1xPhospho [S1(100)]	1.27667e-05	0.00018442	1	1	7	Q8VDN2	Q8VDN2 [228-240]	Q8VDN2 1xPhospho [S228(100)]	0	1599.67	100	27.04		High	High	High	High	4.738e-05	1.099e-07	4.32	86.72
FALSE	High	[K].SPAEVKSPAEAKSPAEVK.[S]	1xPhospho [S13(100)]	9.72639e-05	0.00018442	1	1	8	P19246	P19246 [697-714]	P19246 1xPhospho [S709(100)]	2	1904.94	100	43.14		High	Peak Found	High	High	4.738e-05	1.665e-06	3.25	23.33
FALSE	High	[K].SPLELGEKLSPLPGGPGAGDPR.[I]	1xPhospho [S10(100)]	0.00386534	0.00018442	1	1	3	Q61127	Q61127 [162-183]	Q61127 1xPhospho [S171(100)]	1	2224.1	100	26.1		High	Peak Found	High	High	4.738e-05	0.0002305	2.2	93.72
FALSE	High	[K].SPAEPKSPAEAK.[S]	1xPhospho [S7(100)]	0.0190196	0.00018442	1	1	2	P19246	P19246 [565-576]; [685-696]	P19246 1xPhospho [S571(100)]; 1xPhospho [S691(100)]	1	1291.59	100	74.56		Peak Found	Peak Found	High	High	4.738e-05	0.001969	2.09	16.91
FALSE	High	[R].SPQHLFRPR.[H]	1xPhospho [S1(100)]	0.00400592	0.00018442	1	1	3	Q80TL1	Q80TL1 [471-479]	Q80TL1 1xPhospho [S471(100)]	0	1217.59	100	31.51		High	High	High	High	4.738e-05	0.0002419	2.46	20.01
FALSE	High	[K].SPPVLGSAAASPVHLK.[S]	1xPhospho [S11(100)]	0.00105349	0.00018442	1	1	2	Q9D219	Q9D219 [906-921]	Q9D219 1xPhospho [S916(100)]	0	1610.83	100	22.84		High	Peak Found	High	High	4.738e-05	4.034e-05	2.9	68.13
FALSE	High	[R].SPPGPGVPRPPPR.[G]	1xPhospho [S1(100)]	0.0131252	0.00018442	1	1	17	Q8C996	Q8C996 [11-23]	Q8C996 1xPhospho [S11(100)]	0	1390.7	100	34.8		High	High	High	High	4.738e-05	0.001191	1.75	38.05
FALSE	High	[K].SPPDQSAVPNTPPSTPVK.[L]	1xPhospho [T11(99.3)]	8.38128e-07	0.00018442	1	1	11	Q9QYC0	Q9QYC0 [600-617]	Q9QYC0 1xPhospho [T610(99.3)]	0	1898.89	100	36.08		High	High	High	High	4.738e-05	2.882e-09	5.37	65.59
FALSE	High	[R].SPLPPILGSPTK.[A]	1xPhospho [S9(99.7)]	0.0177252	0.00018442	1	1	3	O70405	O70405 [614-625]	O70405 1xPhospho [S622(99.7)]	0	1286.68	100	13.5		High	Peak Found	High	High	4.738e-05	0.001788	2.25	98.63
FALSE	High	[R].SMSVDLSHAPLKDPLLFK.[S]	1xOxidation [M2(100)]; 1xPhospho [S3(98.5)]	0.0179347	0.00018442	1	1	1	A2RSJ4	A2RSJ4 [932-949]	A2RSJ4 1xPhospho [S934(98.5)]	1	2094.03	100	45.99		High	Peak Found	Peak Found	High	4.738e-05	0.001824	1.71	94.1
FALSE	High	[K].SMLQTPPDQNLSGSKSPCPQK.[S]	1xCarbamidomethyl [C18]; 1xOxidation [M2(100)]; 1xPhospho [T5(100)]	0.00909547	0.00018442	1	1	4	Q8BTI8	Q8BTI8 [969-989]	Q8BTI8 1xPhospho [T973(100)]	1	2396.06	100	11.51		High	High	High	High	4.738e-05	0.0007284	2.41	41.68
FALSE	High	[K].SMLQTPPDQNLSGSK.[S]	1xOxidation [M2(100)]; 1xPhospho [T5(100)]	0.000307968	0.00018442	1	1	14	Q8BTI8	Q8BTI8 [969-983]	Q8BTI8 1xPhospho [T973(100)]	0	1698.74	100	54.28		High	High	High	High	4.738e-05	7.78e-06	2.91	49.71
FALSE	High	[K].SMEDLVNEFDEK.[L]	1xOxidation [M2(100)]; 1xPhospho [S1(100)]	0.00026368	0.00018442	1	1	4	Q8K0X8	Q8K0X8 [58-69]	Q8K0X8 1xPhospho [S58(100)]	0	1551.59	100	37.84		High	High	High	High	4.738e-05	6.34e-06	2.99	87.4
FALSE	High	[R].SMDGYPEQFCVR.[I]	1xCarbamidomethyl [C10]; 1xOxidation [M2(100)]; 1xPhospho [S1(100)]	0.000347034	0.00018442	1	1	5	Q80TE7	Q80TE7 [1392-1403]	Q80TE7 1xPhospho [S1392(100)]	0	1584.59	100	30.82		High	High	High	High	4.738e-05	9.144e-06	3.88	78.05
FALSE	High	[R].SLYSSSPGGAYVTR.[S]	1xPhospho [S6(100)]	5.19532e-05	0.00018442	1	1	3	P20152	P20152 [51-64]	P20152 1xPhospho [S56(100)]	0	1524.67	100	39.47		High	Peak Found	High	High	4.738e-05	7.223e-07	3.69	66.52
FALSE	High	[R].SLVSPDAPLVGVR.[T]	1xPhospho [S4(100)]	0.00134552	0.00018442	1	1	5	Q8VIM9	Q8VIM9 [316-328]	Q8VIM9 1xPhospho [S319(100)]	0	1389.71	100	30.15		High	High	High	High	4.738e-05	5.603e-05	2.78	107.13
FALSE	High	[R].SNSVEKPVSSLLSR.[T]	1xPhospho [S3(100)]	9.36243e-08	0.00018442	1	1	10	P70429	P70429 [327-340]	P70429 1xPhospho [S329(100)]	0	1582.78	100	8.56		High	High	High	High	4.738e-05	1.537e-10	5.51	65.33
FALSE	High	[R].SNSSEASSGDFLDLK.[G]	1xPhospho [S3(100)]	7.82326e-06	0.00018442	1	1	4	P97825	P97825 [85-99]	P97825 1xPhospho [S87(100)]	0	1636.67	100	39.43		High	High	High	High	4.738e-05	5.724e-08	3.74	93.2
FALSE	High	[K].SPSDLSPESPVLSSPPK.[R]	1xPhospho [S6(100)]	5.0609e-08	0.00018442	1	1	30	O70166	O70166 [60-76]	O70166 1xPhospho [S65(100)]	0	1803.84	100	28.65		High	High	High	High	4.738e-05	6.786e-11	5.81	80.78
FALSE	High	[R].SNSAPLIHGLSDSSPVFQAEAPSAR.[R]	1xPhospho [S3(99.4)]	0.000313535	0.00018442	1	1	4	Q9DB52	Q9DB52 [32-56]	Q9DB52 1xPhospho [S34(99.4)]	0	2618.22	100	45.8		High	High	High	High	4.738e-05	7.985e-06	3.67	102.51
FALSE	High	[R].SNEVISPEILK.[M]	1xPhospho [S6(100)]	0.00402984	0.00018442	1	1	2	Q6NS60	Q6NS60 [540-550]	Q6NS60 1xPhospho [S545(100)]	0	1308.64	100	22.11		High	Peak Found	High	High	4.738e-05	0.0002446	2.5	89.33
FALSE	High	[K].SPSDLSPESPVLSSPPKRK.[D]	1xPhospho [S]	4.39529e-05	0.00018442	1	1	7	O70166	O70166 [60-78]		2	2088.04	100	34.78		High	High	High	High	4.738e-05	5.745e-07	3.94	49.05
FALSE	High	[K].SQSLTNSLSTSDTSHR.[G]	1xPhospho [S3(100)]	1.69038e-05	0.00018442	1	1	5	Q8JZP2	Q8JZP2 [538-553]	Q8JZP2 1xPhospho [S540(100)]	0	1800.78	100	56.36		High	Peak Found	High	High	4.738e-05	1.606e-07	3.46	36.04
FALSE	High	[R].SQSLPTTLLSPVR.[V]	1xPhospho [S3(100)]	0.000153133	0.00018442	1	1	3	Q922B9	Q922B9 [736-748]	Q922B9 1xPhospho [S738(100)]	0	1478.76	100	21.94		High	High	High	High	4.738e-05	3.051e-06	3	107.66
FALSE	High	[K].SQSIDEIDVGTYK.[V]	1xPhospho [S3(100)]	5.22644e-05	0.00018442	1	1	4	Q80TE7	Q80TE7 [947-959]	Q80TE7 1xPhospho [S949(100)]	0	1534.67	100	31.32		High	High	High	High	4.738e-05	7.243e-07	3.84	79.58
FALSE	High	[R].SQSFTHTPPADPK.[A]	1xPhospho [S3(100)]	0.0135983	0.00018442	1	1	2	Q80U49	Q80U49 [419-431]	Q80U49 1xPhospho [S421(100)]	0	1492.65	100	51.55		High	Peak Found	High	High	4.738e-05	0.001246	2.3	27.35
FALSE	High	[R].SRTLSQSSESGTLPSGPPGHTMEVSC.[-]	1xCarbamidomethyl [C26]; 1xOxidation [M22(100)]; 1xPhospho [S5(97.9)]	4.89631e-07	0.00018442	1	1	4	Q9QYG0	Q9QYG0 [346-371]	Q9QYG0 1xPhospho [S350(97.9)]	1	2785.18	100	12.68		High	High	High	High	4.738e-05	1.408e-09	5.87	58.13
FALSE	High	[R].SRTLSQSSESGTLPSGPPGHTMEVSC.[-]	1xCarbamidomethyl [C26]; 1xPhospho [S/T]	0.00010449	0.00018442	1	1	4	Q9QYG0	Q9QYG0 [346-371]		1	2769.19	100	35.81		High	High	High	High	4.738e-05	1.837e-06	4.8	70.34
FALSE	High	[R].SRTASLTSAASIDGSR.[S]	2xPhospho [S/T]	0.00138627	0.00018442	1	1	5	Q9QYG0	Q9QYG0 [328-343]		1	1739.74	100	64.57		High	High	High	High	4.738e-05	5.814e-05	4.19	61.67
FALSE	High	[R].SRTASLTSAASIDGSR.[S]	1xPhospho [S5(100)]	0.0037969	0.00018442	1	1	4	Q9QYG0	Q9QYG0 [328-343]	Q9QYG0 1xPhospho [S332(100)]	1	1659.77	100	32.79		High	High	High	High	4.738e-05	0.0002251	4.93	42.16
FALSE	High	[R].SRSPVDSPVPASMFAPEPSSPGAAR.[A]	1xOxidation [M13(100)]; 1xPhospho [S]	1.25053e-06	0.00018442	1	1	6	O08582	O08582 [6-30]		1	2593.18	100	9.68		High	High	High	High	4.738e-05	4.937e-09	4.37	75.24
FALSE	High	[R].SRSPVDSPVPASMFAPEPSSPGAAR.[A]	1xPhospho [S]	0.000300699	0.00018442	1	1	5	O08582	O08582 [6-30]		1	2577.18	100	21.79		High	High	High	High	4.738e-05	7.553e-06	3.16	87.7
FALSE	High	[R].SRSPSPSPLPSPSPGSGPSAGPR.[R]	1xPhospho [S1(99.3)]	4.73707e-06	0.00018442	1	1	6	Q4ACU6	Q4ACU6 [1634-1656]	Q4ACU6 1xPhospho [S1634(99.3)]	1	2239.05	100	17.82		High	High	High	High	4.738e-05	2.937e-08	3.77	52.59
FALSE	High	[R].SRSDIDVNAAASAK.[S]	1xPhospho [S3(100)]	4.04453e-07	0.00018442	1	1	5	Q80TV8	Q80TV8 [598-611]	Q80TV8 1xPhospho [S600(100)]	1	1484.67	100	19.38		High	Peak Found	High	High	4.738e-05	1.086e-09	4.47	28.76
FALSE	High	[R].SRSDIDVNAAAGAK.[A]	1xPhospho [S3(100)]	2.56996e-09	0.00018442	1	1	6	Q8BRT1	Q8BRT1 [374-387]	Q8BRT1 1xPhospho [S376(100)]	1	1454.66	100	51.55		High	High	High	High	4.738e-05	1.258e-12	5.52	27.86
FALSE	High	[R].SRSAPPNLWAAQR.[Y]	1xPhospho [S]	1.37974e-05	0.00018442	1	1	27	Q61337	Q61337 [134-146]		1	1533.73	100	20.85		High	High	High	High	4.738e-05	1.228e-07	4.33	49.73
FALSE	High	[K].SRASPPVPSLVGTSGPR.[T]	1xPhospho [S/T]	0.000481945	0.00018442	1	1	2	Q0QWG9	Q0QWG9 [569-585]		1	1744.87	100	10.14		High	High	Peak Found	High	4.738e-05	1.417e-05	3.94	64.37
FALSE	High	[R].SRSPLAIR.[R]	1xPhospho [S3(99.5)]	0.0207686	0.00018442	1	1	3	Q8BTI8	Q8BTI8 [1996-2003]	Q8BTI8 1xPhospho [S1998(99.5)]	1	979.508	100	42.95		High	High	High	High	4.738e-05	0.002214	2.32	22.01
FALSE	High	[R].SRTPSLPTPPTREPK.[K]	1xPhospho [S5(99.6)]	6.42381e-06	0.00018442	1	1	30	P10637	P10637 [502-516]	P10637 1xPhospho [S506(99.6)]	2	1743.88	100	8.92		High	High	High	High	4.738e-05	4.409e-08	3.98	36.65
FALSE	High	[R].SPSPTFSWLPNK.[T]	1xPhospho [S3(100)]	0.00508258	0.00018442	1	1	1	Q811Q9	Q811Q9 [333-344]	Q811Q9 1xPhospho [S335(100)]	0	1440.66	100	28.41		High	Peak Found	Peak Found	High	4.738e-05	0.0003335	1.92	108.05
FALSE	High	[K].SPSPSPTSPGSLRK.[Q]	1xPhospho [S11(99.7)]	0.000479076	0.00018442	1	1	3	Q9JLM8	Q9JLM8 [330-343]	Q9JLM8 1xPhospho [S340(99.7)]	1	1477.7			No Quan Values	High	High	High	High	4.738e-05	1.402e-05	3.52
FALSE	High	[K].SPSPSPTSPGSLR.[K]	1xPhospho [S8(99.7)]	0.000134279	0.00018442	1	1	5	Q9JLM8	Q9JLM8 [330-342]	Q9JLM8 1xPhospho [S337(99.7)]	0	1349.61	100	56.3		High	High	High	High	4.738e-05	2.558e-06	3.1	46.05
FALSE	High	[R].SPSPQFAPQK.[L]	1xPhospho [S3(100)]	0.000546324	0.00018442	1	1	4	A2ALU4	A2ALU4 [1041-1050]	A2ALU4 1xPhospho [S1043(100)]	0	1166.52	100	38.13		High	High	High	High	4.738e-05	1.673e-05	2.91	40.27
FALSE	High	[K].SPSPPPDGSPAATPEIR.[V]	1xPhospho [S9(100)]	8.48199e-07	0.00018442	1	1	52	O08539	O08539 [296-312]	O08539 1xPhospho [S304(100)]	0	1755.79	100	39.96		High	High	High	High	4.738e-05	2.933e-09	3.56	67.42
FALSE	High	[R].SPSPISTLSHLAGSAGR.[T]	1xPhospho [S3(100)]	0.000221752	0.00018442	1	1	4	Q3UVX5	Q3UVX5 [1014-1030]	Q3UVX5 1xPhospho [S1016(100)]	0	1717.83	100	13.2		High	High	High	High	4.738e-05	5.038e-06	2.01	91.52
FALSE	High	[K].SPSLSPSPPSPIEKTPLGER.[S]	2xPhospho [S5(100); S10(100)]	4.4481e-05	0.00018442	1	1	6	P14873	P14873 [1251-1270]	P14873 2xPhospho [S1255(100); S1260(100)]	1	2236.03	100	41.6		High	High	High	High	4.738e-05	5.879e-07	5.57	94.08
FALSE	High	[K].SPSLSPSPPSPIEKTPLGER.[S]	1xPhospho [S10(100)]	7.80497e-09	0.00018442	1	1	24	P14873	P14873 [1251-1270]	P14873 1xPhospho [S1260(100)]	1	2156.06	100	9.53		High	High	High	High	4.738e-05	5.545e-12	6.16	79.47
FALSE	High	[K].SPSLSPSPPSPIEK.[T]	2xPhospho [S5(100); S10(100)]	0.00325216	0.00018442	1	1	4	P14873	P14873 [1251-1264]	P14873 2xPhospho [S1255(100); S1260(100)]	0	1582.68	100	71.84		High	Peak Found	High	High	4.738e-05	0.0001834	3.42	88.79
FALSE	High	[K].SPSLSPSPPSPIEK.[T]	1xPhospho [S10(100)]	7.80162e-07	0.00018442	1	1	32	P14873	P14873 [1251-1264]	P14873 1xPhospho [S1260(100)]	0	1502.71	100	35.15		High	High	High	High	4.738e-05	2.623e-09	5.55	72.22
FALSE	High	[R].SPSLGNVPNTPASTISAR.[E]	1xPhospho [S3(99.5)]	5.51753e-07	0.00018442	1	1	4	Q80U49	Q80U49 [1347-1364]	Q80U49 1xPhospho [S1349(99.5)]	0	1848.89	100	13.17		High	High	High	High	4.738e-05	1.652e-09	4.64	81.69
FALSE	High	[K].SPSGPVKSPPLSPVGTTPVK.[L]	1xPhospho [S8(99.2)]	2.69339e-05	0.00018442	1	1	6	Q922M7	Q922M7 [182-201]	Q922M7 1xPhospho [S189(99.2)]	1	2012.05	100	42.15		High	High	High	High	4.738e-05	3.004e-07	4.17	67.73
FALSE	High	[R].SPSGGAAGPLLTPSQSLDGSRR.[S]	1xPhospho [S/T]	1.1894e-09	0.00018442	1	1	15	Q6WVG3	Q6WVG3 [187-208]		1	2191.05	100	4.21		High	High	High	High	4.738e-05	4.492e-13	6.38	74.26
FALSE	High	[R].SPSGGAAGPLLTPSQSLDGSR.[R]	1xPhospho [S1(99.4)]	1.73125e-05	0.00018442	1	1	15	Q6WVG3	Q6WVG3 [187-207]	Q6WVG3 1xPhospho [S187(99.4)]	0	2034.95	100	18.55		High	High	High	High	4.738e-05	1.655e-07	3.57	93.72
FALSE	High	[R].SPSPTFSWLPNKTSPPSSPK.[A]	1xPhospho [T/S]	0.00505244	0.00018442	1	1	10	Q811Q9	Q811Q9 [333-352]		1	2222.05	100	11.9		High	High	High	High	4.738e-05	0.0003294	1.69	84.51
FALSE	High	[R].SPSPTLGESLAPR.[K]	1xPhospho [S3(100)]	0.000165495	0.00018442	1	1	5	Q6PDH0	Q6PDH0 [520-532]	Q6PDH0 1xPhospho [S522(100)]	0	1391.66	100	33.38		High	High	High	High	4.738e-05	3.39e-06	3.28	76.35
FALSE	High	[R].SPSQQRLSPQGQQPVSPQSGSPQQQR.[S]	1xPhospho [S8(100)]	1.29671e-08	0.00018442	1	1	5	Q8JZP2	Q8JZP2 [454-479]	Q8JZP2 1xPhospho [S461(100)]	1	2897.36	100	3.54		High	High	High	High	4.738e-05	1.098e-11	6.93	35.87
FALSE	High	[K].SPVVSGDTSPR.[H]	1xPhospho [T/S]	0.000377292	0.00018442	1	1	20	P10637	P10637 [688-698]		0	1181.52	100	43.82		High	High	High	High	4.738e-05	1.021e-05	4.14	27.06
FALSE	High	[R].SPVPARPLPPTSQK.[A]	1xPhospho [S1(100)]	0.00278539	0.00018442	1	1	5	Q8K2F8	Q8K2F8 [216-229]	Q8K2F8 1xPhospho [S216(100)]	0	1554.8	100	22.78		High	Peak Found	High	High	4.738e-05	0.0001479	2.06	36.71
FALSE	High	[K].SPVDSSVLEGVK.[E]	1xPhospho [S1(100)]	0.00130597	0.00018442	1	1	2	Q8C437	Q8C437 [388-399]	Q8C437 1xPhospho [S388(100)]	0	1296.61	100	39.46		High	Peak Found	High	High	4.738e-05	5.367e-05	2.03	77.56
FALSE	High	[R].SPTSPVPVPVM.[-]	1xOxidation [M11(100)]; 1xPhospho [S1(99.6)]	0.00135357	0.00018442	1	1	8	P63318	P63318 [687-697]	P63318 1xPhospho [S687(99.6)]	0	1206.55	100	56.25		High	Peak Found	High	High	4.738e-05	5.638e-05	2.72	114.7
FALSE	High	[R].SPTPVHSPDADRPGPLFVDVQTR.[D]	1xPhospho [S7(100)]	1.61152e-05	0.00018442	1	1	6	Q4ACU6	Q4ACU6 [1128-1150]	Q4ACU6 1xPhospho [S1134(100)]	0	2568.22	100	22.98		High	High	High	High	4.738e-05	1.507e-07	3.49	75.95
FALSE	High	[R].SPTNSSEIFTPAHEENVR.[F]	1xPhospho [S1(100)]	7.78002e-08	0.00018442	1	1	9	Q3UGS4	Q3UGS4 [21-38]	Q3UGS4 1xPhospho [S21(100)]	0	2094.91	100	21.48		High	High	High	High	4.738e-05	1.198e-10	5.28	60.29
FALSE	High	[R].SPSWEPFR.[D]	1xPhospho [S3(100)]	0.0201688	0.00018442	1	1	13	P14602	P14602 [13-20]	P14602 1xPhospho [S15(100)]	0	1085.45	100	43.05		High	High	High	High	4.738e-05	0.002131	1.99	84.96
FALSE	High	[K].SPVEEVKPKPEAK.[A]	1xPhospho [S1(100)]	4.69374e-05	0.00018442	1	1	7	P08553	P08553 [610-622]	P08553 1xPhospho [S610(100)]	0	1517.76	100	30.39		High	High	High	High	4.738e-05	6.283e-07	4.22	16.61
FALSE	High	[R].FFSGDRGAPK.[R]	1xPhospho [S3(100)]	0.00152513	0.00018442	1	1	3	P04370	P04370 [176-185]	P04370 1xPhospho [S178(100)]	1	1161.51	100	35.31		High	Peak Found	High	High	4.738e-05	6.648e-05	2.15	36.5
FALSE	High	[R].AVTPVPTKTEEVSNLK.[T]	1xPhospho [T3(100)]	2.52213e-05	0.00018442	1	1	3	Q6ZQ58	Q6ZQ58 [501-516]	Q6ZQ58 1xPhospho [T503(100)]	1	1792.91	100	24.36		High	High	High	High	4.738e-05	2.735e-07	3.12	51.14
FALSE	High	[K].AVSTVVVTTAPSPK.[Q]	1xPhospho [S12(100)]	6.65818e-06	0.00018442	1	1	5	Q6PIJ4	Q6PIJ4 [1277-1290]	Q6PIJ4 1xPhospho [S1288(100)]	0	1436.74	100	4.87		High	Peak Found	High	High	4.738e-05	4.631e-08	4.2	64.86
FALSE	High	[K].FGSTGSTPPVSPTPSER.[S]	1xPhospho [T7(100)]	0.0012828	0.00018442	1	1	3	Q8K4J6	Q8K4J6 [482-498]	Q8K4J6 1xPhospho [T488(100)]	0	1783.79	100	46.17		High	High	High	High	4.738e-05	5.267e-05	3.1	64.82
FALSE	High	[K].FGKADSYEKLEK.[L]	1xPhospho [S6(100)]	0.00124509	0.00018442	1	1	4	O35495	O35495 [129-140]	O35495 1xPhospho [S134(100)]	2	1494.69	100	33.05		High	High	High	High	4.738e-05	5.041e-05	3.43	28.77
FALSE	High	[R].CPSPTMSLPSSWK.[Y]	1xCarbamidomethyl [C1]; 1xPhospho [S3(100)]	0.00268754	0.00018442	1	1	4	Q8CC35	Q8CC35 [738-750]	Q8CC35 1xPhospho [S740(100)]	0	1557.65	100	40.87		High	Peak Found	High	High	4.738e-05	0.0001414	2.19	94.09
FALSE	High	[K].FAMNPFYEPNSPIR.[S]	1xOxidation [M3(100)]; 1xPhospho [S11(100)]	0.00299188	0.00018442	1	1	2	Q9CQP2	Q9CQP2 [109-122]	Q9CQP2 1xPhospho [S119(100)]	0	1778.76	100	16.41		High	Peak Found	High	High	4.738e-05	0.0001637	2.79	95.18
FALSE	High	[R].FASENDLPEWK.[E]	1xPhospho [S3(100)]	0.00529865	0.00018442	1	1	2	P34022	P34022 [58-68]	P34022 1xPhospho [S60(100)]	0	1415.59	100	22.69		High	Peak Found	High	High	4.738e-05	0.0003532	2.85	94.6
FALSE	High	[K].AVSSPTVSR.[L]	1xPhospho [S3(100)]	0.00743444	0.00018442	1	1	4	Q7TQD2	Q7TQD2 [156-164]	Q7TQD2 1xPhospho [S158(100)]	0	983.456	100	66.14		High	High	High	High	4.738e-05	0.0005546	2.16	23.55
FALSE	High	[K].FDTTPNELVQLNK.[L]	1xPhospho [T4(100)]	0.000162556	0.00018442	1	1	8	Q4KMM3	Q4KMM3 [115-127]	Q4KMM3 1xPhospho [T118(100)]	0	1598.75	100	37.31		High	High	High	High	4.738e-05	3.303e-06	2.63	95.67
FALSE	High	[R].FDLYDVDSKSPDLSK.[H]	1xPhospho [S10(99.2)]	0.000121316	0.00018442	1	1	1	Q8JZW4	Q8JZW4 [94-108]	Q8JZW4 1xPhospho [S103(99.2)]	1	1808.8	100	40.76		Peak Found	Peak Found	High	High	4.738e-05	2.242e-06	3.24	87.43
FALSE	High	[R].FSTPPGELDGGISGR.[S]	1xPhospho [T3(100)]	0.00238548	0.00018442	1	1	9	Q9QYE3	Q9QYE3 [699-713]	Q9QYE3 1xPhospho [T701(100)]	0	1569.69	100	19.9		High	High	High	High	4.738e-05	0.0001202	2.48	81.25
FALSE	High	[R].FSTFSGSITGPLYTHR.[Q]	1xPhospho [S7(100)]	8.42759e-05	0.00018442	1	1	3	P08553	P08553 [410-425]	P08553 1xPhospho [S416(100)]	0	1850.85	100	34.14		High	High	High	High	4.738e-05	1.379e-06	3.11	89.79
FALSE	High	[R].AVGGAPSPPPPVRR.[A]	1xPhospho [S7(100)]	0.00572446	0.00018442	1	1	1	Q8BHL3	Q8BHL3 [658-671]	Q8BHL3 1xPhospho [S664(100)]	1	1437.74	100	36.75		Peak Found	Peak Found	High	High	4.738e-05	0.0003897	2.33	37.98
FALSE	High	[K].FQEQECPPSPEPTRK.[E]	1xCarbamidomethyl [C6]; 1xPhospho [S9(100)]	4.61039e-05	0.00018442	1	1	8	P62071	P62071 [178-192]	P62071 1xPhospho [S186(100)]	1	1909.82	100	52.8		High	High	High	High	4.738e-05	6.166e-07	3.71	30.47
FALSE	High	[K].FLQDHGSDSFLAEHK.[L]	1xPhospho [S7(99.6)]	0.000135893	0.00018442	1	1	11	Q62446	Q62446 [28-42]	Q62446 1xPhospho [S34(99.6)]	0	1810.78	100	41.73		High	Peak Found	High	High	4.738e-05	2.605e-06	3.19	56.7
FALSE	High	[K].FLIPNASQPESK.[V]	1xPhospho [S11(100)]	0.0102393	0.00018442	1	1	3	P63101	P63101 [104-115]	P63101 1xPhospho [S114(100)]	0	1410.67	100	15.41		High	Peak Found	High	High	4.738e-05	0.0008534	2.39	82.71
FALSE	High	[K].FLEESVSMSPEER.[A]	1xPhospho [S9(100)]	2.40446e-05	0.00018442	1	2	17	P58321	P58321 [125-137]	P58321 1xPhospho [S133(100)]	0	1619.67	100	22.18		High	High	High	High	4.738e-05	2.58e-07	4.31	70.21
FALSE	High	[K].FIDKDQQPSGSEGEDDDAEAALKK.[E]	1xPhospho [S9(100)]	1.68644e-08	0.00018442	1	1	9	Q99J36	Q99J36 [78-101]	Q99J36 1xPhospho [S86(100)]	2	2673.16	100	28.83		High	High	High	High	4.738e-05	1.56e-11	6.47	49.04
FALSE	High	[K].AVLFCLSEDKK.[N]	1xCarbamidomethyl [C5]; 1xPhospho [S7(100)]	0.00056964	0.00018442	1	1	3	P18760	P18760 [35-45]	P18760 1xPhospho [S41(100)]	1	1389.65	100	6.96		High	High	High	High	4.738e-05	1.77e-05	3.11	70.33
FALSE	High	[K].ESDDKPEIEDVGSDEEEEEKK.[D]	1xPhospho [S13(100)]	0.001223	0.00018442	1	1	3	P07901	P07901 [251-271]	P07901 1xPhospho [S263(100)]	1	2516.01	100	33.31		High	High	High	High	4.738e-05	4.914e-05	3.06	40.73
FALSE	High	[K].ESDDKPEIEDVGSDEEEEEKKDGDK.[K]	1xPhospho [S13(100)]	0.00209221	0.00018442	1	1	2	P07901	P07901 [251-275]	P07901 1xPhospho [S263(100)]	2	2931.18	100	51.48		High	Peak Found	High	High	4.738e-05	0.0001016	3.42	36.32
FALSE	High	[K].DAPISPASVASSSSTPSSK.[S]	1xPhospho [S5(100)]	3.5662e-05	0.00018442	1	1	3	Q62441	Q62441 [288-306]	Q62441 1xPhospho [S292(100)]	0	1855.83	100	39.61		High	Peak Found	High	High	4.738e-05	4.373e-07	2.6	76.27
FALSE	High	[R].ESPRPPAAAEAPAGSDGEDGGRR.[D]	1xPhospho [S15(100)]	7.00642e-07	0.00018442	1	1	3	Q6ZQ58	Q6ZQ58 [67-89]	Q6ZQ58 1xPhospho [S81(100)]	1	2330.02	100	36.39		High	High	High	High	4.738e-05	2.276e-09	4.3	26.39
FALSE	High	[R].ESRQESDPEDDDVKKPALQSSVVATSK.[E]	1xPhospho [S2(99.3)]	6.80321e-09	0.00018442	1	1	3	O35691	O35691 [95-121]	O35691 1xPhospho [S96(99.3)]	2	3025.4	100	48.16		High	High	High	High	4.738e-05	4.614e-12	4.97	41.98
FALSE	High	[R].ERSPALKSPLQSVVVR.[R]	2xPhospho [S3(100); S8(100)]	0.0123725	0.00018442	1	1	1	Q569Z6	Q569Z6 [246-261]	Q569Z6 2xPhospho [S248(100); S253(100)]	2	1925.96	100	19.56		Peak Found	Peak Found	High	High	4.738e-05	0.001097	2.94	72.87
FALSE	High	[R].ERSPALKSPLQSVVVR.[R]	1xPhospho [S3(100)]	1.10007e-07	0.00018442	1	1	11	Q569Z6	Q569Z6 [246-261]	Q569Z6 1xPhospho [S248(100)]	2	1845.99	100	39.95		High	High	High	High	4.738e-05	1.909e-10	5.17	63.76
FALSE	High	[R].ERPKTPPSNLSPIEDASPTEELR.[Q]	1xPhospho [S17(99.4)]	3.61065e-07	0.00018442	1	1	4	Q9QYX7	Q9QYX7 [1756-1778]	Q9QYX7 1xPhospho [S1772(99.4)]	1	2643.27	100	25.17		High	High	High	High	4.738e-05	9.349e-10	5.72	71.74
FALSE	High	[R].DASPPEPASPTIGLDKK.[T]	1xPhospho [S3(100)]	5.48468e-07	0.00018442	1	1	3	Q8K070	Q8K070 [171-187]	Q8K070 1xPhospho [S173(100)]	1	1802.86	100	47.66		High	High	High	High	4.738e-05	1.632e-09	4.74	69.75
FALSE	High	[R].ERDHSPTPSVFNSDEERYR.[Y]	1xPhospho [S5(100)]	0.00327159	0.00018442	1	1	3	Q9D824	Q9D824 [475-493]	Q9D824 1xPhospho [S479(100)]	2	2401.02	100	14.56		High	High	High	High	4.738e-05	0.0001838	4.01	38.38
FALSE	High	[R].ERDHSPTPSVFNSDEER.[Y]	1xPhospho [S5(100)]	3.65242e-05	0.00018442	1	1	4	Q9D824	Q9D824 [475-491]	Q9D824 1xPhospho [S479(100)]	1	2081.86	100	30.89		High	High	High	High	4.738e-05	4.488e-07	4.16	37.11
FALSE	High	[R].ERASSPPDRIDIFGR.[T]	1xPhospho [S5(99.4)]	0.00207977	0.00018442	1	1	7	Q3UL36	Q3UL36 [71-85]	Q3UL36 1xPhospho [S75(99.4)]	2	1795.85	100	6.14		High	High	High	High	4.738e-05	0.0001004	3.93	66.57
FALSE	High	[K].ESSESTNTTIEDEDTKVR.[K]	1xPhospho [T9(100)]	0.000493593	0.00018442	1	1	1	P11798	P11798 [329-346]	P11798 1xPhospho [T337(100)]	1	2120.89	100	10.96		High	Peak Found	Peak Found	High	4.738e-05	1.46e-05	3.21	32.96
FALSE	High	[K].EVLASSQEALVVTERK.[Y]	1xPhospho [S6(98.7)]	0.0218927	0.00018442	1	1	2	O88273	O88273 [51-66]	O88273 1xPhospho [S56(98.7)]	1	1838.93	100	9.66		Peak Found	Peak Found	High	High	4.738e-05	0.002385	1.93	69.83
FALSE	High	[K].EVLASSQEALVVTER.[K]	1xPhospho [S6(100)]	7.23883e-06	0.00018442	1	1	3	O88273	O88273 [51-65]	O88273 1xPhospho [S56(100)]	0	1710.83	100	49.94		High	High	High	High	4.738e-05	5.168e-08	3.7	89.45
FALSE	High	[K].EVDGLLTSDPMGSPVSSK.[T]	1xOxidation [M11(100)]; 1xPhospho [S13(100)]	9.58465e-06	0.00018442	1	1	14	Q7TQH0	Q7TQH0 [585-602]	Q7TQH0 1xPhospho [S597(100)]	0	1914.84	100	17.03		High	High	High	High	4.738e-05	7.505e-08	4.02	87.15
FALSE	High	[R].CPSPTMSLPSSWK.[Y]	1xCarbamidomethyl [C1]; 1xOxidation [M6(100)]; 1xPhospho [S3(100)]	0.000543072	0.00018442	1	1	3	Q8CC35	Q8CC35 [738-750]	Q8CC35 1xPhospho [S740(100)]	0	1573.64			No Quan Values	High	High	High	High	4.738e-05	1.667e-05	3.25
FALSE	High	[R].CRSPGMLEPLGSAR.[T]	1xCarbamidomethyl [C1]; 1xOxidation [M6(100)]; 1xPhospho [S3(100)]	0.00311931	0.00018442	1	1	1	Q8BTI8	Q8BTI8 [2082-2095]	Q8BTI8 1xPhospho [S2084(100)]	1	1626.71	100	10.2		High	Peak Found	Peak Found	High	4.738e-05	0.0001727	2.67	41.31
FALSE	High	[R].ETEGEEQAQYLQVTSCPK.[I]	1xCarbamidomethyl [C16]; 1xPhospho [S15(100)]	3.77525e-06	0.00018442	1	1	5	P63141	P63141 [420-437]	P63141 1xPhospho [S434(100)]	0	2176.91	100	19.79		High	High	High	High	4.738e-05	2.166e-08	5.36	75.47
FALSE	High	[R].ETSPISSHPVTWQPSK.[E]	1xPhospho [T/S]	4.58294e-05	0.00018442	1	1	3	Q99NE5	Q99NE5 [411-426]		0	1860.85	100	14.95		High	High	High	High	4.738e-05	6.095e-07	3.11	59.74
FALSE	High	[K].ETSPETSLIQDEVALK.[L]	1xPhospho [S3(100)]	2.88553e-06	0.00018442	1	1	42	P20357	P20357 [1159-1174]	P20357 1xPhospho [S1161(100)]	0	1839.86	100	67.36		High	High	High	High	4.738e-05	1.51e-08	3.52	107.21
FALSE	High	[K].ETRTSSESIVSVPASSTSGSPSR.[V]	1xPhospho [T/S]	3.17487e-06	0.00018442	1	1	5	Q8BL65	Q8BL65 [275-297]		1	2389.09	100	9.19		High	Peak Found	High	High	4.738e-05	1.716e-08	3.44	55.59
FALSE	High	[K].ETQTPLATHQSEEDEEDEEMVEPK.[I]	1xOxidation [M20(100)]; 1xPhospho [S11(99)]	8.25528e-06	0.00018442	1	1	7	O88485	O88485 [152-175]	O88485 1xPhospho [S162(99)]	0	2897.16	100	7.4		High	High	High	High	4.738e-05	6.134e-08	4.33	58.17
FALSE	High	[K].ETQTPLATHQSEEDEEDEEMVEPK.[I]	1xPhospho [S11(100)]	3.63068e-05	0.00018442	1	1	5	O88485	O88485 [152-175]	O88485 1xPhospho [S162(100)]	0	2881.16	100	21.11		High	High	High	High	4.738e-05	4.477e-07	4.75	70.28
FALSE	High	[R].ETISAIDTSPKENTPVR.[S]	1xPhospho [S9(99.6)]	1.8437e-06	0.00018442	1	1	6	Q3UH99	Q3UH99 [239-255]	Q3UH99 1xPhospho [S247(99.6)]	1	1937.92	100	3.08		High	High	High	High	4.738e-05	8.312e-09	4.82	57.62
FALSE	High	[K].ETQQEPGEESPVPSEEHLAPETK.[T]	1xPhospho [S10(100)]	0.00102251	0.00018442	1	1	3	Q9JJG0	Q9JJG0 [345-367]	Q9JJG0 1xPhospho [S354(100)]	0	2628.13	100	31.42		High	High	High	High	4.738e-05	3.875e-05	2.7	57.99
FALSE	High	[R].FSTYSQSPPDTPSLR.[E]	1xPhospho [S7(100)]	0.000772378	0.00018442	1	1	2	Q68FE6	Q68FE6 [341-355]	Q68FE6 1xPhospho [S347(100)]	0	1762.77	100	52.05		High	Peak Found	High	High	4.738e-05	2.659e-05	3.24	77.86
FALSE	High	[R].GGYSTPQTLANR.[D]	1xPhospho [T5(99.5)]	0.0119415	0.00018442	1	1	2	Q08460	Q08460 [1057-1068]	Q08460 1xPhospho [T1061(99.5)]	0	1344.59	100	40.97		High	Peak Found	High	High	4.738e-05	0.001047	2	43.65
FALSE	High	[R].ASPPPQGPLPGPPGALHR.[W]	1xPhospho [S2(100)]	0.00100437	0.00018442	1	1	4	Q3U2S4	Q3U2S4 [63-80]	Q3U2S4 1xPhospho [S64(100)]	0	1825.91			No Quan Values	High	High	High	High	4.738e-05	3.775e-05	2.74
FALSE	High	[R].GLCSGPGAGEESPAATLPR.[M]	1xCarbamidomethyl [C3]; 1xPhospho [S12(100)]	5.97953e-06	0.00018442	1	1	2	Q80UU9	Q80UU9 [73-91]	Q80UU9 1xPhospho [S84(100)]	0	1906.84	100	14.2		Peak Found	Peak Found	High	High	4.738e-05	3.996e-08	3.15	74.64
FALSE	High	[R].GLATGDSPLGPMTHHGEEDWVYER.[L]	1xOxidation [M12(100)]; 1xPhospho [S7(100)]	2.29965e-06	0.00018442	1	1	11	Q91XF0	Q91XF0 [235-258]	Q91XF0 1xPhospho [S241(100)]	0	2750.16	100	72.42		High	High	High	High	4.738e-05	1.117e-08	5.27	75.12
FALSE	High	[R].GLATGDSPLGPMTHHGEEDWVYER.[L]	1xPhospho [S7(100)]	1.45191e-06	0.00018442	1	1	2	Q91XF0	Q91XF0 [235-258]	Q91XF0 1xPhospho [S241(100)]	0	2734.16	100	62.23		High	Peak Found	High	High	4.738e-05	6.039e-09	3.93	87.14
FALSE	High	[K].ASIGNIALSPSPVRKSPR.[R]	1xPhospho [S16(100)]	6.44149e-05	0.00018442	1	1	7	Q8VD37	Q8VD37 [141-158]	Q8VD37 1xPhospho [S156(100)]	2	1930.03	100	78.95		High	High	High	High	4.738e-05	9.619e-07	4.29	52.91
FALSE	High	[K].GGTPAGSTRGSPTRPNPPVR.[N]	1xPhospho [S/T]	0.000120593	0.00018442	1	1	22	Q62188	Q62188 [512-531]		1	2041.99	100	17.11		High	High	High	High	4.738e-05	2.223e-06	4.18	16.81
FALSE	High	[R].GKSASSPKPDTKVPQATAEAK.[A]	1xPhospho [S/T]	1.11069e-10	0.00018442	1	1	15	Q9JKC6	Q9JKC6 [5-25]		2	2178.08	100	45.96		High	High	High	High	4.738e-05	1.876e-14	6.64	15.76
FALSE	High	[R].ASPGPGGLSGGESLLVK.[Q]	1xPhospho [S2(100)]	7.84475e-05	0.00018442	1	1	5	P58404	P58404 [222-238]	P58404 1xPhospho [S223(100)]	0	1605.79	100	40.29		High	High	High	High	4.738e-05	1.247e-06	3.61	89.65
FALSE	High	[K].GKVPVTYLELLS.[-]	1xPhospho [S12(100)]	0.000140012	0.00018442	1	1	3	Q8R3V5	Q8R3V5 [389-400]	Q8R3V5 1xPhospho [S400(100)]	1	1398.73	100	48.35		High	High	High	High	4.738e-05	2.707e-06	4.96	118.41
FALSE	High	[R].GGSPLTTTQGGSPTKLQR.[G]	1xPhospho [S12(99.4)]	1.47343e-05	0.00018442	1	1	6	O35927	O35927 [262-279]	O35927 1xPhospho [S273(99.4)]	1	1865.91	100	18.98		High	High	High	High	4.738e-05	1.337e-07	3.28	38.51
FALSE	High	[R].GGSPLTTTQGGSPTK.[L]	1xPhospho [S3(100)]	7.00323e-05	0.00018442	1	1	6	O35927	O35927 [262-276]	O35927 1xPhospho [S264(100)]	0	1468.67	100	43.46		High	High	High	High	4.738e-05	1.074e-06	3.16	32.16
FALSE	High	[R].ASTIFLSKSQTDVR.[E]	1xPhospho [S9(100)]	2.40446e-05	0.00018442	1	1	4	Q8BGU5	Q8BGU5 [65-78]	Q8BGU5 1xPhospho [S73(100)]	1	1632.8	100	26.75		High	High	High	High	4.738e-05	2.576e-07	3.44	57.46
FALSE	High	[R].GGLSPPGHSPGPPR.[T]	1xPhospho [S4(100)]	0.0106724	0.00018442	1	1	2	O70507	O70507 [1008-1021]	O70507 1xPhospho [S1011(100)]	0	1392.64	100	11.97		High	Peak Found	High	High	4.738e-05	0.0009041	2.4	33.94
FALSE	High	[K].ASSVNSPLGNKPQTLSPSHR.[A]	1xPhospho [S16(99.5)]	5.96299e-07	0.00018442	1	1	11	Q8BJH1	Q8BJH1 [207-226]	Q8BJH1 1xPhospho [S222(99.5)]	0	2157.04	100	24.44		High	High	High	High	4.738e-05	1.839e-09	5.12	33.52
FALSE	High	[K].ASIGNIALSPSPVR.[K]	1xPhospho [S9(100)]	0.000102635	0.00018442	1	1	4	Q8VD37	Q8VD37 [141-154]	Q8VD37 1xPhospho [S149(100)]	0	1461.75	100	16.17		High	High	High	High	4.738e-05	1.793e-06	3.76	93.97
FALSE	High	[R].ASSPPDRIDIFGR.[T]	1xPhospho [S3(99.5)]	0.00313796	0.00018442	1	1	8	Q3UL36	Q3UL36 [73-85]	Q3UL36 1xPhospho [S75(99.5)]	1	1510.7	100	4.36		High	High	High	High	4.738e-05	0.0001736	2.24	79.58
FALSE	High	[K].ASSFADMMGILK.[D]	1xOxidation [M]; 1xPhospho [S3(100)]	0.00493364	0.00018442	1	1	8	Q9CWE0	Q9CWE0 [233-244]	Q9CWE0 1xPhospho [S235(100)]	0	1366.58	100	40.8		High	Peak Found	High	High	4.738e-05	0.0003193	1.62	100.92
FALSE	High	[R].GGSGSHNWGTVKDELTESPK.[Y]	1xPhospho [S18(100)]	5.96299e-07	0.00018442	1	1	4	Q9CY58	Q9CY58 [217-236]	Q9CY58 1xPhospho [S234(100)]	1	2165.95	100	18.59		High	High	High	High	4.738e-05	1.829e-09	5.03	42.69
FALSE	High	[K].ASSFADMMGILK.[D]	2xOxidation [M7(100); M8(100)]; 1xPhospho [S3(100)]	0.00247236	0.00018442	1	1	4	Q9CWE0	Q9CWE0 [233-244]	Q9CWE0 1xPhospho [S235(100)]	0	1382.57	100	28.57		High	High	High	High	4.738e-05	0.0001268	2.78	73.61
FALSE	High	[K].GGRSPDEVTLTSIVPTR.[D]	1xPhospho [S4(100)]	1.20265e-05	0.00018442	1	1	8	Q99JB8	Q99JB8 [316-332]	Q99JB8 1xPhospho [S319(100)]	1	1864.92	100	2.23		High	High	High	High	4.738e-05	1.016e-07	3.88	83.04
FALSE	High	[K].ASSFSGISILTR.[G]	1xPhospho [S3(100)]	0.000454011	0.00018442	1	1	8	Q80TM6	Q80TM6 [379-390]	Q80TM6 1xPhospho [S381(100)]	0	1318.64	100	28.63		High	High	High	High	4.738e-05	1.315e-05	3.45	107.12
FALSE	High	[R].ASSLNENVDHSALLK.[L]	1xPhospho [S3(99.6)]	3.13717e-06	0.00018442	1	1	10	Q6R891	Q6R891 [98-112]	Q6R891 1xPhospho [S100(99.6)]	0	1677.78	100	23.95		High	High	High	High	4.738e-05	1.686e-08	2.59	55.94
FALSE	High	[R].ARPSQLPEQSSSAQQNGSVSDISPVQAAK.[K]	1xPhospho [S23(100)]; 1xAsn->Asp [N16(100)]	7.78671e-12	0.00018442	1	1	12	P28740	P28740 [117-145]	P28740 1xPhospho [S139(100)]	0	3048.43	100	27.37		High	High	High	High	4.738e-05	5.352e-16	7.67	61.88
FALSE	High	[K].GILSLPHQASPVSR.[T]	1xPhospho [S10(99.6)]	0.00102251	0.00018442	1	1	2	O88907	O88907 [494-507]	O88907 1xPhospho [S503(99.6)]	0	1541.78	100	28.33		High	Peak Found	High	High	4.738e-05	3.892e-05	2.79	69.09
FALSE	High	[R].ARPSQLPEQSSSAQQNGSVSDISPVQAAKK.[E]	1xPhospho [S23(100)]; 1xAsn->Asp [N16(100)]	3.6689e-12	0.00018442	1	1	12	P28740	P28740 [117-146]	P28740 1xPhospho [S139(100)]	1	3176.52	100	5.48		High	High	High	High	4.738e-05	1.97e-16	8.99	49.17
FALSE	High	[R].GLLHGWSQSSTEEVPR.[D]	1xPhospho [S10(98.6)]	0.00333059	0.00018442	1	1	2	Q3UTJ2	Q3UTJ2 [568-583]	Q3UTJ2 1xPhospho [S577(98.6)]	0	1862.84	100	16.25		High	Peak Found	High	High	4.738e-05	0.0001894	2.72	72.85
FALSE	High	[K].ARSYIETETESR.[E]	1xPhospho [S3(100)]	2.19842e-05	0.00018442	1	1	4	Q8C8R3	Q8C8R3 [3360-3371]	Q8C8R3 1xPhospho [S3362(100)]	1	1521.66	100	39.63		High	Peak Found	High	High	4.738e-05	2.28e-07	3.38	23.29
FALSE	High	[R].GISPIVFDR.[S]	1xPhospho [S3(100)]	0.0136788	0.00018442	1	1	7	E9Q5K9	E9Q5K9 [307-315]	E9Q5K9 1xPhospho [S309(100)]	0	1083.52	100	19.72		High	High	High	High	4.738e-05	0.001258	1.72	95.74
FALSE	High	[R].GLSDHASLDGQELGAQSR.[G]	1xPhospho [S]	4.95293e-05	0.00018442	1	1	4	Q99LH9	Q99LH9 [355-372]		0	1920.84	100	15.37		High	High	High	High	4.738e-05	6.772e-07	5.48	60.04
FALSE	High	[K].GLSATVTGGQK.[G]	1xPhospho [S3(100)]	0.0014368	0.00018442	1	1	10	P60202	P60202 [112-122]	P60202 1xPhospho [S114(100)]	0	1098.52	100	43.37		High	High	High	High	4.738e-05	6.136e-05	2.75	43.33
FALSE	High	[R].ARGPGGSPSGLQK.[R]	1xPhospho [S7(100)]	0.00793591	0.00018442	1	1	4	Q91VC7	Q91VC7 [20-32]	Q91VC7 1xPhospho [S26(100)]	1	1291.62	100	72.25		Peak Found	High	High	High	4.738e-05	0.0006052	2.48	13.08
FALSE	High	[K].ASVGQSPVLPSTTFK.[L]	1xPhospho [S6(100)]	0.00160926	0.00018442	1	1	2	Q6NXI6	Q6NXI6 [628-642]	Q6NXI6 1xPhospho [S633(100)]	0	1598.78	100	9.08		High	Peak Found	High	High	4.738e-05	7.114e-05	2.94	83.64
FALSE	High	[K].GILAADESVGSMAKR.[L]	1xPhospho [S11(100)]	1.28844e-06	0.00018442	1	1	6	P05063	P05063 [29-43]	P05063 1xPhospho [S39(100)]	1	1584.75	100	26.87		High	High	High	High	4.738e-05	5.138e-09	4.8	63.04
FALSE	High	[R].ASGQAFELILKPPSPISEAPR.[T]	1xPhospho [S14(100)]	8.22865e-05	0.00018442	1	1	2	P55821	P55821 [49-69]	P55821 1xPhospho [S62(100)]	0	2288.17	100	25.67		High	Peak Found	High	High	4.738e-05	1.329e-06	3.19	115.87
FALSE	High	[R].ASGQAFELILSPR.[S]	1xPhospho [S11(100)]	1.86586e-06	0.00018442	1	1	32	P54227	P54227 [15-27]	P54227 1xPhospho [S25(100)]	0	1468.72	100	35.71		High	High	High	High	4.738e-05	8.412e-09	4.69	112.56
FALSE	High	[R].ASGQSFEVILK.[S]	1xPhospho [S5(100)]	0.00337051	0.00018442	1	1	7	O70166	O70166 [49-59]	O70166 1xPhospho [S53(100)]	0	1258.61	100	31.31		High	High	High	High	4.738e-05	0.0001913	2.56	91.17
FALSE	High	[R].ASGSHGSLLLPPASSPPPPQVPQR.[R]	1xPhospho [S]	0.000239653	0.00018442	1	1	5	O70507	O70507 [1030-1053]		0	2457.23	100	29.03		High	High	High	High	4.738e-05	5.552e-06	2.87	79.33
FALSE	High	[K].GIDPPQVLSPDMVPPSER.[G]	1xOxidation [M12(100)]; 1xPhospho [S9(100)]	5.3528e-05	0.00018442	1	1	18	Q60902	Q60902 [345-362]	Q60902 1xPhospho [S353(100)]	0	2029.93	100	30.43		High	High	High	High	4.738e-05	7.485e-07	3.57	96.85
FALSE	High	[K].GILAADESVGSMAKR.[L]	1xOxidation [M12(100)]; 1xPhospho [S]	1.25802e-06	0.00018442	1	1	13	P05063	P05063 [29-43]		1	1600.74	100	23.09		High	High	High	High	4.738e-05	4.958e-09	3.8	45.05
FALSE	High	[K].ASDSGPSSSSSSSSSPPRTPFPYITCHR.[T]	1xCarbamidomethyl [C26]; 1xPhospho [S/T/Y]	1.50071e-07	0.00018442	1	1	5	Q9QXS6	Q9QXS6 [330-357]		1	3019.29	100	7.57		High	High	High	High	4.738e-05	2.899e-10	5.9	67.46
FALSE	High	[K].ARVDHGAEIITQSPSR.[S]	1xPhospho [T11(99.6)]	3.91467e-08	0.00018442	1	1	4	P20357	P20357 [1771-1786]	P20357 1xPhospho [T1781(99.6)]	1	1816.87	100	33.16		High	High	High	High	4.738e-05	4.784e-11	6.26	29.18
FALSE	High	[R].ASAAEGSEASPPSLR.[S]	1xPhospho [S10(100)]	2.91212e-07	0.00018442	1	1	11	Q8BNW9	Q8BNW9 [61-75]	Q8BNW9 1xPhospho [S70(100)]	0	1509.66	100	35.04		High	High	High	High	4.738e-05	7.028e-10	4.53	46.45
FALSE	High	[R].ASAPATPLSPTR.[L]	1xPhospho [S9(99.6)]	0.00141975	0.00018442	1	1	6	P14733	P14733 [16-27]	P14733 1xPhospho [S24(99.6)]	0	1248.6	100	50.59		High	High	High	High	4.738e-05	6.031e-05	2.89	47.62
FALSE	High	[K].GILAADESVGSMAK.[R]	1xOxidation [M12(100)]; 1xPhospho [S11(100)]	3.01837e-07	0.00018442	1	1	52	P05063	P05063 [29-42]	P05063 1xPhospho [S39(100)]	0	1444.64	100	8.4		High	High	High	High	4.738e-05	7.341e-10	4.67	65.07
FALSE	High	[K].GILAADESVGSMAK.[R]	1xPhospho [S11(100)]	2.06525e-06	0.00018442	1	1	9	P05063	P05063 [29-42]	P05063 1xPhospho [S39(100)]	0	1428.64	100	38.92		High	High	High	High	4.738e-05	9.665e-09	4.68	81.71
FALSE	High	[R].GLGSPEPGTTAPYLGR.[S]	1xPhospho [S4(100)]	0.000562879	0.00018442	1	1	3	Q8VDZ4	Q8VDZ4 [618-633]	Q8VDZ4 1xPhospho [S621(100)]	0	1652.77	100	27.59		High	Peak Found	High	High	4.738e-05	1.749e-05	2.94	85.98
FALSE	High	[K].GILAADESTGSIAKR.[L]	1xPhospho [S11(99.8)]	3.03645e-07	0.00018442	1	1	29	P05064	P05064 [29-43]	P05064 1xPhospho [S39(99.8)]	1	1568.77	100	26.74		High	High	High	High	4.738e-05	7.404e-10	4.56	51.2
FALSE	High	[K].GILAADESTGSIAK.[R]	1xPhospho [S11(100)]	2.90281e-06	0.00018442	1	1	26	P05064	P05064 [29-42]	P05064 1xPhospho [S39(100)]	0	1412.67	100	14.9		High	High	High	High	4.738e-05	1.519e-08	5.07	74.17
FALSE	High	[R].GLHKQPGFPQPSPSDDPSLSPR.[Q]	1xPhospho [S20(99.6)]	1.48353e-09	0.00018442	1	1	24	Q91VC7	Q91VC7 [117-138]	Q91VC7 1xPhospho [S136(99.6)]	1	2424.13	100	45.11		High	High	High	High	4.738e-05	6.028e-13	6.58	57.52
FALSE	High	[K].GAGSRLSWPESEGKPR.[V]	1xPhospho [S]	0.00676069	0.00018442	1	1	5	Q3UHD9	Q3UHD9 [205-220]		1	1793.83	100	23.18		High	High	High	High	4.738e-05	0.0004892	2.16	33.03
FALSE	High	[K].ATVTPSPVKGK.[A]	1xPhospho [S6(100)]	0.00069784	0.00018442	1	1	3	Q80XU3	Q80XU3 [176-186]	Q80XU3 1xPhospho [S181(100)]	1	1164.6	100	62.08		High	Peak Found	High	High	4.738e-05	2.333e-05	3.69	16.82
FALSE	High	[K].ATVTPSPVK.[G]	1xPhospho [S6(100)]	0.0216379	0.00018442	1	1	1	Q80XU3	Q80XU3 [176-184]	Q80XU3 1xPhospho [S181(100)]	0	979.486	100	63.53		Peak Found	High	Peak Found	High	4.738e-05	0.002338	1.62	29.03
FALSE	High	[K].GAQGFGFTIADSPTGQR.[V]	1xPhospho [S12(99.6)]	1.39632e-05	0.00018442	1	1	3	Q9WVQ1	Q9WVQ1 [610-626]	Q9WVQ1 1xPhospho [S621(99.6)]	0	1789.79	100	34.56		High	High	High	High	4.738e-05	1.244e-07	4.16	98.13
FALSE	High	[R].ATTPPNQGRPDSPVYANLQELK.[I]	2xPhospho [S12(100); T/Y]	0.00526723	0.00018442	1	1	3	Q8C0D4	Q8C0D4 [227-248]	Q8C0D4 2xPhospho [S238(100); T/Y]	0	2556.15	100	40.09		High	Peak Found	High	High	4.738e-05	0.0003478	2.83	90.04
FALSE	High	[R].ATTPPNQGRPDSPVYANLQELK.[I]	1xPhospho [S12(100)]	0.0167129	0.00018442	1	1	3	Q8C0D4	Q8C0D4 [227-248]	Q8C0D4 1xPhospho [S238(100)]	0	2476.19	100	17.33		High	High	High	High	4.738e-05	0.001646	1.85	74.37
FALSE	High	[K].GAYVPSSPTRLGK.[G]	1xPhospho [S7(99)]	0.0119415	0.00018442	1	1	2	Q80W47	Q80W47 [389-401]	Q80W47 1xPhospho [S395(99)]	1	1412.69	100	6.58		High	Peak Found	Peak Found	High	4.738e-05	0.001048	1.89	43.15
FALSE	High	[K].ATTDNSPSSKAEDGPAKEEPK.[Q]	1xPhospho [S6(100)]	3.67751e-09	0.00018442	1	1	13	P06837	P06837 [137-157]	P06837 1xPhospho [S142(100)]	2	2238.98	100	82.55		High	High	High	High	4.738e-05	2.024e-12	6.56	15.88
FALSE	High	[R].GAGSPTPLPTKVDEATSGLIR.[E]	1xPhospho [S4(100)]	1.82686e-05	0.00018442	1	1	3	F8VPZ9	F8VPZ9 [1424-1444]	F8VPZ9 1xPhospho [S1427(100)]	1	2147.07	100	41.93		High	High	High	High	4.738e-05	1.781e-07	4.8	88.88
FALSE	High	[R].GAGDEVSELPAPARSPPR.[S]	1xPhospho [S15(100)]	0.000236808	0.00018442	1	1	6	Q66L44	Q66L44 [506-523]	Q66L44 1xPhospho [S520(100)]	1	1885.88	100	15.48		High	High	High	High	4.738e-05	5.499e-06	2.98	62.78
FALSE	High	[K].FYLQDRSPSQSDPVLK.[V]	1xPhospho [S7(100)]	0.000216518	0.00018442	1	1	6	Q9CPV4	Q9CPV4 [125-140]	Q9CPV4 1xPhospho [S131(100)]	1	1959.92	100	10.31		High	High	High	High	4.738e-05	4.855e-06	3.81	73.15
FALSE	High	[K].AVEALKEAGSIVR.[L]	1xPhospho [S10(100)]	3.80836e-05	0.00018442	2	2	4	Q91XM9; Q811D0	Q91XM9 [166-178]; Q811D0 [292-304]	Q91XM9 1xPhospho [S175(100)]; Q811D0 1xPhospho [S301(100)]	1	1422.74	100	20.37	Shared	High	High	High	High	4.738e-05	4.769e-07	3.5	59.07
FALSE	High	[R].FYYSSGSSSPTHAK.[S]	1xPhospho [S/T/Y]	4.20372e-06	0.00018442	1	1	40	Q60771	Q60771 [190-203]		0	1598.65	100	37.63		High	High	High	High	4.738e-05	2.49e-08	4.09	25.49
FALSE	High	[R].GAAQNIIPASTGAAK.[A]	1xPhospho [S10(99.5)]	7.38996e-05	0.00018442	1	1	12	P16858	P16858 [199-213]	P16858 1xPhospho [S208(99.5)]	0	1449.71	100	35.57		High	Peak Found	High	High	4.738e-05	1.153e-06	3.94	56.35
FALSE	High	[R].AVAGDASESALLK.[C]	1xPhospho [S7(99.7)]	2.94582e-05	0.00018442	1	1	5	Q8VDN2	Q8VDN2 [446-458]	Q8VDN2 1xPhospho [S452(99.7)]	0	1311.62	100	16.91		High	High	High	High	4.738e-05	3.382e-07	3.14	65.89
FALSE	High	[K].AVAGVMITASHNR.[K]	1xOxidation [M6(100)]; 1xPhospho [S10(100)]	0.000969035	0.00018442	1	1	3	Q8CAA7	Q8CAA7 [166-178]	Q8CAA7 1xPhospho [S175(100)]	0	1422.66	100	23.41		High	Peak Found	High	High	4.738e-05	3.608e-05	3.28	30.29
FALSE	High	[K].ATSPLIEETPIGSIKDKVK.[A]	1xPhospho [T/S]	0.0195859	0.00018442	1	1	3	Q8C8R3	Q8C8R3 [1720-1738]		2	2106.11	100	24.35		High	High	High	High	4.738e-05	0.002047	2.14	77.54
FALSE	High	[R].ATAPQTQHVSPMR.[Q]	1xOxidation [M12(100)]; 1xPhospho [S10(100)]	2.18533e-05	0.00018442	1	1	32	P57776	P57776 [124-136]	P57776 1xPhospho [S133(100)]	0	1519.67	100	61.12		High	High	High	High	4.738e-05	2.261e-07	3.01	16.17
FALSE	High	[K].ATHPPSSTPPNPLLNR.[T]	1xPhospho [S/T]	0.00101643	0.00018442	1	1	15	Q8R3Z5	Q8R3Z5 [411-426]		0	1778.86	100	48.46		High	High	High	High	4.738e-05	3.848e-05	2.63	55.21
FALSE	High	[K].GFKSPPCEDFSVTGESEKK.[G]	1xCarbamidomethyl [C7]; 1xPhospho [S4(100)]	6.75672e-05	0.00018442	1	1	3	Q9QYR6	Q9QYR6 [905-923]	Q9QYR6 1xPhospho [S908(100)]	2	2208.95	100	23.97		High	High	High	High	4.738e-05	1.025e-06	3.68	50.93
FALSE	High	[K].GFKSPPCEDFSVTGESEK.[K]	1xCarbamidomethyl [C7]; 1xPhospho [S4(100)]	2.39119e-07	0.00018442	1	1	8	Q9QYR6	Q9QYR6 [905-922]	Q9QYR6 1xPhospho [S908(100)]	1	2080.86	100	17.67		High	High	High	High	4.738e-05	5.381e-10	6.33	66.61
FALSE	High	[R].ATHTSSSTPMTPLLGR.[N]	1xOxidation [M10(100)]; 1xPhospho [T/S]	0.000359693	0.00018442	1	1	3	Q8R0S4	Q8R0S4 [400-415]		0	1752.8	100	21.1		High	Peak Found	High	High	4.738e-05	9.603e-06	2.35	42.82
FALSE	High	[R].GGAPLPPSGSKDQAVGAGGEFGGHDKPK.[I]	1xPhospho [S10(100)]	4.15738e-10	0.00018442	1	1	24	O35633	O35633 [88-115]	O35633 1xPhospho [S97(100)]	1	2698.26	100	16		High	High	High	High	4.738e-05	1.101e-13	5.52	40.29
FALSE	High	[R].ASVSDLSPR.[E]	1xPhospho [S7(100)]	0.00132956	0.00018442	1	1	3	Q569Z6	Q569Z6 [237-245]	Q569Z6 1xPhospho [S243(100)]	0	1011.45	100	45		High	High	High	High	4.738e-05	5.529e-05	2.8	36.79
FALSE	High	[R].ATAPQTQHVSPMR.[Q]	1xPhospho [S10(100)]	0.000445951	0.00018442	1	1	6	P57776	P57776 [124-136]	P57776 1xPhospho [S133(100)]	0	1503.68	100	43.85		High	High	High	High	4.738e-05	1.283e-05	3.91	20.58
FALSE	High	[K].ATSPLIEETPIGSIK.[D]	1xPhospho [S3(99.5)]	0.00286964	0.00018442	1	1	5	Q8C8R3	Q8C8R3 [1720-1734]	Q8C8R3 1xPhospho [S1722(99.5)]	0	1635.82	100	20.52		High	High	High	High	4.738e-05	0.0001544	2.06	102.41
FALSE	High	[R].GEKELSSEPRTPPAQK.[G]	1xPhospho [T11(100)]	1.85988e-05	0.00018442	1	1	4	Q9QYR6	Q9QYR6 [494-509]	Q9QYR6 1xPhospho [T504(100)]	2	1833.87	100	64.43		High	High	High	High	4.738e-05	1.824e-07	5.38	16.32
FALSE	High	[R].GEPNVSYICSR.[Y]	1xCarbamidomethyl [C9]; 1xPhospho [Y7(99.6)]	0.00210472	0.00018442	2	2	14	Q2NL51; Q9WV60	Q2NL51 [273-283]; Q9WV60 [210-220]	Q2NL51 1xPhospho [Y279(99.6)]; Q9WV60 1xPhospho [Y216(99.6)]	0	1361.56	100	36.7	Shared	High	High	High	High	4.738e-05	0.0001024	2.14	54.2
FALSE	High	[K].ATSPLIEETPIGSIKDK.[V]	1xPhospho [T/S]	7.79803e-05	0.00018442	1	1	3	Q8C8R3	Q8C8R3 [1720-1736]		1	1878.95	100	15.69		Peak Found	High	High	High	4.738e-05	1.241e-06	3.54	82.1
FALSE	High	[K].GFGFGQGAGALVHSE.[-]	1xPhospho [S14(100)]	4.46243e-06	0.00018442	1	1	8	P97315	P97315 [179-193]	P97315 1xPhospho [S192(100)]	0	1513.65	100	20.06		High	High	High	High	4.738e-05	2.695e-08	4.43	96.15
FALSE	High	[K].ATLPSPDKLPGFK.[M]	1xPhospho [S5(100)]	5.41712e-05	0.00018442	1	1	5	Q02053	Q02053 [831-843]	Q02053 1xPhospho [S835(100)]	1	1450.73	100	27.87		High	High	High	High	4.738e-05	7.625e-07	3.53	81.97
FALSE	High	[K].GFGFAIADSPTGQK.[V]	1xPhospho [S9(99.6)]	0.00582746	0.00018442	1	1	2	Q9EQJ9	Q9EQJ9 [590-603]	Q9EQJ9 1xPhospho [S598(99.6)]	0	1475.66	100	42.9		High	Peak Found	High	High	4.738e-05	0.000399	2.64	96.32
FALSE	High	[K].GETPVNSTMSIGQAR.[K]	1xOxidation [M9(100)]; 1xPhospho [T3(100)]	5.19532e-05	0.00018442	1	1	9	P63216	P63216 [3-17]	P63216 1xPhospho [T5(100)]	0	1643.71	100	47.16		High	Peak Found	High	High	4.738e-05	7.194e-07	2.43	43.88
FALSE	High	[R].DVATSPISPTENNTTPPDALTR.[N]	1xPhospho [S/T]; 2xAsn->Asp [N12(100); N13(100)]	0.000929381	0.00018442	1	1	9	O88643	O88643 [216-237]		0	2379.06	100	30.14		High	High	High	High	4.738e-05	3.403e-05	3.39	109.02
FALSE	High	[R].DVYLSPRDDGYSTK.[D]	1xPhospho [S5(100)]	0.000448622	0.00018442	1	2	13	Q9WV02	Q9WV02 [204-217]	Q9WV02 1xPhospho [S208(100)]	1	1695.73	100	23.83		High	High	High	High	4.738e-05	1.286e-05	3.95	61.06
FALSE	High	[R].DVATSPISPTENNTTPPDALTR.[N]	1xPhospho [S8(99.5)]; 1xAsn->Asp [N13(99.5)]	2.66997e-06	0.00018442	1	1	84	O88643	O88643 [216-237]	O88643 1xPhospho [S223(99.5)]	0	2378.08	100	55.67		High	High	High	High	4.738e-05	1.36e-08	4.05	104.6
FALSE	High	[K].DVSDERLSPAKSPSLSPSPPSPIEK.[T]	1xPhospho [S8(99.3)]	2.58424e-07	0.00018442	1	1	5	P14873	P14873 [1240-1264]	P14873 1xPhospho [S1247(99.3)]	2	2700.31	100	6.83		High	Peak Found	High	High	4.738e-05	6.002e-10	4.72	76.24
FALSE	High	[R].DVATSPISPTENNTTPPDALTR.[N]	1xPhospho [T15(100)]	1.18181e-07	0.00018442	1	1	26	O88643	O88643 [216-237]	O88643 1xPhospho [T230(100)]	0	2377.09	100	48.3		High	High	High	High	4.738e-05	2.108e-10	5.25	100.29
FALSE	High	[R].DTDAYSDLSDGEKEAR.[F]	1xPhospho [S9(100)]	7.52355e-05	0.00018442	1	1	4	Q3TY60	Q3TY60 [109-124]	Q3TY60 1xPhospho [S117(100)]	1	1851.73	100	23.03		High	Peak Found	High	High	4.738e-05	1.184e-06	2.52	49.88
FALSE	High	[K].DSVPLAPAKAQSPLLPEPLK.[N]	1xPhospho [S12(100)]	0.00774978	0.00018442	1	1	3	Q7TSJ2	Q7TSJ2 [676-695]	Q7TSJ2 1xPhospho [S687(100)]	1	2151.15	100	33.26		High	Peak Found	High	High	4.738e-05	0.0005871	1.97	107.79
FALSE	High	[R].DVAGDASESALLK.[C]	1xPhospho [S7(99.7)]	0.000134279	0.00018442	1	1	1	Q6PIC6	Q6PIC6 [436-448]	Q6PIC6 1xPhospho [S442(99.7)]	0	1355.61	100	28.34		Peak Found	Peak Found	High	High	4.738e-05	2.573e-06	3.02	81.97
FALSE	High	[R].DLGSHDNLSPPFVNSR.[I]	1xPhospho [S9(100)]	0.00435409	0.00018442	1	1	2	Q60722	Q60722 [84-99]	Q60722 1xPhospho [S92(100)]	0	1834.81	100	44.82		High	Peak Found	High	High	4.738e-05	0.0002699	2.02	86.06
FALSE	High	[R].DTTVISHSPNTSYDTALEAR.[I]	1xPhospho [S8(98.8)]	2.06525e-06	0.00018442	1	1	3	Q8VHG2	Q8VHG2 [686-705]	Q8VHG2 1xPhospho [S693(98.8)]	0	2258	100	14.23		High	High	High	High	4.738e-05	9.625e-09	5.31	75.23
FALSE	High	[R].DKKSPLIESTANMENNQPQK.[A]	1xOxidation [M13(100)]; 1xPhospho [S4(100)]	2.87628e-05	0.00018442	1	1	3	Q9DBR7	Q9DBR7 [296-315]	Q9DBR7 1xPhospho [S299(100)]	2	2368.09			No Quan Values	High	High	High	High	4.738e-05	3.258e-07	3.06
FALSE	High	[R].EALVEPASESPRPALAR.[S]	1xPhospho [S10(100)]	2.14746e-07	0.00018442	1	1	20	P70441	P70441 [266-282]	P70441 1xPhospho [S275(100)]	0	1872.92	100	26.86		High	High	High	High	4.738e-05	4.686e-10	4.3	63.87
FALSE	High	[R].DKFSPTQDRPESSTVLK.[V]	1xPhospho [S4(100)]	4.3431e-05	0.00018442	1	1	7	Q8BTI8	Q8BTI8 [1148-1164]	Q8BTI8 1xPhospho [S1151(100)]	1	2014.95	100	31.56		High	High	High	High	4.738e-05	5.682e-07	4.04	45.41
FALSE	High	[R].EAALILGVSPTANK.[G]	1xPhospho [S9(99.3)]	0.0113899	0.00018442	1	1	4	Q9CQV7	Q9CQV7 [62-75]	Q9CQV7 1xPhospho [S70(99.3)]	0	1463.75	100	18.58		High	High	High	High	4.738e-05	0.0009831	2.59	96.85
FALSE	High	[K].DYNASASTISPPSSMEEDKFSK.[S]	1xPhospho [S10(100)]	5.30858e-08	0.00018442	1	1	5	P14873	P14873 [1195-1216]	P14873 1xPhospho [S1204(100)]	1	2471.03	100	55.5		High	High	High	High	4.738e-05	7.233e-11	5.92	79.95
FALSE	High	[K].DKSPVREPIDNLTPEER.[D]	1xPhospho [S3(100)]	1.85634e-10	0.00018442	1	1	11	Q8VH51	Q8VH51 [134-150]	Q8VH51 1xPhospho [S136(100)]	2	2074.98	100	20.08		High	High	High	High	4.738e-05	3.743e-14	6.58	57.31
FALSE	High	[K].DYNASASTISPPSSMEEDKFSK.[S]	1xOxidation [M15(100)]; 1xPhospho [S10(100)]	0.000120593	0.00018442	1	1	15	P14873	P14873 [1195-1216]	P14873 1xPhospho [S1204(100)]	1	2487.03	100	39.61		High	High	High	High	4.738e-05	2.231e-06	3.7	70.78
FALSE	High	[K].DKTESVTSGPLSPEGSPSKSPSK.[K]	1xPhospho [S20(99.5)]	1.05841e-08	0.00018442	1	1	4	Q9QYB8	Q9QYB8 [681-703]	Q9QYB8 1xPhospho [S700(99.5)]	2	2382.11	100	56.81		High	Peak Found	High	High	4.738e-05	8.343e-12	7.02	37.74
FALSE	High	[K].DYVAKGEDVNRTLEGGR.[K]	1xPhospho [T12(100)]	0.000702018	0.00018442	1	1	2	P62774	P62774 [20-36]	P62774 1xPhospho [T31(100)]	2	1958.9	100	47.16		High	Peak Found	Peak Found	High	4.738e-05	2.355e-05	3.24	36.91
FALSE	High	[K].DIIRQPSEEEIIK.[L]	1xPhospho [S7(100)]	6.21476e-05	0.00018442	1	1	52	Q62048	Q62048 [110-122]	Q62048 1xPhospho [S116(100)]	1	1649.81	100	16.54		High	High	High	High	4.738e-05	9.183e-07	4.17	77.07
FALSE	High	[R].DLSPTLLDNSAAK.[Q]	1xPhospho [S3(100)]	0.00017256	0.00018442	1	1	6	Q99LJ0	Q99LJ0 [486-498]	Q99LJ0 1xPhospho [S488(100)]	0	1424.67	100	13.21		High	High	High	High	4.738e-05	3.586e-06	2.75	96.22
FALSE	High	[K].DLSLEEIQK.[K]	1xPhospho [S3(100)]	0.00175989	0.00018442	2	2	35	P54227; P55821	P54227 [44-52]; P55821 [78-86]	P54227 1xPhospho [S46(100)]; P55821 1xPhospho [S80(100)]	0	1154.53	100	33.73	Shared	High	High	High	High	4.738e-05	8.005e-05	3.37	84.07
FALSE	High	[K].DLSLEEIQKK.[L]	1xPhospho [S3(100)]	0.00112497	0.00018442	2	2	30	P54227; P55821	P54227 [44-53]; P55821 [78-87]	P54227 1xPhospho [S46(100)]; P55821 1xPhospho [S80(100)]	1	1282.63	100	39.25	Shared	High	High	High	High	4.738e-05	4.399e-05	2.8	61.95
FALSE	High	[R].DISPEEIDLK.[N]	1xPhospho [S3(100)]	0.00183493	0.00018442	1	1	3	Q62417	Q62417 [343-352]	Q62417 1xPhospho [S345(100)]	0	1238.56	100	19.91		High	High	High	High	4.738e-05	8.459e-05	2.66	92.54
FALSE	High	[R].DPFQESGLHLSPTAAEAK.[E]	1xPhospho [S11(99.5)]	4.09131e-05	0.00018442	1	1	2	Q9JHL1	Q9JHL1 [293-310]	Q9JHL1 1xPhospho [S303(99.5)]	0	1977.9	100	34.15		High	Peak Found	High	High	4.738e-05	5.255e-07	3.48	89.85
FALSE	High	[R].DLVQPDKPASPK.[F]	1xPhospho [S10(100)]	0.00248714	0.00018442	1	1	6	Q8BJ05	Q8BJ05 [506-517]	Q8BJ05 1xPhospho [S515(100)]	0	1374.67	100	64		High	High	High	High	4.738e-05	0.0001276	2.82	37.22
FALSE	High	[K].DLTNNNIPHLLSPK.[E]	1xPhospho [S12(100)]	0.000559528	0.00018442	1	1	4	Q3UTQ8	Q3UTQ8 [396-409]	Q3UTQ8 1xPhospho [S407(100)]	0	1655.82	100	19.11		High	High	High	High	4.738e-05	1.726e-05	3.06	94.53
FALSE	High	[R].DQFGSSHSLPEVQQHMR.[E]	1xOxidation [M16(100)]; 1xPhospho [S8(100)]	0.000819889	0.00018442	1	1	3	Q9QYX7	Q9QYX7 [4318-4334]	Q9QYX7 1xPhospho [S4325(100)]	0	2078.87	100	11.19		Peak Found	High	High	High	4.738e-05	2.883e-05	2.79	44.32
FALSE	High	[R].DSNAPKSPLTGYVR.[F]	1xPhospho [S7(100)]	0.00164812	0.00018442	1	1	3	Q9DC33	Q9DC33 [98-111]	Q9DC33 1xPhospho [S104(100)]	1	1584.74	100	8.29		High	High	High	High	4.738e-05	7.345e-05	2.42	56.19
FALSE	High	[K].DSFSQESSPSSPSDLAK.[L]	1xPhospho [S11(99.7)]	1.23568e-06	0.00018442	1	1	3	Q9QYX7	Q9QYX7 [1331-1347]	Q9QYX7 1xPhospho [S1341(99.7)]	0	1848.75	100	40.19		High	High	High	High	4.738e-05	4.847e-09	4.18	73.8
FALSE	High	[R].DRSPSPLRGNVVPSPLPTR.[R]	2xPhospho [S3(100); S5(100)]	0.000199152	0.00018442	1	1	7	Q9CR86	Q9CR86 [29-47]	Q9CR86 2xPhospho [S31(100); S33(100)]	2	2205.06	100	21.34		High	High	High	High	4.738e-05	4.362e-06	3.81	85.41
FALSE	High	[R].DSCSSPPSLNYGK.[A]	1xCarbamidomethyl [C3]; 1xPhospho [S5(100)]	0.000262111	0.00018442	1	1	8	A2ALU4	A2ALU4 [1161-1173]	A2ALU4 1xPhospho [S1165(100)]	0	1491.58	100	62.05		High	High	High	High	4.738e-05	6.265e-06	3.56	64.65
FALSE	High	[R].DSASPGAASGLDPLDSAR.[S]	1xPhospho [S4(100)]	4.9826e-05	0.00018442	1	1	11	O88703	O88703 [839-856]	O88703 1xPhospho [S842(100)]	0	1766.76	100	33.04		High	High	High	High	4.738e-05	6.831e-07	3.03	100.63
FALSE	High	[K].DEILPTTPISEQK.[G]	1xPhospho [T/S]	0.0145099	0.00018442	1	1	9	P62908	P62908 [215-227]		0	1550.73	100	27.02		High	High	High	High	4.738e-05	0.001368	2.78	93.54
FALSE	High	[R].DDTSRYDERPGPSPLPHR.[D]	1xPhospho [S13(100)]	0.00293887	0.00018442	1	1	8	Q62376	Q62376 [214-231]	Q62376 1xPhospho [S226(100)]	1	2174.96	100	27.8		High	High	High	High	4.738e-05	0.0001601	3.77	37.22
FALSE	High	[R].ELSAERPLNEQIAEAEADKIKK.[A]	1xPhospho [S3(100)]	4.0316e-06	0.00018442	1	1	3	P47867	P47867 [38-59]	P47867 1xPhospho [S40(100)]	2	2562.28	100	24.57		High	Peak Found	High	High	4.738e-05	2.355e-08	3.52	66.08
FALSE	High	[K].EITALAPSTMK.[I]	1xOxidation [M10(100)]; 1xPhospho [S/T]	0.0014715	0.00018442	2	6	2	P63268; P60710	P63268 [317-327]; P60710 [316-326]		0	1257.58	100	39.52	Shared	High	Peak Found	High	High	4.738e-05	6.325e-05	2.68	58.54
FALSE	High	[R].DDNLPLTEAVRPKTPPVVIK.[S]	1xPhospho [T14(100)]	0.0011317	0.00018442	1	1	7	Q9D5V6	Q9D5V6 [249-268]	Q9D5V6 1xPhospho [T262(100)]	1	2282.22	100	17.83		High	High	High	High	4.738e-05	4.446e-05	3.01	92.48
FALSE	High	[K].ELSSEPRTPPAQK.[G]	1xPhospho [T8(100)]	0.00200666	0.00018442	1	1	9	Q9QYR6	Q9QYR6 [497-509]	Q9QYR6 1xPhospho [T504(100)]	1	1519.72	100	44.17		High	High	High	High	4.738e-05	9.591e-05	3.6	20.04
FALSE	High	[K].ELFDYSPPLHK.[S]	1xPhospho [S6(100)]	0.000359693	0.00018442	1	1	16	Q8K019	Q8K019 [505-515]	Q8K019 1xPhospho [S510(100)]	0	1425.65	100	9.57		High	High	High	High	4.738e-05	9.603e-06	4.37	85.94
FALSE	High	[R].DFQEYVEPGEDFPASPQRR.[T]	1xPhospho [S15(100)]	0.000157774	0.00018442	1	1	10	Q8R1Q8	Q8R1Q8 [193-211]	Q8R1Q8 1xPhospho [S207(100)]	1	2347	100	53.76		High	High	High	High	4.738e-05	3.182e-06	3.88	93.05
FALSE	High	[R].EIHDVAGDGDSLGSPGPTR.[S]	1xPhospho [S14(100)]	8.92176e-06	0.00018442	1	1	3	Q80U49	Q80U49 [1328-1346]	Q80U49 1xPhospho [S1341(100)]	0	1959.84	100	6.4		Peak Found	High	High	High	4.738e-05	6.823e-08	5.52	55
FALSE	High	[R].EIKPSEKPVSPK.[S]	1xPhospho [S10(100)]	0.000829735	0.00018442	1	1	7	Q9ES28	Q9ES28 [219-230]	Q9ES28 1xPhospho [S228(100)]	0	1418.73	100	25.06		High	High	High	High	4.738e-05	2.933e-05	4.24	16.45
FALSE	High	[K].EMGTPLADTPTRPVTR.[H]	1xOxidation [M2(100)]; 1xPhospho [T4(100)]	0.00668085	0.00018442	1	1	4	Q9EQF6	Q9EQF6 [506-521]	Q9EQF6 1xPhospho [T509(100)]	0	1837.85	100	43.36		High	High	High	High	4.738e-05	0.0004809	2.09	46.39
FALSE	High	[K].EPVANQDPVSPSLVQGR.[I]	1xPhospho [S10(100)]	1.68571e-06	0.00018442	1	1	3	Q9ERZ4	Q9ERZ4 [223-239]	Q9ERZ4 1xPhospho [S232(100)]	0	1872.89	100	64.05		High	High	High	High	4.738e-05	7.365e-09	4.01	80.47
FALSE	High	[R].EPSLHEIGEK.[Q]	1xPhospho [S3(100)]	0.0145957	0.00018442	1	1	3	P61329	P61329 [210-219]	P61329 1xPhospho [S212(100)]	0	1218.54	100	54.77		Peak Found	Peak Found	High	High	4.738e-05	0.001377	1.69	37.65
FALSE	High	[R].EPAPLNGSAAELPATK.[E]	1xPhospho [S8(100)]; 1xAsn->Asp [N6(100)]	2.49219e-05	0.00018442	1	1	9	Q9Z0P4	Q9Z0P4 [338-353]	Q9Z0P4 1xPhospho [S345(100)]	0	1646.77	100	20.03		High	High	High	High	4.738e-05	2.689e-07	3.28	83.03
FALSE	High	[R].EQDVVPFQESPKYAAR.[R]	1xPhospho [S10(100)]	0.000160626	0.00018442	1	1	4	D3YZU1	D3YZU1 [404-419]	D3YZU1 1xPhospho [S413(100)]	1	1943.89	100	10.58		Peak Found	High	High	High	4.738e-05	3.267e-06	3.82	71.66
FALSE	High	[R].EQDVVPFQESPK.[Y]	1xPhospho [S10(100)]	0.00476063	0.00018442	1	1	2	D3YZU1	D3YZU1 [404-415]	D3YZU1 1xPhospho [S413(100)]	0	1482.65	100	34.47		Peak Found	Peak Found	High	High	4.738e-05	0.0003043	2.31	79.07
FALSE	High	[R].ENDMSPSNNVVPIHVPPTTENKPK.[V]	1xOxidation [M4(100)]; 1xPhospho [S5(98.2)]	0.00216842	0.00018442	1	1	12	P62492	P62492 [186-209]	P62492 1xPhospho [S190(98.2)]	0	2740.26	100	43.9		High	High	High	High	4.738e-05	0.0001064	2.17	66.13
FALSE	High	[R].ENDMSPSNNVVPIHVPPTTENKPK.[V]	1xPhospho [S5(100)]	0.000107657	0.00018442	1	1	3	P62492	P62492 [186-209]	P62492 1xPhospho [S190(100)]	0	2724.27	100	27.95		High	Peak Found	High	High	4.738e-05	1.911e-06	3.05	72.28
FALSE	High	[R].ENPQLDISPPCLGGSKK.[T]	1xCarbamidomethyl [C11]; 1xPhospho [S8(100)]	0.000490655	0.00018442	1	1	3	Q9D8S9	Q9D8S9 [116-132]	Q9D8S9 1xPhospho [S123(100)]	1	1919.89	100	32.45		High	High	High	High	4.738e-05	1.457e-05	2.45	78.59
FALSE	High	[K].DCSYGAVTSPTSTLESR.[D]	1xCarbamidomethyl [C2]; 1xPhospho [S9(100)]	3.03645e-07	0.00018442	1	1	5	A2A690	A2A690 [161-177]	A2A690 1xPhospho [S169(100)]	0	1910.78	100	38.44		High	High	High	High	4.738e-05	7.452e-10	4.3	85.76
FALSE	High	[K].EEAPKAEPEKSEGAAEEQPEPAPAPEQEAAAPGPAAGGEAPK.[A]	1xPhospho [S11(100)]	5.92748e-07	0.00018442	1	1	5	Q91XV3	Q91XV3 [82-123]	Q91XV3 1xPhospho [S92(100)]	2	4199.89	100	20.5		High	High	High	High	4.738e-05	1.821e-09	6.79	58.12
FALSE	High	[K].EECPRPMSISPPDFSPK.[T]	1xCarbamidomethyl [C3]; 1xOxidation [M7(100)]; 1xPhospho [S15(100)]	0.00139456	0.00018442	1	1	4	P14873	P14873 [1607-1623]	P14873 1xPhospho [S1621(100)]	0	2069.87	100	3.24		High	Peak Found	High	High	4.738e-05	5.863e-05	4.08	75.4
FALSE	High	[R].EEIIIQKEVSPEVVR.[S]	1xPhospho [S10(100)]	5.68478e-07	0.00018442	1	1	6	E9Q784	E9Q784 [189-203]	E9Q784 1xPhospho [S198(100)]	1	1847.95	100	4.95		High	High	High	High	4.738e-05	1.724e-09	5.46	76.82
FALSE	High	[K].EEVKSPVKEEVK.[A]	1xPhospho [S5(100)]	0.0130479	0.00018442	1	1	8	P19246	P19246 [884-895]	P19246 1xPhospho [S888(100)]	2	1480.73	100	28.19		High	High	Peak Found	High	4.738e-05	0.001185	3.17	16.36
FALSE	High	[K].EGDGSATTDAAPATSPKAEEPSKAGDAPSEEK.[K]	1xPhospho [T/S]	2.64166e-12	0.00018442	1	1	30	P06837	P06837 [82-113]		2	3181.37	100	29.26		High	High	High	High	4.738e-05	1.267e-16	7.29	33.94
FALSE	High	[K].EGDGSATTDAAPATSPKAEEPSK.[A]	1xPhospho [S15(100)]	3.24402e-09	0.00018442	1	1	32	P06837	P06837 [82-104]	P06837 1xPhospho [S96(100)]	1	2296.98	100	35.25		High	High	High	High	4.738e-05	1.716e-12	6.92	32.08
FALSE	High	[K].EGDGSATTDAAPATSPK.[A]	1xPhospho [S15(99.4)]	5.61728e-07	0.00018442	1	1	1	P06837	P06837 [82-98]	P06837 1xPhospho [S96(99.4)]	0	1655.68	100	35.66		High	Peak Found	Peak Found	High	4.738e-05	1.685e-09	4.42	31.05
FALSE	High	[K].EFSPSFQHR.[E]	1xPhospho [S3(100)]	0.0229417	0.00018442	1	1	1	Q9ET77	Q9ET77 [418-426]	Q9ET77 1xPhospho [S420(100)]	0	1214.5	100	43.55		Peak Found	Peak Found	High	High	4.738e-05	0.002535	2.42	41.6
FALSE	High	[K].ECGLGQRATPPPPPPPTYR.[T]	1xCarbamidomethyl [C2]; 1xPhospho [T9(100)]	1.03917e-06	0.00018442	1	1	12	Q8VD37	Q8VD37 [401-419]	Q8VD37 1xPhospho [T409(100)]	1	2171.01	100	35.28		High	High	High	High	4.738e-05	3.863e-09	5.42	58.89
FALSE	High	[R].DHSPTPSVFNSDEER.[Y]	1xPhospho [S3(100)]	0.00195936	0.00018442	1	1	3	Q9D824	Q9D824 [477-491]	Q9D824 1xPhospho [S479(100)]	0	1796.71	100	32.07		High	High	High	High	4.738e-05	9.267e-05	2.14	56.98
FALSE	High	[R].DHSPTPSVFNSDEERYR.[Y]	1xPhospho [S3(100)]	0.000573051	0.00018442	1	1	5	Q9D824	Q9D824 [477-493]	Q9D824 1xPhospho [S479(100)]	1	2115.88	100	47.86		High	Peak Found	High	High	4.738e-05	1.783e-05	2.91	53.69
FALSE	High	[R].EASRPPEEPSAPSPTLPTQFK.[Q]	1xPhospho [S13(100)]	3.57768e-06	0.00018442	1	1	4	Q8BG30	Q8BG30 [351-371]	Q8BG30 1xPhospho [S363(100)]	0	2346.1			No Quan Values	High	High	High	High	4.738e-05	2.01e-08	4.67
FALSE	High	[R].EDEISPPPPNPVVK.[G]	1xPhospho [S5(100)]	0.00211731	0.00018442	1	1	2	Q9DBC7	Q9DBC7 [79-92]	Q9DBC7 1xPhospho [S83(100)]	0	1597.75	100	27.05		High	Peak Found	High	High	4.738e-05	0.0001025	4.17	78.32
FALSE	High	[R].EDAPPEDKESESEAKLDGETASDSESR.[A]	1xPhospho [S22(99.2)]	0.00558994	0.00018442	1	1	2	Q99L43	Q99L43 [11-37]	Q99L43 1xPhospho [S32(99.2)]	2	2988.21	100	34.76		High	Peak Found	High	High	4.738e-05	0.0003775	3.37	38.88
FALSE	High	[K].EKGGRSPDEVTLTSIVPTR.[D]	1xPhospho [S6(100)]	3.80836e-05	0.00018442	1	1	5	Q99JB8	Q99JB8 [314-332]	Q99JB8 1xPhospho [S319(100)]	2	2122.05	100	22.44		High	High	High	High	4.738e-05	4.748e-07	4.19	71.55
FALSE	High	[K].EKEVDGLLTSDPMGSPVSSK.[T]	1xOxidation [M13(100)]; 1xPhospho [S15(100)]	0.00203074	0.00018442	1	1	2	Q7TQH0	Q7TQH0 [583-602]	Q7TQH0 1xPhospho [S597(100)]	1	2171.98	100	42.01		High	Peak Found	High	High	4.738e-05	9.723e-05	2.98	70.57
FALSE	High	[R].DGGEALVSPDGTVTEAPR.[T]	1xPhospho [S8(100)]	1.78946e-06	0.00018442	1	1	4	Q68FL4	Q68FL4 [102-119]	Q68FL4 1xPhospho [S109(100)]	0	1850.82	100	15.63		High	High	High	High	4.738e-05	7.965e-09	4.31	88.14
FALSE	High	[K].EKSPELPEPSVR.[M]	1xPhospho [S3(100)]	0.000236808	0.00018442	1	1	20	Q52KI8	Q52KI8 [218-229]	Q52KI8 1xPhospho [S220(100)]	1	1447.68	100	45.73		High	High	High	High	4.738e-05	5.475e-06	2.98	47.77
FALSE	High	[K].EKSPPDQSAVPNTPPSTPVK.[L]	1xPhospho [T13(100)]	8.18342e-07	0.00018442	1	1	17	Q9QYC0	Q9QYC0 [598-617]	Q9QYC0 1xPhospho [T610(100)]	1	2156.03	100	40.03		High	High	High	High	4.738e-05	2.796e-09	6.06	50.77
FALSE	High	[R].DFTPVCTTELGR.[A]	1xCarbamidomethyl [C6]; 1xPhospho [T3(100)]	0.00127517	0.00018442	1	1	6	O08709	O08709 [42-53]	O08709 1xPhospho [T44(100)]	0	1475.62			No Quan Values	High	High	High	High	4.738e-05	5.205e-05	2.12
FALSE	High	[K].EHYPVSSPSSPSPPAQPGGVSR.[N]	1xPhospho [S12(100)]	3.28015e-05	0.00018442	1	1	3	Q99NH0	Q99NH0 [2032-2053]	Q99NH0 1xPhospho [S2043(100)]	0	2300.03	100	18.88		High	High	High	High	4.738e-05	3.912e-07	3.73	56.46
FALSE	High	[R].DGKYDLDFKSPADPSR.[Y]	1xPhospho [S10(100)]	4.72599e-09	0.00018442	1	1	14	P17183	P17183 [254-269]	P17183 1xPhospho [S263(100)]	2	1890.83	100	40.91		High	High	High	High	4.738e-05	2.843e-12	6.34	63.32
FALSE	High	[R].EGITPWASFKK.[M]	1xPhospho [S8(100)]	0.0101789	0.00018442	1	1	3	Q9WTQ5	Q9WTQ5 [591-601]	Q9WTQ5 1xPhospho [S598(100)]	1	1343.64	100	6.08		High	High	High	High	4.738e-05	0.0008482	2.84	75.43
FALSE	High	[R].EHSPSESEKEVVIADPR.[G]	1xPhospho [S3(100)]	0.000880772	0.00018442	1	1	2	B1AY10	B1AY10 [145-161]	B1AY10 1xPhospho [S147(100)]	1	1988.9	100	22.94		High	High	Peak Found	High	4.738e-05	3.188e-05	3.8	40
FALSE	High	[R].EGSPLKEESLAR.[E]	1xPhospho [S3(100)]	0.000854873	0.00018442	1	1	9	Q5EBJ4	Q5EBJ4 [209-220]	Q5EBJ4 1xPhospho [S211(100)]	1	1395.65	100	48.13		High	High	High	High	4.738e-05	3.064e-05	2.99	37.75
FALSE	High	[R].EHLLSPPRSPALPPDPTTR.[A]	1xPhospho [S5(100)]	0.00549111	0.00018442	1	1	6	Q8C3Q5	Q8C3Q5 [447-465]	Q8C3Q5 1xPhospho [S451(100)]	1	2161.08	100	1.74		High	High	High	High	4.738e-05	0.0003691	1.99	76.89
FALSE	High	[R].EHALLAYTLGVK.[Q]	1xPhospho [Y/T]	0.00478904	0.00018442	1	2	2	P10126	P10126 [135-146]		0	1394.71	100	36.55		Peak Found	High	Peak Found	High	4.738e-05	0.0003067	1.9	84.25
FALSE	High	[K].EGVLYVGSKTK.[E]	1xPhospho [S/T/Y]	0.00688222	0.00018442	1	1	2	O55042	O55042 [35-45]		1	1260.62	100	34.35		High	Peak Found	High	High	4.738e-05	0.0004986	2.76	36.31
FALSE	High	[R].KHSPGEITGPGGHFMTSDSSLTK.[S]	1xOxidation [M15(100)]; 1xPhospho [S3(100)]	8.06387e-08	0.00018442	1	1	15	Q9QYR6	Q9QYR6 [1287-1309]	Q9QYR6 1xPhospho [S1289(100)]	1	2467.1	100	37.45		High	High	High	High	4.738e-05	1.258e-10	5.43	36.74
FALSE	High	[R].AFSFPVSPERGR.[L]	1xPhospho [S7(100)]	0.00467641	0.00018442	1	1	3	Q0PHV7	Q0PHV7 [4-15]	Q0PHV7 1xPhospho [S10(100)]	1	1429.66	100	21.75		High	High	High	High	4.738e-05	0.0002977	2.49	70.5
FALSE	High	[R].AFSFPVSPER.[G]	1xPhospho [S7(100)]	0.00306405	0.00018442	1	1	10	Q0PHV7	Q0PHV7 [4-13]	Q0PHV7 1xPhospho [S10(100)]	0	1216.54	100	15.97		High	High	High	High	4.738e-05	0.0001687	2.86	90.55
FALSE	High	[K].KQDDSPPRPIIGPALPPGFIK.[S]	1xPhospho [S5(100)]	0.00558994	0.00018442	1	1	3	Q69ZC8	Q69ZC8 [100-120]	Q69ZC8 1xPhospho [S104(100)]	1	2323.22	100	26.68		High	Peak Found	High	High	4.738e-05	0.0003789	3.44	97.16
FALSE	High	[R].AFSDPFVEAEK.[S]	1xPhospho [S3(100)]	0.0211369	0.00018442	1	1	3	Q61316	Q61316 [74-84]	Q61316 1xPhospho [S76(100)]	0	1319.56	100	20.3		High	High	High	High	4.738e-05	0.002271	1.89	96.09
FALSE	High	[R].KRSFGNPFEGSR.[R]	1xPhospho [S3(100)]	0.00281879	0.00018442	1	1	3	Q8C078	Q8C078 [493-504]	Q8C078 1xPhospho [S495(100)]	2	1461.66	100	18.17		High	High	High	High	4.738e-05	0.0001512	3.21	29.5
FALSE	High	[K].AFRSSLYEGLEKPESR.[T]	1xPhospho [S/Y]	0.00430256	0.00018442	1	1	2	Q9R0K7	Q9R0K7 [1101-1116]		1	1948.92	100	71.97		High	Peak Found	Peak Found	High	4.738e-05	0.0002655	2.27	55.7
FALSE	High	[R].KQSEVEADLGYPGGK.[A]	1xPhospho [S3(100)]	7.26205e-07	0.00018442	1	1	5	Q8BPN8	Q8BPN8 [2634-2648]	Q8BPN8 1xPhospho [S2636(100)]	1	1657.75	100	60.64		High	Peak Found	High	High	4.738e-05	2.391e-09	4.82	48.69
FALSE	High	[R].KRSFGNPFEPQAR.[R]	1xPhospho [S3(100)]	0.00071045	0.00018442	1	1	7	Q8VBY2	Q8VBY2 [456-468]	Q8VBY2 1xPhospho [S458(100)]	2	1613.76	100	25.55		High	High	High	High	4.738e-05	2.387e-05	1.58	37.41
FALSE	High	[K].KMPLDLSPLATPIIR.[S]	1xOxidation [M2(100)]; 1xPhospho [S7(100)]	0.000274936	0.00018442	1	1	5	P16951	P16951 [88-102]	P16951 1xPhospho [S94(100)]	1	1760.94	100	14		High	High	High	High	4.738e-05	6.67e-06	3.12	111.26
FALSE	High	[K].AFSIQGAPSDSGPLR.[I]	1xPhospho [S11(100)]	4.35709e-06	0.00018442	1	1	21	Q7TQF7	Q7TQF7 [242-256]	Q7TQF7 1xPhospho [S252(100)]	0	1582.73	100	19.56		High	High	High	High	4.738e-05	2.626e-08	4.57	88.03
FALSE	High	[K].AGAGSATLSMAYAGAR.[F]	1xOxidation [M10(100)]; 1xPhospho [S5(100)]	2.77503e-05	0.00018442	1	1	3	P08249	P08249 [242-257]	P08249 1xPhospho [S246(100)]	0	1550.67	100	21.5		High	High	High	High	4.738e-05	3.108e-07	3.77	58.52
FALSE	High	[K].KPGNNEGSGAPSPLSK.[S]	1xPhospho [S12(100)]	4.64007e-07	0.00018442	1	1	8	Q61548	Q61548 [289-304]	Q61548 1xPhospho [S300(100)]	0	1619.74	100	37.82		High	High	High	High	4.738e-05	1.312e-09	4.09	17.45
FALSE	High	[K].KTSFDENDSEELEDKDSK.[S]	1xPhospho [S9(100)]	4.11582e-05	0.00018442	1	1	3	Q05D44	Q05D44 [106-123]	Q05D44 1xPhospho [S114(100)]	2	2195.89	100	57.92		Peak Found	High	High	High	4.738e-05	5.286e-07	3.36	30.21
FALSE	High	[K].KTVFAGAVPVLPASPPPK.[D]	1xPhospho [S14(100)]	0.00453932	0.00018442	1	1	3	Q60902	Q60902 [216-233]	Q60902 1xPhospho [S229(100)]	1	1856.01	100	13.96		High	High	High	High	4.738e-05	0.0002858	1.71	88.32
FALSE	High	[K].KTVFAGAVPVLPASPPPKDSLR.[S]	1xPhospho [S14(100)]	1.44789e-07	0.00018442	1	1	8	Q60902	Q60902 [216-237]	Q60902 1xPhospho [S229(100)]	2	2327.25	100	32.64		High	High	High	High	4.738e-05	2.767e-10	5.04	83.25
FALSE	High	[R].AEEQLPPLLSPPSPSTPHSR.[R]	1xPhospho [S13(98.7)]	1.67031e-05	0.00018442	1	1	4	P97434	P97434 [280-299]	P97434 1xPhospho [S292(98.7)]	0	2220.07	100	19.86		High	High	High	High	4.738e-05	1.586e-07	3.59	90.87
FALSE	High	[K].AEEDEILNRSPR.[N]	1xPhospho [S10(100)]	0.00453932	0.00018442	1	1	4	P35564	P35564 [573-584]	P35564 1xPhospho [S582(100)]	1	1508.67	100	2.7		High	High	High	High	4.738e-05	0.0002866	1.89	40.86
FALSE	High	[K].KVLSPTAAKPSPFEGK.[T]	1xPhospho [S4(100)]	0.000499523	0.00018442	1	1	3	Q80W00	Q80W00 [310-325]	Q80W00 1xPhospho [S313(100)]	1	1736.9	100	23.77		High	High	High	High	4.738e-05	1.493e-05	3.19	40.48
FALSE	High	[K].AEDGAAPSPSSETPK.[K]	1xPhospho [S8(100)]	3.6743e-05	0.00018442	1	1	4	P26645	P26645 [131-145]	P26645 1xPhospho [S138(100)]	0	1523.63	100	49.2		High	High	High	High	4.738e-05	4.535e-07	3.73	31.82
FALSE	High	[K].KSASQESTLSDDSTPPSSSPK.[I]	1xPhospho [S10(100)]	8.55646e-06	0.00018442	1	1	5	Q8K070	Q8K070 [270-290]	Q8K070 1xPhospho [S279(100)]	1	2215.96	100	55.71		High	Peak Found	High	High	4.738e-05	6.441e-08	4.06	25.04
FALSE	High	[K].AFLAELEQNSPK.[I]	1xPhospho [S10(100)]	6.63674e-05	0.00018442	1	1	3	Q9QXZ0	Q9QXZ0 [4474-4485]	Q9QXZ0 1xPhospho [S4483(100)]	0	1426.66	100	25.76		High	High	High	High	4.738e-05	1.001e-06	3.96	87.24
FALSE	High	[R].AFHAALRNSPINTK.[N]	1xPhospho [S9(100)]	0.0233476	0.00018442	1	1	5	Q9D898	Q9D898 [56-69]	Q9D898 1xPhospho [S64(100)]	1	1619.81	100	11.1		High	High	High	High	4.738e-05	0.002607	3.01	25.45
FALSE	High	[K].AFGSGIDIKPGTPPIGGR.[S]	1xPhospho [T12(100)]	3.2711e-06	0.00018442	1	1	3	Q3TLH4	Q3TLH4 [2614-2631]	Q3TLH4 1xPhospho [T2625(100)]	0	1819.91	100	42.3		High	High	High	High	4.738e-05	1.779e-08	3.73	83.07
FALSE	High	[K].KSESEVEEAAAIIAQRPDNPR.[E]	1xPhospho [S4(100)]	0.000673286	0.00018442	1	1	2	Q9QXS6	Q9QXS6 [271-291]	Q9QXS6 1xPhospho [S274(100)]	1	2390.13	100	18.75		High	Peak Found	High	High	4.738e-05	2.223e-05	3.24	75.83
FALSE	High	[K].AETSESSGSAPAVPEASASPK.[Q]	1xPhospho [S19(100)]	3.51566e-08	0.00018442	1	1	5	Q9Z2D6	Q9Z2D6 [62-82]	Q9Z2D6 1xPhospho [S80(100)]	0	2039.88	100	53.15		High	High	High	High	4.738e-05	4.167e-11	5.25	49.91
FALSE	High	[K].KSHSSPSLNPDASPVTAK.[V]	1xPhospho [S/T]	1.13656e-06	0.00018442	1	1	21	Q2PFD7	Q2PFD7 [997-1014]		1	1902.9	100	27.49		High	High	High	High	4.738e-05	4.342e-09	6.54	26.36
FALSE	High	[K].KSHSSPSLNPDASPVTAK.[V]	2xPhospho [S2(99.7); S/T]	0.000245446	0.00018442	1	1	5	Q2PFD7	Q2PFD7 [997-1014]	Q2PFD7 2xPhospho [S998(99.7); S/T]	1	1982.86	100	74.77		High	High	High	High	4.738e-05	5.751e-06	3.92	37.64
FALSE	High	[R].KSSFSNSADDIK.[S]	1xPhospho [S3(100)]	2.00449e-06	0.00018442	1	1	3	Q61686	Q61686 [91-102]	Q61686 1xPhospho [S93(100)]	1	1378.59	100	42.37		High	High	High	High	4.738e-05	9.277e-09	4.13	20.51
FALSE	High	[K].AEPEKSEGAAEEQPEPAPAPEQEAAAPGPAAGGEAPK.[A]	1xPhospho [S6(100)]	6.39379e-12	0.00018442	1	1	3	Q91XV3	Q91XV3 [87-123]	Q91XV3 1xPhospho [S92(100)]	1	3645.62	100	31.06		High	High	High	High	4.738e-05	4.122e-16	8.83	62.15
FALSE	High	[R].KSPSGPVKSPPLSPVGTTPVK.[L]	1xPhospho [S9(100)]	2.37695e-07	0.00018442	1	1	8	Q922M7	Q922M7 [181-201]	Q922M7 1xPhospho [S189(100)]	2	2140.14	100	40.25		High	High	High	High	4.738e-05	5.334e-10	3.87	49.83
FALSE	High	[R].AEPHSEDDSRDASPPEPASPTIGLDKK.[T]	1xPhospho [S/T]	8.30473e-06	0.00018442	1	1	10	Q8K070	Q8K070 [161-187]		2	2926.31	100	39.74		High	High	High	High	4.738e-05	6.204e-08	4.82	47.28
FALSE	High	[R].AESPETSAVESTQSTPQK.[G]	1xPhospho [S3(100)]	7.50293e-06	0.00018442	1	1	2	Q4VA53	Q4VA53 [1354-1371]	Q4VA53 1xPhospho [S1356(100)]	0	1956.84	100	35.52		High	Peak Found	High	High	4.738e-05	5.426e-08	3.7	40.87
FALSE	High	[R].KKSPNELVDDLFK.[G]	1xPhospho [S3(100)]	9.93863e-08	0.00018442	1	1	19	Q9CZ44	Q9CZ44 [112-124]	Q9CZ44 1xPhospho [S114(100)]	2	1612.8	100	21.47		High	High	High	High	4.738e-05	1.673e-10	5.39	73.54
FALSE	High	[R].KLEESASFESLSPSSRPDSPTR.[S]	1xPhospho [S19(100)]	1.30392e-06	0.00018442	1	1	4	Q61315	Q61315 [2455-2476]	Q61315 1xPhospho [S2473(100)]	1	2487.14	100	25.47		High	High	High	High	4.738e-05	5.209e-09	5.61	59.23
FALSE	High	[R].KGSDGASPPASPSIIPR.[L]	1xPhospho [S]	3.65242e-05	0.00018442	1	1	4	Q66L42	Q66L42 [496-512]		1	1716.83	100	44.16		High	Peak Found	High	High	4.738e-05	4.502e-07	3.23	60.37
FALSE	High	[R].KGSPCAEEELPSAATAAATAR.[Y]	1xCarbamidomethyl [C5]; 1xPhospho [S3(100)]	8.37741e-05	0.00018442	1	1	2	O54839	O54839 [115-135]	O54839 1xPhospho [S117(100)]	1	2167.97	100	18.42		High	Peak Found	High	High	4.738e-05	1.364e-06	3.19	61.58
FALSE	High	[K].KGSPVSEIGWETPPPESPR.[L]	1xPhospho [T12(100)]	0.000255924	0.00018442	1	1	6	Q99L88	Q99L88 [202-220]	Q99L88 1xPhospho [T213(100)]	1	2129.99	100	34.51		High	High	High	High	4.738e-05	6.076e-06	3.49	75.09
FALSE	High	[K].KGTSPGSELPPPK.[T]	1xPhospho [S4(99.7)]	0.000402906	0.00018442	1	1	23	Q7TSC1	Q7TSC1 [375-387]	Q7TSC1 1xPhospho [S378(99.7)]	1	1374.67	100	22.19		High	High	High	High	4.738e-05	1.117e-05	3.28	23.17
FALSE	High	[K].KKDLSLEEIQK.[K]	1xPhospho [S5(100)]	3.64236e-06	0.00018442	2	2	10	P54227; P55821	P54227 [42-52]; P55821 [76-86]	P54227 1xPhospho [S46(100)]; P55821 1xPhospho [S80(100)]	2	1410.72	100	44.05	Shared	High	High	High	High	4.738e-05	2.063e-08	4.76	29.23
FALSE	High	[R].KHSPGEITGPGGHFMTSDSSLTK.[S]	1xPhospho [S3(100)]	1.63682e-08	0.00018442	1	1	5	Q9QYR6	Q9QYR6 [1287-1309]	Q9QYR6 1xPhospho [S1289(100)]	1	2451.1	100	29.74		High	High	High	High	4.738e-05	1.498e-11	5.67	47.82
FALSE	High	[K].KLEKEEEEGISQESSEEEQ.[-]	1xPhospho [S]	1.87102e-05	0.00018442	1	1	6	P17095	P17095 [89-107]		2	2316.96	100	18.1		High	High	High	High	4.738e-05	1.84e-07	6.13	30.7
FALSE	High	[K].AKYPSLGQKPGGSDFLMK.[R]	1xOxidation [M17(100)]; 1xPhospho [S5(100)]	0.00793591	0.00018442	1	1	4	P60840	P60840 [39-56]	P60840 1xPhospho [S43(100)]	1	2019.96	100	58.29		High	High	High	High	4.738e-05	0.0006069	2.57	58.18
FALSE	High	[R].KLSGDQITLPTTVDYSSVPK.[Q]	1xPhospho [S3(100)]	0.000169496	0.00018442	1	1	4	Q9D0V7	Q9D0V7 [34-53]	Q9D0V7 1xPhospho [S36(100)]	1	2229.11	100	46.46		High	High	High	High	4.738e-05	3.519e-06	4.02	94.81
FALSE	High	[R].KISGTTALQEALK.[E]	1xPhospho [S3(100)]	1.47816e-06	0.00018442	2	2	5	Q922J3; Q9Z0H8	Q922J3 [345-357]; Q9Z0H8 [351-363]	Q922J3 1xPhospho [S347(100)]; Q9Z0H8 1xPhospho [S353(100)]	1	1439.75	100	14.27	Shared	High	High	High	High	4.738e-05	6.177e-09	3.77	63.17
FALSE	High	[R].KISGTTALQEALKEK.[Q]	1xPhospho [S3(99.1)]	8.48199e-07	0.00018442	2	2	5	Q922J3; Q9Z0H8	Q922J3 [345-359]; Q9Z0H8 [351-365]	Q922J3 1xPhospho [S347(99.1)]; Q9Z0H8 1xPhospho [S353(99.1)]	2	1696.89	100	73.43	Shared	High	High	High	High	4.738e-05	2.944e-09	4.77	55.02
FALSE	High	[K].KISLEDIQAFEK.[T]	1xPhospho [S3(100)]	0.000727619	0.00018442	1	1	2	Q91WN1	Q91WN1 [107-118]	Q91WN1 1xPhospho [S109(100)]	1	1500.73	100	23.53		High	Peak Found	High	High	4.738e-05	2.462e-05	2.37	86.86
FALSE	High	[R].KLSLPTDLKPDLDVK.[D]	1xPhospho [S3(100)]	4.33114e-06	0.00018442	1	1	5	Q8K400	Q8K400 [758-772]	Q8K400 1xPhospho [S760(100)]	1	1761.94	100	17.26		High	High	High	High	4.738e-05	2.6e-08	4.42	85.7
FALSE	High	[K].AGPTSLPLGK.[L]	1xPhospho [S5(99.6)]	0.00459367	0.00018442	1	1	3	Q80YN3	Q80YN3 [410-419]	Q80YN3 1xPhospho [S414(99.6)]	0	1020.51	100	39.03		High	High	High	High	4.738e-05	0.0002906	2.72	69
FALSE	High	[K].AGPLGGSSYEEEEEEEGGGGGERK.[V]	1xPhospho [S8(98.5)]	0.000188731	0.00018442	1	1	3	Q9JKF6	Q9JKF6 [427-450]	Q9JKF6 1xPhospho [S434(98.5)]	1	2489.99	100	30.64		Peak Found	High	High	High	4.738e-05	4.059e-06	3.27	46.69
FALSE	High	[K].AGIPQHHPPMAQNLQYPDDSDDEKK.[A]	1xPhospho [S20(100)]	0.000473389	0.00018442	1	1	3	Q9JKF6	Q9JKF6 [402-426]	Q9JKF6 1xPhospho [S421(100)]	1	2911.27	100	52.87		High	High	High	High	4.738e-05	1.382e-05	4.88	46.79
FALSE	High	[R].KLSSAMSAAK.[A]	1xPhospho [S3(100)]	0.000357552	0.00018442	1	1	4	P14152	P14152 [239-248]	P14152 1xPhospho [S241(100)]	1	1073.51	100	55.44		High	High	High	High	4.738e-05	9.546e-06	3.51	16.99
FALSE	High	[R].KLSSAMSAAK.[A]	1xOxidation [M6(100)]; 1xPhospho [S3(100)]	0.000963268	0.00018442	1	1	12	P14152	P14152 [239-248]	P14152 1xPhospho [S241(100)]	1	1089.5	100	91.53		High	High	High	High	4.738e-05	3.59e-05	3.39	13.07
FALSE	High	[R].AGKSGTSTPTTPGSTAITPGTPPSYSSR.[T]	1xPhospho [S/T/Y]	9.673e-07	0.00018442	1	1	5	P20357	P20357 [1589-1616]		1	2744.28	100	24.68		High	High	High	High	4.738e-05	3.503e-09	4.66	61.03
FALSE	High	[R].AGGGRPSSPSPSVVSEKEKEELER.[L]	1xPhospho [S15(100)]	0.000536626	0.00018442	1	1	6	Q80TJ1	Q80TJ1 [82-105]	Q80TJ1 1xPhospho [S96(100)]	2	2592.23	100	14.53		High	High	High	High	4.738e-05	1.637e-05	5.53	32.15
FALSE	High	[R].KISVVSATK.[G]	1xPhospho [S/T]	0.00405391	0.00018442	1	1	9	Q9JIX8	Q9JIX8 [823-831]		1	1012.54	100	52.76		High	High	High	High	4.738e-05	0.0002447	2.29	19.77
FALSE	High	[R].KLSVGAYVSSVR.[V]	1xPhospho [S3(100)]	0.00197108	0.00018442	1	1	3	Q6NZC7	Q6NZC7 [746-757]	Q6NZC7 1xPhospho [S748(100)]	1	1345.69	100	14.39		High	High	High	High	4.738e-05	9.343e-05	2.85	65.45
FALSE	High	[K].AKTDHGAEIVYKSPVVSGDTSPR.[H]	1xPhospho [T/S/Y]	5.10973e-11	0.00018442	1	1	40	P10637	P10637 [676-698]		2	2494.2	100	17.01		High	High	High	High	4.738e-05	6.626e-15	7.43	37.63
FALSE	High	[K].AKTDHGAEIVYKSPVVSGDTSPR.[H]	2xPhospho [S13(100); T/S/Y]	1.97521e-07	0.00018442	1	1	20	P10637	P10637 [676-698]	P10637 2xPhospho [S688(100); T/S/Y]	2	2574.16	100	54.23		High	High	High	High	4.738e-05	4.163e-10	6	46.37
FALSE	High	[K].KLQLERPVSPEAQADLQR.[N]	1xPhospho [S9(100)]	0.00970795	0.00018442	1	1	3	A2A7S8	A2A7S8 [901-918]	A2A7S8 1xPhospho [S909(100)]	1	2158.1	100	34.71		High	High	High	High	4.738e-05	0.0007947	2.79	55.34
FALSE	High	[R].AGSISTLDSLDFAR.[Y]	1xPhospho [S3(100)]	0.00158071	0.00018442	1	1	3	Q148V7	Q148V7 [178-191]	Q148V7 1xPhospho [S180(100)]	0	1532.7	100	55.77		High	Peak Found	High	High	4.738e-05	6.935e-05	2.6	115.12
FALSE	High	[K].KLIGTAVPQRTSPTGPK.[N]	1xPhospho [T/S]	0.00087553	0.00018442	1	1	40	Q6PER3	Q6PER3 [151-167]		2	1830.98	100	34.34		High	High	High	High	4.738e-05	3.151e-05	3.33	30.56
FALSE	High	[K].KVPLPGPGSPEVK.[R]	1xPhospho [S9(100)]	0.000182088	0.00018442	1	1	14	Q6P9K8	Q6P9K8 [1251-1263]	Q6P9K8 1xPhospho [S1259(100)]	1	1384.72	100	17.36		High	High	High	High	4.738e-05	3.87e-06	3.55	51.7
FALSE	High	[K].LDKSQIHDIVLVGGSTR.[I]	1xPhospho [S4(100)]	0.000118452	0.00018442	1	1	3	P63017	P63017 [326-342]	P63017 1xPhospho [S329(100)]	1	1917.98	100	21.92		High	High	High	High	4.738e-05	2.177e-06	3.53	72.35
FALSE	High	[R].LDNVSHTPSSYIETLPK.[A]	1xPhospho [T14(100)]	4.83817e-07	0.00018442	1	1	15	Q78ZA7	Q78ZA7 [45-61]	Q78ZA7 1xPhospho [T58(100)]	0	1980.93	100	23.15		High	High	High	High	4.738e-05	1.383e-09	6.31	82.21
FALSE	High	[R].IDISPSTFRK.[H]	1xPhospho [S4(100)]	0.0166149	0.00018442	1	1	4	Q569Z6	Q569Z6 [676-685]	Q569Z6 1xPhospho [S679(100)]	1	1243.61	100	14.68		High	Peak Found	High	High	4.738e-05	0.001633	1.97	62.19
FALSE	High	[R].IDISPSTFR.[K]	1xPhospho [S4(100)]	0.00994065	0.00018442	1	1	14	Q569Z6	Q569Z6 [676-684]	Q569Z6 1xPhospho [S679(100)]	0	1115.51	100	29.05		High	High	High	High	4.738e-05	0.0008195	2.29	86.03
FALSE	High	[R].IDISPSALR.[K]	1xPhospho [S4(100)]	0.00435409	0.00018442	1	1	14	Q8K019	Q8K019 [653-661]	Q8K019 1xPhospho [S656(100)]	0	1051.52	100	32.29		High	High	High	High	4.738e-05	0.0002695	2.54	83.03
FALSE	High	[R].IDISPSALRK.[H]	1xPhospho [S4(100)]	0.0127434	0.00018442	1	1	2	Q8K019	Q8K019 [653-662]	Q8K019 1xPhospho [S656(100)]	1	1179.61	100	14.54		High	Peak Found	High	High	4.738e-05	0.001149	2.18	59.41
FALSE	High	[K].AALEQPCEGSLTRPKK.[A]	1xCarbamidomethyl [C7]; 1xPhospho [S/T]	0.00417639	0.00018442	1	1	4	P84086	P84086 [84-99]		1	1864.9	100	44.15		High	High	High	High	4.738e-05	0.000255	3.84	26.86
FALSE	High	[R].ICSFEEAKGLDR.[I]	1xCarbamidomethyl [C2]; 1xPhospho [S3(100)]	0.00278539	0.00018442	1	1	3	P48453	P48453 [477-488]	P48453 1xPhospho [S479(100)]	1	1504.65	100	8.08		High	High	High	High	4.738e-05	0.0001481	2.69	53.62
FALSE	High	[K].AALEQPCEGSLTRPK.[K]	1xCarbamidomethyl [C7]; 1xPhospho [S10(99.6)]	0.000179926	0.00018442	1	1	3	P84086	P84086 [84-98]	P84086 1xPhospho [S93(99.6)]	0	1736.8	100	36.79		High	High	High	High	4.738e-05	3.806e-06	4.14	42.56
FALSE	High	[R].AALAVGSPGPVGGSFAREPSPTHR.[G]	1xPhospho [S20(99.1)]	0.00549111	0.00018442	1	1	2	Q4ACU6	Q4ACU6 [966-989]	Q4ACU6 1xPhospho [S985(99.1)]	1	2398.17	100	34.9		Peak Found	High	High	High	4.738e-05	0.000369	3.32	63.81
FALSE	High	[K].AAFSKDESKEPIVEVR.[T]	1xPhospho [S8(100)]	9.1922e-06	0.00018442	1	1	41	P13595	P13595 [767-782]	P13595 1xPhospho [S774(100)]	2	1884.91	100	31.36		High	High	High	High	4.738e-05	7.085e-08	5.19	45.18
FALSE	High	[R].LDERPSSPIPLLPPPK.[K]	1xPhospho [S]	0.00676069	0.00018442	1	1	6	E9PYH6	E9PYH6 [1154-1169]		0	1835.97	100	7.84		High	High	High	High	4.738e-05	0.0004877	2.92	89.34
FALSE	High	[K].AAGARPLTSPESLSR.[D]	1xPhospho [S9(98.9)]	3.5662e-05	0.00018442	1	1	5	Q9Z1R2	Q9Z1R2 [1095-1109]	Q9Z1R2 1xPhospho [S1103(98.9)]	0	1592.78	100	30.92		High	High	High	High	4.738e-05	4.374e-07	3.22	42.35
FALSE	High	[K].AAGISLIVPGKSPTR.[K]	1xPhospho [S/T]	2.23817e-05	0.00018442	1	1	4	A2ALS5	A2ALS5 [473-487]		1	1546.84	100	24.1		High	High	High	High	4.738e-05	2.33e-07	4.58	72.91
FALSE	High	[K].LDDGHLNNSLGSPVQADVYFPR.[L]	1xPhospho [S12(100)]	8.52885e-05	0.00018442	1	1	6	Q8VED9	Q8VED9 [14-35]	Q8VED9 1xPhospho [S25(100)]	0	2494.14	100	62.27		High	Peak Found	High	High	4.738e-05	1.4e-06	4.13	106.93
FALSE	High	[K].LDQPVSAPPSPR.[D]	1xPhospho [S10(100)]	0.000202752	0.00018442	1	1	14	D3YZP9	D3YZP9 [228-239]	D3YZP9 1xPhospho [S237(100)]	0	1343.64	100	41.33		High	High	High	High	4.738e-05	4.452e-06	3.47	54.92
FALSE	High	[K].AAAAPTPPAR.[G]	1xPhospho [T6(100)]	0.0138412	0.00018442	1	1	4	Q80WV7	Q80WV7 [347-356]	Q80WV7 1xPhospho [T352(100)]	0	1002.48	100	22.96		High	High	High	High	4.738e-05	0.001281	1.54	25.02
FALSE	High	[R].AAACPSSPHKIPLSR.[G]	1xCarbamidomethyl [C4]; 1xPhospho [S7(99.3)]	0.00533026	0.00018442	1	1	3	Q812A2	Q812A2 [889-903]	Q812A2 1xPhospho [S895(99.3)]	1	1671.8	100	12.29		High	High	High	High	4.738e-05	0.0003559	2.97	23.84
FALSE	High	[K].LDSPSRSPSKVEVTEK.[M]	1xPhospho [S/T]	0.000963268	0.00018442	1	1	3	Q80X80	Q80X80 [462-477]		2	1838.89	100	31.33		High	Peak Found	High	High	4.738e-05	3.596e-05	3.95	22.31
FALSE	High	[K].LDSRAEACFVNCVER.[F]	2xCarbamidomethyl [C8; C12]; 1xPhospho [S3(100)]	0.000121316	0.00018442	1	1	2	Q9WVA2	Q9WVA2 [55-69]	Q9WVA2 1xPhospho [S57(100)]	1	1905.8	100	32.06		High	Peak Found	High	High	4.738e-05	2.25e-06	3.61	73.13
FALSE	High	[K].IDYIAGLDSR.[G]	1xPhospho [S9(100)]	0.00123768	0.00018442	1	1	3	P08030	P08030 [58-67]	P08030 1xPhospho [S66(100)]	0	1202.55	100	22.34		High	High	High	High	4.738e-05	5.009e-05	2.75	89.62
FALSE	High	[K].LEEPPELNRQSPNPR.[R]	1xPhospho [S11(100)]	0.00368551	0.00018442	1	1	11	E9Q1P8	E9Q1P8 [159-173]	E9Q1P8 1xPhospho [S169(100)]	1	1855.87	100	35.45		High	High	High	High	4.738e-05	0.0002166	2.7	47.16
FALSE	High	[R].AAASVVSGPPVASDCASPGDSAR.[Q]	1xCarbamidomethyl [C15]; 1xPhospho [S17(100)]	4.7543e-09	0.00018442	1	1	6	Q6P9K8	Q6P9K8 [1347-1369]	Q6P9K8 1xPhospho [S1363(100)]	0	2208.96	100	6.07		High	High	High	High	4.738e-05	2.87e-12	7.68	71.11
FALSE	High	[R].ADALQAGASQFETSAAK.[L]	1xPhospho [S9(100)]	1.254e-05	0.00018442	1	2	4	P63024	P63024 [54-70]	P63024 1xPhospho [S62(100)]	0	1745.77	100	25.26		High	Peak Found	High	High	4.738e-05	1.081e-07	3.58	73.04
FALSE	High	[K].LAAGAESPQPASGNSPSEDDRSK.[S]	1xPhospho [S15(99.5)]	9.17072e-09	0.00018442	1	1	3	P16054	P16054 [323-345]	P16054 1xPhospho [S337(99.5)]	1	2351.01	100	36.46		High	High	High	High	4.738e-05	6.888e-12	7.36	27.85
FALSE	High	[R].IAATILTSPDLR.[K]	1xPhospho [S8(99.7)]	0.000432834	0.00018442	1	1	7	P05202	P05202 [326-337]	P05202 1xPhospho [S333(99.7)]	0	1350.7	100	27.59		High	High	High	High	4.738e-05	1.227e-05	3.64	96.29
FALSE	High	[K].LADVSAPSGGPPPPHSPYSGPPSRGSPVR.[Q]	1xPhospho [S/Y]	8.60772e-06	0.00018442	1	1	6	Q9QWI6	Q9QWI6 [544-572]		1	2903.38	100	49.53		High	High	High	High	4.738e-05	6.505e-08	5.1	57.18
FALSE	High	[K].ACKVDSPTVTTTLK.[N]	1xCarbamidomethyl [C2]; 1xPhospho [S6(100)]	4.2289e-06	0.00018442	1	1	4	O88447	O88447 [454-467]	O88447 1xPhospho [S459(100)]	1	1600.77	100	49.1		High	High	High	High	4.738e-05	2.509e-08	4.07	39
FALSE	High	[R].ADPTVQLAPSPPKSPK.[V]	1xPhospho [S10(100)]	0.00254716	0.00018442	1	1	4	Q9QYX7	Q9QYX7 [3536-3551]	Q9QYX7 1xPhospho [S3545(100)]	1	1712.86	100	10.82		High	Peak Found	High	High	4.738e-05	0.0001315	3.09	59.93
FALSE	High	[K].KVPLPGPGSPEVKR.[A]	1xPhospho [S9(100)]	2.06525e-06	0.00018442	1	1	18	Q6P9K8	Q6P9K8 [1251-1264]	Q6P9K8 1xPhospho [S1259(100)]	2	1540.82	100	11.18		High	High	High	High	4.738e-05	9.654e-09	4.54	35.14
FALSE	High	[R].KVQVAPLQGSPPLSHDDR.[G]	1xPhospho [S10(100)]	2.39222e-09	0.00018442	1	1	10	Q9Z0U1	Q9Z0U1 [98-115]	Q9Z0U1 1xPhospho [S107(100)]	1	2024	100	46		High	High	High	High	4.738e-05	1.14e-12	6.55	53.19
FALSE	High	[R].KVSKQEEASGGPLAPK.[A]	1xPhospho [S3(100)]	4.25423e-06	0.00018442	1	1	4	P70460	P70460 [233-248]	P70460 1xPhospho [S235(100)]	2	1705.85	100	32.6		High	High	High	High	4.738e-05	2.541e-08	5.9	16.35
FALSE	High	[K].AAYLKDGSKEPIVEMR.[T]	1xOxidation [M15(100)]; 1xPhospho [S8(100)]	0.00109843	0.00018442	1	1	12	O35136	O35136 [758-773]	O35136 1xPhospho [S765(100)]	2	1902.9	100	6.45		High	High	High	High	4.738e-05	4.273e-05	3.55	36.87
FALSE	High	[R].AASPQDLAGGYTSSLACHR.[A]	1xCarbamidomethyl [C17]; 1xPhospho [S3(100)]	3.25302e-08	0.00018442	1	1	3	P51949	P51949 [277-295]	P51949 1xPhospho [S279(100)]	0	2041.88	100	16.47		High	High	High	High	4.738e-05	3.746e-11	5.29	71.57
FALSE	High	[R].AASPPASASDLIEQQQKR.[G]	1xPhospho [S3(100)]	1.24707e-07	0.00018442	1	1	5	Q8C079	Q8C079 [333-350]	Q8C079 1xPhospho [S335(100)]	1	1976.94	100	10.69		High	High	High	High	4.738e-05	2.26e-10	4.52	60.74
FALSE	High	[R].AASPPASASDLIEQQQK.[R]	1xPhospho [S3(100)]	3.96e-06	0.00018442	1	1	4	Q8C079	Q8C079 [333-349]	Q8C079 1xPhospho [S335(100)]	0	1820.84	100	21.16		High	High	High	High	4.738e-05	2.313e-08	4.53	75.3
FALSE	High	[R].AASPAKPSSLDLVPNLPR.[A]	1xPhospho [S3(100)]	1.17102e-06	0.00018442	1	1	10	Q8CC35	Q8CC35 [831-848]	Q8CC35 1xPhospho [S833(100)]	0	1912.99	100	25.14		High	High	High	High	4.738e-05	4.529e-09	4.8	89.39
FALSE	High	[R].AASDPLLSSVSPAVSK.[A]	1xPhospho [S3(100)]	2.59141e-06	0.00018442	1	1	10	Q64092	Q64092 [543-558]	Q64092 1xPhospho [S545(100)]	0	1608.79	100	34.07		High	High	High	High	4.738e-05	1.306e-08	3.41	97.01
FALSE	High	[R].AASALLLRSPRLPAR.[E]	2xPhospho [S3(100); S9(100)]	0.00099839	0.00018442	1	1	3	Q9D7P6	Q9D7P6 [13-27]	Q9D7P6 2xPhospho [S15(100); S21(100)]	2	1751.91	100	45.67		High	High	High	High	4.738e-05	3.746e-05	3.83	80.13
FALSE	High	[R].AASALLLRSPR.[L]	2xPhospho [S3(100); S9(100)]	0.0158507	0.00018442	1	1	4	Q9D7P6	Q9D7P6 [13-23]	Q9D7P6 2xPhospho [S15(100); S21(100)]	1	1314.63	100	48.9		High	High	High	High	4.738e-05	0.001544	2.92	75.25
FALSE	High	[R].AAPALTPPDR.[L]	1xPhospho [T6(100)]	0.00558994	0.00018442	1	1	13	P63318	P63318 [650-659]	P63318 1xPhospho [T655(100)]	0	1088.51	100	36.87		High	High	High	High	4.738e-05	0.0003783	2.2	50.6
FALSE	High	[R].AAILKASPK.[K]	1xPhospho [S7(100)]	0.000912887	0.00018442	1	1	10	Q9CR57	Q9CR57 [133-141]	Q9CR57 1xPhospho [S139(100)]	1	978.538	100	40.31		High	High	High	High	4.738e-05	3.332e-05	3.07	20.84
FALSE	High	[K].LATGEPASPHDSLGHSGLPPSPAK.[I]	1xPhospho [S8(100)]	7.61396e-05	0.00018442	1	1	14	P97445	P97445 [1031-1054]	P97445 1xPhospho [S1038(100)]	0	2403.13	100	53.66		High	High	High	High	4.738e-05	1.2e-06	3.39	53.14
FALSE	High	[R].LATTVSAPDLK.[S]	1xPhospho [S6(100)]	0.000359693	0.00018442	1	1	3	P27546	P27546 [896-906]	P27546 1xPhospho [S901(100)]	0	1195.6	100	27.28		High	High	High	High	4.738e-05	9.555e-06	3.92	70.3
FALSE	High	[R].AASPYSQRPASPTAVR.[R]	1xPhospho [S11(99.6)]	0.0041516	0.00018442	1	1	4	Q68FH0	Q68FH0 [270-285]	Q68FH0 1xPhospho [S280(99.6)]	0	1738.83	100	8.69		High	High	High	High	4.738e-05	0.0002533	2.91	29.66
FALSE	High	[K].AASVECISPVTPR.[A]	1xCarbamidomethyl [C6]; 1xPhospho [S3(100)]	0.00297411	0.00018442	1	1	1	Q61120	Q61120 [352-364]	Q61120 1xPhospho [S354(100)]	0	1466.67	100	45.08		Peak Found	Peak Found	High	High	4.738e-05	0.0001617	2.98	72.55
FALSE	High	[R].AAVVTSPPPTTAPHK.[E]	1xPhospho [S6(100)]	0.000330846	0.00018442	1	1	13	Q9QYC0	Q9QYC0 [7-21]	Q9QYC0 1xPhospho [S12(100)]	0	1553.77	100	41.64		High	High	High	High	4.738e-05	8.583e-06	1.98	33.87
FALSE	High	[K].AAVVASPLLDQQR.[N]	1xPhospho [S6(100)]	0.000239653	0.00018442	1	1	4	E9Q784	E9Q784 [237-249]	E9Q784 1xPhospho [S242(100)]	0	1447.73	100	29.06		High	High	High	High	4.738e-05	5.554e-06	3.31	80.11
FALSE	High	[R].AAVVTSPPPTTAPHKER.[Y]	1xPhospho [S6(99.3)]	5.30629e-06	0.00018442	1	1	17	Q9QYC0	Q9QYC0 [7-23]	Q9QYC0 1xPhospho [S12(99.3)]	1	1838.92	100	32.52		High	High	High	High	4.738e-05	3.409e-08	3.88	22.31
FALSE	High	[K].AATEALGEKSPEGTTVSGYDIMK.[S]	1xOxidation [M22(100)]; 1xPhospho [S10(100)]	2.88553e-06	0.00018442	1	1	3	P97434	P97434 [967-989]	P97434 1xPhospho [S976(100)]	1	2451.1	100	16.99		High	High	High	High	4.738e-05	1.514e-08	4.88	65.73
FALSE	High	[K].LALQYVPEPSPGK.[K]	1xPhospho [S10(100)]	0.000918353	0.00018442	1	1	4	Q99N50	Q99N50 [790-802]	Q99N50 1xPhospho [S799(100)]	0	1478.73	100	14.59		High	High	High	High	4.738e-05	3.37e-05	3.25	88.57
FALSE	High	[R].LAIQGPEDSPSRQSR.[R]	1xPhospho [S]	4.06695e-05	0.00018442	1	1	4	Q99KX1	Q99KX1 [229-243]		1	1720.8	100	48.73		High	High	High	High	4.738e-05	5.212e-07	3.68	36.21
FALSE	High	[R].LAIQGPEDSPSR.[Q]	1xPhospho [S]	3.16469e-05	0.00018442	1	1	14	Q99KX1	Q99KX1 [229-240]		0	1349.61	100	9.16		High	High	High	High	4.738e-05	3.7e-07	4.34	55.36
FALSE	High	[R].AIEKGCSQDDECVSLR.[S]	2xCarbamidomethyl [C6; C12]; 1xPhospho [S7(100)]	0.00157131	0.00018442	1	1	3	Q9D415	Q9D415 [503-518]	Q9D415 1xPhospho [S509(100)]	1	1946.8	100	19		High	High	High	High	4.738e-05	6.888e-05	2.8	38.7
FALSE	High	[K].APVHFVEPLSPTGVPGHR.[K]	1xPhospho [S10(100)]	7.56862e-05	0.00018442	1	1	6	A2AHC3	A2AHC3 [1060-1077]	A2AHC3 1xPhospho [S1069(100)]	0	1976.97	100	63.19		High	High	High	High	4.738e-05	1.196e-06	5.2	71.21
FALSE	High	[R].APTPGGGHPDSPGLPAPAGQQQR.[V]	1xPhospho [S11(100)]	1.25508e-09	0.00018442	1	1	14	B2RUJ5	B2RUJ5 [307-329]	B2RUJ5 1xPhospho [S317(100)]	0	2273.05	100	18.86		High	High	High	High	4.738e-05	4.797e-13	6.37	47.28
FALSE	High	[K].GVTIPYRPKPSSSPVIFAGGQDR.[Y]	1xPhospho [S13(98.4)]	0.0190196	0.00018442	1	1	1	Q61990	Q61990 [173-195]	Q61990 1xPhospho [S185(98.4)]	0	2509.26	100	83.01		High	Peak Found	Peak Found	High	4.738e-05	0.001968	2.56	74.54
FALSE	High	[R].APSWIDTGLSEMR.[L]	1xOxidation [M12(100)]; 1xPhospho [S3(100)]	0.00407812	0.00018442	1	1	3	P23927	P23927 [57-69]	P23927 1xPhospho [S59(100)]	0	1558.66	100	34.36		High	Peak Found	High	High	4.738e-05	0.0002485	2.55	96.09
FALSE	High	[K].GVVTNGLDVSPAEEK.[K]	1xPhospho [S10(100)]	9.97049e-09	0.00018442	1	1	12	P08553	P08553 [760-774]	P08553 1xPhospho [S769(100)]	0	1594.74	100	10.92		High	High	High	High	4.738e-05	7.728e-12	4.6	73.59
FALSE	High	[R].APSGETPPSPPLEEEGSPGLSR.[S]	1xPhospho [S9(100)]	7.89537e-07	0.00018442	1	1	3	Q6IQX8	Q6IQX8 [694-715]	Q6IQX8 1xPhospho [S702(100)]	0	2271.02	100	34.53		High	High	High	High	4.738e-05	2.663e-09	4.56	81.01
FALSE	High	[R].APSPAPAVSPK.[R]	1xPhospho [S9(100)]	0.00959362	0.00018442	1	1	2	Q5U4C3	Q5U4C3 [674-684]	Q5U4C3 1xPhospho [S682(100)]	0	1101.53	100	29.28		High	Peak Found	High	High	4.738e-05	0.0007844	3.24	33.75
FALSE	High	[R].APSPPMSQVFR.[T]	1xPhospho [S3(100)]	0.0103613	0.00018442	1	1	3	Q9EST3	Q9EST3 [561-571]	Q9EST3 1xPhospho [S563(100)]	0	1296.58	100	17.98		High	High	High	High	4.738e-05	0.0008697	1.76	84.85
FALSE	High	[R].APSPPMSQVFR.[T]	1xOxidation [M6(100)]; 1xPhospho [S3(100)]	0.00391164	0.00018442	1	1	4	Q9EST3	Q9EST3 [561-571]	Q9EST3 1xPhospho [S563(100)]	0	1312.58	100	34.64		High	High	High	High	4.738e-05	0.0002344	2.26	62.27
FALSE	High	[R].APSPVVSPTELSK.[E]	1xPhospho [S7(99.7)]	4.95293e-05	0.00018442	1	1	5	Q80Z38	Q80Z38 [1332-1344]	Q80Z38 1xPhospho [S1338(99.7)]	0	1391.68	100	24.35		High	High	High	High	4.738e-05	6.774e-07	3.77	73.93
FALSE	High	[K].APSWDAGAPPPR.[E]	1xPhospho [S3(100)]	0.000165495	0.00018442	1	1	3	Q3UNH4	Q3UNH4 [712-723]	Q3UNH4 1xPhospho [S714(100)]	0	1301.57	100	19.66		High	High	High	High	4.738e-05	3.383e-06	2.13	62.61
FALSE	High	[K].GWLRDPNASPGDAGEQAIR.[Q]	1xPhospho [S9(100)]	2.19842e-05	0.00018442	1	1	5	Q64727	Q64727 [282-300]	Q64727 1xPhospho [S290(100)]	1	2089.95	100	26.03		High	High	High	High	4.738e-05	2.281e-07	4.92	72.48
FALSE	High	[R].GWSPPPEVRR.[S]	1xPhospho [S3(100)]	0.0167129	0.00018442	1	1	1	Q9QXG4	Q9QXG4 [28-37]	Q9QXG4 1xPhospho [S30(100)]	1	1260.59	100	25.95		Peak Found	Peak Found	High	High	4.738e-05	0.001658	2.11	48.39
FALSE	High	[R].GTDDSPKNSQEDLQDR.[H]	1xPhospho [S5(99.5)]	0.0220212	0.00018442	1	2	4	Q8CCT4	Q8CCT4 [116-131]	Q8CCT4 1xPhospho [S120(99.5)]	1	1884.76	100	25.81		High	High	High	High	4.738e-05	0.0024	2.16	20.42
FALSE	High	[K].GSYLTHEASGLDEQGEAR.[E]	1xPhospho [S9(100)]	0.000451308	0.00018442	1	1	4	Q8R464	Q8R464 [353-370]	Q8R464 1xPhospho [S361(100)]	0	1999.84	100	17.12		High	High	High	High	4.738e-05	1.301e-05	5.28	51.49
FALSE	High	[R].GVGVPSSPVRAPPDSPTTPVR.[S]	1xPhospho [S15(98.9)]	0.000258999	0.00018442	1	1	9	Q6PCN3	Q6PCN3 [427-447]	Q6PCN3 1xPhospho [S441(98.9)]	1	2153.08	100	34.16		High	High	High	High	4.738e-05	6.162e-06	3.26	68.79
FALSE	High	[K].AQAPELQQEEERPGAVGSPR.[A]	1xPhospho [S18(100)]	0.00170818	0.00018442	1	1	3	Q3TES0	Q3TES0 [239-258]	Q3TES0 1xPhospho [S256(100)]	0	2229.03	100	37.54		High	High	High	High	4.738e-05	7.715e-05	3.12	46.82
FALSE	High	[K].GVDKPPSPSPIEMK.[K]	1xOxidation [M13(100)]; 1xPhospho [S7(100)]	3.92379e-05	0.00018442	1	1	12	Q9QYE3	Q9QYE3 [80-93]	Q9QYE3 1xPhospho [S86(100)]	0	1577.73	100	43		High	High	High	High	4.738e-05	4.956e-07	3.99	39.55
FALSE	High	[R].APVISGVTK.[A]	1xPhospho [S5(100)]	0.00549111	0.00018442	1	1	4	Q7TQD2	Q7TQD2 [147-155]	Q7TQD2 1xPhospho [S151(100)]	0	951.491	100	33.86		High	High	High	High	4.738e-05	0.00037	2.2	51.16
FALSE	High	[K].HLDSPPAIPPRQPTSK.[A]	1xPhospho [S4(100)]	0.000330846	0.00018442	1	1	9	Q62245	Q62245 [1161-1176]	Q62245 1xPhospho [S1164(100)]	1	1820.91	100	32.1		High	High	High	High	4.738e-05	8.557e-06	3.02	40.62
FALSE	High	[K].APKPEPVPEPKEPSPEK.[N]	1xPhospho [S14(100)]	5.91108e-08	0.00018442	1	1	4	Q52KI8	Q52KI8 [247-263]	Q52KI8 1xPhospho [S260(100)]	1	1935.95	100	34.24		High	High	High	High	4.738e-05	8.332e-11	6.7	28.54
FALSE	High	[R].HGLLLPASPVR.[M]	1xPhospho [S8(100)]	0.000677317	0.00018442	1	1	3	Q9DB52	Q9DB52 [66-76]	Q9DB52 1xPhospho [S73(100)]	0	1239.66	100	32.79		High	High	High	High	4.738e-05	2.231e-05	4.02	69.72
FALSE	High	[K].APHWTSASLTEAAAHPHSPEMK.[D]	1xOxidation [M21(100)]; 1xPhospho [S18(100)]	0.00417639	0.00018442	1	1	6	P20357	P20357 [11-32]	P20357 1xPhospho [S28(100)]	0	2452.08	100	38.98		High	High	High	High	4.738e-05	0.0002562	3.07	39.48
FALSE	High	[K].ANSWQLVETPEKR.[K]	1xPhospho [T9(100)]	5.32331e-07	0.00018442	1	1	9	B1AZP2	B1AZP2 [907-919]	B1AZP2 1xPhospho [T915(100)]	1	1637.77	100	13.23		High	High	High	High	4.738e-05	1.571e-09	5.67	57.3
FALSE	High	[K].HISPVQALSEFK.[A]	1xPhospho [S3(100)]	0.000197966	0.00018442	1	1	4	Q61301	Q61301 [937-948]	Q61301 1xPhospho [S939(100)]	0	1435.7	100	66.16		Peak Found	High	High	High	4.738e-05	4.326e-06	1.9	80.86
FALSE	High	[K].HLSLPAGQVVPK.[T]	1xPhospho [S3(100)]	0.000693686	0.00018442	1	1	3	Q8C729	Q8C729 [428-439]	Q8C729 1xPhospho [S430(100)]	0	1325.7	100	16.47		High	High	High	High	4.738e-05	2.319e-05	3.73	67.07
FALSE	High	[R].HLSAEDFSR.[V]	1xPhospho [S3(100)]	0.0101789	0.00018442	1	1	10	Q9WV69	Q9WV69 [370-378]	Q9WV69 1xPhospho [S372(100)]	0	1141.47	100	41.81		High	High	High	High	4.738e-05	0.0008483	2.3	35.12
FALSE	High	[K].GSVSEDELIAAIK.[E]	1xPhospho [S4(100)]	0.000135084	0.00018442	1	1	14	Q8K0T0	Q8K0T0 [349-361]	Q8K0T0 1xPhospho [S352(100)]	0	1411.67	100	38.08		High	High	High	High	4.738e-05	2.579e-06	3.23	103.7
FALSE	High	[K].APKPEPVPEPKEPSPEKNSK.[K]	1xPhospho [S14(99.6)]	5.90853e-06	0.00018442	1	1	6	Q52KI8	Q52KI8 [247-266]	Q52KI8 1xPhospho [S260(99.6)]	2	2265.12	100	28.85		High	High	High	High	4.738e-05	3.929e-08	4.91	19.23
FALSE	High	[K].HEKFSEVLKR.[L]	1xPhospho [S5(100)]	0.0167129	0.00018442	1	1	3	Q04447	Q04447 [305-314]	Q04447 1xPhospho [S309(100)]	2	1352.67	100	23.57		Peak Found	Peak Found	High	High	4.738e-05	0.001647	2.68	23.73
FALSE	High	[R].HASLDGASPYFK.[V]	1xPhospho [S3(100)]	6.18054e-07	0.00018442	1	1	9	Q66L44	Q66L44 [288-299]	Q66L44 1xPhospho [S290(100)]	0	1372.59	100	11.02		High	High	High	High	4.738e-05	1.926e-09	3.74	54.81
FALSE	High	[K].HALGGSLEHLPR.[A]	1xPhospho [S6(100)]	0.0158507	0.00018442	1	1	3	Q5SP85	Q5SP85 [337-348]	Q5SP85 1xPhospho [S342(100)]	0	1366.66	100	38.38		High	High	High	High	4.738e-05	0.001543	3.15	39.68
FALSE	High	[R].APRTSPYGVPGSPATR.[V]	1xPhospho [T/S/Y]	0.0058622	0.00018442	1	1	8	O88703	O88703 [760-775]		1	1693.81	100	20.67		High	High	High	High	4.738e-05	0.0004031	3.57	39.82
FALSE	High	[R].APPGPLPPAASPGPPAASPPAAPSSPR.[A]	1xPhospho [S18(100)]	0.00102251	0.00018442	1	1	4	O88703	O88703 [733-759]	O88703 1xPhospho [S750(100)]	0	2492.23	100	11.46		High	High	High	High	4.738e-05	3.87e-05	3.3	90.85
FALSE	High	[K].APPQHLPLSPALTR.[A]	1xPhospho [S9(100)]	0.0102393	0.00018442	1	1	2	O70174	O70174 [555-568]	O70174 1xPhospho [S563(100)]	0	1577.82	100	43.27		Peak Found	High	High	High	4.738e-05	0.0008547	2.23	72.89
FALSE	High	[R].HGESAWNLENR.[F]	1xPhospho [S4(100)]	7.77667e-06	0.00018442	1	1	6	Q9DBJ1	Q9DBJ1 [11-21]	Q9DBJ1 1xPhospho [S14(100)]	0	1392.57	100	41.77		High	High	High	High	4.738e-05	5.687e-08	4.36	43.1
FALSE	High	[R].APQTSSPPPVR.[R]	1xPhospho [S6(100)]	0.00164812	0.00018442	1	1	6	Q52KI8	Q52KI8 [709-719]	Q52KI8 1xPhospho [S714(100)]	0	1216.57	100	24.22		High	High	High	High	4.738e-05	7.34e-05	3.25	26.06
FALSE	High	[R].APQTSSPPPVRR.[G]	1xPhospho [S6(99.7)]	0.0014368	0.00018442	1	1	5	Q52KI8	Q52KI8 [709-720]	Q52KI8 1xPhospho [S714(99.7)]	1	1372.67	100	15.09		High	High	High	High	4.738e-05	6.099e-05	2.69	16.67
FALSE	High	[R].GNVVPSPLPTR.[R]	1xPhospho [S6(100)]	0.00407812	0.00018442	1	1	8	Q9CR86	Q9CR86 [37-47]	Q9CR86 1xPhospho [S42(100)]	0	1216.61	100	36.64		High	High	High	High	4.738e-05	0.0002484	2.11	73.06
FALSE	High	[R].GNSLPCVLEQK.[I]	1xCarbamidomethyl [C6]; 1xPhospho [S3(100)]	0.0023713	0.00018442	1	1	9	Q9WV69	Q9WV69 [331-341]	Q9WV69 1xPhospho [S333(100)]	0	1324.6	100	39.81		High	High	High	High	4.738e-05	0.00012	3.16	76.79
FALSE	High	[R].GNSDGYIIPINK.[E]	1xPhospho [S3(100)]	0.00197108	0.00018442	1	1	5	Q8JZZ7	Q8JZZ7 [1456-1467]	Q8JZZ7 1xPhospho [S1458(100)]	0	1370.64	100	27.84		High	High	High	High	4.738e-05	9.355e-05	2.98	89.03
FALSE	High	[R].GNVVPSPLPTRR.[T]	1xPhospho [S6(100)]	0.0145099	0.00018442	1	1	8	Q9CR86	Q9CR86 [37-48]	Q9CR86 1xPhospho [S42(100)]	1	1372.71	100	12.02		High	High	High	High	4.738e-05	0.001367	2.87	49.23
FALSE	High	[K].AQSPLLPEPLK.[N]	1xPhospho [S3(100)]	0.000579935	0.00018442	1	1	6	Q7TSJ2	Q7TSJ2 [685-695]	Q7TSJ2 1xPhospho [S687(100)]	0	1272.66	100	28.14		High	High	High	High	4.738e-05	1.82e-05	2.88	89.69
FALSE	High	[K].GNIILIPERSNSPENTR.[N]	1xPhospho [S/T]	0.00138627	0.00018442	1	1	6	Q7TME0	Q7TME0 [735-751]		1	1989.98	100	6.76		High	High	High	High	4.738e-05	5.846e-05	3.91	70.13
FALSE	High	[R].AQSGTDSSPEHKIPAPR.[A]	1xPhospho [S/T]	1.52718e-05	0.00018442	1	1	8	Q8BTI8	Q8BTI8 [1570-1586]		1	1857.85	100	64.07		High	High	High	High	4.738e-05	1.4e-07	4.35	20.86
FALSE	High	[K].GPAAPLTPGPQSPPTPLAPGQEK.[G]	1xPhospho [S12(100)]	1.13293e-05	0.00018442	1	1	3	Q9Z1T5	Q9Z1T5 [166-188]	Q9Z1T5 1xPhospho [S177(100)]	0	2288.13	100	29.03		High	Peak Found	High	High	4.738e-05	9.364e-08	4.09	93.59
FALSE	High	[K].GPPQSPVFEGVYNNSR.[M]	1xPhospho [S5(100)]	0.000384112	0.00018442	1	1	6	Q7TQH0	Q7TQH0 [105-120]	Q7TQH0 1xPhospho [S109(100)]	0	1827.81	100	24.81		High	Peak Found	High	High	4.738e-05	1.046e-05	3.9	82.29
FALSE	High	[R].GMYDGPVFDLTTTPKGGTPAGSTR.[G]	1xOxidation [M2(100)]; 1xPhospho [T13(98.1)]	2.85915e-05	0.00018442	1	1	16	Q62188	Q62188 [497-520]	Q62188 1xPhospho [T509(98.1)]	1	2522.13	100	43.3		High	High	High	High	4.738e-05	3.231e-07	4.51	85.98
FALSE	High	[R].GMYDGPVFDLTTTPK.[G]	1xOxidation [M2(100)]; 1xPhospho [T13(100)]	5.75309e-07	0.00018442	1	1	100	Q62188	Q62188 [497-511]	Q62188 1xPhospho [T509(100)]	0	1737.74	100	46.29		High	High	High	High	4.738e-05	1.752e-09	4	109.37
FALSE	High	[R].GMYDGPVFDLTTTPK.[G]	1xPhospho [T13(100)]	4.65295e-06	0.00018442	1	1	3	Q62188	Q62188 [497-511]	Q62188 1xPhospho [T509(100)]	0	1721.75	100	81.32		High	High	High	High	4.738e-05	2.864e-08	4.8	118.43
FALSE	High	[K].AQSVSPVQATPSGGSAQLLPGK.[V]	1xPhospho [S3(100)]	1.57416e-07	0.00018442	1	1	4	Q924A2	Q924A2 [1805-1826]	Q924A2 1xPhospho [S1807(100)]	0	2160.07	100	17.5		High	High	High	High	4.738e-05	3.085e-10	5.56	80.88
FALSE	High	[R].AQTLPTSVVTITSESSPGKR.[E]	1xPhospho [S/T]	6.52465e-09	0.00018442	1	1	14	Q62261	Q62261 [2325-2344]		1	2139.07	100	27.4		High	High	High	High	4.738e-05	4.363e-12	6	74.97
FALSE	High	[R].GLYDGPVCEVSVTPK.[T]	1xCarbamidomethyl [C8]; 1xPhospho [T13(100)]	2.01736e-08	0.00018442	1	1	99	O08553	O08553 [497-511]	O08553 1xPhospho [T509(100)]	0	1700.76	100	39.22		High	High	High	High	4.738e-05	1.976e-11	5.19	93.03
FALSE	High	[R].GMYDGPVYEVPATPK.[H]	1xOxidation [M2(100)]; 1xPhospho [T13(100)]	1.99807e-05	0.00018442	1	1	8	P97427	P97427 [497-511]	P97427 1xPhospho [T509(100)]	0	1719.73	100	32.56		High	High	High	High	4.738e-05	2.014e-07	3.88	80.45
FALSE	High	[R].AQSPSYVTSTGVSPSRGSLR.[T]	1xPhospho [S13(97.7)]	0.00708961	0.00018442	1	1	3	Q68FH0	Q68FH0 [218-237]	Q68FH0 1xPhospho [S230(97.7)]	1	2117	100	19.9		High	Peak Found	High	High	4.738e-05	0.0005219	2.86	50.72
FALSE	High	[R].AQSPTPSLPASWK.[Y]	1xPhospho [S3(100)]	7.61396e-05	0.00018442	1	1	5	Q91YE8	Q91YE8 [893-905]	Q91YE8 1xPhospho [S895(100)]	0	1449.68	100	31.54		High	High	High	High	4.738e-05	1.207e-06	3.03	80.59
FALSE	High	[R].AQSSPASATFPMSVQEPPTKPR.[F]	1xPhospho [S3(100)]	2.09767e-09	0.00018442	1	1	3	Q6NZM9	Q6NZM9 [627-648]	Q6NZM9 1xPhospho [S629(100)]	0	2394.12	100	13.03		High	High	High	High	4.738e-05	9.555e-13	4.61	76.37
FALSE	High	[K].GNKSPSPPPDGSPAATPEIR.[V]	2xPhospho [S4(100); S6(100)]	1.28131e-08	0.00018442	1	1	35	O08539	O08539 [293-312]	O08539 2xPhospho [S296(100); S298(100)]	1	2134.92	100	45.74		High	High	High	High	4.738e-05	1.075e-11	6.42	59.83
FALSE	High	[R].AQSSPASATFPMSVQEPPTKPR.[F]	1xOxidation [M12(100)]; 1xPhospho [S3(100)]	4.75226e-07	0.00018442	1	1	6	Q6NZM9	Q6NZM9 [627-648]	Q6NZM9 1xPhospho [S629(100)]	0	2410.11	100	33.99		High	High	High	High	4.738e-05	1.35e-09	4.56	64.08
FALSE	High	[K].GNKSPSPPPDGSPAATPEIR.[V]	1xPhospho [S6(100)]	1.42218e-07	0.00018442	1	1	27	O08539	O08539 [293-312]	O08539 1xPhospho [S298(100)]	1	2054.95	100	33.9		High	High	High	High	4.738e-05	2.683e-10	4.83	44.75
FALSE	High	[R].AQRPPEGMSPELPPR.[D]	1xOxidation [M8(100)]; 1xPhospho [S9(100)]	0.000844728	0.00018442	1	1	3	Q5XJV6	Q5XJV6 [224-238]	Q5XJV6 1xPhospho [S232(100)]	0	1757.8	100	66.99		High	Peak Found	High	High	4.738e-05	3.016e-05	2.66	37.48
FALSE	High	[K].GSESPNSFLDQEYR.[K]	1xPhospho [S4(100)]	0.000219119	0.00018442	1	1	4	Q80YA9	Q80YA9 [387-400]	Q80YA9 1xPhospho [S390(100)]	0	1708.69	100	45.49		High	High	High	High	4.738e-05	4.935e-06	3.62	84.75
FALSE	High	[R].GRRSPVLLPK.[G]	1xPhospho [S4(100)]	0.0126683	0.00018442	1	1	3	Q921C5	Q921C5 [575-584]	Q921C5 1xPhospho [S578(100)]	2	1202.68	100	22.29		High	Peak Found	High	High	4.738e-05	0.00114	2.69	19.06
FALSE	High	[R].GRPPAEKLSPNPPKLTK.[Q]	1xPhospho [S9(100)]	9.78465e-05	0.00018442	1	1	4	Q6DIC0	Q6DIC0 [1374-1390]	Q6DIC0 1xPhospho [S1382(100)]	2	1910.03	100	28.95		High	High	High	High	4.738e-05	1.675e-06	4.25	26.33
FALSE	High	[R].GRPPAEKLSPNPPK.[L]	1xPhospho [S9(100)]	2.74208e-05	0.00018442	1	1	3	Q6DIC0	Q6DIC0 [1374-1387]	Q6DIC0 1xPhospho [S1382(100)]	1	1567.8	100	25.24		High	High	High	High	4.738e-05	3.066e-07	4.91	16.83
FALSE	High	[R].GSPHYFSPFRPY.[-]	1xPhospho [S2(100)]	0.00253202	0.00018442	1	1	8	Q9D0B0	Q9D0B0 [211-222]	Q9D0B0 1xPhospho [S212(100)]	0	1534.65	100	32.79		High	High	High	High	4.738e-05	0.000131	3.49	82.17
FALSE	High	[R].GSSQPNLSTSYSEQEYGK.[A]	1xPhospho [S3(100)]	1.15711e-06	0.00018442	1	1	7	Q8CHU3	Q8CHU3 [171-188]	Q8CHU3 1xPhospho [S173(100)]	0	2041.84	100	41.48		High	High	High	High	4.738e-05	4.453e-09	3.95	62.92
FALSE	High	[R].GSPTRPNPPVR.[N]	1xPhospho [S2(100)]	0.000231218	0.00018442	1	1	22	Q62188	Q62188 [521-531]	Q62188 1xPhospho [S522(100)]	0	1257.61	100	16.14		High	High	High	High	4.738e-05	5.315e-06	3.33	17.89
FALSE	High	[K].AQLEPVASPAKKPK.[V]	1xPhospho [S8(100)]	0.0157576	0.00018442	1	1	3	Q9QXS1	Q9QXS1 [1436-1449]	Q9QXS1 1xPhospho [S1443(100)]	1	1543.82	100	15.76		High	High	High	High	4.738e-05	0.001526	3.26	16.79
FALSE	High	[K].AQIITEKTSPK.[T]	1xPhospho [T/S]	0.000381825	0.00018442	1	1	11	Q99P72	Q99P72 [481-491]		1	1295.66	100	19.25		High	High	High	High	4.738e-05	1.038e-05	3.45	19.76
FALSE	High	[R].GSPSGLAPILR.[R]	1xPhospho [S2(100)]	0.0159443	0.00018442	1	1	6	P16283	P16283 [295-305]	P16283 1xPhospho [S296(100)]	0	1147.59	100	25.63		High	High	High	High	4.738e-05	0.001548	2.37	86.39
FALSE	High	[R].GSPPLLDAPASPPQAPR.[F]	1xPhospho [S2(100)]	1.35524e-05	0.00018442	1	1	8	Q3UHE1	Q3UHE1 [494-510]	Q3UHE1 1xPhospho [S495(100)]	0	1750.85	100	16.5		High	High	High	High	4.738e-05	1.191e-07	3.67	87.29
FALSE	High	[R].GRLSPVPVPR.[A]	1xPhospho [S4(100)]	0.00302775	0.00018442	1	1	8	Q64012	Q64012 [132-141]	Q64012 1xPhospho [S135(100)]	1	1157.62	100	15.67		High	High	High	High	4.738e-05	0.0001661	3.32	44.79
FALSE	High	[K].GQLTKSPLAQMEEERR.[E]	1xPhospho [S6(100)]	0.00056964	0.00018442	1	1	3	O55131	O55131 [328-343]	O55131 1xPhospho [S333(100)]	2	1952.93	100	8.44		High	High	High	High	4.738e-05	1.779e-05	3.33	44.28
FALSE	High	[K].AQPGSPQALGGPHGPATAK.[V]	1xPhospho [S5(100)]	1.38861e-07	0.00018442	1	1	6	Q6P9K8	Q6P9K8 [787-805]	Q6P9K8 1xPhospho [S791(100)]	0	1821.86	100	24.16		High	High	High	High	4.738e-05	2.612e-10	4.68	32.32
FALSE	High	[R].GQGTASPGSVSDLAQTVK.[T]	1xPhospho [S6(100)]	6.36789e-07	0.00018442	1	1	6	P51830	P51830 [605-622]	P51830 1xPhospho [S610(100)]	0	1782.83	100	29.24		High	High	High	High	4.738e-05	1.995e-09	5.3	77.74
FALSE	High	[K].GQLTKSPLAQMEEERR.[E]	1xOxidation [M11(100)]; 1xPhospho [S6(100)]	0.0014803	0.00018442	1	1	3	O55131	O55131 [328-343]	O55131 1xPhospho [S333(100)]	2	1968.92	100	7.85		High	High	High	High	4.738e-05	6.348e-05	3.08	22.14
FALSE	High	[R].GPSPSPVGSPASVAQSR.[S]	1xPhospho [S3(100)]	2.39782e-06	0.00018442	1	1	8	A2BH40	A2BH40 [695-711]	A2BH40 1xPhospho [S697(100)]	0	1660.77	100	50.12		High	High	High	High	4.738e-05	1.174e-08	3.04	58.53
FALSE	High	[R].GPRPDLETSPGAAAR.[A]	1xPhospho [T8(99.4)]	0.00739044	0.00018442	1	1	6	Q3V3V9	Q3V3V9 [1000-1014]	Q3V3V9 1xPhospho [T1007(99.4)]	0	1574.73	100	36.09		High	High	High	High	4.738e-05	0.0005497	2.35	35.17
FALSE	High	[R].GPPSPPAPVMHSPSR.[K]	1xOxidation [M10(100)]; 1xPhospho [S4(100)]	0.00381958	0.00018442	1	1	4	Q9CSN1	Q9CSN1 [221-235]	Q9CSN1 1xPhospho [S224(100)]	0	1609.72	100	15.97		High	Peak Found	High	High	4.738e-05	0.0002267	1.5	33.62
FALSE	High	[R].AQRLSQETEALGR.[S]	1xPhospho [S5(100)]	1.43467e-06	0.00018442	1	1	10	Q02819	Q02819 [364-376]	Q02819 1xPhospho [S368(100)]	1	1538.73	100	39.42		High	High	High	High	4.738e-05	5.948e-09	3.8	36.84
FALSE	High	[R].GQTTGKGPPQSPVFEGVYNNSR.[M]	1xPhospho [S11(100)]; 1xAsn->Asp [N]	2.49219e-05	0.00018442	1	1	8	Q7TQH0	Q7TQH0 [99-120]	Q7TQH0 1xPhospho [S109(100)]	1	2401.08	100	28.92		High	Peak Found	High	High	4.738e-05	2.702e-07	3.37	67
FALSE	High	[R].GQTTGKGPPQSPVFEGVYNNSR.[M]	1xPhospho [S11(100)]	7.85172e-09	0.00018442	1	1	4	Q7TQH0	Q7TQH0 [99-120]	Q7TQH0 1xPhospho [S109(100)]	1	2400.1	100	32.21		High	High	High	High	4.738e-05	5.587e-12	6.01	61.67
FALSE	High	[R].ANSLGDLYAQK.[N]	1xPhospho [S3(100)]	0.000754153	0.00018442	1	1	3	Q60610	Q60610 [229-239]	Q60610 1xPhospho [S231(100)]	0	1259.57	100	32.04		High	High	High	High	4.738e-05	2.573e-05	3.98	68.68
FALSE	High	[K].KAGSDGDIMDSSTETPPISIK.[S]	1xOxidation [M9(100)]; 1xPhospho [S4(100)]	1.18889e-07	0.00018442	1	1	5	Q3V3V9	Q3V3V9 [1131-1151]	Q3V3V9 1xPhospho [S1134(100)]	1	2244.99	100	27.04		High	High	High	High	4.738e-05	2.117e-10	6.95	71.03
FALSE	High	[K].KAPSPPPLGLPLR.[S]	1xPhospho [S4(100)]	6.21476e-05	0.00018442	1	1	3	A2ALU4	A2ALU4 [315-327]	A2ALU4 1xPhospho [S318(100)]	1	1422.79	100	37.57		High	High	High	High	4.738e-05	9.174e-07	4.18	81.94
FALSE	High	[R].KAQIITEKTSPK.[T]	1xPhospho [S10(99.6)]	0.00069784	0.00018442	1	1	10	Q99P72	Q99P72 [480-491]	Q99P72 1xPhospho [S489(99.6)]	2	1423.76	100	81.65		High	High	High	High	4.738e-05	2.322e-05	4.79	13.07
FALSE	High	[R].KASGPPVSELITK.[A]	1xPhospho [S3(100)]	5.63529e-08	0.00018442	1	2	8	P15864	P15864 [34-46]	P15864 1xPhospho [S36(100)]	1	1406.73	100	19.62		High	High	High	High	4.738e-05	7.812e-11	4.73	56.34
FALSE	High	[K].KETSPETSLIQDEVALK.[L]	1xPhospho [S4(100)]	4.92987e-11	0.00018442	1	1	16	P20357	P20357 [1158-1174]	P20357 1xPhospho [S1161(100)]	1	1967.96	100	21.04		High	High	High	High	4.738e-05	6.356e-15	5.45	80.83
FALSE	High	[R].KASPEPPDSAESALK.[L]	1xPhospho [S3(100)]	1.61291e-09	0.00018442	1	1	9	Q8K3X4	Q8K3X4 [524-538]	Q8K3X4 1xPhospho [S526(100)]	1	1606.74	100	38.68		High	Peak Found	High	High	4.738e-05	6.713e-13	4.58	35.04
FALSE	High	[K].KAGSDGDIMDSSTETPPISIK.[S]	1xPhospho [S4(100)]	2.5454e-06	0.00018442	1	1	6	Q3V3V9	Q3V3V9 [1131-1151]	Q3V3V9 1xPhospho [S1134(100)]	1	2229	100	32.68		High	High	High	High	4.738e-05	1.273e-08	6.22	83.32
FALSE	High	[K].KFSLAATR.[S]	1xPhospho [S3(100)]	0.00847094	0.00018442	1	1	4	Q9JKK7	Q9JKK7 [230-237]	Q9JKK7 1xPhospho [S232(100)]	1	973.487	100	46.1		High	High	High	High	4.738e-05	0.0006632	2.33	30.36
FALSE	High	[R].KFQEQECPPSPEPTRK.[E]	1xCarbamidomethyl [C7]; 1xPhospho [S10(100)]	0.000268447	0.00018442	1	1	5	P62071	P62071 [177-192]	P62071 1xPhospho [S186(100)]	2	2037.91	100	38.39		High	High	High	High	4.738e-05	6.501e-06	4.85	19.4
FALSE	High	[R].KFQEQECPPSPEPTR.[K]	1xCarbamidomethyl [C7]; 1xPhospho [S10(100)]	1.66037e-05	0.00018442	1	1	3	P62071	P62071 [177-191]	P62071 1xPhospho [S186(100)]	1	1909.82	100	37.87		High	High	High	High	4.738e-05	1.562e-07	5.23	31.26
FALSE	High	[K].KAEAAAAPAVAPGPAQPGHVSPTPATTSPGEKGEAGTPVAAGTTAAAIPR.[R]	1xPhospho [S/T]	9.70401e-08	0.00018442	1	1	3	O08919	O08919 [243-292]		2	4635.32	100	23.07		High	Peak Found	High	High	4.738e-05	1.619e-10	7	70.51
FALSE	High	[K].ALTASPPAAR.[R]	1xPhospho [S5(100)]	0.0150322	0.00018442	1	1	3	D3YZU1	D3YZU1 [1438-1447]	D3YZU1 1xPhospho [S1442(100)]	0	1034.5	100	46.26		High	High	High	High	4.738e-05	0.001437	2.37	37.59
FALSE	High	[K].AIKVEQATKPSFESGR.[R]	1xPhospho [S/T]	0.0113228	0.00018442	1	2	2	Q9WV02	Q9WV02 [78-93]		1	1827.9	100	8.84		High	Peak Found	High	High	4.738e-05	0.0009771	1.68	33.63
FALSE	High	[R].AISAPTSPTR.[L]	1xPhospho [S7(99.6)]	0.00803063	0.00018442	1	1	8	Q8BGV8	Q8BGV8 [53-62]	Q8BGV8 1xPhospho [S59(99.6)]	0	1080.51	100	27.21		High	High	High	High	4.738e-05	0.0006152	2.18	31.32
FALSE	High	[K].ALSAGLDYSPPSAPR.[S]	1xPhospho [S9(100)]	5.83837e-06	0.00018442	1	1	4	P54254	P54254 [79-93]	P54254 1xPhospho [S87(100)]	0	1581.73	100	29.46		High	High	High	High	4.738e-05	3.884e-08	4.29	85.16
FALSE	High	[R].ALRPGDLPPSPDDVKR.[R]	1xPhospho [S10(100)]	8.97521e-06	0.00018442	1	1	12	Q9R1R2	Q9R1R2 [418-433]	Q9R1R2 1xPhospho [S427(100)]	1	1812.9	100	15.89		High	High	High	High	4.738e-05	6.858e-08	3.95	48.21
FALSE	High	[R].ALRPGDLPPSPDDVK.[R]	1xPhospho [S10(100)]	0.000579935	0.00018442	1	1	8	Q9R1R2	Q9R1R2 [418-432]	Q9R1R2 1xPhospho [S427(100)]	0	1656.8	100	47.07		High	High	High	High	4.738e-05	1.824e-05	2.74	63.51
FALSE	High	[R].KDSGSSSVFAESPGGK.[A]	1xPhospho [S3(100)]	6.40879e-09	0.00018442	1	1	9	Q9QWI6	Q9QWI6 [577-592]	Q9QWI6 1xPhospho [S579(100)]	1	1619.69	100	40.55		High	High	High	High	4.738e-05	4.246e-12	4.59	34.75
FALSE	High	[R].ALQSPEHHIDPIYEDR.[V]	1xPhospho [S4(100)]	1.80018e-06	0.00018442	1	1	9	O35927	O35927 [409-424]	O35927 1xPhospho [S412(100)]	0	1999.89	100	12.49		High	High	High	High	4.738e-05	8.027e-09	3.99	54.55
FALSE	High	[R].KDTPPPLVPPAAR.[E]	1xPhospho [T3(100)]	0.00022308	0.00018442	1	1	19	Q99J09	Q99J09 [3-15]	Q99J09 1xPhospho [T5(100)]	1	1438.75	100	4.28		High	High	High	High	4.738e-05	5.051e-06	3	53.67
FALSE	High	[K].KEKSPELPEPSVR.[M]	1xPhospho [S4(100)]	0.000454011	0.00018442	1	1	10	Q52KI8	Q52KI8 [217-229]	Q52KI8 1xPhospho [S220(100)]	2	1575.78	100	40.43		High	High	High	High	4.738e-05	1.312e-05	3.45	29.38
FALSE	High	[K].KEGDGSATTDAAPATSPKAEEPSK.[A]	1xPhospho [S16(99.5)]	6.67249e-16	0.00018442	1	1	13	P06837	P06837 [81-104]	P06837 1xPhospho [S96(99.5)]	2	2425.08	100	58.23		High	High	High	High	4.738e-05	1.954e-21	7.58	21
FALSE	High	[K].KDEWGLAAPISPGPLTPMR.[E]	1xOxidation [M18(100)]; 1xPhospho [S11(100)]	0.000127252	0.00018442	1	1	7	P20357	P20357 [273-291]	P20357 1xPhospho [S283(100)]	1	2132.02	100	53.4		High	High	High	High	4.738e-05	2.386e-06	4.35	110.71
FALSE	High	[R].ALSTDCTPSGDLSPLSR.[E]	1xCarbamidomethyl [C6]; 1xPhospho [S3(100)]	1.98069e-06	0.00018442	1	1	5	Q3UHD9	Q3UHD9 [800-816]	Q3UHD9 1xPhospho [S802(100)]	0	1856.81	100	25.93		High	High	High	High	4.738e-05	9.146e-09	4.39	89.58
FALSE	High	[R].ALSSGGSITSPPLSPALPK.[Y]	1xPhospho [S10(100)]	1.58359e-07	0.00018442	1	1	19	Q6Y7W8	Q6Y7W8 [17-35]	Q6Y7W8 1xPhospho [S26(100)]	0	1859.95	100	23.76		High	High	High	High	4.738e-05	3.117e-10	4.06	103.41
FALSE	High	[R].KETESEAEDDNLDDLER.[H]	1xPhospho [S5(100)]	3.12711e-05	0.00018442	1	1	7	Q52KI8	Q52KI8 [911-927]	Q52KI8 1xPhospho [S915(100)]	1	2087.83	100	29.36		High	High	High	High	4.738e-05	3.669e-07	5.8	55.74
FALSE	High	[R].KFSPSQVPVQTR.[S]	1xPhospho [S3(100)]	4.47475e-05	0.00018442	1	1	5	Q80VC9	Q80VC9 [810-821]	Q80VC9 1xPhospho [S812(100)]	1	1453.72	100	14.6		High	High	High	High	4.738e-05	5.892e-07	2.91	45.75
FALSE	High	[K].AISPTSATSSGR.[T]	1xPhospho [S3(100)]	0.00227437	0.00018442	1	1	3	Q99104	Q99104 [598-609]	Q99104 1xPhospho [S600(100)]	0	1214.54	100	34.97		High	High	High	High	4.738e-05	0.0001133	3.12	28.65
FALSE	High	[K].AISGPLPAPASPR.[L]	1xPhospho [S3(100)]	0.0163242	0.00018442	1	1	2	P0C7L0	P0C7L0 [151-163]	P0C7L0 1xPhospho [S153(100)]	0	1313.66	100	23.79		Peak Found	Peak Found	High	High	4.738e-05	0.001604	2.64	76.12
FALSE	High	[K].ALGVISNFQSSPK.[Y]	1xPhospho [S11(99.6)]	0.000248395	0.00018442	1	1	2	Q69ZZ6	Q69ZZ6 [400-412]	Q69ZZ6 1xPhospho [S410(99.6)]	0	1427.69	100	17.14		High	Peak Found	High	High	4.738e-05	5.857e-06	3.06	83.23
FALSE	High	[R].HRDGGEALVSPDGTVTEAPR.[T]	1xPhospho [S10(100)]	3.43119e-06	0.00018442	1	1	10	Q68FL4	Q68FL4 [100-119]	Q68FL4 1xPhospho [S109(100)]	1	2143.98	100	24.27		High	High	High	High	4.738e-05	1.904e-08	5.95	51.62
FALSE	High	[K].HSAILASPNPDEK.[T]	1xPhospho [S7(100)]	7.63858e-06	0.00018442	1	1	3	O35526	O35526 [58-70]	O35526 1xPhospho [S64(100)]	0	1458.66	100	29.46		High	Peak Found	High	High	4.738e-05	5.537e-08	3.87	35.96
FALSE	High	[K].HSAPSPPVSVGSEEHPHSVLK.[T]	1xPhospho [S]	0.00629553	0.00018442	1	1	4	Q8R4E6	Q8R4E6 [155-175]		0	2258.06	100	34.13		High	High	Peak Found	High	4.738e-05	0.0004446	1.8	38.26
FALSE	High	[R].HSGQDVHVVLK.[L]	1xPhospho [S2(100)]	0.00219444	0.00018442	1	1	3	Q9CZ44	Q9CZ44 [175-185]	Q9CZ44 1xPhospho [S176(100)]	0	1298.63	100	3.56		High	High	High	High	4.738e-05	0.0001076	3.55	21.66
FALSE	High	[R].HSKSIDEGMFSAEPYLR.[L]	1xOxidation [M9(100)]; 1xPhospho [S/Y]	0.00117296	0.00018442	1	1	4	D3YZU1	D3YZU1 [1288-1304]		1	2062.89	100	18.64		High	High	High	High	4.738e-05	4.676e-05	2.67	60.73
FALSE	High	[R].HSSLPTESDEDIAPAQR.[V]	1xPhospho [S8(100)]	4.93931e-06	0.00018442	1	1	7	O54774	O54774 [753-769]	O54774 1xPhospho [S760(100)]	0	1932.83	100	47.87		High	High	High	High	4.738e-05	3.103e-08	5.36	53.85
FALSE	High	[K].HSSSAPPPPPPGR.[R]	1xPhospho [S]	4.19023e-05	0.00018442	1	1	3	Q6PEV3	Q6PEV3 [172-184]		0	1363.62	100	41.97		High	High	Peak Found	High	4.738e-05	5.419e-07	4.03	16.48
FALSE	High	[R].HPPTPPDPSGGLPR.[G]	1xPhospho [T4(100)]	0.0144246	0.00018442	1	1	7	Q9WV18	Q9WV18 [926-939]	Q9WV18 1xPhospho [T929(100)]	0	1504.69	100	14.59		High	High	High	High	4.738e-05	0.001351	2.39	50.69
FALSE	High	[R].ANSFVGTAQYVSPELLTEK.[S]	1xPhospho [S3(100)]	1.11948e-05	0.00018442	1	1	7	Q9Z2A0	Q9Z2A0 [242-260]	Q9Z2A0 1xPhospho [S244(100)]	0	2134.01	100	56.63		High	High	High	High	4.738e-05	9.252e-08	4.62	118.71
FALSE	High	[K].HQPAASPVVVR.[A]	1xPhospho [S6(100)]	0.00162857	0.00018442	1	1	6	Q9D2P8	Q9D2P8 [80-90]	Q9D2P8 1xPhospho [S85(100)]	0	1240.62	100	33.32		High	High	High	High	4.738e-05	7.261e-05	2.45	23.98
FALSE	High	[K].KGKVPVTYLELLS.[-]	1xPhospho [S13(100)]	7.61396e-05	0.00018442	1	1	10	Q8R3V5	Q8R3V5 [388-400]	Q8R3V5 1xPhospho [S400(100)]	2	1526.82	100	22.47		High	High	High	High	4.738e-05	1.207e-06	4.34	96.68
FALSE	High	[R].ANRTEENVSDGSPNAGTVEQTPK.[K]	1xPhospho [S12(100)]	1.55547e-07	0.00018442	1	1	4	P46414	P46414 [167-189]	P46414 1xPhospho [S178(100)]	1	2481.09	100	25.36		High	High	High	High	4.738e-05	3.029e-10	7.58	31.16
FALSE	High	[R].ANSDIISLNFR.[S]	1xPhospho [S3(100)]	0.00010449	0.00018442	1	1	7	Q8C739	Q8C739 [295-305]	Q8C739 1xPhospho [S297(100)]	0	1329.62	100	17.13		High	High	High	High	4.738e-05	1.836e-06	3.92	108.51
FALSE	High	[R].HVPSPLNLEEVQK.[K]	1xPhospho [S4(100)]	1.30753e-05	0.00018442	1	1	14	Q8VD37	Q8VD37 [368-380]	Q8VD37 1xPhospho [S371(100)]	0	1569.77	100	7.56		High	High	High	High	4.738e-05	1.139e-07	2.74	69.21
FALSE	High	[R].HVPSPLNLEEVQKK.[V]	1xPhospho [S4(100)]	2.26605e-07	0.00018442	1	1	10	Q8VD37	Q8VD37 [368-381]	Q8VD37 1xPhospho [S371(100)]	1	1697.86	100	16.88		High	High	High	High	4.738e-05	5.03e-10	5.84	51.03
FALSE	High	[R].HVSDPGLPGK.[-]	1xPhospho [S3(100)]	0.00384239	0.00018442	1	1	5	Q9ER47	Q9ER47 [1186-1195]	Q9ER47 1xPhospho [S1188(100)]	0	1086.5	100	6.44		High	High	High	High	4.738e-05	0.0002283	3.13	23.93
FALSE	High	[R].HNPVFGVMS.[-]	1xOxidation [M8(100)]; 1xPhospho [S9(100)]	0.00456641	0.00018442	1	2	11	Q641P0	Q641P0 [410-418]	Q641P0 1xPhospho [S418(100)]	0	1083.43	100	30.83		High	High	High	High	4.738e-05	0.0002888	1.69	68.34
FALSE	High	[K].ALESPERPFLAILGGAK.[V]	1xPhospho [S4(100)]	3.73363e-10	0.00018442	1	1	3	P09411	P09411 [200-216]	P09411 1xPhospho [S203(100)]	0	1848.96	100	63.39		High	High	High	High	4.738e-05	9.498e-14	5.14	118.27
FALSE	High	[K].AIEQADLLQEEDESPR.[S]	1xPhospho [S14(100)]	1.2171e-05	0.00018442	1	1	1	P61967	P61967 [134-149]	P61967 1xPhospho [S147(100)]	0	1922.84	100	43.14		High	Peak Found	Peak Found	High	4.738e-05	1.038e-07	4.12	83.5
FALSE	High	[K].HTGPNSPDTANDGFVR.[L]	1xPhospho [S6(100)]	3.47391e-08	0.00018442	1	2	17	O35737	O35737 [99-114]	O35737 1xPhospho [S104(100)]	0	1764.73	100	50.85		High	High	High	High	4.738e-05	4.083e-11	5.53	35.23
FALSE	High	[R].HTPPTIGGSLPYR.[R]	1xPhospho [S9(100)]	0.0145099	0.00018442	1	1	5	P62484	P62484 [293-305]	P62484 1xPhospho [S301(100)]	0	1475.7	100	37.48		High	Peak Found	High	High	4.738e-05	0.001363	2.53	60.62
FALSE	High	[R].DAPFFRESPVGR.[K]	1xPhospho [S8(100)]	0.0248968	0.000378926	1	1	3	Q8K2H1	Q8K2H1 [140-151]	Q8K2H1 1xPhospho [S147(100)]	1	1457.66	100	77.1		High	High	High	High	9.265e-05	0.002844	2.5	74.34
FALSE	High	[R].VISSIEQKTSADGNEK.[K]	1xPhospho [T/S]	0.0243222	0.000378926	1	1	1	P61982	P61982 [62-77]		1	1785.83	100	62.44		Peak Found	Peak Found	High	High	9.265e-05	0.002752	2.36	24.94
FALSE	High	[R].TSPYGVPGSPATR.[V]	1xPhospho [S/T/Y]	0.0267013	0.000378926	1	1	3	O88703	O88703 [763-775]		0	1369.61	100	45.55		High	Peak Found	High	High	9.265e-05	0.00313	2.21	55.86
FALSE	High	[K].KQHSAILAAPNPDEK.[T]	1xPhospho [S4(100)]	0.0273307	0.000378926	1	1	1	P61264	P61264 [55-69]	P61264 1xPhospho [S58(100)]	1	1698.82	100	54.24		Peak Found	Peak Found	High	High	9.265e-05	0.003218	2.82	24.82
FALSE	High	[R].SLIGVDKFLGR.[A]	1xPhospho [S1(100)]	0.0246079	0.000378926	1	1	1	Q8R361	Q8R361 [116-126]	Q8R361 1xPhospho [S116(100)]	1	1284.67	100	12.96		High	Peak Found	Peak Found	High	9.265e-05	0.002791	1.74	100.88
FALSE	High	[R].MLQAISPK.[Q]	1xOxidation [M1(100)]; 1xPhospho [S6(100)]	0.0248968	0.000378926	2	2	12	P49586; Q811Q9	P49586 [310-317]; Q811Q9 [310-317]	P49586 1xPhospho [S315(100)]; Q811Q9 1xPhospho [S315(100)]	0	983.463	100	13.03	Shared	High	Peak Found	High	High	9.265e-05	0.00283	1.86	36.72
FALSE	High	[R].WHQLQNENHVSSD.[-]	1xPhospho [S12(99.2)]	0.0253365	0.000378926	1	1	3	P47708	P47708 [669-681]	P47708 1xPhospho [S680(99.2)]	0	1673.67	100	49.6		High	Peak Found	High	High	9.265e-05	0.002905	2.51	27.33
FALSE	High	[R].KVFSPVIR.[S]	1xPhospho [S4(100)]	0.0241806	0.000378926	1	1	2	Q924A2	Q924A2 [1400-1407]	Q924A2 1xPhospho [S1403(100)]	1	1025.55	100	17.99		High	Peak Found	High	High	9.265e-05	0.002729	2.43	50.88
FALSE	High	[R].HRDTGILDSIGR.[F]	1xPhospho [T4(100)]	0.0236221	0.000378926	1	1	2	P04370	P04370 [164-175]	P04370 1xPhospho [T167(100)]	1	1419.67	100	14.03		High	Peak Found	High	High	9.265e-05	0.002648	2.38	46.72
FALSE	High	[K].SFKLSGFSFK.[K]	1xPhospho [S]	0.0265462	0.000378926	1	1	1	P26645	P26645 [156-165]		1	1227.58	100	38.2		High	Peak Found	Peak Found	High	9.265e-05	0.00309	1.79	87.18
FALSE	High	[K].ADDGRPFPQVIKSK.[G]	1xPhospho [S13(100)]	0.0234844	0.000378926	1	1	2	P05064	P05064 [88-101]	P05064 1xPhospho [S100(100)]	1	1637.8	100	24.52		High	Peak Found	High	High	4.738e-05	0.002619	3.28	47.63
FALSE	High	[K].NYKSSPEIQEPIKPLEKR.[A]	1xPhospho [S/Y]	0.0251891	0.000378926	1	1	2	Q148V7	Q148V7 [240-257]		2	2236.14	100	20.58		High	Peak Found	High	High	9.265e-05	0.002892	1.34	40.16
FALSE	High	[K].KLGVSVSPSR.[A]	1xPhospho [S7(99.6)]	0.0268573	0.000378926	1	1	3	Q0P678	Q0P678 [524-533]	Q0P678 1xPhospho [S530(99.6)]	1	1109.57	100	13.86		High	High	High	High	9.265e-05	0.003135	2.85	27.15
FALSE	High	[R].NLLSVAYK.[N]	1xPhospho [S4(100)]	0.0257837	0.000378926	6	7	6	P68510; P68254; P61982; Q9CQV8; P63101; P62259	P68510 [43-50]; P68254 [42-49]; P61982 [43-50]; Q9CQV8 [44-51]; P63101 [42-49]; P62259 [43-50]	P68510 1xPhospho [S46(100)]; P68254 1xPhospho [S45(100)]; P61982 1xPhospho [S46(100)]; Q9CQV8 1xPhospho [S47(100)]; P63101 1xPhospho [S45(100)]; P62259 1xPhospho [S46(100)]	0	987.491	100	34.33	Shared	High	High	High	High	9.265e-05	0.002974	2.03	86.14
FALSE	High	[K].AQLSPSVKR.[K]	1xPhospho [S4(100)]	0.0247519	0.000378926	1	1	3	E9Q6J5	E9Q6J5 [2997-3005]	E9Q6J5 1xPhospho [S3000(100)]	1	1065.55	100			High	High	High	High	9.265e-05	0.002811	2.11	16.92
FALSE	High	[R].SLSPVAAPPLREPR.[A]	1xPhospho [S3(100)]	0.0254847	0.000378926	1	1	3	Q6PHZ5	Q6PHZ5 [261-274]	Q6PHZ5 1xPhospho [S263(100)]	1	1569.81	100	26.98		High	High	High	High	9.265e-05	0.002924	2.38	68.3
FALSE	High	[R].MDRGNSLPCVLEQK.[I]	1xCarbamidomethyl [C9]; 1xOxidation [M1(100)]; 1xPhospho [S6(100)]	0.0254847	0.000378926	1	1	18	Q9WV69	Q9WV69 [328-341]	Q9WV69 1xPhospho [S333(100)]	1	1742.76	100	31.87		High	High	High	High	9.265e-05	0.002932	2.76	60.69
FALSE	High	[R].TCKDPIEDINSPEHIQRR.[L]	1xCarbamidomethyl [C2]; 1xPhospho [S11(100)]	0.0274903	0.000378926	1	1	2	Q80T41	Q80T41 [873-890]	Q80T41 1xPhospho [S883(100)]	2	2288.05	100	33.46		High	Peak Found	High	High	9.265e-05	0.003253	2.82	37.12
FALSE	High	[K].AAIPPPVYEEPDRPRSPTGPSNSFLANMGGTVAHK.[I]	1xOxidation [M28(100)]; 1xPhospho [S/T/Y]	0.0240398	0.000378926	1	1	2	Q8JZX4	Q8JZX4 [207-241]		1	3756.78	100	96.74		High	Peak Found	Peak Found	High	9.265e-05	0.002706	2.66	73.7
FALSE	High	[R].RPGPPLSPEIR.[S]	1xPhospho [S7(100)]	0.0278121	0.000574516	1	1	2	Q8K327	Q8K327 [410-420]	Q8K327 1xPhospho [S416(100)]	0	1298.66	100	22.77		High	Peak Found	High	High	0.0001383	0.003293	2.62	49.12
FALSE	High	[K].LPAKLSVSK.[S]	1xPhospho [S6(100)]	0.0278121	0.000574516	1	1	6	O54724	O54724 [164-172]	O54724 1xPhospho [S169(100)]	1	1022.56	100	11.42		High	High	High	High	0.0001383	0.003305	2.53	30.8
FALSE	High	[K].LSGFSFKK.[S]	1xPhospho [S5(100)]	0.0281377	0.000574516	1	1	29	P26645	P26645 [159-166]	P26645 1xPhospho [S163(100)]	1	993.481	100	15.75		High	High	High	High	0.0001383	0.003343	2.11	46.9
FALSE	High	[K].ITASSSFR.[S]	1xPhospho [S6(99.6)]	0.0291367	0.000765863	1	1	7	Q62419	Q62419 [283-290]	Q62419 1xPhospho [S288(99.6)]	0	948.419	100	32.55		High	High	High	High	0.0001827	0.003508	1.85	30.7
FALSE	High	[R].IQPSSPPPNHPSNHLFR.[Q]	1xPhospho [S5(99)]	0.0291367	0.000765863	1	1	3	Q6P4S6	Q6P4S6 [717-733]	Q6P4S6 1xPhospho [S721(99)]	0	2004.94	100	16.94		High	High	High	High	0.0001827	0.00351	1.46	37.34
FALSE	High	[R].SAPASPNHAGVLSAHSSGAQTPESLSR.[E]	1xPhospho [S1(98.8)]	0.0301701	0.000765863	1	1	2	Q3UCQ1	Q3UCQ1 [360-386]	Q3UCQ1 1xPhospho [S360(98.8)]	0	2696.24	100	49.02		High	Peak Found	High	High	0.0001827	0.003675	1.79	44.26
FALSE	High	[R].KISPPSYAR.[R]	1xPhospho [S3(100)]	0.0291367	0.000765863	1	1	6	Q8CFC7	Q8CFC7 [283-291]	Q8CFC7 1xPhospho [S285(100)]	1	1098.53	100	31.11		High	Peak Found	High	High	0.0001827	0.003525	2.75	28.2
FALSE	High	[R].QVPQPSSASLDEYTLMR.[A]	1xOxidation [M16(100)]; 1xPhospho [S/Y/T]	0.0303458	0.000765863	1	1	2	P81122	P81122 [582-598]		0	2017.89	100	37.22		High	Peak Found	Peak Found	High	0.0001827	0.003721	2.55	87.85
FALSE	High	[R].SPVYLTVLK.[H]	1xPhospho [S1(100)]	0.0286329	0.000765863	1	1	2	Q11011	Q11011 [746-754]	Q11011 1xPhospho [S746(100)]	0	1099.58	100	22.52		High	Peak Found	High	High	0.0001827	0.003445	1.12	97.12
FALSE	High	[R].LSTSPVR.[L]	1xPhospho [S4(99.5)]	0.0317872	0.00095643	1	1	3	Q9WV92	Q9WV92 [598-604]	Q9WV92 1xPhospho [S601(99.5)]	0	839.402	100	94.07		High	Peak Found	High	High	0.0002271	0.003967	1.89	24.45
FALSE	High	[R].LQEDPNYSPQRFPNAHR.[A]	1xPhospho [S8(100)]	0.0310584	0.00095643	1	1	4	Q9Z1R2	Q9Z1R2 [1132-1148]	Q9Z1R2 1xPhospho [S1139(100)]	1	2148.96	100	24.08		High	Peak Found	High	High	0.0002271	0.003828	2.73	40.68
FALSE	High	[R].LTTPPSLCSHLSPPLCR.[S]	2xCarbamidomethyl [C8; C16]; 1xPhospho [S6(99)]	0.0316035	0.00095643	1	1	2	O54824	O54824 [300-316]	O54824 1xPhospho [S305(99)]	0	2015.94	100	20.45		High	Peak Found	High	High	0.0002271	0.003935	2.2	82.74
FALSE	High	[R].ASSLNFLNK.[S]	1xPhospho [S3(100)]	0.0314208	0.00095643	1	1	6	O88448	O88448 [573-581]	O88448 1xPhospho [S575(100)]	0	1073.5	100	43.52		High	High	High	High	0.0002271	0.003909	2.23	75.04
FALSE	High	[K].SESLDEEEKLELQRR.[L]	1xPhospho [S3(100)]	0.0310584	0.00095643	1	1	2	Q9DCB4	Q9DCB4 [30-44]	Q9DCB4 1xPhospho [S32(100)]	2	1940.9	100	18.02		High	Peak Found	High	High	0.0002271	0.00383	2.79	47.01
FALSE	High	[K].TGNAGSRLACGVIGIAQ.[-]	1xCarbamidomethyl [C10]; 1xPhospho [S6(99.7)]	0.0316035	0.00095643	1	1	4	P08228	P08228 [138-154]	P08228 1xPhospho [S143(99.7)]	1	1724.81	100	29.92		High	Peak Found	High	High	0.0002271	0.003939	2.95	90.38
FALSE	High	[R].SAPCGSLAFSGDR.[A]	1xCarbamidomethyl [C4]; 1xPhospho [S1(100)]	0.0344709	0.00113034	1	1	6	Q9QYR6	Q9QYR6 [2162-2174]	Q9QYR6 1xPhospho [S2162(100)]	0	1404.56	100	50.38		High	High	High	High	0.0002672	0.004428	1.11	67.51
FALSE	High	[R].TEKNHFESSPLPTSPK.[F]	1xPhospho [T/S]	0.0331028	0.00113034	1	1	4	Q03717	Q03717 [791-806]		1	1878.86	100	30.51		High	High	High	High	0.0002672	0.004169	2.09	34.83
FALSE	High	[K].APHWTSASLTEAAAHPHSPEMKDQGGAGEGLSR.[N]	1xOxidation [M21(100)]; 1xPhospho [S/T]	0.0321578	0.00113034	1	1	3	P20357	P20357 [11-43]		1	3479.54	100	10.31		High	High	High	High	0.0002672	0.004035	3.79	51.03
FALSE	High	[R].RYPSSISSSPQK.[D]	1xPhospho [S9(99.5)]	0.0348718	0.00113034	1	1	2	Q80X50	Q80X50 [621-632]	Q80X50 1xPhospho [S629(99.5)]	1	1416.65	100	25.17		High	Peak Found	High	High	0.0002672	0.004479	2.14	18.27
FALSE	High	[R].ELSQVLTQR.[Q]	1xPhospho [S3(100)]	0.0367319	0.00113034	1	1	2	P47757	P47757 [261-269]	P47757 1xPhospho [S263(100)]	0	1153.56	100	34.7		High	Peak Found	High	High	0.0002672	0.004826	2.21	77.95
FALSE	High	[K].AFTGREFDELSPSAQR.[D]	1xPhospho [S13(100)]	0.0367319	0.00113034	1	1	3	O55143	O55143 [651-666]	O55143 1xPhospho [S663(100)]	1	1890.84	100	30.26		High	High	High	High	0.0002672	0.004835	3.56	71.21
FALSE	High	[K].NISGSVTLK.[I]	1xPhospho [S3(100)]	0.0346708	0.00113034	1	1	3	Q9JLB0	Q9JLB0 [195-203]	Q9JLB0 1xPhospho [S197(100)]	0	998.492	100	12.8		High	High	High	High	0.0002672	0.004458	1.67	50.23
FALSE	High	[R].RVSSGSCFALE.[-]	1xCarbamidomethyl [C7]; 1xPhospho [S3(99.7)]	0.0363105	0.00113034	1	1	4	Q791T5	Q791T5 [379-389]	Q791T5 1xPhospho [S381(99.7)]	1	1292.53	100	29.34		High	Peak Found	High	High	0.0002672	0.004753	2.77	67.52
FALSE	High	[R].GWSPPPEVR.[R]	1xPhospho [S3(100)]	0.0331028	0.00113034	1	1	4	Q9QXG4	Q9QXG4 [28-36]	Q9QXG4 1xPhospho [S30(100)]	0	1104.49	100	34.62		High	High	High	High	0.0002672	0.004177	2.14	70.41
FALSE	High	[K].NHFESSPLPTSPK.[F]	1xPhospho [T/S]	0.0363105	0.00113034	1	1	2	Q03717	Q03717 [794-806]		0	1520.68	100	13.91		High	Peak Found	High	High	0.0002672	0.004744	1.83	45.9
FALSE	High	[K].VYEDSGIPLPAESPK.[K]	1xPhospho [S13(100)]	0.0369445	0.00113034	1	1	3	Q9DCT6	Q9DCT6 [84-98]	Q9DCT6 1xPhospho [S96(100)]	0	1681.77	100	16.12		High	Peak Found	High	High	0.0002672	0.004852	2.1	92.23
FALSE	High	[K].LYGSGGPPPTGEEDTSEKDEL.[-]	1xPhospho [T15(99.5)]	0.0329117	0.00113034	1	1	1	P20029	P20029 [635-655]	P20029 1xPhospho [T649(99.5)]	1	2257.94	100	14.06		High	Peak Found	Peak Found	High	0.0002672	0.004161	2.53	77.23
FALSE	High	[R].NASVPNLR.[G]	1xPhospho [S3(100)]	0.0334882	0.00113034	1	1	5	Q9CWE0	Q9CWE0 [98-105]	Q9CWE0 1xPhospho [S100(100)]	0	950.446	100	34.32		High	High	High	High	0.0002672	0.004243	2.35	42.52
FALSE	High	[K].EALKISPSPELNLKK.[K]	1xPhospho [S]	0.0344709	0.00113034	1	1	2	Q61464	Q61464 [1564-1578]		2	1746.94	100	25.22		High	High	Peak Found	High	0.0002672	0.004428	1.67	64.81
FALSE	High	[R].SSPPPLPAK.[A]	1xPhospho [S]	0.0346708	0.00113034	1	1	4	Q6PDH0	Q6PDH0 [950-958]		0	973.475	100	20.59		High	High	High	High	0.0002672	0.004461	1.82	38.68
FALSE	High	[K].YQYGGLNSGRPVTPPR.[T]	1xPhospho [S/T/Y]	0.0329117	0.00113034	1	1	8	P62141	P62141 [304-319]		0	1841.87	100	59.6		High	High	High	High	0.0002672	0.004142	2.29	52.86
FALSE	High	[R].SRTPSLPTPPTR.[E]	1xPhospho [S5(99)]	0.0363105	0.00113034	1	1	13	P10637	P10637 [502-513]	P10637 1xPhospho [S506(99)]	1	1389.69	100	26.85		High	High	High	High	0.0002672	0.004752	2.22	46.17
FALSE	High	[R].DRTPPLLYR.[D]	1xPhospho [T3(100)]	0.0350739	0.00113034	1	1	2	Q0VBL3	Q0VBL3 [565-573]	Q0VBL3 1xPhospho [T567(100)]	1	1210.6	100	18.79		Peak Found	High	High	High	0.0002672	0.004529	2.99	62.48
FALSE	High	[R].SSSFSLPAR.[A]	1xPhospho [S3(100)]	0.033878	0.00113034	1	1	2	Q8BGR5	Q8BGR5 [166-174]	Q8BGR5 1xPhospho [S168(100)]	0	1031.46	100	48.63		High	Peak Found	High	High	0.0002672	0.004331	1.93	63.04
FALSE	High	[K].SSIPSPIGGSLGR.[G]	1xPhospho [S5(100)]	0.0367319	0.00113034	1	1	2	P40645	P40645 [462-474]	P40645 1xPhospho [S466(100)]	0	1307.64	100	9.69		High	Peak Found	High	High	0.0002672	0.004809	1.47	81.82
FALSE	High	[R].SPSIDSIQKDPR.[E]	1xPhospho [S3(99.6)]	0.0332949	0.00113034	2	2	3	O35927; Q68FH0	O35927 [529-540]; Q68FH0 [509-520]	O35927 1xPhospho [S531(99.6)]; Q68FH0 1xPhospho [S511(99.6)]	1	1422.66	100	58.55	Shared	High	Peak Found	High	High	0.0002672	0.00422	1.79	38.97
FALSE	High	[R].LHSSSLELGPRPLEQENER.[L]	1xPhospho [S4(99)]	0.0361015	0.00113034	1	1	3	A2A6T1	A2A6T1 [176-194]	A2A6T1 1xPhospho [S179(99)]	0	2271.08	100	56.8		High	Peak Found	High	High	0.0002672	0.00472	1.86	60.08
FALSE	High	[R].KLSLTSSLNSR.[I]	1xPhospho [S3(100)]	0.0371581	0.00129788	1	1	2	P70392	P70392 [743-753]	P70392 1xPhospho [S745(100)]	1	1285.65	100	11.09		High	Peak Found	High	High	0.0002672	0.004895	2.31	47.31
FALSE	High	[R].RSSAIGIENIQEVQEKR.[E]	1xPhospho [S2(98.7)]	0.0419308	0.00129788	1	1	1	A2ALS5	A2ALS5 [497-513]	A2ALS5 1xPhospho [S498(98.7)]	2	2037.01	100	7.31		Peak Found	High	Peak Found	High	0.0003046	0.005769	1.34	51.19
FALSE	High	[R].VSEVKPTYRNSITVPYK.[V]	1xPhospho [S/T/Y]	0.042659	0.00129788	1	1	4	P42669	P42669 [245-261]		1	2061.04	100	41.01		High	High	Peak Found	High	0.0003046	0.00593	2.23	50.55
FALSE	High	[R].RVEPVCSGLQAQILR.[C]	1xCarbamidomethyl [C6]; 1xPhospho [S7(100)]	0.0380249	0.00129788	1	1	2	Q91VN4	Q91VN4 [230-244]	Q91VN4 1xPhospho [S236(100)]	1	1805.91	100	26.52		High	Peak Found	High	High	0.0003046	0.005045	1.79	76.14
FALSE	High	[R].RQSIPEEFK.[G]	1xPhospho [S3(100)]	0.0398172	0.00129788	1	1	2	Q925T6	Q925T6 [41-49]	Q925T6 1xPhospho [S43(100)]	1	1213.56	100	27.69		High	Peak Found	High	High	0.0003046	0.00538	3.04	34.79
FALSE	High	[R].RSSLVITTK.[LI]	1xPhospho [S3(99.7)]	0.0393617	0.00129788	1	2	4	P63143	P63143 [144-152]	P63143 1xPhospho [S146(99.7)]	1	1084.58	100	70.85		High	High	High	High	0.0003046	0.005319	2.14	23.61
FALSE	High	[K].LTHSLSTSNITAIPEKK.[D]	1xPhospho [T/S]	0.041452	0.00129788	1	1	5	O35618	O35618 [336-352]		1	1919.98			No Quan Values	High	High	High	High	0.0003046	0.005699	2.03
FALSE	High	[R].GLAEDVTRTTPSRR.[E]	1xPhospho [T10(99.2)]	0.0395888	0.00129788	1	1	8	Q9Z0P4	Q9Z0P4 [257-270]	Q9Z0P4 1xPhospho [T266(99.2)]	2	1638.8	100	34.21		High	High	High	High	0.0003046	0.005337	2.85	25.5
FALSE	High	[R].SPVLLPK.[G]	1xPhospho [S1(100)]	0.0441519	0.00129788	1	1	3	Q921C5	Q921C5 [578-584]	Q921C5 1xPhospho [S578(100)]	0	833.453	100	13.82		High	High	High	High	0.0003046	0.006226	1.86	62.12
FALSE	High	[R].LVSPEPPPK.[G]	1xPhospho [S3(100)]	0.0431512	0.00129788	1	1	3	Q9Z2H5	Q9Z2H5 [376-384]	Q9Z2H5 1xPhospho [S378(100)]	0	1043.52	100	10.67		High	High	High	High	0.0003046	0.006027	2	40.67
FALSE	High	[K].VLTPTQVMNRPSSISWDGLDPGK.[L]	1xOxidation [M8(100)]; 1xPhospho [T/S]	0.0431512	0.00129788	1	1	1	P70296	P70296 [40-62]		0	2594.23	100	42.02		High	Peak Found	Peak Found	High	0.0003046	0.005996	1.75	95.37
FALSE	High	[R].SPASPLNNQGIPTPAQLTK.[S]	1xPhospho [S/T]	0.0402778	0.00129788	1	1	2	Q5M956	Q5M956 [9-27]		0	2014	100	20.32		High	Peak Found	High	High	0.0003046	0.005484	1.54	97.85
FALSE	High	[R].QPTPPFFGR.[D]	1xPhospho [T3(100)]	0.041452	0.00129788	1	1	10	Q8C2Q3	Q8C2Q3 [204-212]	Q8C2Q3 1xPhospho [T206(100)]	0	1126.51	100	18.12		High	High	High	High	0.0003046	0.005684	1.5	85.94
FALSE	High	[K].SIFREESPLR.[I]	1xPhospho [S7(100)]	0.0371581	0.00129788	1	1	3	Q8K019	Q8K019 [523-532]	Q8K019 1xPhospho [S529(100)]	1	1313.62	100	21.08		High	High	High	High	0.0002672	0.004907	1.92	51.53
FALSE	High	[R].NLSSEEVARPR.[R]	1xPhospho [S3(100)]	0.0436488	0.00129788	1	1	3	Q8VD37	Q8VD37 [167-177]	Q8VD37 1xPhospho [S169(100)]	0	1337.62	100	60.12		High	High	High	High	0.0003046	0.006123	2.21	26.71
FALSE	High	[R].AASALLLR.[S]	1xPhospho [S3(100)]	0.0416907	0.00129788	1	1	11	Q9D7P6	Q9D7P6 [13-20]	Q9D7P6 1xPhospho [S15(100)]	0	894.481	100	12.61		High	High	High	High	0.0003046	0.005727	2.97	76.39
FALSE	High	[K].NKDSVPLAPAKAQSPLLPEPLK.[N]	1xPhospho [S14(100)]	0.0382446	0.00129788	1	1	4	Q7TSJ2	Q7TSJ2 [674-695]	Q7TSJ2 1xPhospho [S687(100)]	2	2393.28	100	26.38		Peak Found	High	High	High	0.0003046	0.005108	1.98	80.48
FALSE	High	[R].SLKPDFVLIR.[Q]	1xPhospho [S1(100)]	0.0421722	0.00129788	1	1	3	O88935	O88935 [177-186]	O88935 1xPhospho [S177(100)]	0	1267.68	100	23.7		High	Peak Found	High	High	0.0003046	0.005817	1.5	91.22
FALSE	High	[K].LASDDRPSPPR.[G]	1xPhospho [S8(100)]	0.0433993	0.00129788	1	1	5	Q99KG3	Q99KG3 [716-726]	Q99KG3 1xPhospho [S723(100)]	0	1290.58	100	43.63		High	Peak Found	High	High	0.0003046	0.006087	1.53	22.6
FALSE	High	[R].SEPLVSGIRTPPVRR.[N]	1xPhospho [S/T]	0.0441519	0.00129788	1	1	4	Q8BYK5	Q8BYK5 [49-63]		2	1743.93	100	36.34		High	High	High	High	0.0003046	0.0062	2.39	49.02
FALSE	High	[R].YVLTSPR.[S]	1xPhospho [S5(100)]	0.037373	0.00129788	1	1	3	Q3UHB8	Q3UHB8 [86-92]	Q3UHB8 1xPhospho [S90(100)]	0	915.434	100	34.89		High	Peak Found	High	High	0.0003046	0.004958	1.75	44.42
FALSE	High	[R].LQHSTSVLR.[K]	1xPhospho [T/S]	0.0449171	0.00147973	1	1	4	Q8R0S2	Q8R0S2 [83-91]		0	1120.55	100	41.09		High	High	High	High	0.0003465	0.006339	1.83	20.06
FALSE	High	[K].AITSLLGGGSPK.[N]	1xPhospho [S10(100)]	0.0459571	0.00147973	1	1	1	Q6KCD5	Q6KCD5 [2643-2654]	Q6KCD5 1xPhospho [S2652(100)]	0	1180.6	100	25.72		High	Peak Found	Peak Found	High	0.0003465	0.006577	1.43	81.72
FALSE	High	[R].NTTPTGAAPPAGMTSTR.[V]	1xOxidation [M13(100)]; 1xPhospho [T3(100)]	0.0444056	0.00147973	1	1	2	P27546	P27546 [845-861]	P27546 1xPhospho [T847(100)]	0	1726.75	100	89.4		High	Peak Found	High	High	0.0003465	0.006252	1.95	32.73
FALSE	High	[R].SSPQLDPLR.[K]	1xPhospho [S]	0.0470201	0.00166171	1	1	9	Q8K2F8	Q8K2F8 [182-190]		0	1092.51	100	28.11		High	High	High	High	0.0003885	0.006778	2.16	69.06
FALSE	High	[R].GWRPSSREDSVEAR.[S]	1xPhospho [S10(100)]	0.0467522	0.00166171	1	1	3	P26339	P26339 [405-418]	P26339 1xPhospho [S414(100)]	1	1711.75	100	40.79		High	Peak Found	High	High	0.0003885	0.006725	1.97	19.24
FALSE	High	[K].STGVQTSPDLRK.[C]	1xPhospho [S7(99)]	0.0464857	0.00166171	1	1	4	Q3USH1	Q3USH1 [102-113]	Q3USH1 1xPhospho [S108(99)]	1	1368.65	100	23.42		Peak Found	Peak Found	High	High	0.0003885	0.006686	1.68	21.46
FALSE	High	[K].TVFAGAVPVLPASPPPK.[D]	1xPhospho [S13(100)]	0.0462207	0.00166171	1	1	4	Q60902	Q60902 [217-233]	Q60902 1xPhospho [S229(100)]	0	1727.91	100	16.23		High	High	Peak Found	High	0.0003885	0.006634	2.2	115.09
FALSE	High	[K].IRTSPTFR.[R]	1xPhospho [S/T]	0.0478327	0.00184604	1	1	3	P62751	P62751 [40-47]		1	1057.52	100	44.81		High	High	High	High	0.0004306	0.006915	2.42	23.57
FALSE	High	[R].ANRADSEEEGAVELAA.[-]	1xPhospho [S6(100)]	0.0475604	0.00184604	1	1	2	O88485	O88485 [613-628]	O88485 1xPhospho [S618(100)]	1	1711.72	100	23.68		High	Peak Found	High	High	0.0003885	0.006854	2.71	68.23
FALSE	High	[R].SSSFKDFAK.[S]	1xPhospho [S3(100)]	0.0518057	0.002012	1	1	3	Q8K352	Q8K352 [25-33]	Q8K352 1xPhospho [S27(100)]	1	1096.47	100	21.32		High	High	High	High	0.0004681	0.007735	1.44	29.99
FALSE	High	[K].SVVEGISSQPGSSPSGTVV.[-]	1xPhospho [S/T]	0.0509287	0.002012	1	1	2	Q08274	Q08274 [647-665]		0	1853.85	100	64.66		High	Peak Found	Peak Found	High	0.0004681	0.00759	1.96	107.82
FALSE	High	[R].NHSGSRTPPVALSSSR.[M]	2xPhospho [S3(99.7); S/T]	0.0500659	0.002012	1	1	4	Q8BTI8	Q8BTI8 [2050-2065]	Q8BTI8 2xPhospho [S2052(99.7); S/T]	1	1812.78	100	66.09		High	Peak Found	High	High	0.0004681	0.007369	2.45	27.44
FALSE	High	[R].KGVDLLLEGVQGESSPTRR.[E]	1xPhospho [S/T]	0.0509287	0.002012	1	1	4	Q8BLK9	Q8BLK9 [267-285]		2	2121.07	100	53.02		High	High	High	High	0.0004681	0.007541	2.74	72.92
FALSE	High	[R].QLIEKGPQYGSLER.[A]	1xPhospho [S11(100)]	0.0509287	0.002012	1	1	1	Q61644	Q61644 [66-79]	Q61644 1xPhospho [S76(100)]	1	1697.83	100	6.44		Peak Found	Peak Found	High	High	0.0004681	0.007586	2.44	52.03
FALSE	High	[R].SDSLLSFR.[F]	1xPhospho [S3(100)]	0.0500659	0.002012	1	1	2	Q91W92	Q91W92 [205-212]	Q91W92 1xPhospho [S207(100)]	0	1004.44	100	37.17		High	Peak Found	High	High	0.0004681	0.007386	1.76	87.86
FALSE	High	[R].MDRGNSLPCVLEQK.[I]	1xCarbamidomethyl [C9]; 1xPhospho [S6(100)]	0.0512195	0.002012	1	1	4	Q9WV69	Q9WV69 [328-341]	Q9WV69 1xPhospho [S333(100)]	1	1726.77	100	26.27		High	High	High	High	0.0004681	0.007607	1.24	65.45
FALSE	High	[K].SSSVSPSASFR.[G]	1xPhospho [S5(100)]	0.0521012	0.002012	1	1	4	Q62441	Q62441 [204-214]	Q62441 1xPhospho [S208(100)]	0	1191.5	100	45.3		High	High	High	High	0.0004681	0.007794	2.48	42.79
FALSE	High	[R].GGSGGSTDSHHGGASYIPER.[T]	1xPhospho [S/T/Y]	0.0509287	0.002012	1	1	4	D3YZU1	D3YZU1 [1902-1921]		0	2008.81	100	55.11		High	Peak Found	High	High	0.0004681	0.007542	1.62	19.33
FALSE	High	[-].MDPETCPCPTGGSCTCSDKCK.[C]	5xCarbamidomethyl [C6; C8; C14; C16; C20]; 1xOxidation [M1(100)]; 1xPhospho [T5(96.8)]	0.0515118	0.002012	1	1	2	P28184	P28184 [1-21]	P28184 1xPhospho [T5(96.8)]	1	2543.87	100	38.76		High	Peak Found	High	High	0.0004681	0.00766	3.44	32.62
FALSE	High	[R].TPALSPQRPLTTQQPQSGTLKEPDSSK.[T]	2xPhospho [T1(100); S5(100)]	0.0521012	0.002012	1	1	3	Q64332	Q64332 [422-448]	Q64332 2xPhospho [T422(100); S426(100)]	1	3052.44	100	45.43		High	High	High	High	0.0004681	0.007778	2.22	67.88
FALSE	High	[R].ALSPVIPIIPR.[T]	1xPhospho [S3(100)]	0.0489372	0.002012	1	1	3	Q6PDK2	Q6PDK2 [4787-4797]	Q6PDK2 1xPhospho [S4789(100)]	0	1255.72			No Quan Values	High	High	High	High	0.0004681	0.007135	1.81
FALSE	High	[R].HRAEAPPLQREDSGTFSLGK.[M]	1xPhospho [T/S]	0.050352	0.002012	1	1	5	Q9WTX2	Q9WTX2 [6-25]		2	2276.08	100	45.01		High	High	High	High	0.0004681	0.007456	2.62	46.23
FALSE	High	[K].SISAPVIFDR.[S]	1xPhospho [S3(100)]	0.0529974	0.00219189	1	1	2	Q9CWK8	Q9CWK8 [117-126]	Q9CWK8 1xPhospho [S119(100)]	0	1184.57	100	13.55		High	Peak Found	High	High	0.0005093	0.007997	1.46	99.5
FALSE	High	[K].RNLSSEEVARPR.[R]	1xPhospho [S4(99.5)]	0.0529974	0.00219189	1	1	1	Q8VD37	Q8VD37 [166-177]	Q8VD37 1xPhospho [S169(99.5)]	1	1493.72	100	46.41		Peak Found	Peak Found	High	High	0.0005093	0.007996	3.26	16.4
FALSE	High	[R].TPSISPVRVSPNNR.[S]	1xPhospho [S10(100)]	0.0523983	0.00219189	1	1	6	O35927	O35927 [1078-1091]	O35927 1xPhospho [S1087(100)]	1	1603.8	100	29.9		High	High	High	High	0.0004681	0.007868	1.78	48.21
FALSE	High	[R].QENNSLFSQALKDQEAK.[V]	1xPhospho [S8(99.3)]; 1xAsn->Asp [N]	0.0642311	0.00233842	1	1	1	Q9DA73	Q9DA73 [155-171]	Q9DA73 1xPhospho [S162(99.3)]	1	2030.91	100	61.44		Peak Found	Peak Found	High	High	0.0005392	0.01041	2.56	19.85
FALSE	High	[K].TPSPPEPEPAGTAQK.[N]	1xPhospho [S3(100)]	0.061056	0.00233842	1	1	2	Q80YN3	Q80YN3 [523-537]	Q80YN3 1xPhospho [S525(100)]	0	1586.71	100	31.02		High	High	Peak Found	High	0.0005392	0.00971	1.28	45.17
FALSE	High	[R].RQEPLRQPSPQR.[G]	1xPhospho [S9(100)]	0.0548339	0.00233842	1	1	1	Q8BYM5	Q8BYM5 [714-725]	Q8BYM5 1xPhospho [S722(100)]	2	1571.78	100	19.54		Peak Found	Peak Found	High	High	0.0005392	0.0084	2.16	15.47
FALSE	High	[K].VEKYEISPEAYERR.[Q]	1xPhospho [S7(100)]	0.0617485	0.00233842	1	1	2	Q9D1E6	Q9D1E6 [104-117]	Q9D1E6 1xPhospho [S110(100)]	2	1848.85	100	30.39		High	Peak Found	High	High	0.0005392	0.00991	2.2	45.82
FALSE	High	[R].VVVDALSGLK.[G]	1xPhospho [S7(100)]	0.0628012	0.00233842	1	1	3	P30275	P30275 [191-200]	P30275 1xPhospho [S197(100)]	0	1080.57	100	2.68		High	Peak Found	High	High	0.0005392	0.01012	2.14	87.1
FALSE	High	[R].IPCVTPETVVIR.[S]	1xCarbamidomethyl [C3]; 1xPhospho [T5(100)]	0.0645933	0.00233842	1	1	1	Q02357	Q02357 [858-869]	Q02357 1xPhospho [T862(100)]	0	1463.73	100	11.96		Peak Found	Peak Found	High	High	0.0005392	0.01049	1.87	94.42
FALSE	High	[K].SDSELEVKPSESLLR.[S]	1xPhospho [S1(99.4)]	0.0545237	0.00233842	1	1	4	Q99PI5	Q99PI5 [243-257]	Q99PI5 1xPhospho [S243(99.4)]	0	1768.84	100	3.35		High	Peak Found	High	High	0.0005392	0.00832	2.31	78.66
FALSE	High	[R].VPCNVEGISPELEK.[V]	1xCarbamidomethyl [C3]; 1xPhospho [S9(100)]	0.0542151	0.00233842	1	1	2	Q8K3I9	Q8K3I9 [285-298]	Q8K3I9 1xPhospho [S293(100)]	0	1650.74	100	20.68		Peak Found	High	High	High	0.0005392	0.008252	1.97	78.09
FALSE	High	[R].RRDEDMLYSPELAQR.[G]	1xOxidation [M6(100)]; 1xPhospho [S9(100)]	0.0564103	0.00233842	1	1	1	Q923D5	Q923D5 [229-243]	Q923D5 1xPhospho [S237(100)]	2	1974.87	100	24.12		Peak Found	Peak Found	High	High	0.0005392	0.008728	2.64	46.12
FALSE	High	[R].IPRPLSPTK.[L]	1xPhospho [S6(100)]	0.0635123	0.00233842	1	1	2	Q8CG79	Q8CG79 [692-700]	Q8CG79 1xPhospho [S697(100)]	0	1088.59	100	22.54		High	Peak Found	High	High	0.0005392	0.0103	2.48	29.34
FALSE	High	[R].YVLSSQHRPDISPTER.[T]	1xPhospho [S12(99.1)]	0.0635123	0.00233842	1	1	4	Q9QZQ1	Q9QZQ1 [644-659]	Q9QZQ1 1xPhospho [S655(99.1)]	0	1964.92	100	37.37		High	High	High	High	0.0005392	0.01031	3.16	39.19
FALSE	High	[R].APSPAPRPPSRR.[D]	1xPhospho [S10(100)]	0.0545237	0.00233842	1	1	11	Q3UNH4	Q3UNH4 [762-773]	Q3UNH4 1xPhospho [S771(100)]	1	1368.69	100	111.92		High	High	High	High	0.0005392	0.00833	2.58	13.1
FALSE	High	[R].IQQALTSPLPVTPPLEGTHR.[A]	1xPhospho [T12(100)]	0.0620976	0.00233842	1	1	4	Q501J7	Q501J7 [414-433]	Q501J7 1xPhospho [T425(100)]	0	2235.15	100	21.79		High	High	High	High	0.0005392	0.009989	1.82	97.63
FALSE	High	[K].TFWSPELKK.[E]	1xPhospho [S4(100)]	0.0577023	0.00233842	2	2	3	Q6PH08; Q99MI1	Q6PH08 [184-192]; Q99MI1 [188-196]	Q6PH08 1xPhospho [S187(100)]; Q99MI1 1xPhospho [S191(100)]	1	1215.58	100	6.3	Shared	High	High	High	High	0.0005392	0.009015	1.89	69.04
FALSE	High	[K].IESPKLER.[T]	1xPhospho [S3(100)]	0.0542151	0.00233842	1	1	6	Q61699	Q61699 [808-815]	Q61699 1xPhospho [S810(100)]	1	1051.52	100	31.24		High	High	High	High	0.0005392	0.008272	1.91	23.12
FALSE	High	[K].LTPEDSPALTPPSPFR.[D]	1xPhospho [S6(100)]	0.068707	0.00249419	1	1	4	P97772	P97772 [1142-1157]	P97772 1xPhospho [S1147(100)]	0	1804.85	100	35.04		High	High	Peak Found	High	0.0005732	0.01146	1.39	108.66
FALSE	High	[K].LLEAQSHFR.[K]	1xPhospho [S6(100)]	0.0726591	0.00249419	1	1	2	P16546	P16546 [2079-2087]	P16546 1xPhospho [S2084(100)]	0	1180.55	100	37.89		High	Peak Found	High	High	0.0005732	0.01239	2.01	38.23
FALSE	High	[R].TGEPDEEEGTFRSSIRR.[L]	1xPhospho [T/S]	0.070263	0.00249419	1	1	2	Q9Z239	Q9Z239 [70-86]		2	2045.89	100	10.94		High	Peak Found	Peak Found	High	0.0005732	0.01182	3.43	31.26
FALSE	High	[R].LGTPPGGGAAGK.[E]	1xPhospho [T3(100)]	0.0722545	0.00249419	1	1	1	O88704	O88704 [37-48]	O88704 1xPhospho [T39(100)]	0	1062.5	100	29.06		High	Peak Found	Peak Found	High	0.0005732	0.01231	1.64	32.1
FALSE	High	[R].SLLLSGLR.[A]	1xPhospho [S1(100)]	0.0690929	0.00249419	1	1	1	Q80WT0	Q80WT0 [222-229]	Q80WT0 1xPhospho [S222(100)]	0	938.507	100	11.81		High	Peak Found	Peak Found	High	0.0005732	0.01153	1.67	94.57
FALSE	High	[K].VGSLTPPSSPKTQR.[A]	2xPhospho [T5(100); S/T]	0.0710533	0.00249419	1	1	5	Q3UHJ0	Q3UHJ0 [614-627]	Q3UHJ0 2xPhospho [T618(100); S/T]	1	1614.73	100	62.25		High	Peak Found	High	High	0.0005732	0.01203	1.99	45.33
FALSE	High	[R].TKFVSFTSR.[L]	1xPhospho [S5(98.8)]	0.0714516	0.00249419	1	1	1	Q8CHT1	Q8CHT1 [602-610]	Q8CHT1 1xPhospho [S606(98.8)]	1	1152.54	100	37.56		Peak Found	Peak Found	High	High	0.0005732	0.01206	1.39	47.03
FALSE	High	[R].EKSLDLPDRQR.[Q]	1xPhospho [S3(100)]	0.0660616	0.00249419	1	1	2	Q8BJ42	Q8BJ42 [1010-1020]	Q8BJ42 1xPhospho [S1012(100)]	2	1436.69	100	55.55		High	Peak Found	High	High	0.0005732	0.01083	1.79	23.91
FALSE	High	[R].KYQVDLSKGLTNQR.[A]	1xPhospho [S7(100)]	0.0690929	0.00249419	1	1	3	Q6PIE5	Q6PIE5 [52-65]	Q6PIE5 1xPhospho [S58(100)]	2	1729.86	100	65.68		High	High	High	High	0.0005732	0.01155	3.07	42.85
FALSE	High	[R].TLHSPPLQLR.[H]	1xPhospho [S4(100)]	0.0664336	0.00249419	1	1	7	A2ARP1	A2ARP1 [1144-1153]	A2ARP1 1xPhospho [S1147(100)]	0	1241.64	100	47.17		High	High	High	High	0.0005732	0.01092	2.01	52.82
FALSE	High	[R].RLSQRPTAEELEQR.[N]	1xPhospho [S3(100)]	0.0690929	0.00249419	2	2	2	Q2M3X8; Q501J7	Q2M3X8 [465-478]; Q501J7 [580-593]	Q2M3X8 1xPhospho [S467(100)]; Q501J7 1xPhospho [S582(100)]	1	1792.87	100	47.95	Shared	High	Peak Found	High	High	0.0005732	0.01157	2.55	27.31
FALSE	High	[R].LFPSPGLPTRTSPVR.[G]	1xPhospho [T/S]	0.0734747	0.0026677	1	1	2	Q3TRM4	Q3TRM4 [335-349]		1	1704.88	100	44.26		Peak Found	High	High	High	0.000613	0.01258	2.06	75.87
FALSE	High	[R].SLVGSWLK.[L]	1xPhospho [S5(100)]	0.075973	0.00283691	1	1	3	Q3UE31	Q3UE31 [358-365]	Q3UE31 1xPhospho [S362(100)]	0	969.481	100	17.55		High	Peak Found	High	High	0.000651	0.01317	1.62	102.8
FALSE	High	[R].VRGWSPPPEVR.[R]	1xPhospho [S5(100)]	0.0763971	0.00283691	1	1	2	Q9QXG4	Q9QXG4 [26-36]	Q9QXG4 1xPhospho [S30(100)]	1	1359.66	100	62.66		High	High	Peak Found	High	0.000651	0.01329	1.82	53.59
FALSE	High	[R].SSFSRVSGSPSSGFR.[S]	1xPhospho [S]	0.0772518	0.00300126	1	1	1	P08553	P08553 [22-36]		1	1624.71	100	28.76		High	Peak Found	Peak Found	High	0.0006891	0.01348	1.72	40.1
FALSE	High	[K].GAYVPSSPTR.[L]	1xPhospho [S7(99)]	0.0776825	0.00300126	1	1	2	Q80W47	Q80W47 [389-398]	Q80W47 1xPhospho [S395(99)]	0	1114.49	100	47.41		High	Peak Found	High	High	0.0006891	0.01357	1.83	34.83
FALSE	High	[R].SPALKSPLQSVVVR.[R]	1xPhospho [S1(100)]	0.0781155	0.00300126	1	1	3	Q569Z6	Q569Z6 [248-261]	Q569Z6 1xPhospho [S248(100)]	1	1560.85	100	29.58		High	High	High	High	0.0006891	0.01374	2.18	69.7
FALSE	High	[R].FASFIER.[V]	1xPhospho [S3(100)]	0.0789881	0.00300126	1	1	3	P08551	P08551 [101-107]	P08551 1xPhospho [S103(100)]	0	949.418	100	21.99		High	High	High	High	0.0007289	0.01395	2.06	87.78
FALSE	High	[K].SPSLAFPK.[W]	1xPhospho [S]	0.0794278	0.00317756	1	1	2	Q9CQM0	Q9CQM0 [142-149]		0	926.438	100	52.94		High	Peak Found	High	High	0.0007289	0.01407	1.37	71.57
FALSE	High	[R].LRLSPSPTSQR.[S]	2xPhospho [S4(100); S6(100)]	0.0794278	0.00317756	1	1	3	P48678	P48678 [387-397]	P48678 2xPhospho [S390(100); S392(100)]	1	1401.63	100	60.69		High	Peak Found	High	High	0.0007289	0.01404	1.97	48.42
FALSE	High	[R].TSVSSVSASPSRFR.[G]	1xPhospho [S9(98.9)]	0.0807607	0.00334425	1	1	1	P19246	P19246 [53-66]	P19246 1xPhospho [S61(98.9)]	1	1547.72	100	18.51		High	Peak Found	Peak Found	High	0.0008066	0.01437	2.01	38.73
FALSE	High	[K].GILRTPDTIR.[R]	1xPhospho [T5(100)]	0.0803141	0.00334425	1	1	1	Q68FD5	Q68FD5 [390-399]	Q68FD5 1xPhospho [T394(100)]	1	1221.64	100	24.89		High	Peak Found	Peak Found	High	0.0008066	0.01428	1.71	49.86
FALSE	High	[R].SLSPIIGK.[D]	1xPhospho [S3(100)]	0.0821143	0.00334425	1	1	3	Q9Z2H5	Q9Z2H5 [780-787]	Q9Z2H5 1xPhospho [S782(100)]	0	894.47	100	36.2		High	High	High	High	0.0008066	0.01473	1.65	71.27
FALSE	High	[R].FSNVGLVHTSERR.[H]	1xPhospho [T/S]	0.0798698	0.00334425	1	1	1	Q9QWI6	Q9QWI6 [78-90]		1	1581.75	100	18.06		Peak Found	Peak Found	High	High	0.0007687	0.01419	2.43	28.23
FALSE	High	[R].GLGPPSPPAPPR.[G]	1xPhospho [S6(100)]	0.0821143	0.00334425	1	1	2	Q61235	Q61235 [70-81]	Q61235 1xPhospho [S75(100)]	0	1222.6	100	23.27		High	Peak Found	High	High	0.0008066	0.01466	1.88	72.17
FALSE	High	[K].TIVMGASFR.[N]	1xOxidation [M4(100)]; 1xPhospho [S7(100)]	0.0816608	0.00334425	1	1	6	Q93092	Q93092 [231-239]	Q93092 1xPhospho [S237(100)]	0	1077.48	100	18.45		High	High	High	High	0.0008066	0.01462	1.67	58.52
FALSE	High	[R].LFKLPPSPEAM.[-]	1xOxidation [M11(100)]; 1xPhospho [S7(100)]	0.0927022	0.00348532	1	1	1	P59808	P59808 [1220-1230]	P59808 1xPhospho [S1226(100)]	1	1325.62	100	25.81		High	Peak Found	Peak Found	High	0.0008753	0.0174	1.29	98.18
FALSE	High	[K].AAYLKDGSKEPIVEMR.[T]	1xPhospho [S8(100)]	0.0896961	0.00348532	1	1	2	O35136	O35136 [758-773]	O35136 1xPhospho [S765(100)]	2	1886.91	100	12.3		High	Peak Found	High	High	0.0008359	0.01662	3	52.07
FALSE	High	[R].LIVENLSSR.[CV]	1xPhospho [S]	0.0834891	0.00348532	1	3	5	Q3TWW8	Q3TWW8 [112-120]		0	1110.56	100	15.91		High	High	High	High	0.0008359	0.01502	1.69	70.55
FALSE	High	[R].ILSDVTHSAVFGVPASK.[S]	1xPhospho [S8(98.7)]	0.0848851	0.00348532	1	1	6	Q3UHJ0	Q3UHJ0 [633-649]	Q3UHJ0 1xPhospho [S640(98.7)]	0	1807.9	100	28.43		High	Peak Found	Peak Found	High	0.0008359	0.0154	1.15	110.87
FALSE	High	[R].VTVNSLPGFQPIGPK.[D]	1xPhospho [S5(100)]	0.0863027	0.00348532	1	1	2	P12660	P12660 [67-81]	P12660 1xPhospho [S71(100)]	0	1633.83	100	22.71		High	Peak Found	High	High	0.0008359	0.01582	0.97	113.11
FALSE	High	[K].NFPVDTPDDYETQQWPERK.[L]	1xPhospho [T6(100)]	0.0887142	0.00348532	1	1	2	Q03517	Q03517 [144-162]	Q03517 1xPhospho [T149(100)]	1	2445.04	100	42.62		High	Peak Found	High	High	0.0008359	0.01635	1.77	84.92
FALSE	High	[K].TIAPALVSK.[K]	1xPhospho [S8(100)]	0.0887142	0.00348532	1	1	3	P17182	P17182 [72-80]	P17182 1xPhospho [S79(100)]	0	979.522	100	54.79		High	High	High	High	0.0008359	0.01638	2.03	61.17
FALSE	High	[R].TLSIDKGF.[-]	1xPhospho [S3(100)]	0.0867801	0.00348532	1	1	4	P12382	P12382 [773-780]	P12382 1xPhospho [S775(100)]	1	960.444	100	32.9		High	High	High	High	0.0008359	0.01595	1.19	81.48
FALSE	High	[R].QVPGGAFPGASAMPRASGMVGLSK.[M]	1xPhospho [S23(100)]	0.0921948	0.00348532	1	1	3	D3YWE6	D3YWE6 [264-287]	D3YWE6 1xPhospho [S286(100)]	1	2353.12	100	11.13		High	High	High	High	0.0008753	0.01734	3.12	65.93
FALSE	High	[R].FSFKKSFK.[L]	1xPhospho [S6(100)]	0.0867801	0.00348532	1	1	3	P26645	P26645 [151-158]	P26645 1xPhospho [S156(100)]	2	1098.54	100	19.86		High	High	High	High	0.0008359	0.01593	2.73	26.5
FALSE	High	[K].NSPTFKSFEEK.[V]	1xPhospho [S7(100)]	0.0896961	0.00348532	1	1	2	Q62393	Q62393 [169-179]	Q62393 1xPhospho [S175(100)]	1	1393.6	100	43.73		High	High	Peak Found	High	0.0008359	0.01664	2.34	38.85
FALSE	High	[K].SSPSKHQPPPIR.[N]	1xPhospho [S]	0.0927022	0.00348532	1	1	9	P97427	P97427 [521-532]		1	1410.69	100	53.11		High	High	High	High	0.0009129	0.01741	1.29	13.07
FALSE	High	[K].SKPVFSESLSD.[-]	1xPhospho [S8(100)]	0.0825702	0.00348532	1	1	2	Q9WVA2	Q9WVA2 [87-97]	Q9WVA2 1xPhospho [S94(100)]	0	1275.55	100	4.44		High	Peak Found	High	High	0.0008359	0.01486	2.77	68.49
FALSE	High	[K].SFSQPGLR.[S]	1xPhospho [S3(100)]	0.0937247	0.00348532	1	1	2	Q60949	Q60949 [229-236]	Q60949 1xPhospho [S231(100)]	0	971.435	100	41.08		High	Peak Found	High	High	0.0009129	0.0177	2.08	51.06
FALSE	High	[K].LPNLVDMAAQVAAGMAYIER.[M]	1xPhospho [Y17(100)]	0.0947575	0.00365648	1	1	4	P39688	P39688 [364-383]	P39688 1xPhospho [Y380(100)]	0	2213.05	100	7.24		High	High	High	High	0.0009511	0.01799	1.72	64.81
FALSE	High	[R].VLLHSPGRPSSPR.[F]	1xPhospho [S]	0.0958007	0.00382462	1	1	3	Q8R1G6	Q8R1G6 [195-207]		0	1482.76	100	8.74		High	High	High	High	0.0009895	0.01829	2	19.82
FALSE	High	[R].INVSVSK.[N]	1xPhospho [S6(100)]	0.0963263	0.00417075	1	1	4	Q8BXR5	Q8BXR5 [1063-1069]	Q8BXR5 1xPhospho [S1068(100)]	0	826.407	100	53.31		High	High	High	High	0.0009895	0.01836	2.02	28.54
FALSE	High	[R].SLAELFEK.[A]	1xPhospho [S1(100)]	0.0963263	0.00417075	1	1	2	Q9D061	Q9D061 [41-48]	Q9D061 1xPhospho [S41(100)]	0	1016.47	100	17.69		High	Peak Found	High	High	0.001029	0.01848	1.07	98.28
FALSE	High	[K].HLPVSPGKTEK.[Q]	1xPhospho [S5(100)]	0.0963263	0.00417075	1	1	3	Q8C8R3	Q8C8R3 [1921-1931]	Q8C8R3 1xPhospho [S1925(100)]	1	1272.63	100	44.55		Peak Found	High	High	High	0.0009895	0.01836	2.87	16.64
FALSE	High	[K].YGQFSGLNPGGRPITPPR.[N]	1xPhospho [T15(98.9)]	0.098455	0.00450933	1	1	1	P62137	P62137 [306-323]	P62137 1xPhospho [T320(98.9)]	0	1993.96	100	40.4		High	Peak Found	Peak Found	High	0.001144	0.01895	1.99	74.34
FALSE	High	[R].GIEFPMADLDALSPIHTPQR.[S]	1xOxidation [M6(100)]; 1xPhospho [S13(100)]	0.098455	0.00450933	1	1	2	Q5SRX1	Q5SRX1 [148-167]	Q5SRX1 1xPhospho [S160(100)]	0	2304.07	100	38.05		High	Peak Found	High	High	0.001144	0.019	2.04	115.62
FALSE	High	[R].KKSIPLSIK.[N]	1xPhospho [S3(100)]	0.106248	0.00465337	1	1	4	Q6ZPJ3	Q6ZPJ3 [508-516]	Q6ZPJ3 1xPhospho [S510(100)]	2	1093.64	100	42.74		High	High	High	High	0.001211	0.02117	1.78	21.7
FALSE	High	[R].RTASPPPPPK.[R]	1xPhospho [T2(99.5)]	0.101729	0.00465337	1	1	1	Q52KI8	Q52KI8 [632-641]	Q52KI8 1xPhospho [T633(99.5)]	1	1127.56	100	95.45		Peak Found	Peak Found	High	High	0.001211	0.01992	1.58	13.19
FALSE	High	[R].LPARELSAPAR.[L]	1xPhospho [S7(100)]	0.101176	0.00465337	1	1	2	Q9D7P6	Q9D7P6 [24-34]	Q9D7P6 1xPhospho [S30(100)]	1	1260.65	100	26.01		High	Peak Found	High	High	0.001211	0.01978	2.26	30.77
FALSE	High	[K].LAGNEALSPTSPSK.[E]	1xPhospho [T/S]	0.103403	0.00465337	1	1	6	Q8C5R2	Q8C5R2 [213-226]		0	1451.68	100	36.16		High	Peak Found	Peak Found	High	0.001211	0.02034	2.31	54.34
FALSE	High	[K].SVHSLISDFKDPPTAK.[Y]	1xPhospho [S/T]	0.104533	0.00465337	1	1	1	O08599	O08599 [83-98]		1	1821.88	100	19.78		Peak Found	High	Peak Found	High	0.001211	0.02068	2.3	72.8
FALSE	High	[K].ALETIPITPIER.[N]	1xPhospho [T8(100)]	0.103966	0.00465337	1	1	1	A2AAE1	A2AAE1 [3989-4000]	A2AAE1 1xPhospho [T3996(100)]	0	1432.74	100	25.21		High	Peak Found	Peak Found	High	0.001211	0.02046	1.74	103.79
FALSE	High	[R].VTSTSLPGK.[S]	1xPhospho [S3(99.2)]	0.114598	0.00474666	1	1	1	Q8JZM8	Q8JZM8 [2234-2242]	Q8JZM8 1xPhospho [S2236(99.2)]	0	969.465	100	27.21		Peak Found	High	Peak Found	High	0.001389	0.02353	1.62	27.92
FALSE	High	[R].IIESPPHRY.[-]	1xPhospho [S4(100)]	0.118354	0.00474666	1	1	3	Q99JH7	Q99JH7 [948-956]	Q99JH7 1xPhospho [S951(100)]	1	1191.56	100	54.7		High	Peak Found	High	High	0.001389	0.02464	1.9	31.93
FALSE	High	[K].KRTPNEAPSVLEPK.[R]	1xPhospho [T3(100)]	0.112154	0.00474666	1	1	3	A2AJT4	A2AJT4 [483-496]	A2AJT4 1xPhospho [T485(100)]	2	1645.83			No Quan Values	High	High	High	High	0.001318	0.02291	2.38
FALSE	High	[R].MTPPLPAR.[V]	1xOxidation [M1(100)]; 1xPhospho [T2(100)]	0.112154	0.00474666	1	1	4	P03995	P03995 [39-46]	P03995 1xPhospho [T40(100)]	0	978.448	100	51.12		High	High	High	High	0.001318	0.02277	1.76	44.48
FALSE	High	[K].RASGQAFELILSPR.[S]	2xPhospho [S3(100); S12(100)]	0.11276	0.00474666	1	1	1	P54227	P54227 [14-27]	P54227 2xPhospho [S16(100); S25(100)]	1	1704.79	100	19.56		High	Peak Found	Peak Found	High	0.001318	0.02303	2.16	110.64
FALSE	High	[K].SIFREESPLRIK.[M]	1xPhospho [S7(100)]	0.11963	0.00474666	1	1	2	Q8K019	Q8K019 [523-534]	Q8K019 1xPhospho [S529(100)]	2	1554.8	100	78.4		Peak Found	High	High	High	0.001425	0.025	1.64	56.88
FALSE	High	[K].TIDLGAAAHYTGDKASPDQNASTHTPQSSAKPSVPSSK.[S]	1xPhospho [Y/T/S]	0.107406	0.00474666	1	1	2	Q99KN9	Q99KN9 [292-329]		1	3902.82	100	42.36		High	Peak Found	High	High	0.001247	0.02154	3.07	50.59
FALSE	High	[K].RRQSLGGFLK.[G]	1xPhospho [S4(100)]	0.123534	0.00474666	1	1	5	Q80YN3	Q80YN3 [598-607]	Q80YN3 1xPhospho [S601(100)]	2	1241.65	100	34.73		High	High	High	High	0.001457	0.02632	2.21	31.03
FALSE	High	[R].TGHLDSLPHLSTL.[-]	1xPhospho [T12(100)]	0.110352	0.00474666	1	1	1	Q6PAN7	Q6PAN7 [295-307]	Q6PAN7 1xPhospho [T306(100)]	0	1470.7	100	36.16		High	Peak Found	Peak Found	High	0.001284	0.02236	2	86.23
FALSE	High	[R].ALALVPGTPTR.[T]	1xPhospho [T8(99.4)]	0.115838	0.00474666	1	1	1	Q9QYR6	Q9QYR6 [2175-2185]	Q9QYR6 1xPhospho [T2182(99.4)]	0	1175.62	100	17.25		High	Peak Found	Peak Found	High	0.001389	0.02401	2.53	79.49
FALSE	High	[K].LLDTLKK.[L]	1xPhospho [T4(100)]	0.120919	0.00474666	1	1	1	O08599	O08599 [578-584]	O08599 1xPhospho [T581(100)]	1	910.501	100	28.85		Peak Found	Peak Found	High	High	0.001457	0.02536	1.33	35.4
FALSE	High	[R].AEAPPLQREDSGTFSLGK.[M]	1xPhospho [S/T]	0.11337	0.00474666	1	1	4	Q9WTX2	Q9WTX2 [8-25]		1	1982.92	100	13.45		High	High	High	High	0.001318	0.02314	2.57	72.53
FALSE	High	[R].DQNLPQILEESRSE.[-]	1xPhospho [S]	0.109165	0.00474666	1	1	2	O54991	O54991 [1372-1385]		1	1737.77	100	43.22		Peak Found	Peak Found	High	High	0.001284	0.02203	2.32	108.51
FALSE	High	[R].SSPQLDPLRK.[S]	1xPhospho [S]	0.122876	0.00474666	1	1	1	Q8K2F8	Q8K2F8 [182-191]		1	1220.6	100	30.22		Peak Found	Peak Found	High	High	0.001457	0.02603	1.24	41.52
FALSE	High	[K].GKISVNDFIIK.[A]	1xPhospho [S4(100)]	0.107406	0.00474666	1	1	1	Q8BMF4	Q8BMF4 [467-477]	Q8BMF4 1xPhospho [S470(100)]	1	1313.69	100	34.6		High	Peak Found	Peak Found	High	0.001247	0.02144	2.07	81.61
FALSE	High	[K].SHTFLPK.[L]	1xPhospho [S1(100)]	0.122876	0.00474666	1	1	2	P16330	P16330 [9-15]	P16330 1xPhospho [S9(100)]	0	909.423	100	35.77		High	Peak Found	High	High	0.001457	0.02611	2.05	27.7
FALSE	High	[K].TSLPPISPGRYSPIPK.[H]	1xPhospho [S12(100)]	0.110949	0.00474666	1	1	5	Q91XM9	Q91XM9 [317-332]	Q91XM9 1xPhospho [S328(100)]	1	1789.92	100	12.67		High	High	High	High	0.001318	0.0225	2.26	78.67
FALSE	High	[R].LVPSDKLSPR.[T]	1xPhospho [S8(100)]	0.109757	0.00474666	1	1	3	Q6A065	Q6A065 [1181-1190]	Q6A065 1xPhospho [S1188(100)]	1	1191.61	100	30.36		High	Peak Found	High	High	0.001284	0.02219	1.92	34.74
FALSE	High	[R].IGSTTNPFLDIPHDPNAAVYK.[S]	1xPhospho [S/T/Y]	0.11276	0.00474666	1	1	6	Q2PFD7	Q2PFD7 [757-777]		0	2350.11	100	39.93		High	Peak Found	High	High	0.001318	0.02309	1.3	113.47
FALSE	High	[K].ENRQSIINPDWNFEK.[M]	1xPhospho [S5(100)]	0.124196	0.00490918	1	1	1	P46460	P46460 [203-217]	P46460 1xPhospho [S207(100)]	1	1969.88	100	22.62		Peak Found	Peak Found	High	High	0.001457	0.0264	1.59	82.16
FALSE	High	[K].LQSPQAVLQLGVSK.[E]	1xPhospho [S3(100)]	0.12486	0.00490918	1	1	2	Q8JZY2	Q8JZY2 [153-166]	Q8JZY2 1xPhospho [S155(100)]	0	1547.82	100	25.41		High	Peak Found	High	High	0.001494	0.02675	0.97	100.39
FALSE	High	[R].SLPVSICR.[S]	1xCarbamidomethyl [C7]; 1xPhospho [S1(100)]	0.124196	0.00490918	1	1	2	P59808	P59808 [805-812]	P59808 1xPhospho [S805(100)]	0	1011.47	100	37.98		High	Peak Found	High	High	0.001457	0.02635	1.55	73.98
FALSE	High	[K].GYAVGAQPRPSANREDFSPER.[L]	1xPhospho [S18(99.4)]	0.12486	0.00490918	1	1	3	P97868	P97868 [845-865]	P97868 1xPhospho [S862(99.4)]	1	2384.08	100	36		High	High	High	High	0.001494	0.02663	2.54	40.72
FALSE	High	[R].NGGQASSSPNYEGPLHSLQSR.[I]	1xPhospho [S20(95.4)]	0.127551	0.00506092	1	1	2	Q60722	Q60722 [364-384]	Q60722 1xPhospho [S383(95.4)]	0	2265.99	100	13.76		High	Peak Found	High	High	0.001525	0.02742	1.68	62.75
FALSE	High	[R].GPAPPSPLK.[E]	1xPhospho [S6(100)]	0.128916	0.00506092	1	1	4	Q8BJA2	Q8BJA2 [83-91]	Q8BJA2 1xPhospho [S88(100)]	0	943.465	100	15.6		High	Peak Found	High	High	0.001525	0.02797	1.44	39.06
FALSE	High	[R].ISSKSPGHMVILNQTK.[G]	1xOxidation [M9(100)]; 1xPhospho [S5(98.6)]	0.126874	0.00506092	1	1	2	Q8CH25	Q8CH25 [548-563]	Q8CH25 1xPhospho [S552(98.6)]	1	1835.91	100	7.33		High	Peak Found	High	High	0.001525	0.02723	1.87	21.36
FALSE	High	[K].SESPKEPEQLR.[K]	1xPhospho [S1(99.1)]	0.134506	0.00554033	1	1	1	P49312	P49312 [4-14]	P49312 1xPhospho [S4(99.1)]	1	1379.62	100	23.67		Peak Found	Peak Found	High	High	0.001671	0.02961	1.8	21.79
FALSE	High	[K].AGIPQHHPPMAQNLQYPDDSDDEKK.[A]	1xOxidation [M10(100)]; 1xPhospho [S20(100)]	0.135219	0.00554033	1	1	4	Q9JKF6	Q9JKF6 [402-426]	Q9JKF6 1xPhospho [S421(100)]	1	2927.27	100	37.82		High	Peak Found	High	High	0.001706	0.02991	3.72	36.81
FALSE	High	[R].SSGNLLTIETLNGTMIHR.[R]	2xPhospho [T14(100); S/T]	0.138838	0.00567617	1	1	4	Q91VY6	Q91VY6 [153-170]	Q91VY6 2xPhospho [T166(100); S/T]	0	2116.95	100	17.7		High	Peak Found	Peak Found	High	0.001772	0.03104	1.9	71.87
FALSE	High	[R].YHSLGNISR.[G]	1xPhospho [S3(100)]	0.139572	0.00567617	1	1	4	Q08274	Q08274 [535-543]	Q08274 1xPhospho [S537(100)]	0	1126.5	100	33.4		High	High	High	High	0.001772	0.0314	1.37	23.81
FALSE	High	[K].ALDVSASDEEMARPK.[K]	1xOxidation [M11(100)]; 1xPhospho [S]	0.144805	0.00567617	1	1	2	Q8R146	Q8R146 [181-195]		0	1714.74	100	28.01		Peak Found	Peak Found	High	High	0.001845	0.03296	1.82	45.49
FALSE	High	[K].VELSEEELK.[A]	1xPhospho [S4(100)]	0.141794	0.00567617	1	1	4	P23475	P23475 [555-563]	P23475 1xPhospho [S558(100)]	0	1155.52	100	23.86		High	High	High	High	0.001772	0.03191	1.74	91.81
FALSE	High	[R].RSPPGPGVPRPPPR.[G]	1xPhospho [S2(100)]	0.13738	0.00567617	1	1	2	Q8C996	Q8C996 [10-23]	Q8C996 1xPhospho [S11(100)]	1	1546.8	100	19.33		High	Peak Found	Peak Found	High	0.001742	0.03058	1.69	23.49
FALSE	High	[R].ARPTSAGGLSLLPPPPGGK.[S]	1xPhospho [T/S]	0.149427	0.00599184	1	1	1	Q9D1J1	Q9D1J1 [177-195]		0	1852.97	100	13.06		Peak Found	High	Peak Found	High	0.001951	0.03456	1.11	80.81
FALSE	High	[K].EATAQKPTASSGSTVTTPPPLVR.[G]	1xPhospho [T17(96.9)]	0.148647	0.00599184	1	1	1	Q8CHY6	Q8CHY6 [169-191]	Q8CHY6 1xPhospho [T185(96.9)]	0	2376.18	100	19.85		Peak Found	Peak Found	High	High	0.001951	0.03434	1.38	59.28
FALSE	High	[R].TFSATVR.[A]	1xPhospho [S3(100)]	0.148647	0.00599184	1	1	6	Q9CR86	Q9CR86 [51-57]	Q9CR86 1xPhospho [S53(100)]	0	861.387	100	41.87		High	High	Peak Found	High	0.001951	0.03421	1.48	39.15
FALSE	High	[R].TVSLPTR.[G]	1xPhospho [S3(100)]	0.15498	0.00629296	1	1	1	Q9QXL1	Q9QXL1 [1196-1202]	Q9QXL1 1xPhospho [S1198(100)]	0	853.418	100	49.72		High	Peak Found	Peak Found	High	0.00202	0.03654	1.74	45.14
FALSE	High	[R].KPTVALSAVAGASQVKWNK.[K]	3xPhospho [T3(100); S7(100); S13(100)]	0.157414	0.00629296	1	1	1	Q8C0M0	Q8C0M0 [140-158]	Q8C0M0 3xPhospho [T142(100); S146(100); S152(100)]	1	2195.01	100	31.88		Peak Found	High	Peak Found	High	0.002089	0.03712	1.1	35.15
FALSE	High	[R].GPPSPPAPVMHSPSRK.[M]	1xOxidation [M10(100)]; 2xPhospho [S4(100); S12(98.3)]	0.156599	0.00629296	1	1	4	Q9CSN1	Q9CSN1 [221-236]	Q9CSN1 2xPhospho [S224(100); S232(98.3)]	1	1817.78	100	45.31		High	Peak Found	High	High	0.002089	0.0369	2.32	28.39
FALSE	High	[R].LNFSHGTHEYHAETIK.[N]	1xPhospho [S4(100)]	0.159881	0.00644396	1	1	1	P52480	P52480 [74-89]	P52480 1xPhospho [S77(100)]	0	1963.87	100	32.97		High	Peak Found	Peak Found	High	0.002123	0.03808	1.58	27.97
FALSE	High	[K].LSGFSFK.[K]	1xPhospho [S5(100)]	0.160711	0.00676954	1	1	9	P26645	P26645 [159-165]	P26645 1xPhospho [S163(100)]	0	865.386	100	24.83		High	High	High	High	0.002195	0.03845	1.92	79.76
FALSE	High	[R].SFPSSHGLTTTR.[T]	1xPhospho [S1(100)]	0.160711	0.00676954	1	1	1	Q9QWI6	Q9QWI6 [1079-1090]	Q9QWI6 1xPhospho [S1079(100)]	0	1370.61	100	31.91		Peak Found	Peak Found	High	High	0.002195	0.03844	0.84	38.5
FALSE	High	[R].SATLPLPAR.[S]	1xPhospho [T3(100)]	0.165767	0.00724432	1	1	3	Q62417	Q62417 [284-292]	Q62417 1xPhospho [T286(100)]	0	1005.51	100	40.22		High	High	High	High	0.002299	0.04004	1.43	73.21
FALSE	High	[K].APLVPHSGSIEKAEIHEK.[V]	1xPhospho [S9(99.3)]	0.163222	0.00724432	1	1	1	Q8R1N0	Q8R1N0 [208-225]	Q8R1N0 1xPhospho [S216(99.3)]	1	2022.01	100	33		Peak Found	Peak Found	High	High	0.002299	0.03927	1.81	38.33
FALSE	High	[K].HIPRPPQLGSPNYCK.[S]	1xCarbamidomethyl [C14]; 1xPhospho [S10(100)]	0.163222	0.00724432	1	1	3	P15388	P15388 [459-473]	P15388 1xPhospho [S468(100)]	0	1843.87	100	40.74		High	High	High	High	0.002267	0.03913	1.71	48
FALSE	High	[K].LADVSAPSGGPPPPHSPYSGPPSR.[G]	1xPhospho [S/Y]	0.166623	0.00739465	1	1	3	Q9QWI6	Q9QWI6 [544-567]		0	2407.11	100	35.24		High	High	High	High	0.002333	0.04049	1.32	63.65
FALSE	High	[K].TATPPGYKPGSPPSFR.[T]	2xPhospho [T3(99.1); S11(100)]	0.168346	0.00739465	1	1	1	O35126	O35126 [636-651]	O35126 2xPhospho [T638(99.1); S646(100)]	0	1819.78	100	26.14		Peak Found	Peak Found	High	High	0.002367	0.04122	1.99	75.58
FALSE	High	[K].VLSPLR.[S]	1xPhospho [S3(100)]	0.169213	0.00755307	1	1	4	P14873	P14873 [1389-1394]	P14873 1xPhospho [S1391(100)]	0	764.407	100	37.76		High	High	High	High	0.002367	0.04141	2.36	56.53
FALSE	High	[R].TEGHEETPLPPAQSQTQEGGPAAGK.[A]	1xPhospho [S14(96.7)]	0.170958	0.00770363	1	1	3	Q7TSJ2	Q7TSJ2 [340-364]	Q7TSJ2 1xPhospho [S353(96.7)]	0	2597.15	100	48.84		High	High	Peak Found	High	0.002433	0.04204	3.43	16.92
FALSE	High	[K].RVQSSPNLLAAGR.[E]	1xPhospho [S4(100)]	0.170958	0.00770363	1	1	1	Q3UTJ2	Q3UTJ2 [24-36]	Q3UTJ2 1xPhospho [S27(100)]	1	1448.74	100	6.33		High	Peak Found	Peak Found	High	0.002433	0.04214	1.67	43.04
FALSE	High	[K].LSHPEGFGGLIFTSPR.[A]	1xPhospho [T/S]	0.175389	0.00785365	1	1	2	P51163	P51163 [50-65]		0	1794.86	100	21.49		High	Peak Found	High	High	0.002466	0.04358	1.25	97.46
FALSE	High	[R].KALPALTGSGTQAPNR.[S]	1xPhospho [T7(100)]	0.173605	0.00785365	1	1	1	Q3TN34	Q3TN34 [579-594]	Q3TN34 1xPhospho [T585(100)]	1	1661.84	100	26.36		High	Peak Found	Peak Found	High	0.002466	0.04289	1.72	24.95
FALSE	High	[R].SRSAVTLPR.[N]	1xPhospho [S3(99.4)]	0.175389	0.00785365	1	1	1	A2AJI0	A2AJI0 [313-321]	A2AJI0 1xPhospho [S315(99.4)]	1	1066.54	100	35.69		Peak Found	Peak Found	High	High	0.002466	0.04374	1.44	23.06
FALSE	High	[R].GLKTVFDEAIR.[A]	1xPhospho [T4(100)]	0.177188	0.00799789	1	3	1	P63001	P63001 [164-174]	P63001 1xPhospho [T167(100)]	1	1328.66	100	34.99		High	Peak Found	Peak Found	High	0.002532	0.04412	1.59	107.51
FALSE	High	[R].HVTLPSSPR.[S]	1xPhospho [S/T]	0.177188	0.00799789	1	1	4	A2AN08	A2AN08 [2710-2718]		0	1073.51	100	18.97		Peak Found	Peak Found	High	High	0.002532	0.04423	2.08	24.57
FALSE	High	[K].ILIVTQTPPYMR.[R]	1xOxidation [M11(100)]; 1xPhospho [T7(99.3)]	0.180832	0.00815873	1	1	3	Q6ZQ58	Q6ZQ58 [620-631]	Q6ZQ58 1xPhospho [T626(99.3)]	0	1527.76	100	35.19		High	High	High	High	0.002532	0.04561	1.77	90.56
FALSE	High	[R].KGSSELGFPR.[V]	1xPhospho [S3(99.1)]	0.183606	0.00831131	1	1	1	Q8K0W3	Q8K0W3 [101-110]	Q8K0W3 1xPhospho [S103(99.1)]	1	1157.54	100	32.28		High	Peak Found	Peak Found	High	0.002637	0.04652	1.67	38.63
FALSE	High	[R].EKSIFREESPLR.[I]	1xPhospho [S9(100)]	0.181753	0.00831131	1	1	2	Q8K019	Q8K019 [521-532]	Q8K019 1xPhospho [S529(100)]	2	1570.76	100	35.38		Peak Found	High	High	High	0.002605	0.04582	2.07	38.87
FALSE	High	[R].RTLSIDKGF.[-]	1xPhospho [T2(99.6)]	0.182678	0.00831131	1	1	2	P12382	P12382 [772-780]	P12382 1xPhospho [T773(99.6)]	2	1116.54	100	10.66		High	Peak Found	High	High	0.002637	0.04642	1.91	53.26
FALSE	High	[R].GLSASTVDLSSSS.[-]	1xPhospho [S3(100)]	0.18736	0.00895694	1	1	1	Q9DBS5	Q9DBS5 [607-619]	Q9DBS5 1xPhospho [S609(100)]	0	1290.55	100	27.36		High	Peak Found	Peak Found	High	0.002742	0.04813	2.47	98.27
FALSE	High	[R].RLPSSPASPSPK.[G]	2xPhospho [S8(100); S10(100)]	0.188309	0.00911112	1	1	2	Q9Z2H5	Q9Z2H5 [537-548]	Q9Z2H5 2xPhospho [S544(100); S546(100)]	1	1383.61	100	59.12		High	Peak Found	High	High	0.00285	0.04842	2.15	34.36
FALSE	High	[R].SGSFGKLR.[D]	1xPhospho [S3(100)]	0.19311	0.00924393	1	1	1	O88448	O88448 [537-544]	O88448 1xPhospho [S539(100)]	1	931.44	100	38.41		Peak Found	High	Peak Found	High	0.002986	0.05041	1.37	19.73
FALSE	High	[R].RPGPLPASPPPQLPR.[N]	1xPhospho [S8(100)]	0.19311	0.00924393	1	1	2	P53564	P53564 [420-434]	P53564 1xPhospho [S427(100)]	0	1659.87	100	98.34		High	High	Peak Found	High	0.002986	0.05019	2	70.46
FALSE	High	[R].QGLPSPPGTPR.[S]	1xPhospho [S5(100)]	0.190217	0.00924393	1	1	2	Q5Y5T5	Q5Y5T5 [668-678]	Q5Y5T5 1xPhospho [S672(100)]	0	1186.56	100	31.36		High	Peak Found	High	High	0.00292	0.04904	1.25	61.96
FALSE	High	[R].GAKEEHGGLIRSPR.[H]	1xPhospho [S12(100)]	0.191178	0.00924393	1	1	1	P26369	P26369 [68-81]	P26369 1xPhospho [S79(100)]	2	1586.78	100	15.24		High	Peak Found	Peak Found	High	0.002952	0.04959	2.13	15.09
FALSE	High	[R].RILSDVTHSAVFGVPASK.[S]	1xPhospho [S/T]	0.195059	0.00939409	1	1	2	Q3UHJ0	Q3UHJ0 [632-649]		1	1964	100	22.33		High	Peak Found	High	High	0.003018	0.05113	1.29	88.77
